# Supplementary material for: Bibliometric analysis of global research on breast cancer with HER2-low expression
Source: Discov Oncol. 2025 Nov 18;16:2229. doi: 10.1007/s12672-025-03820-5 (PMC12748448; doi:10.1007/s12672-025-03820-5)
Supplement: Supplementary file 1 — Supplementary Material 1 [file 12672_2025_3820_MOESM1_ESM.list]

WOS:000788594000002
WOS:001106858800027
WOS:001037243000001
WOS:000462542300114
WOS:000913309700001
WOS:000617688400004
WOS:001364445000004
WOS:001378300300001
WOS:001439689900022
WOS:001119488800001
WOS:000908763100001
WOS:001057771400002
WOS:001323179500001
WOS:000440695700001
WOS:001095881600001
WOS:001017351500001
WOS:001435635800001
WOS:001288032800001
WOS:001199872400001
WOS:000659563300001
WOS:000986093300001
WOS:001006128900001
WOS:000967921600001
WOS:001325775700001
WOS:001251064700001
WOS:000931301800001
WOS:000793486900001
WOS:000941096400001
WOS:000798170900001
WOS:000963684800001
WOS:000843920400006
WOS:001352019800009
WOS:001347897300003
WOS:001105207400001
WOS:001061624800001
WOS:000923032700001
WOS:001017870700001
WOS:001063348900001
WOS:000651889400013
WOS:000854260800002
WOS:000908632500001
WOS:001039222300001
WOS:001273353300002
WOS:001033369300001
WOS:001350633800001
WOS:001359740200006
WOS:001224801500001
WOS:000843877200001
WOS:000840622200001
WOS:001323148700001
WOS:001206495700004
WOS:001366665100001
WOS:000852650100001
WOS:001095466100001
WOS:000965215000001
WOS:001296587600008
WOS:001170111800001
WOS:001184707200001
WOS:001234384600001
WOS:001435620600003
WOS:000906153000001
WOS:001201836400006
WOS:000941080300002
WOS:000886077200002
WOS:001340503900001
WOS:001026663100001
WOS:001046618900003
WOS:001151436500001
WOS:001115051200001
WOS:000911177300003
WOS:001247371800004
WOS:000661788500007
WOS:000924066200007
WOS:000874933000017
WOS:001013314000003
WOS:001296323000001
WOS:001200948800001
WOS:000813994700001
WOS:000836774900014
WOS:001270362400001
WOS:000637038700001
WOS:000961656600002
WOS:000722651600001
WOS:001018969600001
WOS:001079726100001
WOS:001301286100001
WOS:001348559500001
WOS:001330370700002
WOS:000570250700013
WOS:001201831600001
WOS:001426288600001
WOS:001131112700001
WOS:001359392600001
WOS:001004413900001
WOS:000708323500002
WOS:001029579900001
WOS:001382869600001
WOS:001035081500001
WOS:000902369200001
WOS:001148488600001
WOS:001126475000001
WOS:001130484100001
WOS:001175300800001
WOS:001016423600001
WOS:001349646700002
WOS:001072794600001
WOS:001171390900009
WOS:001075096000004
WOS:001163551900001
WOS:000815252900008
WOS:001365471000001
WOS:001003064900001
WOS:001428018100002
WOS:000889464200006
WOS:000444665600004
WOS:001200718900002
WOS:001315128900006
WOS:000912547900001
WOS:001214781500003
WOS:000854268100005
WOS:000914903000001
WOS:001349592900001
WOS:000945356300001
WOS:000942812900001
WOS:001147908500001
WOS:000771625200001
WOS:001389397900001
WOS:000699772600001
WOS:001151545100001
WOS:001403707500001
WOS:001331438200001
WOS:001200531100012
WOS:000908698900001
WOS:000866520000009
WOS:000932344800001
WOS:001392468300001
WOS:001156379700015
WOS:001045584300001
WOS:001367840000001
WOS:000847360900001
WOS:001238366300001
WOS:001088042700001
WOS:001209084600001
WOS:001109965500001
WOS:000987655600001
WOS:000881764600006
WOS:001282539500001
WOS:001118655100001
WOS:001369516100001
WOS:001332473600001
WOS:001386136100041
WOS:001239844700001
WOS:001031972600001
WOS:001201831600003
WOS:000936995200004
WOS:001194193200001
WOS:001048864200001
WOS:001436439200001
WOS:000757122800004
WOS:000850222600001
WOS:001203729200001
WOS:000833071900011
WOS:001439870700001
WOS:001198734700001
WOS:000882802600001
WOS:000757922300002
WOS:000869176300001
WOS:000938826800006
WOS:000587797700001
WOS:000970872000001
WOS:000861050700005
WOS:001392823600010
WOS:001179613400005
WOS:001408725900002
WOS:001230489600032
WOS:000423812200013
WOS:000749773300001
WOS:001164897200001
WOS:000940607700001
WOS:001005243400001
WOS:000763655200002
WOS:001067885000047
WOS:001138280300015
WOS:000462917600002
WOS:001114634000001
WOS:001346359600001
WOS:000905210000007
WOS:001067888400001
WOS:001135998000001
WOS:001358949100001
WOS:001270073400001
WOS:001003763000001
WOS:001349934200001
WOS:001364445000001
WOS:001298458800001
WOS:001025344000001
WOS:001122560600001
WOS:001317339000001
WOS:001439378000001
WOS:001053269200002
WOS:001232792600001
WOS:001433935000001
WOS:001163315700001
WOS:000463692100007
WOS:001406233500010
WOS:001389784900011
WOS:001094588500001
WOS:000996125400001
WOS:000906503100001
WOS:001122230900002
WOS:001412990600005
WOS:001397250400011
WOS:001408012000001
WOS:000742584200001
WOS:001152944000001
WOS:000983246100001
WOS:001280284500005
WOS:001272220500001
WOS:000765883400001
WOS:001124817400001
WOS:000597361500004
WOS:001312812500004
WOS:001429620200001
WOS:001032827100001
WOS:001152202900001
WOS:001035745600003
WOS:001201789400003
WOS:000819921700017
WOS:000969374700001
WOS:001237394800001
WOS:000875442000001
WOS:000799543500001
WOS:001434770200001
WOS:000550255600015
WOS:001064083900001
WOS:000895382700001
WOS:001380998400001
WOS:000892912500001
WOS:001331223000001
WOS:001421704700001
WOS:001350759300010
WOS:000868577400001
WOS:001327597400001
WOS:001386155600023
WOS:001328970500001
WOS:001084060900001
WOS:000998566200001
WOS:001103107700002
WOS:001159275300001
WOS:001304093000002
WOS:001086669400001
WOS:001087738400014
WOS:000959215200001
WOS:001404943800007
WOS:001292836800001
WOS:001021269300001
WOS:000703610200015
WOS:000904895800017
WOS:001383140500001
WOS:000498844100010
WOS:000704942600001
WOS:000703905800009
WOS:001278103100001
WOS:001309634100001
WOS:001100370500001
WOS:000540597700009
WOS:001073611800001
WOS:000839386800001
WOS:000920106000001
WOS:000954221400001
WOS:001393550300001
WOS:001352660600001
WOS:001100142500001
WOS:001150771300001
WOS:000730193700001
WOS:001111922100011
WOS:001370759700001
WOS:001278248300007
WOS:001141821400004
WOS:001112600600014
WOS:001095405400001
WOS:000906320600001
WOS:001114890600001
WOS:001327445100001
WOS:000635830600001
WOS:000958306600001
WOS:000851050300001
WOS:001205945100002
WOS:001205938300002
WOS:001309869700001
WOS:001132847700001
WOS:001163069900001
WOS:001258604000002
WOS:001380901000001
WOS:001037306300022
WOS:001287466000001
WOS:001097415200005
WOS:001027885100001
WOS:001271327600001
WOS:000935819500001
WOS:001066104800001
WOS:000888956600001
WOS:001219286000001
WOS:000971520000001
WOS:000975963800001
WOS:000932959600001
WOS:001371232200001
WOS:001361123100001
WOS:001107572600001
WOS:001085938500001
WOS:000906203300001
WOS:000633136600004
WOS:000627954800001
WOS:001403699300001
WOS:000915118100001
WOS:001246971500001
WOS:001307718300001
WOS:001407269300001
WOS:001016520700001
WOS:000707691600002
WOS:001132401800001
WOS:001089177200001
WOS:001334051000001
WOS:000900509700001
WOS:001083998300006
WOS:001208800800001
WOS:000777545300001
WOS:001073050300001
WOS:001065031100001
WOS:000886561000010
WOS:001438461600001
WOS:001293637900001
WOS:001102480400001
WOS:000818673200001
WOS:001052328900001
WOS:001439794900002
WOS:001339499600001
WOS:001274313800002
WOS:001206086200001
WOS:001052023200001
WOS:001340497800002
WOS:000810147300012
WOS:001236676900001
WOS:001377314800001
WOS:000944724100001
WOS:001335617200001
WOS:001419330900001
WOS:000563157100003
WOS:001383028200001
WOS:001331724900001
WOS:000912870800001
WOS:001051550500001
WOS:001292625200048
WOS:001335202900006
WOS:001267593100018
WOS:001415606400003
WOS:001040013300001
WOS:001011862800001
WOS:001263790400001
WOS:001261714300001
WOS:001056082500001
WOS:000423184900017
WOS:001270390400039
WOS:000902511300001
WOS:001385849400002
WOS:001157116700001
WOS:001411975400001
WOS:001376657000001
WOS:000947056800001
WOS:001338631000027
WOS:000735663300001
WOS:001159938400001
WOS:000740996900001
WOS:001253137000001
WOS:001300583800009
WOS:000898392400001
WOS:001072151600001
WOS:000965234400001
WOS:001418721200079
WOS:000956447300009
WOS:001083919900009
WOS:001413667000001
WOS:001207709100001
WOS:001439701500002
WOS:001401875900001
WOS:001379776200042
WOS:000662268200011
WOS:001201830000007
WOS:000989134200001
WOS:001238012000001
WOS:001156418700001
WOS:001325875500016
WOS:001090153200003
WOS:001375593500001
WOS:000990873000001
WOS:001085277500001
WOS:001333742900001
WOS:000894296700001
WOS:001174913500001
WOS:001370763800001
WOS:000803251100001
WOS:001111487900020
WOS:001211469900002
WOS:001145739000001
WOS:000510531500029
WOS:001416570900001
WOS:001203472100192
WOS:001310216500001
WOS:001275310300005
WOS:001399895000006
WOS:001336389100004
WOS:000670532600007
WOS:001343344400011
WOS:001367861900007
WOS:001163618700001
WOS:001301264800001
WOS:001380972200001
WOS:001307139600001
WOS:000528169900001
WOS:000759229600001
WOS:001360473800001
WOS:001275782000001
WOS:000540597700003
WOS:001290665400001
WOS:000799627900001
WOS:001360461500001
WOS:001226715700001
WOS:000769987500001
WOS:001092567600004
WOS:001054346500001
WOS:001024451200001
WOS:001244346700006
WOS:000537852100012
WOS:001282878300006
WOS:001190512900001
WOS:001196580700001
WOS:001139339600001
WOS:001296503300001
WOS:001350819400001
WOS:000806835900001
WOS:001324229900001
WOS:001341479000002
WOS:001396040100002
WOS:001201088200001
WOS:001335526400008
WOS:001330490600002
WOS:001434943500001
WOS:001424879100001
WOS:000892112500003
WOS:000792599000004
WOS:001049588700001
WOS:000617323900016
WOS:001299548900001
WOS:000896505300002
WOS:000819780300001
WOS:001027837800002
WOS:001417031200001
WOS:001289972500001
WOS:001185089200001
WOS:001013345900001
WOS:000938318900001
WOS:001057771400001
WOS:000961122000001
WOS:001257078400001
WOS:000684199600035
WOS:000954668100001
WOS:000827523500007
WOS:000992714100002
WOS:001253632600007
WOS:001222577800003
WOS:000878610600002
WOS:001065106600001
WOS:001241004200001
WOS:000941532800001
WOS:001020114300001
WOS:001117578100001
WOS:001394698800001
WOS:001395928500001
WOS:001356275300001
WOS:001262839400001
WOS:001344680600001
WOS:000665913600001
WOS:000607106700001
WOS:001043638200001
WOS:001274146800001
WOS:001089231200006
WOS:000884468400001
WOS:000921154000001
WOS:000870729300003
WOS:001401879700001
WOS:001314275300001
WOS:001098542200004
WOS:001256201400001
WOS:001224297600001
WOS:001435620600002
WOS:001157934900001
WOS:000686085600001
WOS:001259339300001
WOS:001361047100001
WOS:001004413500010
WOS:001398110700001
WOS:000952112700001
WOS:001332596400001
WOS:001155670200005
WOS:001312359100001
WOS:001028541400001
WOS:001045697400001
WOS:001059373600001
WOS:001157319300001
WOS:000929131200001
WOS:000848090000001
WOS:000980451200002
WOS:000960912800002
WOS:000916000800001
WOS:001401419700021
WOS:000477712400038
WOS:001009028400001
WOS:000815775900001
WOS:001434874700001
WOS:000818970200001
WOS:000852989400001
WOS:001087868300001
WOS:001330560000001
WOS:000872459300001
WOS:000995663700009
WOS:001047984900001
WOS:001397219400001
WOS:000907916400001
WOS:001265133400001
WOS:001032076900001
WOS:001123449200040
WOS:001145504900001
WOS:000871988800002
WOS:001405313400001
WOS:000489495800001
WOS:001180537000001
WOS:001320541900001
WOS:001359807700001
WOS:001147761300001
WOS:000935551000001
WOS:001182754000001
WOS:001282940000001
WOS:000464613300009
WOS:001157511400001
WOS:000510453200009
WOS:001018764600001
WOS:001435005600007
WOS:001385974700001
WOS:001250153400001
WOS:000864468900002
WOS:000657821100003
WOS:001047064800007
WOS:000708364400001
WOS:001047450600012
WOS:001263065600002
WOS:001085028000009
WOS:001133302300072
WOS:001186260700001
WOS:001422328600001
WOS:000978270100001
WOS:001042773300002
WOS:001346101200001
WOS:001263351100001
WOS:001255819800001
WOS:001189187300008
WOS:001327069900013
WOS:000531814000019
WOS:000708276400001
WOS:000605876500002
WOS:000623725500001
WOS:000757946600017
WOS:000642955300001
WOS:001280151000001
