# Supplementary material for: Bibliometric analysis of global research on breast cancer with HER2-low expression
Source: Discov Oncol. 2025 Nov 18;16:2229. doi: 10.1007/s12672-025-03820-5 (PMC12748448; doi:10.1007/s12672-025-03820-5)
Supplement: Supplementary file 2 — Supplementary Material 2 [file 12672_2025_3820_MOESM2_ESM.txt]

PT J
AU Liu, Q
   Kulak, MV
   Borcherding, N
   Maina, PK
   Zhang, W
   Weigel, RJ
   Qi, HH
AF Liu, Q.
   Kulak, M. V.
   Borcherding, N.
   Maina, P. K.
   Zhang, W.
   Weigel, R. J.
   Qi, H. H.
TI A novel <i>HER2</i> gene body enhancer contributes to <i>HER2</i> expression
SO ONCOGENE
LA English
DT Article
ID breast-cancer cells; negative regulatory elements; human erbb-2 gene; transcription factor; dna methylation; activator protein-2; promoter; overexpression; identification; receptor
AB The transcriptional regulation of the human epidermal growth factor receptor-2 (HER2) contributes to an enhanced HER2 expression in HER2-positive breast cancers with HER2 gene amplification and HER2-low or HER2-negative breast cancers following radiotherapy or endocrine therapy, and this drives tumorigenesis and the resistance to therapy. Epigenetic mechanisms are critical for transcription regulation, however, such mechanisms in the transcription regulation of HER2 are limited to the involvement of trimethylated histone 3 lysine 4 (H3K4me3) and acetylated histone 3 lysine 9 (H3K9ac) at the HER2 promoter region. Here, we report the identification of a novel enhancer in the HER2 3' gene body, which we have termed HER2 gene body enhancer (HGE). The HGE starts from the 3' end of intron 19 and extends into intron 22, possesses enhancer histone modification marks in specific cells and enhances the transcriptional activity of the HER2 promoters. We also found that TFAP2C, a known regulator of HER2, binds to HGE and is required for its enhancer function and that DNA methylation in the HGE region inhibits the histone modifications characterizing enhancer and is inversely correlated with HER2 expression in breast cancer samples. The identification of this novel enhancer sheds a light on the roles of epigenetic mechanisms in HER2 transcription, in both HER2-positive breast cancer samples and individuals with HER2-low or HER2-negative breast cancers undergoing radiotherapy or endocrine therapy.
C1 [Liu, Q.; Maina, P. K.; Qi, H. H.] Univ Iowa, Dept Anat & Cell Biol, Carver Coll Med, 1-632 BSB,51 Newton Rd, Iowa City, IA 52243 USA.
   [Kulak, M. V.; Weigel, R. J.] Univ Iowa, Dept Surg, Carver Coll Med, Iowa City, IA 52243 USA.
   [Borcherding, N.; Zhang, W.] Univ Iowa, Dept Pathol, Carver Coll Med, Iowa City, IA 52243 USA.
   [Weigel, R. J.] Univ Iowa, Dept Biochem, Carver Coll Med, Iowa City, IA 52243 USA.
C3 University of Iowa; University of Iowa; University of Iowa; University of Iowa
RP Qi, HH (corresponding author), Univ Iowa, Dept Anat & Cell Biol, Carver Coll Med, 1-632 BSB,51 Newton Rd, Iowa City, IA 52243 USA.
EM hank-qi@uiowa.edu
FU Department of Anatomy and Cell Biology, the Carver College of Medicine, University of Iowa; Carver Trust Young Investigator Award from the Roy J Carver Charitable Trust [01-224]; Breast Cancer Research Award by the Holden Comprehensive Cancer Center at University of Iowa; NIH [P30 CA086862, R01CA183702, CA200673, CA203834]; NIH MD/PhD fellowship [F30 CA206255]; V Scholar award from Holden Comprehensive Cancer Center at the University of Iowa; Breast Cancer Research Award from Holden Comprehensive Cancer Center at the University of Iowa; Oberley Award (National Cancer Institute Award) from Holden Comprehensive Cancer Center at the University of Iowa [P30 CA086862]
CR Allouche A, 2008, BREAST CANCER RES, V10, P0, DOI 10.1186/bcr1851
   Anido J, 2006, EMBO J, V25, P3234, DOI 10.1038/sj.emboj.7601191
   Baselga J, 2009, NAT REV CANCER, V9, P463, DOI 10.1038/nrc2656
   Begon DY, 2005, J BIOL CHEM, V280, P24428, DOI 10.1074/jbc.M503790200
   Benz CC, 2006, GENE CHROMOSOME CANC, V45, P983, DOI 10.1002/gcc.20364
   Bofin AM, 2004, AM J CLIN PATHOL, V122, P110, DOI 10.1309/8A2DJFT07NE6EWHE
   Bosher JM, 1996, ONCOGENE, V13, P1701
   Cao N, 2009, RADIAT RES, V171, P9, DOI 10.1667/RR1472.1
   Chen YY, 1997, J BIOL CHEM, V272, P14110, DOI 10.1074/jbc.272.22.14110
   Chen YY, 1996, J BIOL CHEM, V271, P5183
   CHEN YY, 1994, ONCOGENE, V9, P2269
   Choudhury A, 2004, INT J CANCER, V108, P71, DOI 10.1002/ijc.11497
   Contino F, 2013, BMC CANCER, V13, P0, DOI 10.1186/1471-2407-13-81
   Crawford GE, 2006, GENOME RES, V16, P123, DOI 10.1101/gr.4074106
   Creyghton MP, 2010, P NATL ACAD SCI USA, V107, P21931, DOI 10.1073/pnas.1016071107
   Deblois G, 2010, CANCER RES, V70, P10277, DOI 10.1158/0008-5472.CAN-10-2840
   Delacroix L, 2005, DNA CELL BIOL, V24, P582, DOI 10.1089/dna.2005.24.582
   Dillon RL, 2007, MOL CELL BIOL, V27, P8648, DOI 10.1128/MCB.00866-07
   Dittrich A, 2014, J MAMMARY GLAND BIOL, V19, P253, DOI 10.1007/s10911-014-9329-5
   Dunham I, 2012, NATURE, V489, P57, DOI 10.1038/nature11247
   Duru N, 2012, CLIN CANCER RES, V18, P6634, DOI 10.1158/1078-0432.CCR-12-1436
   Greer EL, 2012, NAT REV GENET, V13, P343, DOI 10.1038/nrg3173
   GROOTECLAES M, 1994, CANCER RES, V54, P4193
   Hua GQ, 2009, MOL CANCER RES, V7, P402, DOI 10.1158/1541-7786.MCR-08-0175
   Huang WY, 2015, NUCLEIC ACIDS RES, V43, PD856, DOI 10.1093/nar/gku1151
   Hurtado A, 2008, NATURE, V456, P663, DOI 10.1038/nature07483
   KRAUS MH, 1987, EMBO J, V6, P605, DOI 10.1002/j.1460-2075.1987.tb04797.x
   Kulak MV, 2013, ONCOGENE, V32, P4043, DOI 10.1038/onc.2012.400
   Malik S, 2010, NAT REV GENET, V11, P761, DOI 10.1038/nrg2901
   MIZUGUCHI G, 1995, J BIOL CHEM, V270, P9384, DOI 10.1074/jbc.270.16.9384
   Moarii M, 2015, BMC GENOMICS, V16, P0, DOI 10.1186/s12864-015-1994-2
   Mungamuri SK, 2013, CELL REP, V5, P302, DOI 10.1016/j.celrep.2013.09.009
   Nezu M, 1999, BIOCHEM BIOPH RES CO, V258, P499, DOI 10.1006/bbrc.1999.0634
   Ong CT, 2011, NAT REV GENET, V12, P283, DOI 10.1038/nrg2957
   PASLEAU F, 1993, ONCOGENE, V8, P849
   Perissi V, 2000, ONCOGENE, V19, P280, DOI 10.1038/sj.onc.1203303
   Rada-Iglesias A, 2011, NATURE, V470, P279, DOI 10.1038/nature09692
   RENBAUM P, 1990, NUCLEIC ACIDS RES, V18, P1145, DOI 10.1093/nar/18.5.1145
   Rose NR, 2014, BBA-GENE REGUL MECH, V1839, P1362, DOI 10.1016/j.bbagrm.2014.02.007
   Roskoski R, 2014, PHARMACOL RES, V79, P34, DOI 10.1016/j.phrs.2013.11.002
   Schaefer KA, 2017, NAT METHODS, V14, P547, DOI 10.1038/nmeth.4293
   Scott GK, 2000, ONCOGENE, V19, P6490, DOI 10.1038/sj.onc.1204041
   SLAMON DJ, 1987, SCIENCE, V235, P177, DOI 10.1126/science.3798106
   TAL M, 1987, MOL CELL BIOL, V7, P2597, DOI 10.1128/MCB.7.7.2597
   Tata PR, 2011, NUCLEIC ACIDS RES, V39, P3574, DOI 10.1093/nar/gkq1344
   Vernimmen D, 2003, BIOCHEM J, V370, P323, DOI 10.1042/BJ20021238
   Vojta A, 2016, NUCLEIC ACIDS RES, V44, P5615, DOI 10.1093/nar/gkw159
   Wang H, 2017, CANCER LETT, V385, P137, DOI 10.1016/j.canlet.2016.10.033
   Woodfield GW, 2010, GENE CHROMOSOME CANC, V49, P948, DOI 10.1002/gcc.20807
   Woodfield GW, 2009, CLIN CANCER RES, V15, P3672, DOI 10.1158/1078-0432.CCR-08-2343
   Wu J, 2006, CANCER RES, V66, P4872, DOI 10.1158/0008-5472.CAN-05-3561
   Xing XM, 2000, NAT MED, V6, P189, DOI 10.1038/72294
   Zuo T, 2007, CELL, V129, P1275, DOI 10.1016/j.cell.2007.04.034
NR 53
TC 29
Z9 31
U1 1
U2 9
PU NATURE PUBLISHING GROUP
PI LONDON
PA MACMILLAN BUILDING, 4 CRINAN ST, LONDON N1 9XW, ENGLAND
SN 0950-9232
EI 1476-5594
J9 ONCOGENE
JI Oncogene
PD FEB 1
PY 2018
VL 37
IS 5
BP 687
EP 694
DI 10.1038/onc.2017.382
PG 8
WC Biochemistry & Molecular Biology; Oncology; Cell Biology; Genetics & Heredity
SC Biochemistry & Molecular Biology; Oncology; Cell Biology; Genetics & Heredity
GA FU4GT
UT WOS:000423812200013
PM 29035388
DA 2025-03-16
ER

PT J
AU Li, X
   Xu, YX
   Ding, Y
   Li, CF
   Zhao, H
   Wang, JD
   Meng, SD
AF Li, Xin
   Xu, Yuxiu
   Ding, Yun
   Li, Changfei
   Zhao, Hong
   Wang, Jiandong
   Meng, Songdong
TI Posttranscriptional upregulation of HER3 by HER2 mRNA induces trastuzumab resistance in breast cancer
SO MOLECULAR CANCER
LA English
DT Article
DE HER2; HER3; miR-125a/b; Trastuzumab resistance; Breast cancer
ID competitive endogenous rna; overcoming resistance; erbb3 expression; survival; pathways; kinase; growth; overexpression; inhibitors; biomarkers
AB Background: HER2 gene amplification generates an enormous number of HER2 transcripts, but the global effects on endogenous miRNA targets including HER family members in breast cancer are unexplored. Methods: We generated a HER2-3'UTR expressing vector to test the tumor-promoting properties in HER2 low expressing T47D and MCF7 cells. Through microarray analysis and real-time PCR analysis we identified genes that were regulated by HER2-3'UTR. Positive and negative manipulation of miRNA expression, response element mutational studies and transcript reporter assays were performed to explore the mechanism of competitive sequestration of miR125a/miRNA125b by HER2 3'UTR. To investigate if trastuzumab-induced upregulation of HER3 is also mediated through miRNA de-repression, we used the CRISPR/cas9 to mutate the endogenous HER2 mRNA in HER2 over-expressing Au565 cells. Finally, we looked at cohorts of breast cancer samples of our own and the TCGA to show if HER2 and HER3 mRNAs correlate with each other. Results: The HER2 3'UTR pronouncedly promoted cell proliferation, colony formation, and breast tumor growth. High-throughput sequencing revealed a significant increase in HER3 mRNA and protein levels by the HER2 3'untranslated region (3'UTR). The HER2 3'UTR harboring a shared miR-125a/b response element induced miR-125a/b sequestration and thus resulted in HER3 mRNA derepression. Trastuzumab treatment upregulated HER3 via elevated HER2 mRNA expression, leading to trastuzumab resistance. Depletion of miR-125a/b enhanced the antitumor activity of trastuzumab. Microarray data from HER2-overexpressing primary breast cancer showed significant elevation of mRNAs for predicted miR-125a/b targets compared to non-targets. Conclusions: These results suggest that HER2 3'UTR-mediated HER3 upregulation is involved in breast cell transformation, increased tumor growth, and resistance to anti-HER2 therapy. The combinatorial targeting of HER3 mRNA or miR-125a/b may offer an effective tool for breast cancer therapy.
C1 [Li, Xin; Xu, Yuxiu; Ding, Yun; Li, Changfei; Meng, Songdong] Chinese Acad Sci, Inst Microbiol, CAS Key Lab Pathogen Microbiol & Immunol, Beijing, Peoples R China.
   [Zhao, Hong] Chinese Acad Med Sci, Canc Inst & Hosp, Beijing, Peoples R China.
   [Wang, Jiandong] Gen Hosp Peoples Liberat Army, Beijing, Peoples R China.
   [Meng, Songdong] Univ Chinese Acad Sci, Beijing, Peoples R China.
C3 Chinese Academy of Sciences; Institute of Microbiology, CAS; Chinese Academy of Medical Sciences - Peking Union Medical College; Cancer Institute & Hospital - CAMS; Chinese Academy of Sciences; University of Chinese Academy of Sciences, CAS
RP Li, X; Xu, YX; Meng, SD (corresponding author), Chinese Acad Sci, Inst Microbiol, CAS Key Lab Pathogen Microbiol & Immunol, Beijing, Peoples R China.; Meng, SD (corresponding author), Univ Chinese Acad Sci, Beijing, Peoples R China.
EM lix@im.ac.cn; xuyuxiu16@mails.ucas.ac.cn; mengsd@im.ac.cn
FU Major State Basic Research Development Program of China (973 Program) [2014CB542602]; Strategic Priority Research Program of the Chinese Academy of Sciences [XDPB0304]; One Belt and One Road International Science and Technology Cooperation of Chinese Academy of Sciences [153211KYSB20170001]; National Natural Science Foundation of China [81761128002, 81602339, 81621091, 81471960, 81672815]
CR Agus DB, 2002, CANCER CELL, V2, P127, DOI 10.1016/S1535-6108(02)00097-1
   Aksamitiene E, 2012, BIOCHEM SOC T, V40, P139, DOI 10.1042/BST20110609
   Ala U, 2013, P NATL ACAD SCI USA, V110, P7154, DOI 10.1073/pnas.1222509110
   Arteaga CL, 2012, NAT REV CLIN ONCOL, V9, P16, DOI 10.1038/nrclinonc.2011.177
   Baselga J, 2012, NEW ENGL J MED, V366, P109, DOI 10.1056/NEJMoa1113216
   Berghoff AS, 2014, BREAST, V23, P637, DOI 10.1016/j.breast.2014.06.011
   Bertelsen V, 2014, MEMBRANES, V4, P424, DOI 10.3390/membranes4030424
   Bischoff A, 2015, CELL COMMUN SIGNAL, V13, P0, DOI 10.1186/s12964-015-0084-z
   Cha Y, 2014, ANTICANCER RES, V34, P4275
   Chakrabarty A, 2012, P NATL ACAD SCI USA, V109, P2718, DOI 10.1073/pnas.1018001108
   Chaturvedi P, 2008, CANCER RES, V68, P2065, DOI 10.1158/0008-5472.CAN-07-6041
   Citri A, 2003, EXP CELL RES, V284, P54, DOI 10.1016/S0014-4827(02)00101-5
   Citri A, 2006, NAT REV MOL CELL BIO, V7, P505, DOI 10.1038/nrm1962
   Cook RS, 2011, CANCER RES, V71, P3941, DOI 10.1158/0008-5472.CAN-10-3775
   Monteiro IDC, 2015, PHARMACOGENOMICS, V16, P257, DOI 10.2217/pgs.14.133
   Deng MM, 2016, CANCER LETT, V383, P62, DOI 10.1016/j.canlet.2016.09.028
   Dey N, 2015, AM J TRANSL RES, V7, P733
   Engelman JA, 2007, SCIENCE, V316, P1039, DOI 10.1126/science.1141478
   Ferracin M, 2013, MOL CANCER, V12, P0, DOI 10.1186/1476-4598-12-130
   Foley John, 2010, SEMIN CELL DEV BIOL, V21, P951, DOI 10.1016/j.semcdb.2010.08.009
   Garrett JT, 2011, P NATL ACAD SCI USA, V108, P5021, DOI 10.1073/pnas.1016140108
   Green AR, 2014, BREAST CANCER RES TR, V145, P33, DOI 10.1007/s10549-014-2925-7
   He J, 2012, EMBO REP, V13, P1116, DOI 10.1038/embor.2012.162
   Higa GM, 2010, EXPERT REV ANTICANC, V10, P1497, DOI 10.1586/ERA.10.129
   Hodeib M, 2015, FUTURE ONCOL, V11, P3113, DOI 10.2217/fon.15.266
   Iorio MV, 2009, CANCER RES, V69, P2195, DOI 10.1158/0008-5472.CAN-08-2920
   Ishizawar RC, 2007, ONCOGENE, V26, P3503, DOI 10.1038/sj.onc.1210138
   Karreth FA, 2015, CELL, V161, P319, DOI 10.1016/j.cell.2015.02.043
   Koutras A, 2016, ANN ONCOL, V27, P0, DOI 10.1093/annonc/mdw363.52
   Kunii K, 2008, CANCER RES, V68, P2340, DOI 10.1158/0008-5472.CAN-07-5229
   Lakshmanan I, 2015, ONCOTARGET, V6, P21085, DOI 10.18632/oncotarget.3912
   Li X, 2015, INT J CANCER, V137, P512, DOI 10.1002/ijc.29405
   Lipton A, 2013, BREAST CANCER RES TR, V141, P43, DOI 10.1007/s10549-013-2665-0
   Madrid-Paredes A, 2015, BREAST CANCER RES TR, V153, P493, DOI 10.1007/s10549-015-3578-x
   Marty M, 2005, J CLIN ONCOL, V23, P4265, DOI 10.1200/JCO.2005.04.173
   Menyhárt O, 2015, CURR CANCER DRUG TAR, V15, P665, DOI 10.2174/156800961508151001101742
   Mukherjee A, 2011, PLOS ONE, V6, P0
   Newman MA, 2010, GENE DEV, V24, P1086, DOI 10.1101/gad.1919710
   Novotny CJ, 2016, NAT CHEM BIOL, V12, P923, DOI 10.1038/NCHEMBIO.2171
   Ocana A, 2013, JNCI-J NATL CANCER I, V105, P266, DOI 10.1093/jnci/djs501
   Park YH, 2014, BRIT J CANCER, V110, P384, DOI 10.1038/bjc.2013.757
   Scott GK, 2007, J BIOL CHEM, V282, P1479, DOI 10.1074/jbc.M609383200
   Seo AN, 2014, PLOS ONE, V9, P0, DOI 10.1371/journal.pone.0098528
   Shi FM, 2010, P NATL ACAD SCI USA, V107, P7692, DOI 10.1073/pnas.1002753107
   Wilks ST, 2015, BREAST, V24, P548, DOI 10.1016/j.breast.2015.06.002
   Winter J, 2009, NAT CELL BIOL, V11, P228, DOI 10.1038/ncb0309-228
   Yan X, 2014, MOL CANCER, V13, P0, DOI 10.1186/1476-4598-13-220
   Yu J, 2011, J BIOMED RES, V25, P170, DOI 10.1016/S1674-8301(11)60022-5
   Zhang YQ, 2016, CANCER LETT, V382, P176, DOI 10.1016/j.canlet.2016.08.026
   Zhu CH, 2002, BREAST CANCER RES TR, V71, P47, DOI 10.1023/A:1013378113916
NR 50
TC 31
Z9 33
U1 0
U2 15
PU BMC
PI LONDON
PA CAMPUS, 4 CRINAN ST, LONDON N1 9XW, ENGLAND
SN 1476-4598
EI 
J9 MOL CANCER
JI Mol. Cancer
PD AUG 2
PY 2018
VL 17
IS 
BP 
EP 
DI 10.1186/s12943-018-0862-5
PG 14
WC Biochemistry & Molecular Biology; Oncology
SC Biochemistry & Molecular Biology; Oncology
GA GP2VV
UT WOS:000440695700001
PM 30068375
DA 2025-03-16
ER

PT J
AU Jackson, DO
   Trappey, FA
   Clifton, GT
   Vreeland, TJ
   Peace, KM
   Hale, DF
   Litton, JK
   Murray, JL
   Perez, SA
   Papamichail, M
   Mittendorf, EA
   Peoples, GE
AF Jackson, Doreen O.
   Trappey, Francois A.
   Clifton, G. Travis
   Vreeland, Timothy J.
   Peace, Kaitlin M.
   Hale, Diane F.
   Litton, Jennifer K.
   Murray, James L.
   Perez, Sonia A.
   Papamichail, Michael
   Mittendorf, Elizabeth A.
   Peoples, George E.
TI Effects of HLA status and HER2 status on outcomes in breast cancer patients at risk for recurrence - Implications for vaccine trial design
SO CLINICAL IMMUNOLOGY
LA English
DT Article
DE HER2 expression; HLA-status; Immunotherapy; Breast Cancer
ID expression
AB Immunotherapy, using peptide-based cancer vaccines is being studied to assess its potential in breast cancer. Trials of HLA-restricted peptide vaccines have been difficult to enroll given HLA subtype restrictions. It is necessary to determine the prognostic significance of HLA-status in breast cancer if patients who are ineligible to receive a vaccine due to their HLA-status are used as controls. The impact of targeted tumor associated antigen expression, when it effects eligibility is also important. We examined control patients from two randomized phase II trials that tested HER2-peptide vaccines to determine the effect of HLA-A2 status and HER2 expression on disease-free survival. The analysis showed that HLA-A2-status does not affect disease-free survival, regardless of HER2 expression suggesting that HLA-A2 negative patients can be used as control patients. Additionally, HER2 over-expression was associated with a better disease-free survival in this population, underscoring the need for additional therapies in HER2 low-expressing breast cancer.
C1 [Jackson, Doreen O.; Trappey, Francois A.; Clifton, G. Travis; Vreeland, Timothy J.; Peace, Kaitlin M.; Hale, Diane F.] San Antonio Mil Med Ctr, Dept Surg, 3551 Roger Brooke Dr, San Antonio, TX 78234 USA.
   [Litton, Jennifer K.] MD Anderson Canc Ctr, Dept Hematol & Oncol, 1515 Holcombe Blvd, Houston, TX 77030 USA.
   [Murray, James L.] MD Anderson Canc Ctr, Dept Med Oncol, 1515 Holcombe Blvd, Houston, TX 77030 USA.
   [Perez, Sonia A.; Papamichail, Michael] St Savas Canc Hosp, Canc Immunol Immunotherapy Ctr, 171 Alexandras Ave, Athens 11522, Greece.
   [Mittendorf, Elizabeth A.] MD Anderson Canc Ctr, Dept Surg Oncol, 171 Alexandras Ave,115-22, Houston, TX 77030 USA.
   [Peoples, George E.] Metis Fdn, Canc Vaccine Dev Program, 300 Convent St Suite 1330, San Antonio, TX 78205 USA.
C3 San Antonio Military Medical Center; University of Texas System; UTMD Anderson Cancer Center; University of Texas System; UTMD Anderson Cancer Center; University of Texas System; UTMD Anderson Cancer Center
RP Jackson, DO (corresponding author), San Antonio Mil Med Ctr, Dept Surg, 3551 Roger Brooke Dr, San Antonio, TX 78234 USA.
EM Doreen.O.Jackson.mil@mail.mil; Alfred.F.Trappey.mil@mail.mil; Guy.T.Clifton.mil@mail.mil; Timothy.J.Vreeland.mil@mail.mil; Kaitlin.M.Peace.mil@mail.mil; Diane.F.Hale.mil@mail.mil; JLitton@MDAnderson.org; JMurray@MDAnderson.org; Perez@CIIC.gr; PapaMix@cs.cmu.edu; EAMitten@MDAnderson.org
CR Andersson E, 2016, ONCOIMMUNOLOGY, V5, P0, DOI 10.1080/2162402X.2015.1052213
   Andersson E, 2012, CANCER IMMUNOL IMMUN, V61, P1243, DOI 10.1007/s00262-012-1201-0
   Burstein HJ, 2005, NEW ENGL J MED, V353, P1652, DOI 10.1056/NEJMp058197
   Collins DM, 2012, ANN ONCOL, V23, P1788, DOI 10.1093/annonc/mdr484
   Gamzatova Z, 2007, TISSUE ANTIGENS, V70, P205, DOI 10.1111/j.1399-0039.2007.00875.x
   Gamzatova Z, 2006, GYNECOL ONCOL, V103, P145, DOI 10.1016/j.ygyno.2006.02.004
   Gourley C, 2003, ANTICANCER RES, V23, P633
   Kemmler CB, 2011, J IMMUNOL, V187, P4431, DOI 10.4049/jimmunol.1101555
   Lee TD, 1990, THE HLA SYSTEM, V0, P141
   Mittendorf EA, 2012, J CLIN ONCOL, V30, P0
   Mittendorf EA, 1900, V25, V0, P1735
   Mittendorf EA, 1900, V27, V0, P1241
   Mittendorf EA, 2016, ONCOTARGET, V7, P66192, DOI 10.18632/oncotarget.11751
   Nisticò P, 1999, INT J CANCER, V84, P598, DOI 10.1002/(SICI)1097-0215(19991222)84:6<598::AID-IJC10>3.0.CO;2-7
   Onitilo AA, 2009, CLIN MED RES, V7, P4, DOI 10.3121/cmr.2009.825
   Paik S, 2005, NEW ENGL J MED, V358, P1409
   Rees RC, 1999, CANCER IMMUNOL IMMUN, V48, P374, DOI 10.1007/s002620050589
   Siegel RL, 2020, CA-CANCER J CLIN, V70, P7, DOI 10.3322/caac.21590
   Vigneron N, 2015, BIOMED RES INT, V2015, P0, DOI 10.1155/2015/948501
NR 22
TC 8
Z9 8
U1 1
U2 9
PU ACADEMIC PRESS INC ELSEVIER SCIENCE
PI SAN DIEGO
PA 525 B ST, STE 1900, SAN DIEGO, CA 92101-4495 USA
SN 1521-6616
EI 1521-7035
J9 CLIN IMMUNOL
JI Clin. Immunol.
PD OCT 15
PY 2018
VL 195
IS 
BP 28
EP 35
DI 10.1016/j.clim.2018.06.008
PG 8
WC Immunology
SC Immunology
GA GT6YA
UT WOS:000444665600004
PM 30025819
DA 2025-03-16
ER

PT J
AU Craze, ML
   Cheung, H
   Jewa, N
   Coimbra, NDM
   Soria, D
   El-Ansari, R
   Aleskandarany, MA
   Cheng, KW
   Diez-Rodriguez, M
   Nolan, CC
   Ellis, IO
   Rakha, EA
   Green, AR
AF Craze, Madeleine L.
   Cheung, Hayley
   Jewa, Natasha
   Coimbra, Nuno D. M.
   Soria, Daniele
   El-Ansari, Rokaya
   Aleskandarany, Mohammed A.
   Cheng, Kiu Wai
   Diez-Rodriguez, Maria
   Nolan, Christopher C.
   Ellis, Ian O.
   Rakha, Emad A.
   Green, Andrew R.
TI MYC regulation of glutamine-proline regulatory axis is key in luminal B breast cancer
SO BRITISH JOURNAL OF CANCER
LA English
DT Article
DE metabolism; breast cancer; prognosis; Luminal B; glutamine; proline
ID metabolism; expression; cells; dehydrogenase
AB Background: Altered cellular metabolism is a hallmark of cancer and some are reliant on glutamine for sustained proliferation and survival. We hypothesise that the glutamine-proline regulatory axis has a key role in breast cancer (BC) in the highly proliferative classes. Methods: Glutaminase (GLS), pyrroline-5-carboxylate synthetase (ALDH18A1), and pyrroline-5-carboxylate reductase 1 (PYCR1) were assessed at DNA/mRNA/protein levels in large, well-characterised cohorts. Results: Gain of PYCR1 copy number and high PYCR1 mRNA was associated with Luminal B tumours. High ALDH18A1 and high GLS protein expression was observed in the oestrogen receptor (ER)+/human epidermal growth factor receptor (HER2)-high proliferation class (Luminal B) compared with ERthorn/HER2-low proliferation class (Luminal A) (P = 0.030 and P = 0.022 respectively), however this was not observed with mRNA. Cluster analysis of the glutamine-proline regulatory axis genes revealed significant associations with molecular subtypes of BC and patient outcome independent of standard clinicopathological parameters (P = 0.012). High protein expression of the glutamine-proline enzymes were all associated with high MYC protein in Luminal B tumours only (P<0.001). Conclusions: We provide comprehensive clinical data indicating that the glutamine-proline regulatory axis plays an important role in the aggressive subclass of luminal BC and is therefore a potential therapeutic target.
C1 [Craze, Madeleine L.; Cheung, Hayley; Jewa, Natasha; El-Ansari, Rokaya; Aleskandarany, Mohammed A.; Cheng, Kiu Wai; Diez-Rodriguez, Maria; Nolan, Christopher C.; Ellis, Ian O.; Rakha, Emad A.; Green, Andrew R.] Univ Nottingham, Acad Pathol, Sch Med, Div Canc & Stem Cells,Nottingham City Hosp, Hucknall Rd, Nottingham NG5 1PB, England.
   [Coimbra, Nuno D. M.] Inst Portugues Oncol Porto FG, Dept Pathol, P-4200072 Oporto, Portugal.
   [Soria, Daniele] Univ Westminster, Dept Comp Sci, New Cavendish St, London W1W 6UW, England.
   [Ellis, Ian O.; Rakha, Emad A.] Nottingham Univ Hosp NHS Trust, Dept Cellular Pathol, Hucknall Rd, Nottingham NG5 1PB, England.
C3 University of Nottingham; Nottingham University Hospital NHS Trust; Nottingham City Hospital; University of Westminster; Nottingham University Hospital NHS Trust
RP Green, AR (corresponding author), Univ Nottingham, Acad Pathol, Sch Med, Div Canc & Stem Cells,Nottingham City Hosp, Hucknall Rd, Nottingham NG5 1PB, England.
EM andrew.green@nottingham.ac.uk
FU University of Nottingham (Nottingham Life Cycle 6 and Cancer Research Priority Area)
CR Abd El-Rehim DM, 2005, INT J CANCER, V116, P340, DOI 10.1002/ijc.21004
   Alberghina L, 2014, CELL DEATH DIS, V5, P0, DOI 10.1038/cddis.2014.513
   Benassi B, 2006, MOL CELL, V21, P509, DOI 10.1016/j.molcel.2006.01.009
   Budczies J, 2015, INT J CANCER, V136, P1619, DOI 10.1002/ijc.29152
   Cao MD, 2014, BMC CANCER, V14, P0, DOI 10.1186/1471-2407-14-941
   Csibi A, 2013, CELL, V153, P840, DOI 10.1016/j.cell.2013.04.023
   Curtis C, 2012, NATURE, V486, P346, DOI 10.1038/nature10983
   Dang CV, 2012, CELL, V149, P22, DOI 10.1016/j.cell.2012.03.003
   Ding JF, 2017, CARCINOGENESIS, V38, P519, DOI 10.1093/carcin/bgx022
   Gao P, 2009, NATURE, V458, P762, DOI 10.1038/nature07823
   Green AR, 2016, BRIT J CANCER, V114, P917, DOI 10.1038/bjc.2016.46
   Gross MI, 2014, MOL CANCER THER, V13, P890, DOI 10.1158/1535-7163.MCT-13-0870
   Hanahan D, 2011, CELL, V144, P646, DOI 10.1016/j.cell.2011.02.013
   Hu CAA, 2008, AMINO ACIDS, V35, P665, DOI 10.1007/s00726-008-0075-0
   Hu WW, 2010, P NATL ACAD SCI USA, V107, P7455, DOI 10.1073/pnas.1001006107
   Kardos GR, 2015, MOL CANCER RES, V13, P1408, DOI 10.1158/1541-7786.MCR-15-0048
   Kim S, 2013, ENDOCR-RELAT CANCER, V20, P339, DOI 10.1530/ERC-12-0398
   Krishnan N, 2008, FREE RADICAL BIO MED, V44, P671, DOI 10.1016/j.freeradbiomed.2007.10.054
   Kuo ML, 2016, SCI REP-UK, V6, P0, DOI 10.1038/srep18846
   Li B, 2013, CLIN CANCER RES, V19, P5835, DOI 10.1158/1078-0432.CCR-12-3629
   Liu W, 2015, SCI REP-UK, V5, P0, DOI 10.1038/srep17206
   Liu W, 2012, BIOFACTORS, V38, P398, DOI 10.1002/biof.1036
   Liu W, 2012, P NATL ACAD SCI USA, V109, P8983, DOI 10.1073/pnas.1203244109
   Lukey MJ, 2016, NAT COMMUN, V7, P0, DOI 10.1038/ncomms11321
   McShane LM, 2005, BRIT J CANCER, V93, P387, DOI 10.1038/sj.bjc.6602678
   Natarajan SK, 2012, FREE RADICAL BIO MED, V53, P1181, DOI 10.1016/j.freeradbiomed.2012.07.002
   Phang JM, 2015, CURR OPIN CLIN NUTR, V18, P71, DOI 10.1097/MCO.0000000000000121
   Phang JM, 2013, EPIGENETICS-US, V8, P231, DOI 10.4161/epi.24042
   Polyak K, 1997, NATURE, V389, P300, DOI 10.1038/38525
   Richardson AD, 2008, BREAST CANCER RES TR, V110, P297, DOI 10.1007/s10549-007-9732-3
   Soria D, 2010, COMPUT BIOL MED, V40, P318, DOI 10.1016/j.compbiomed.2010.01.003
   Wang JB, 2010, CANCER CELL, V18, P207, DOI 10.1016/j.ccr.2010.08.009
   Wise DR, 2010, TRENDS BIOCHEM SCI, V35, P427, DOI 10.1016/j.tibs.2010.05.003
   Wise DR, 2008, P NATL ACAD SCI USA, V105, P18782, DOI 10.1073/pnas.0810199105
   Zeng TY, 2017, MED ONCOL, V34, P0, DOI 10.1007/s12032-016-0870-5
NR 35
TC 50
Z9 50
U1 0
U2 13
PU NATURE PUBLISHING GROUP
PI LONDON
PA MACMILLAN BUILDING, 4 CRINAN ST, LONDON N1 9XW, ENGLAND
SN 0007-0920
EI 1532-1827
J9 BRIT J CANCER
JI Br. J. Cancer
PD JAN 23
PY 2018
VL 118
IS 2
BP 258
EP 265
DI 10.1038/bjc.2017.387
PG 8
WC Oncology
SC Oncology
GA FT5HP
UT WOS:000423184900017
DA 2025-03-16
ER
