# Supplementary material for: Bibliometric analysis of global research on breast cancer with HER2-low expression
Source: Discov Oncol. 2025 Nov 18;16:2229. doi: 10.1007/s12672-025-03820-5 (PMC12748448; doi:10.1007/s12672-025-03820-5)
Supplement: Supplementary file 3 — Supplementary Material 3 [file 12672_2025_3820_MOESM3_ESM.txt]

PT J
AU Rinnerthaler, G
   Gampenrieder, SP
   Greil, R
AF Rinnerthaler, Gabriel
   Gampenrieder, Simon Peter
   Greil, Richard
TI HER2 Directed Antibody-Drug-Conjugates beyond T-DM1 in Breast Cancer
SO INTERNATIONAL JOURNAL OF MOLECULAR SCIENCES
LA English
DT Review
DE ADC; HM2-MMAE; (vic-)trastuzumab duocarmazine; Trastuzumab deruxtecan; TAK-522; Trastuzumab emtansine; anti-HER2; PBD-MA; HER2 low; mode of action
ID her2-targeting adc; clinical oncology/college; trastuzumab emtansine; preclinical profile; american society; potent; expression; ds-8201a; tumors
AB Since the discovery of the human epidermal growth factor receptor 2 (HER2) as an oncogenic driver in a subset of breast cancers and the development of HER2 directed therapies, the prognosis of HER2 amplified breast cancers has improved meaningfully. Next to monoclonal anti-HER2 antibodies and tyrosine kinase inhibitors, the antibody-drug conjugate T-DM1 is a pillar of targeted treatment of advanced HER2-positive breast cancers. Currently, several HER2 directed antibody-drug conjugates are under clinical investigation for HER2 amplified but also HER2 expressing but not amplified breast tumors. In this article, we review the current preclinical and clinical evidence of the investigational drugs A166, ALT-P7, ARX788, DHES0815A, DS-8201a, RC48, SYD985, MEDI4276 and XMT-1522.
C1 [Rinnerthaler, Gabriel; Gampenrieder, Simon Peter; Greil, Richard] Paracelsus Med Univ Salzburg, Dept Internal Med Haematol Med Oncol Haemostaseol, Lab Immunol & Mol Canc Res SCRI LIMCR, Oncol Ctr,Salzburg Canc Res Inst, A-5020 Salzburg, Austria.
   [Rinnerthaler, Gabriel; Gampenrieder, Simon Peter; Greil, Richard] Canc Cluster Salzburg, A-5020 Salzburg, Austria.
C3 Paracelsus Private Medical University
RP Greil, R (corresponding author), Paracelsus Med Univ Salzburg, Dept Internal Med Haematol Med Oncol Haemostaseol, Lab Immunol & Mol Canc Res SCRI LIMCR, Oncol Ctr,Salzburg Canc Res Inst, A-5020 Salzburg, Austria.; Greil, R (corresponding author), Canc Cluster Salzburg, A-5020 Salzburg, Austria.
EM g.rinnerthaler@salk.at; s.gampenrieder@salk.at; r.greil@salk.at
CR Aftimos PG, 2017, CANCER RES, V77, P0, DOI 10.1158/1538-7445.SABCS16-P6-12-02
   Beck A, 2017, NAT REV DRUG DISCOV, V16, P315, DOI 10.1038/nrd.2016.268
   Bergstrom DA, 2016, CANCER RES, V76, P0, DOI 10.1158/1538-7445.SABCS15-P4-14-28
   Bergstrom DA, 2015, CANCER RES, V75, P0, DOI 10.1158/1538-7445.AM2015-LB-231
   Bodyak N, 2015, CANCER RES, V75, P0, DOI 10.1158/1538-7445.AM2015-641
   Diamantis N, 2016, BRIT J CANCER, V114, P362, DOI 10.1038/bjc.2015.435
   Doi T, 2017, J CLIN ONCOL, V35, P0, DOI 10.1200/JCO.2017.35.15_suppl.108
   Dokter W, 2014, MOL CANCER THER, V13, P2618, DOI 10.1158/1535-7163.MCT-14-0040-T
   Domenyuk V, 2018, NAT COMMUN, V9, P0, DOI 10.1038/s41467-018-03631-z
   Doronina SO, 2003, NAT BIOTECHNOL, V21, P778, DOI 10.1038/nbt832
   Elgersma RC, 2015, MOL PHARMACEUT, V12, P1813, DOI 10.1021/mp500781a
   Fehrenbacher L, 2018, CANCER RES, V78, P0, DOI 10.1158/1538-7445.SABCS17-GS1-02
   Gong JF, 2018, J CLIN ONCOL, V36, P0, DOI 10.1200/JCO.2018.36.15_suppl.e16059
   Hamilton EP, 2018, J CLIN ONCOL, V36, P0, DOI 10.1200/JCO.2018.36.15_suppl.2546
   Humphreys RC, 2015, CANCER RES, V75, P0, DOI 10.1158/1538-7445.AM2015-639
   Iqbal N, 2014, INT, V2014, P0, DOI 10.1155/2014/852748
   Iwata H, 2018, J CLIN ONCOL, V36, P0, DOI 10.1200/JCO.2018.36.15_suppl.2501
   Krop IE, 2014, LANCET ONCOL, V15, P689, DOI 10.1016/S1470-2045(14)70178-0
   Kumazawa E, 1998, CANCER CHEMOTH PHARM, V42, P210, DOI 10.1007/s002800050807
   Li JY, 2016, CANCER CELL, V29, P117, DOI 10.1016/j.ccell.2015.12.008
   Moasser MM, 2007, ONCOGENE, V26, P6469, DOI 10.1038/sj.onc.1210477
   Modi S, 2019, CANCER RES, V79, P0, DOI 10.1158/1538-7445.SABCS18-P6-17-02
   Moja L, 2012, COCHRANE DB SYST REV, V0, P0, DOI DOI 10.1002/14651858.CD006243.pub2
   Oganesyan V, 2018, J BIOL CHEM, V293, P8439, DOI 10.1074/jbc.M117.818013
   Ogitani Y, 2016, CLIN CANCER RES, V22, P5097, DOI 10.1158/1078-0432.CCR-15-2822
   Ogitani Y, 2016, CANCER SCI, V107, P1039, DOI 10.1111/cas.12966
   Paik S, 2007, J CLIN ONCOL, V25, P0
   Pegram M, 2018, INT C TARGETED ANTIC, V0, P0
   Perez EA, 2010, J CLIN ONCOL, V28, P4307, DOI 10.1200/JCO.2009.26.2154
   Phillips GDL, 2008, CANCER RES, V68, P9280, DOI 10.1158/0008-5472.CAN-08-1776
   Pommier Y, 2006, NAT REV CANCER, V6, P789, DOI 10.1038/nrc1977
   Pondé N, 2018, CANCER TREAT REV, V67, P10, DOI 10.1016/j.ctrv.2018.04.016
   PRESS MF, 1990, ONCOGENE, V5, P953
   Saura C, 2018, J CLIN ONCOL, V36, P0, DOI 10.1200/JCO.2018.36.15_suppl.1014
   Schalper KA, 2014, ARCH PATHOL LAB MED, V138, P213, DOI 10.5858/arpa.2012-0617-OA
   Staudacher AH, 2017, BRIT J CANCER, V117, P1736, DOI 10.1038/bjc.2017.367
   Traore T, 2018, CANCER RES, V78, P0, DOI 10.1158/1538-7445.AM2018-LB-294
   Uhlen M, 2015, SCIENCE, V347, P0, DOI 10.1126/science.1260419
   van der Lee MMC, 2015, MOL CANCER THER, V14, P692, DOI 10.1158/1535-7163.MCT-14-0881-T
   Verma S, 2012, NEW ENGL J MED, V367, P1783, DOI 10.1056/NEJMoa1209124
   von Minckwitz G, 2019, NEW ENGL J MED, V380, P617, DOI 10.1056/NEJMoa1814017
   Wang JY, 2018, J CLIN ONCOL, V36, P0, DOI 10.1200/JCO.2018.36.15_suppl.1030
   Wolff AC, 2018, J CLIN ONCOL, V36, P2105, DOI 10.5858/arpa.2018-0902-SA
   Wolff AC, 2013, J CLIN ONCOL, V31, P3997, DOI 10.1200/JCO.2013.50.9984
   Xu BH, 2018, J CLIN ONCOL, V36, P0, DOI 10.1200/JCO.2018.36.15_suppl.1028
   Yan M, 2015, CANCER METAST REV, V34, P157, DOI 10.1007/s10555-015-9552-6
   Yao XJ, 2015, BREAST CANCER RES TR, V153, P123, DOI 10.1007/s10549-015-3503-3
   Yurkovetskiy A, 2017, CANCER RES, V77, P0, DOI 10.1158/1538-7445.AM2017-48
NR 51
TC 157
Z9 177
U1 4
U2 61
PU MDPI
PI BASEL
PA ST ALBAN-ANLAGE 66, CH-4052 BASEL, SWITZERLAND
SN 1661-6596
EI 1422-0067
J9 INT J MOL SCI
JI Int. J. Mol. Sci.
PD MAR 1
PY 2019
VL 20
IS 5
BP 
EP 
DI 10.3390/ijms20051115
PG 17
WC Biochemistry & Molecular Biology; Chemistry, Multidisciplinary
SC Biochemistry & Molecular Biology; Chemistry
GA HQ6QE
UT WOS:000462542300114
PM 30841523
DA 2025-03-16
ER

PT J
AU Pondé, N
   Aftimos, P
   Piccart, M
AF Ponde, Noam
   Aftimos, Philippe
   Piccart, Martine
TI Antibody-Drug Conjugates in Breast Cancer: a Comprehensive Review
SO CURRENT TREATMENT OPTIONS IN ONCOLOGY
LA English
DT Review
DE Breast cancer; Antibody-drug conjugates; T-DM1; Sacituzumab govitecan; DS-8201a; SYD0985
ID trastuzumab emtansine t-dm1; patient-reported outcm; triple-negative breast; physicians choice; glembatumumab vedotin; open-label; phase-ii; growth; lapatinib; th3resa
AB Opinion StatementAntibody-drug conjugates are an elegant approach to cancer treatment that couples the specificity of monoclonal antibodies to the cytotoxicity of classic chemotherapy agents, permitting, at least in theory, increased activity and reduced toxicity. In breast cancer, the early success of trastuzumab-emtansine (T-DM1) in the HER2-positive metastatic setting led to great hopes, later dashed by results in the early setting (KRISTINE trial) and in combination with pertuzumab (MARIANNE trial). Parallel to this, development of ADCs in breast cancer has suffered other setbacks, including the recent failure of other agents (MM-302) as well as the suspension of a few programs (XMT-1522, ADCT-502) with the overall effect of dampening the impetus of this concept and halting/delaying the progress of drugs associated with it, particularly when immunotherapy is at the center of so many efforts. Numerous antibody-drug conjugates remain, however, in development, and could prove successful. Critically, ADCs could permit the introduction of novel concepts such as the expansion of potent anti-HER2 therapy to HER2-low breast cancer, treatment beyond resistance to T-DM1, and synergy in combination with immune checkpoint blockade. In the early setting, the ATEMPT trial may show that T-DM1 reduces toxicity while maintaining good outcomes for lower risk HER2+ patients. ADCs based on bispecific antibodies are also in development. Finally, breakthroughs are occurring in the orphan triple-negative breast cancer subtype with agents targeting surface proteins. The recent results of Sacituzumab govitecan suggest substantial activity in heavily pre-treated patients and underscore the enduring relevance of antibody drug conjugates as a path towards better outcomes.
C1 [Ponde, Noam; Aftimos, Philippe; Piccart, Martine] Inst Jules Bordet, Dept Res, Blvd Waterloo 121, B-1000 Brussels, Belgium.
   [Ponde, Noam; Aftimos, Philippe; Piccart, Martine] Univ Libre Bruxelles, Blvd Waterloo 121, B-1000 Brussels, Belgium.
   [Ponde, Noam] AC Camargo Canc Ctr, Med Oncol Dept, Sao Paulo, Brazil.
C3 Institut Jules Bordet; Universite Libre de Bruxelles; A.C.Camargo Cancer Center
RP Piccart, M (corresponding author), Inst Jules Bordet, Dept Res, Blvd Waterloo 121, B-1000 Brussels, Belgium.; Piccart, M (corresponding author), Univ Libre Bruxelles, Blvd Waterloo 121, B-1000 Brussels, Belgium.
EM Martine.piccart@bordet.be
CR Aftimos P, 2017, SYD985 NOVEL ANTIHER, V0, P0
   Ait-Oudhia S, 2017, AAPS J, V19, P1436, DOI 10.1208/s12248-017-0113-5
   Badve SS, 2016, J CLIN ONCOL, V34, P0, DOI 10.1200/JCO.2016.34.15_suppl.607
   Bardia A, 2019, NEW ENGL J MED, V380, P741, DOI 10.1056/NEJMoa1814213
   Bardia A, 2018, EFFICACY SACITUZUMAB, V0, P0
   Bardia A, 2017, SACITUZUMAB GOVITECA, V0, P0
   Bardia A, 2017, J CLIN ONCOL, V35, P2141, DOI 10.1200/JCO.2016.70.8297
   Barquilla A, 2015, ANNU REV PHARMACOL, V55, P465, DOI 10.1146/annurev-pharmtox-011112-140226
   Bartley K, 2014, J CLIN ONCOL, V32, P0, DOI 10.1200/jco.2014.32.26_suppl.153
   Bartsch R, 2015, CLIN EXP METASTAS, V32, P729, DOI 10.1007/s10585-015-9740-3
   Baselga J, 2016, CLIN CANCER RES, V0, P26
   Beck A, 2017, NAT REV DRUG DISCOV, V16, P315, DOI 10.1038/nrd.2016.268
   Bendell J, 2014, J CLIN ONCOL, V32, P3619, DOI 10.1200/JCO.2013.52.5683
   Bergstrom D, 2015, NOVEL HIGHLY POTENT, V0, P0
   Bergstrom D, 2015, XMT 1522 INDUCES TUM, V0, P0
   Burris HA, 2011, J CLIN ONCOL, V29, P398, DOI 10.1200/JCO.2010.29.5865
   Cardoso F, 2016, ANN ONCOL, V0, P0
   Cianfriglia M, 2013, ANN I SUPER SANITA, V49, P150, DOI 10.4415/ANN_13_02_07
   Conte B, 2018, ANN ONCOL S8, V29, P0, DOI 10.1093/annonc/mdy272
   Damelin M, 2017, SCI TRANSL MED, V9, P0, DOI 10.1126/scitranslmed.aag2611
   Damelin M, 2015, PHARM RES-DORDR, V32, P3494, DOI 10.1007/s11095-015-1624-3
   Damelin M, 2015, CLIN CANCER RES, V21, P4165, DOI 10.1158/1078-0432.CCR-15-0695
   Diéras V, 2017, LANCET ONCOL, V18, P732, DOI 10.1016/S1470-2045(17)30312-1
   Doi T, 2017, J CLIN ONCOL, V35, P0, DOI 10.1200/JCO.2017.35.15_suppl.108
   Earl HM, 2018, PERSEPHONE 6 VERSUS, V0, P0
   Emens LA, 2019, CANCER RES, V79, P0, DOI 10.1158/1538-7445.SABCS18-PD3-01
   Fabi A, 2017, FUTURE ONCOL, V13, P2791, DOI 10.2217/fon-2017-0336
   Ferlay J, 2015, INT J CANCER, V136, PE359, DOI 10.1002/ijc.29210
   Garrido-Laguna I, 2017, PHASE 1 STUDY PF 066, V0, P0
   Gebhart G, 2016, ANN ONCOL, V27, P619, DOI 10.1093/annonc/mdv577
   Gebhart G, 2016, J NUCL MED, V57, P81S, DOI 10.2967/jnumed.115.157941
   Gerlinger M, 2012, NEW ENGL J MED, V366, P883, DOI 10.1056/NEJMoa1113205
   Giansanti P, 2014, ACS CHEM BIOL, V9, P1490, DOI 10.1021/cb500116c
   Goldenberg DM, 2018, ONCOTARGET, V9, P0
   Gomez-Roca C, 2018, PHASE 1 STUDY SAR566, V0, P0
   Hamilton EP, 2018, PHASE 1 DOSE ESCALAT, V0, P0
   Hurvitz SA, 2017, LANCET ONCOL, V0, P0
   Hurvitz SA, 2013, J CLIN ONCOL, V31, P1157, DOI 10.1200/JCO.2012.44.9694
   ISSELL BF, 1978, CANCER TREAT REV, V5, P199, DOI 10.1016/S0305-7372(78)80014-0
   Iwata H, 2018, TRASTUZUMAB DERUXTEC, V0, P0
   Kim SB, 2016, INT J CANCER, V139, P2336, DOI 10.1002/ijc.30276
   Krop IE, 2015, ANN ONCOL, V26, P113, DOI 10.1093/annonc/mdu486
   Krop IE, 2017, LANCET ONCOL, V18, P743, DOI 10.1016/S1470-2045(17)30313-3
   Krop IE, 2014, LANCET ONCOL, V15, P689, DOI 10.1016/S1470-2045(14)70178-0
   Krop IE, 2012, J CLIN ONCOL, V30, P3234, DOI 10.1200/JCO.2011.40.5902
   Krop IE, 2010, J CLIN ONCOL, V28, P2698, DOI 10.1200/JCO.2009.26.2071
   Lambert JM, 2014, J MED CHEM, V57, P6949, DOI 10.1021/jm500766w
   Li JY, 2016, CANCER CELL, V29, P117, DOI 10.1016/j.ccell.2015.12.008
   Lisabeth EM, 2013, CSH PERSPECT BIOL, V5, P0, DOI 10.1101/cshperspect.a009159
   Loi S, 2019, LANCET ONCOL, V0, P0
   LoRusso P, 2015, CANCER RES, V75, P0, DOI 10.1158/1538-7445.AM2015-CT234
   Maric G, 2015, ONCOGENE, V34, P5494, DOI 10.1038/onc.2015.8
   Martin K, 2015, FRONT IMMUNOL, V0, P0, DOI DOI 10.3389/FIMMU.2015.00501/ABSTRACT
   Martin M, 2017, LANCET ONCOL, V18, P1688, DOI 10.1016/S1470-2045(17)30717-9
   Masters JC, 2018, INVEST NEW DRUG, V36, P121, DOI 10.1007/s10637-017-0520-6
   McCombs JR, 2015, AAPS J, V17, P339, DOI 10.1208/s12248-014-9710-8
   Miller K, 2016, BMC CANCER, V16, P0, DOI 10.1186/s12885-016-2385-z
   Modi S, 2017, SAFETY EFFICACY RESU, V0, P0
   Modi S, 2018, PHASE 1 STUDY ANTIBO, V0, P0
   Moek KL, 2017, ANN ONCOL, V28, P3083, DOI 10.1093/annonc/mdx541
   Montemurro F, 2016, SAFETY EFFICACY TRAS, V0, P0
   Müller P, 2015, SCI TRANSL MED, V7, P0, DOI 10.1126/scitranslmed.aac4925
   Ocean AJ, 2017, CANCER-AM CANCER SOC, V123, P3843, DOI 10.1002/cncr.30789
   Pegram M, 1999, ONCOGENE, V18, P2241, DOI 10.1038/sj.onc.1202526
   Pegram M, 2018, ANN ONCOL, V29, P0
   Perez EA, 2017, J CLIN ONCOL, V35, P141, DOI 10.1200/JCO.2016.67.4887
   Pondé N, 2018, CANCER TREAT REV, V67, P10, DOI 10.1016/j.ctrv.2018.04.016
   RAVRY MJR, 1985, AM J CLIN ONCOL-CANC, V8, P148, DOI 10.1097/00000421-198504000-00007
   Reynolds JG, 2012, TOXICOL APPL PHARM, V262, P1, DOI 10.1016/j.taap.2012.04.008
   Ribas A, 2018, SCIENCE, V359, P1350, DOI 10.1126/science.aar4060
   Rose AAN, 2017, PHARMACOL THERAPEUT, V179, P127, DOI 10.1016/j.pharmthera.2017.05.010
   Rose AAN, 2010, CLIN CANCER RES, V16, P2147, DOI 10.1158/1078-0432.CCR-09-1611
   Sachdev JC, 2018, PF 06647020 PF 7020, V0, P0
   Saura C, 2017, PRIMARY RESULTS LORE, V0, P0
   Schmid P, 2018, NEW ENGL J MED, V379, P2108, DOI 10.1056/NEJMoa1809615
   Schneeweiss A, 2018, ADO TRASTUZUMAB TREA, V0, P0
   Sonnenblick A, 2016, MOL ONCOL, V10, P1147, DOI 10.1016/j.molonc.2016.07.002
   Staudacher AH, 2017, BRIT J CANCER, V117, P1736, DOI 10.1038/bjc.2017.367
   Sussman D, 2014, MOL CANCER THER, V13, P2991, DOI 10.1158/1535-7163.MCT-13-0896
   Swain SM, 2015, NEW ENGL J MED, V372, P724, DOI 10.1056/NEJMoa1413513
   Swoboda A, 2018, CANCER TREAT RES, V173, P155, DOI 10.1007/978-3-319-70197-4_10
   Taylor KM, 2007, MOL MED, V13, P396, DOI 10.2119/2007-00040.Taylor
   Tolcher AW, 2016, ANN ONCOL, V27, P2168, DOI 10.1093/annonc/mdw424
   Vahdat LT, 2019, CANCER RES, V79, P0, DOI 10.1158/1538-7445.SABCS18-P6-20-01
   van der Lee MMC, 2015, MOL CANCER THER, V14, P692, DOI 10.1158/1535-7163.MCT-14-0881-T
   Verma S, 2012, NEW ENGL J MED, V367, P1783, DOI 10.1056/NEJMoa1209124
   Vici P, 2017, ONCOTARGET, V0, P0
   Visintin A, 2015, MOL CANCER THER, V14, P1868, DOI 10.1158/1535-7163.MCT-15-0188
   von Minckwitz G, 2018, NEW ENGL J MED, V0, P5
   von Minckwitz G, 2017, NEW ENGL J MED, V377, P122, DOI 10.1056/NEJMoa1703643
   Wang J, 2018, OPEN LABEL DOSE ESCA, V0, P0
   Welslau M, 2014, CANCER-AM CANCER SOC, V120, P642, DOI 10.1002/cncr.28465
   Xu B, 2018, OPEN LABEL MULTICENT, V0, P0
   Yao XJ, 2015, BREAST CANCER RES TR, V153, P123, DOI 10.1007/s10549-015-3503-3
   Yardley DA, 2015, J CLIN ONCOL, V33, P1609, DOI 10.1200/JCO.2014.56.2959
NR 99
TC 62
Z9 77
U1 2
U2 77
PU SPRINGER
PI NEW YORK
PA 233 SPRING ST, NEW YORK, NY 10013 USA
SN 1527-2729
EI 1534-6277
J9 CURR TREAT OPTION ON
JI Curr. Treat. Options Oncol.
PD MAY 15
PY 2019
VL 20
IS 5
BP 
EP 
DI 10.1007/s11864-019-0633-6
PG 22
WC Oncology
SC Oncology
GA HR1TH
UT WOS:000462917600002
PM 30931493
DA 2025-03-16
ER

PT J
AU Afrakhteh, M
   Kheirollah, A
   Pourshohod, A
   Ghaffari, MA
   Jamalan, M
   Zeinali, M
AF Afrakhteh, Moslem
   Kheirollah, Alireza
   Pourshohod, Aminollah
   Ghaffari, Mohammad Ali
   Jamalan, Mostafa
   Zeinali, Majid
TI Cytotoxicity of Sodium Arsenite-loaded Anti-HER2 Immunoliposomes Against HER2-expressing Human Breast Cancer Cell Lines
SO LETTERS IN DRUG DESIGN & DISCOVERY
LA English
DT Article
DE Sodium arsenite; liposome; anti-HER2 immunoliposome; chemotherapy; specific targeting
ID drug-delivery systems; monoclonal-antibody; her2 expression; death; proliferation; liposm; plus; gene; chemotherapy; trastuzumab
AB Background: Chemotherapy is a routine approach in treatment of patients with cancer, while side effects of chemotherapeutic drugs are inevitable. To minimize side effects, specific targeting of neoplastic cells is a promising strategy in cancer therapy. Sodium arsenite is a metalloid toxin with anti-neoplastic properties, but low selectivity and carcinogenic activity have limited its clinical usage. Methods: Targeting of HER2-overexpressing (SK-BR-3) and HER2-low expressing (MCF-7) cancerous breast cell lines by two different liposomal forms of sodium arsenite (bare liposome and trastuzumab-conjugated liposome) was investigated in the current study. Levels of HER2 expression in the above mentioned cell lines were confirmed by western blotting. Size and morphology of the constructed liposomes were characterized by atomic force microscopy (AFM) and dynamic light scattering (DLS). Viability of the cells after treatment was assessed using MTT assay. Results: Sodium arsenite in the free and liposomal forms showed growth inhibitory effects against both SK-BR-3 and MCF-7 cell lines in an examined concentration range of 1-20 mu M, although this effect was more significant in SK-BR-3 cell line. Loading of sodium arsenite in anti-HER2 immunoliposomes significantly enhanced its cytotoxicity while the specificity was also improved. By encapsulation of sodium arsenite in anti-HER2 immunoliposomes, its efficacy in ablation of SKBR-3 cells was increased about 1.4-fold compared to the free or liposomal forms. Conclusion: In conclusion, targeted delivery of sodium arsenite using anti-HER2 immunoliposomes can be considered as an alternative strategy for specific treatment of HER2-positive breast cancers.
C1 [Afrakhteh, Moslem; Kheirollah, Alireza; Pourshohod, Aminollah; Ghaffari, Mohammad Ali; Jamalan, Mostafa] Ahvaz Jundishapur Univ Med Sci, Med Sch, Dept Biochem, Cellular & Mol Res Ctr, Ahvaz, Iran.
   [Jamalan, Mostafa] Abadan Sch Med Sci, Abadan, Iran.
   [Zeinali, Majid] RIPI, Biotechnol Res Ctr, Tehran, Iran.
C3 Ahvaz Jundishapur University of Medical Sciences (AJUMS)
RP Jamalan, M (corresponding author), Abadan Sch Med Sci, Abadan, Iran.; Zeinali, M (corresponding author), RIPI, Biotechnol Res Ctr, Tehran, Iran.
EM jamalan-m@ajums.ac.ir; zeinalim@ripi.ir
FU Cellular and Molecular Research Center, Ahvaz Jundishapur University of Medical Sciences, Ahvaz, Iran [CMRC-128]
CR AHMAD I, 1993, CANCER RES, V53, P1484
   Allen TM, 2004, SCIENCE, V303, P1818, DOI 10.1126/science.1095833
   Banerjee P, 2009, ECOTOX ENVIRON SAFE, V72, P639, DOI 10.1016/j.ecoenv.2008.07.005
   Barrajón-Catalán E, 2010, CANCER LETT, V290, P192, DOI 10.1016/j.canlet.2009.09.010
   BARRETT JC, 1989, BIOL TRACE ELEM RES, V21, P421, DOI 10.1007/BF02917284
   Calabrese EJ, 2003, CRIT REV TOXICOL, V33, P215, DOI 10.1080/713611040
   CARTER P, 1992, P NATL ACAD SCI USA, V89, P4285, DOI 10.1073/pnas.89.10.4285
   Chou YH, 2008, FREE RADICAL BIO MED, V44, P1553, DOI 10.1016/j.freeradbiomed.2007.12.014
   Cobleigh MA, 1999, J CLIN ONCOL, V17, P2639, DOI 10.1200/JCO.1999.17.9.2639
   Fathi S, 2016, FUTURE MED CHEM, V8, P2091, DOI 10.4155/fmc-2016-0135
   Goldenberg MM, 1999, CLIN THER, V21, P309, DOI 10.1016/S0149-2918(00)88288-0
   Guo J, 2010, J PHARM PHARM SCI, V13, P136, DOI 10.18433/J3P88Z
   He CB, 2010, BIOMATERIALS, V31, P3657, DOI 10.1016/j.biomaterials.2010.01.065
   Hirsch FR, 2002, SEMINARS ONCOLOGY, V0, P51
   Hofmann M, 2008, HISTOPATHOLOGY, V52, P797, DOI 10.1111/j.1365-2559.2008.03028.x
   HSU MJ, 1982, BIOCHIM BIOPHYS ACTA, V720, P411, DOI 10.1016/0167-4889(82)90120-3
   Hubbard SR, 2005, CANCER CELL, V7, P287, DOI 10.1016/j.ccr.2005.04.004
   Hudis CA, 2007, NEW ENGL J MED, V357, P39, DOI 10.1056/NEJMra043186
   Huwyler J, 1997, J PHARMACOL EXP THER, V282, P1541
   Jeon BG, 2011, ANTICANCER RES, V31, P4315
   JOHNSON DL, 1972, ANAL CHIM ACTA, V58, P289, DOI 10.1016/S0003-2670(72)80005-9
   Lasic D, 1993, LIPOSOMES PHY APP EL, V3, P1
   Lattrich C, 2008, ONCOL REP, V19, P811
   Lin YL, 2016, J NANOBIOTECHNOL, V14, P0, DOI 10.1186/s12951-016-0163-3
   Malam Y, 2009, TRENDS PHARMACOL SCI, V30, P592, DOI 10.1016/j.tips.2009.08.004
   MOSMANN T, 1983, J IMMUNOL METHODS, V65, P55, DOI 10.1016/0022-1759(83)90303-4
   Muenyi CS, 2014, TOXICOL SCI, V139, P74, DOI 10.1093/toxsci/kfu029
   Muenyi CS, 2012, TOXICOL SCI, V127, P139, DOI 10.1093/toxsci/kfs085
   Muenyi CS, 2011, J OVARIAN RES, V4, P0, DOI 10.1186/1757-2215-4-9
   OBrien MER, 2004, ANN ONCOL, V15, P440, DOI 10.1093/annonc/mdh097
   Park John W, 2002, BREAST CANCER RES, V4, P95, DOI 10.1186/bcr432
   PARK JW, 1995, P NATL ACAD SCI USA, V92, P1327, DOI 10.1073/pnas.92.5.1327
   PETERSON GL, 1977, ANAL BIOCHEM, V83, P346, DOI 10.1016/0003-2697(77)90043-4
   RICHARDSON VJ, 1978, J NUCL MED, V19, P1049
   Ruiz-Ramos R, 2009, MUTAT RES-GEN TOX EN, V674, P109, DOI 10.1016/j.mrgentox.2008.09.021
   Shin DH, 2016, ARCH PHARM RES, V39, P350, DOI 10.1007/s12272-016-0707-y
   Slamon DJ, 2001, NEW ENGL J MED, V344, P783, DOI 10.1056/NEJM200103153441101
   Stoica A, 2000, ENDOCRINOLOGY, V141, P3595, DOI 10.1210/en.141.10.3595
   Tapio S, 2006, MUTAT RES-REV MUTAT, V612, P215, DOI 10.1016/j.mrrev.2006.02.001
   Taylor BF, 2008, TOXICOL APPL PHARM, V230, P235, DOI 10.1016/j.taap.2008.02.030
   VENTER DJ, 1987, LANCET, V2, P69, DOI 10.1016/S0140-6736(87)92736-X
   Watcharasit P, 2008, J APPL TOXICOL, V28, P466, DOI 10.1002/jat.1296
   YAMAMOTO T, 1986, NATURE, V319, P230, DOI 10.1038/319230a0
   Yang P, 2007, J TOXICOL ENV HEAL A, V70, P976, DOI 10.1080/15287390701290832
   Yao XF, 2015, ENVIRON TOXICOL PHAR, V40, P486, DOI 10.1016/j.etap.2015.08.003
   Yarden Y, 2001, NAT REV MOL CELL BIO, V2, P127, DOI 10.1038/35052073
   Zhang Y, 2013, ADV DRUG DELIVER REV, V65, P104, DOI 10.1016/j.addr.2012.10.003
   Zhu XX, 2014, FOOD CHEM TOXICOL, V70, P144, DOI 10.1016/j.fct.2014.05.006
NR 48
TC 2
Z9 2
U1 0
U2 12
PU BENTHAM SCIENCE PUBL LTD
PI SHARJAH
PA EXECUTIVE STE Y-2, PO BOX 7917, SAIF ZONE, 1200 BR SHARJAH, U ARAB EMIRATES
SN 1570-1808
EI 1875-628X
J9 LETT DRUG DES DISCOV
JI Lett. Drug Des. Discov.
PD JUN 15
PY 2019
VL 16
IS 5
BP 556
EP 562
DI 10.2174/1570180815666180803120409
PG 7
WC Chemistry, Medicinal
SC Pharmacology & Pharmacy
GA HT5ON
UT WOS:000464613300009
DA 2025-03-16
ER

PT J
AU Xu, YP
   Wang, LZ
   Pan, DH
   Yu, CJ
   Mi, BM
   Huang, QH
   Sheng, J
   Yan, JJ
   Wang, XY
   Yang, RL
   Yang, M
AF Xu, Yuping
   Wang, Lizhen
   Pan, Donghui
   Yu, Chunjing
   Mi, Baoming
   Huang, Qianhuan
   Sheng, Jie
   Yan, Junjie
   Wang, Xinyu
   Yang, Runlin
   Yang, Min
TI PET imaging of a <SUP>68</SUP>Ga labeled modified HER2 affibody in breast cancers: from xenografts to patients
SO BRITISH JOURNAL OF RADIOLOGY
LA English
DT Article
ID positron-emission-tomography; receptor; expression; trastuzumab; dosimetry; molecule; biodistribution; metastases; chelators; therapy
AB Objective: Overexpression of human epidermal growth factor receptor-2 (HER2) in breast cancers provides promising opportunities for imaging and targeted therapy. Developing HER2 targeted positron emission tomography (PET) probes might be benefit for management of the disease. Small high-affinity scaffold proteins, affibodies, are ideal vectors for imaging HER2 overexpressed tumors. Despite of the initial success on development of F-18 labeled ZHER(2:342) affibody, the tedious synthesis producers, low yields and unfavorable pharmacokinetics may hinder the clinical use. Ga-68 is an attractive positron emitter for PET imaging. A simple preparation of Ga-68 labeled ZHER(2:342) analog, Ga-68-NOTA-MAL-Cys-MZHER(2:342), was reported in the study. The in vivo performances of the tracer for assessing HER2 status in breast cancers were also evaluated. Methods: NOTA-MAL conjugated Cys-MZHER(2:342) was radiolabeled with Ga-68. The probe was evaluated by in vitro tests including stability and cell binding studies in breast cancer cells with different HER2 levels. In vivo evaluation was performed in mice bearing tumors using microPET imaging and biodistribution experiments. A PET/CT imaging study was initially performed in patients with breast cancers. Results: The tracer was synthesized in a straightforward chelation method with satisfactory non-decay corrected yield (81 +/- 5%) and radiochemical purity (>95%). In vivo micro-PET imaging showed that HER2 high levels expressed BT474 xenografts were more clear visualized than HER2 low levels expressed MCF-7 tumors (16.12 +/- 2.69 ID%/g vs 1.32 +/- 0.19 ID%/g at 1 h post-injection). The outcome was consistent with the immunohistochemical analysis. No significant radioactivity was accumulated in healthy tissues (less than 2% I D/g) except kidneys. In a preliminary clinical study, Ga-68-NOTA-MAL-CysMZHER(2:342) PET imaging allowed more high-contrast detection of HER2 positive primary tumors (maximum standardized uptake value = 2.16 +/- 0.27) than those in HER2 negative primary focus (maximum standardized uptake value = 0.32 +/- 0.05). No detectable side-effects were found. Conclusion: In summary, this study indicates the significant efficiency of the Ga-68 labeled HER2 affibody. Preclinical and clinical studies support the possibility of monitoring HER2 levels in breast cancers using 68 Ga-NOTA-MAL-Cys-MZHER(2:342). Advances In knowledge: The research investigated the feasibility of a Ga-68 labeled HER2 affibody modified with a hydrophilic linker for breast cancer PET imaging. Favorable outcomes showed that the probe might be valuable for determining HER2 status of the disease.
C1 [Xu, Yuping; Wang, Lizhen; Pan, Donghui; Yan, Junjie; Wang, Xinyu; Yang, Runlin; Yang, Min] Minist Hlth, Jiangsu Inst Nucl Med, Jiangsu Key Lab Mol Nucl Med, Key Lab Nucl Med, Wuxi, Jiangsu, Peoples R China.
   [Xu, Yuping; Huang, Qianhuan; Sheng, Jie; Yang, Min] Nanjing Med Univ, Sch Pharm, Dept Radiopharmaceut, Nanjing 210029, Jiangsu, Peoples R China.
   [Yu, Chunjing; Mi, Baoming] Jiangnan Univ, Wuxi 4 Peoples Hosp, Affiliated Hosp, Dept Nucl Med, Wuxi 214062, Jiangsu, Peoples R China.
C3 Nanjing Medical University; Jiangnan University
RP Yang, M (corresponding author), Minist Hlth, Jiangsu Inst Nucl Med, Jiangsu Key Lab Mol Nucl Med, Key Lab Nucl Med, Wuxi, Jiangsu, Peoples R China.; Yang, M (corresponding author), Nanjing Med Univ, Sch Pharm, Dept Radiopharmaceut, Nanjing 210029, Jiangsu, Peoples R China.
EM yangmin@jsinm.org
FU National Natural Science Foundation [31971316, 31671035, 51803082]; National Significant New Drugs Creation Program [2017ZX09304021]; National Key Research and Development Program [2016YFC1306602]; Jiangsu Provincial Medical Innovation Team [CXTDA2017024]; Jiangsu Provincial Natural Science Foundation [BK20170204, BE2016632]; Jiangsu Health International Exchange Program [JSH-2018-015]; Jiangsu talent projects [LGY2017088]; Jiangsu Provincial Commission of Health and Family Planning Fundation [H2017031, QNRC2016628]; Wuxi Commission of Health and Family Planning Fundation [Q201729]
CR Altai M, 2013, BIOCONJUGATE CHEM, V24, P1102, DOI 10.1021/bc300678y
   Baum RP, 2010, J NUCL MED, V51, P892, DOI 10.2967/jnumed.109.073239
   Bodei L, 2017, J NUCL MED, V58, P1718, DOI 10.2967/jnumed.116.186361
   Cameron D, 2017, LANCET, V389, P1195, DOI 10.1016/S0140-6736(16)32616-2
   De Silva RA, 2018, MOL PHARMACEUT, V15, P3946, DOI 10.1021/acs.molpharmaceut.8b00399
   Dehdashti F, 2018, BREAST CANCER RES TR, V169, P523, DOI 10.1007/s10549-018-4696-z
   Deng HF, 2015, CURR DRUG TARGETS, V16, P610, DOI 10.2174/1389450116666150707100702
   Eigenbrot C, 2010, P NATL ACAD SCI USA, V107, P15039, DOI 10.1073/pnas.1005025107
   Frejd FY, 2017, EXP MOL MED, V49, P0, DOI 10.1038/emm.2017.35
   Glaser M, 2013, J NUCL MED, V54, P1981, DOI 10.2967/jnumed.113.122465
   Henry KE, 2017, PET CLIN, V12, P269, DOI 10.1016/j.cpet.2017.02.001
   Holliday DL, 2011, BREAST CANCER RES, V13, P0, DOI 10.1186/bcr2889
   Jackson IM, 2017, SEMIN NUCL MED, V47, P493, DOI 10.1053/j.semnuclmed.2017.05.007
   Jemal A, 2007, CA-CANCER J CLIN, V57, P43, DOI 10.3322/canjclin.57.1.43
   Kiesewetter DO, 2012, THERANOSTICS, V2, P999, DOI 10.7150/thno.5276
   Kramer-Marek G, 2008, EUR J NUCL MED MOL I, V35, P1008, DOI 10.1007/s00259-007-0658-0
   Kramer-Marek G, 2012, J NUCL MED, V53, P939, DOI 10.2967/jnumed.111.100354
   Kramer-Marek G, 2012, J NUCL MED, V53, P629, DOI 10.2967/jnumed.111.096685
   Kramer-Marek G, 2011, EUR J NUCL MED MOL I, V38, P1967, DOI 10.1007/s00259-011-1810-4
   Kramer-Marek G, 2009, J NUCL MED, V50, P1131, DOI 10.2967/jnumed.108.057695
   Laforest R, 2016, MOL IMAGING BIOL, V18, P952, DOI 10.1007/s11307-016-0951-z
   Leung W, 2016, PLOS MED, V13, P0, DOI 10.1371/journal.pmed.1002067
   Pan DH, 2017, CONTRAST MEDIA MOL I, V0, P0, DOI DOI 10.1155/2017/2674502
   Provost J, 2018, NAT BIOMED ENG, V2, P85, DOI 10.1038/s41551-018-0188-z
   Sandström M, 2016, J NUCL MED, V57, P867, DOI 10.2967/jnumed.115.169342
   Sörensen J, 2016, THERANOSTICS, V6, P262, DOI 10.7150/thno.13502
   Ståhl S, 2017, TRENDS BIOTECHNOL, V35, P691, DOI 10.1016/j.tibtech.2017.04.007
   Stangl S, 2018, CANCER RES, V78, P6268, DOI 10.1158/0008-5472.CAN-18-0707
   Tolmachev V, 2017, CONTRAST MEDIA MOL I, V0, P0, DOI DOI 10.1155/2017/8565802
   Tolmachev V, 2010, EUR J NUCL MED MOL I, V37, P1356, DOI 10.1007/s00259-009-1367-7
   Ulaner GA, 2018, J NUCL MED, V59, P900, DOI 10.2967/jnumed.117.202010
   Ulaner GA, 2017, CLIN NUCL MED, V42, P912, DOI 10.1097/RLU.0000000000001820
   Ulaner GA, 2016, J NUCL MED, V57, P1523, DOI 10.2967/jnumed.115.172031
   Varga Z, 2015, PLOS ONE, V10, P0, DOI 10.1371/journal.pone.0140652
   Velikyan I, 2016, AM J NUCL MED MOLEC, V6, P135
   Velikyan I, 2015, MOLECULES, V20, P12913, DOI 10.3390/molecules200712913
   Virgolini I, 2018, EUR J NUCL MED MOL I, V45, P471, DOI 10.1007/s00259-017-3882-2
   Westerlund K, 2018, J NUCL MED, V59, P1092, DOI 10.2967/jnumed.118.208348
   Xu Q, 2015, J DRUG TARGET, V23, P813, DOI 10.3109/1061186X.2015.1020808
   Xu YP, 2017, J CANCER, V8, P1170, DOI 10.7150/jca.18070
   Yan JJ, 2018, CHEM SOC REV, V47, P2518, DOI 10.1039/c7cs00309a
   Yu CJ, 2015, EUR J NUCL MED MOL I, V42, P2021, DOI 10.1007/s00259-015-3118-2
   Zardavas D, 2015, NAT REV CLIN ONCOL, V12, P381, DOI 10.1038/nrclinonc.2015.73
   Zhang JM, 2015, NUCL MED BIOL, V42, P541, DOI 10.1016/j.nucmedbio.2015.02.002
   Zhu C, 2016, CONTRAST MEDIA MOL I, V11, P99, DOI 10.1002/cmmi.1662
NR 46
TC 23
Z9 25
U1 1
U2 24
PU OXFORD UNIV PRESS
PI OXFORD
PA GREAT CLARENDON ST, OXFORD OX2 6DP, ENGLAND
SN 0007-1285
EI 1748-880X
J9 BRIT J RADIOL
JI Br. J. Radiol.
PD JUN 15
PY 2019
VL 92
IS 1104
BP 
EP 
DI 10.1259/bjr.20190425
PG 9
WC Radiology, Nuclear Medicine & Medical Imaging
SC Radiology, Nuclear Medicine & Medical Imaging
GA JQ3JA
UT WOS:000498844100010
PM 31593482
DA 2025-03-16
ER

PT J
AU Banerji, U
   van Herpen, CML
   Saura, C
   Thistiethwaite, F
   Lord, S
   Moreno, V
   Macpherson, IR
   Boni, V
   Rolfo, C
   de Vries, EGE
   Rottey, S
   Geenen, J
   Eskens, F
   Gil-Martin, M
   Mommers, EC
   Koper, NP
   Aftimos, P
AF Banerji, Udai
   van Herpen, Carla M. L.
   Saura, Cristina
   Thistiethwaite, Fiona
   Lord, Simon
   Moreno, Victor
   Macpherson, Iain R.
   Boni, Valentina
   Rolfo, Christian
   de Vries, Elisabeth G. E.
   Rottey, Sylvie
   Geenen, Jilt
   Eskens, Ferry
   Gil-Martin, Marta
   Mommers, Ellen C.
   Koper, Norbert P.
   Aftimos, Philippe
TI Trastuzumab duocarmazine in locally advanced and metastatic solid tumours and HER2-expressing breast cancer: a phase 1 dose-escalation and dose-expansion study
SO LANCET ONCOLOGY
LA English
DT Article
ID antibody-drug conjugate; antitumor-activity; preclinical profile; syd985; carcinoma; emtansine; selection; her2
AB Background Trastuzumab duocarmazine is a novel HER2-targeting antibody-drug conjugate comprised of trastuzumab covalently bound to a linker drug containing duocarmycin. Preclinical studies showed promising antitumour activity in various models. In this first-in-human study, we assessed the safety and activity of trastuzumab duocarmazine in patients with advanced solid tumours. Methods We did a phase 1 dose-escalation and dose-expansion study. The dose-escalation cohort comprised patients aged 18 years or older enrolled from three academic hospitals in Belgium, the Netherlands, and the UK with locally advanced or metastatic solid tumours with variable HER2 status who were refractory to standard cancer treatment. A separate cohort of patients were enrolled to the dose-expansion phase from 15 hospitals in Belgium, the Netherlands, Spain, and the UK. Dose-expansion cohorts included patients aged 18 years or older with breast, gastric, urothelial, or endometrial cancer with at least HER2 immunohistochemistry 1+ expression and measurable disease according to Response Evaluation Criteria in Solid Tumors (RECIST). Trastuzumab duocarmazine was administered intravenously on day 1 of each 3-week cycle. In the dose-escalation phase, trastuzumab duocarmazine was given at doses of 0.3 mg/kg to 2.4 mg/kg (3 + 3 design) until disease progression or unacceptable toxicity. The primary endpoint of the dose-escalation phase was to assess safety and ascertain the recommended phase 2 dose, which would be the dose used in the dose-expansion phase. The primary endpoint of the dose-expansion phase was the proportion of patients achieving an objective response (complete response or partial response), as assessed by the investigator using RECIST version 1.1. This ongoing study is registered with ClinicalTrials.gov, number NCT02277717, and is fully recruited. Findings Between Oct 30, 2014, and April 2, 2018, 39 patients were enrolled and treated in the dose-escalation phase and 146 patients were enrolled and treated in the dose-expansion phase. One dose-limiting toxic effect (death from pneumonitis) occurred at the highest administered dose (2.4 mg/kg) in the dose-escalation phase. One further death occurred in the dose-escalation phase (1.5 mg/kg cohort) due to disease progression, which was attributed to general physical health decline. Grade 3-4 treatment-related adverse events reported more than once in the dose-escalation phase were keratitis (n=3) and fatigue (n=2). Based on all available data, the recommended phase 2 dose was set at 1.2 mg/kg. In the dose-expansion phase, treatment-related serious adverse events were reported in 16 (11%) of 146 patients, most commonly infusion-related reactions (two [1%]) and dyspnoea (two [1%]). The most common treatment-related adverse events (grades 1-4) were fatigue (48 [33%] of 146 patients), conjunctivitis (45 [31%]), and dry eye (45 [31%]). Most patients (104 [71%] of 146) had at least one ocular adverse event, with grade 3 events reported in ten (7%) of 146 patients. No patients died from treatment-related adverse events and four patients died due to disease progression, which were attributed to hepatic failure (n=1), upper gastrointestinal haemorrhage (n=1), neurological decompensation (n=1), and renal failure (n=1). In the breast cancer dose-expansion cohorts, 16 (33%, 95% CI 20.4-48.4) of 48 assessable patients with HER2-positive breast cancer achieved an objective response (all partial responses) according to RECIST. Nine (28%, 95% CI 13.8-46.8) of 32 patients with HER2-low, hormone receptor-positive breast cancer and six (40%, 16.3-67.6) of 15 patients with HER2-low, hormone receptor-negative breast cancer achieved an objective response (all partial responses). Partial responses were also observed in one (6%, 95% CI 0.2-30.2) of 16 patients with gastric cancer, four (25%, 7.3-52.4) of 16 patients with urothelial cancer, and five (39%, 13.9-68.4) of 13 patients with endometrial cancer. Interpretation Trastuzumab duocarmazine shows notable clinical activity in heavily pretreated patients with HER2-expressing metastatic cancer, including HER2-positive trastuzumab emtansine-resistant and HER2-low breast cancer, with a manageable safety profile. Further investigation of trastuzumab duocarmazine for HER2-positive breast cancer is ongoing and trials for HER2-low breast cancer and other HER2-expressing cancers are in preparation. Copyright (C) 2019 Elsevier Ltd. All rights reserved.
C1 [Banerji, Udai] Inst Canc Res, London, England.
   [Banerji, Udai] Royal Marsden, London SM2 5PT, England.
   [van Herpen, Carla M. L.] Radboud Univ Nijmegen, Med Ctr, Nijmegen, Netherlands.
   [Saura, Cristina] Vall dHebron Univ Hosp, Vall dHebron Inst Oncol, Barcelona, Spain.
   [Thistiethwaite, Fiona] Christie NHS Fdn Trust, Manchester, Lancs, England.
   [Thistiethwaite, Fiona] Univ Manchester, Manchester, Lancs, England.
   [Lord, Simon] Churchill Hosp, Oxford, England.
   [Moreno, Victor] START Madrid FJD, Madrid, Spain.
   [Macpherson, Iain R.] Beatson West Scotland Canc Ctr, Glasgow, Lanark, Scotland.
   [Boni, Valentina] START Madrid CIOCC, Madrid, Spain.
   [Rolfo, Christian] Hosp Antwerp, Edegem, Belgium.
   [Rolfo, Christian] Maryland Univ, Greenebaum Comprehens Canc Ctr, Baltimore, MD USA.
   [de Vries, Elisabeth G. E.] Univ Med Ctr Groningen, Groningen, Netherlands.
   [Rottey, Sylvie] Ghent Univ Hosp, Ghent, Belgium.
   [Geenen, Jilt] Netherlands Canc Inst, Amsterdam, Netherlands.
   [Eskens, Ferry] Erasmus MC, Rotterdam, Netherlands.
   [Gil-Martin, Marta] Inst Catal Oncol IDIBELL, Barcelona, Spain.
   [Mommers, Ellen C.; Koper, Norbert P.] Synthon Biopharmaceut, Nijmegen, Netherlands.
   [Aftimos, Philippe] Univ Libre Bruxelles, Inst Jules Bordet, Brussels, Belgium.
C3 University of London; Institute of Cancer Research - UK; Royal Marsden NHS Foundation Trust; Royal Marsden NHS Foundation Trust; Radboud University Nijmegen; Vall d'Hebron Institut d'Oncologia (VHIO); Hospital Universitari Vall d'Hebron; Christie NHS Foundation Trust; University of Manchester; University of Oxford; Beatson Oncology Centre; University of Groningen; Ghent University; Ghent University Hospital; Netherlands Cancer Institute; Erasmus University Rotterdam; Erasmus MC; Institut Catala d'Oncologia; Institut d'Investigacio Biomedica de Bellvitge (IDIBELL); Institut Jules Bordet; Universite Libre de Bruxelles
RP Banerji, U (corresponding author), Royal Marsden, London SM2 5PT, England.; Banerji, U (corresponding author), Inst Canc Res, Drug Dev Unit, London SM2 5PT, England.
EM udai.banerji@kr.ac.uk
FU Synthon Biopharmaceuticals; National Institute of Health Research [RP-2016-07-028]; National Institutes of Health Research (NIHR) [RP-2016-07-028] Funding Source: National Institutes of Health Research (NIHR)
CR Awada G, 2016, EXPERT OPIN EMERG DR, V21, P91, DOI 10.1517/14728214.2016.1146680
   Bardia A, 2019, NEW ENGL J MED, V380, P741, DOI 10.1056/NEJMoa1814213
   Black J, 2016, MOL CANCER THER, V15, P1900, DOI 10.1158/1535-7163.MCT-16-0163
   Diamantis N, 2016, BRIT J CANCER, V114, P362, DOI 10.1038/bjc.2015.435
   Doi T, 2017, LANCET ONCOL, V18, P1512, DOI 10.1016/S1470-2045(17)30604-6
   Dokter W, 2014, MOL CANCER THER, V13, P2618, DOI 10.1158/1535-7163.MCT-14-0040-T
   Eaton JS, 2015, J OCUL PHARMACOL TH, V31, P589, DOI 10.1089/jop.2015.0064
   Elgersma RC, 2015, MOL PHARMACEUT, V12, P1813, DOI 10.1021/mp500781a
   Escrivá-de-Romaní S, 2018, BREAST, V39, P80, DOI 10.1016/j.breast.2018.03.006
   European Medicines Agency, 2016, KADC TRAST EMT SUMM, V0, P0
   Girish S, 2012, CANCER CHEMOTH PHARM, V69, P1229, DOI 10.1007/s00280-011-1817-3
   Grivas PD, 2011, AM J TRANSL RES, V3, P362
   Krop IE, 2014, LANCET ONCOL, V15, P689, DOI 10.1016/S1470-2045(14)70178-0
   Lehmann BD, 2011, J CLIN INVEST, V121, P2750, DOI 10.1172/JCI45014
   Menderes G, 2017, GYNECOL ONCOL, V146, P179, DOI 10.1016/j.ygyno.2017.04.023
   Powell CA, 2018, 2018 SAN ANT BREAST, V0, P0
   ROZHIN J, 1994, CANCER RES, V54, P6517
   Schmid P, 2018, NEW ENGL J MED, V379, P2108, DOI 10.1056/NEJMoa1809615
   SLAMON DJ, 1989, SCIENCE, V244, P707, DOI 10.1126/science.2470152
   SLAMON DJ, 1987, SCIENCE, V235, P177, DOI 10.1126/science.3798106
   Trail PA, 2018, PHARMACOL THERAPEUT, V181, P126, DOI 10.1016/j.pharmthera.2017.07.013
   van der Lee MMC, 2015, MOL CANCER THER, V14, P692, DOI 10.1158/1535-7163.MCT-14-0881-T
   Verma S, 2012, NEW ENGL J MED, V367, P1783, DOI 10.1056/NEJMoa1209124
   von Minckwitz G, 2019, NEW ENGL J MED, V380, P617, DOI 10.1056/NEJMoa1814017
   Yan M, 2015, CANCER METAST REV, V34, P157, DOI 10.1007/s10555-015-9552-6
NR 25
TC 393
Z9 420
U1 7
U2 54
PU ELSEVIER SCIENCE INC
PI NEW YORK
PA STE 800, 230 PARK AVE, NEW YORK, NY 10169 USA
SN 1470-2045
EI 1474-5488
J9 LANCET ONCOL
JI Lancet Oncol.
PD AUG 15
PY 2019
VL 20
IS 8
BP 1124
EP 1135
DI 10.1016/S1470-2045(19)30328-6
PG 12
WC Oncology
SC Oncology
GA IM0XG
UT WOS:000477712400038
PM 31257177
DA 2025-03-16
ER

PT J
AU Clifton, GT
   Peace, KM
   Holmes, JP
   Vreeland, TJ
   Hale, DF
   Herbert, GS
   Litton, JK
   Murthy, RK
   Lukas, J
   Peoples, GE
   Elizabeth, AM
AF Clifton, G. Travis
   Peace, Kaitlin M.
   Holmes, Jarrod P.
   Vreeland, Timothy J.
   Hale, Diane F.
   Herbert, Garth S.
   Litton, Jennifer K.
   Murthy, Rashmi K.
   Lukas, Jason
   Peoples, George E.
   Elizabeth, A. Mittendorf
TI Initial safety analysis of a randomized phase II trial of nelipepimut-S plus GM-CSF and trastuzumab compared to trastuzumab alone to prevent recurrence in breast cancer patients with HER2 low-expressing tumors
SO CLINICAL IMMUNOLOGY
LA English
DT Article
DE Breast cancer; Peptide vaccine; Trastuzumab; Monoclonal antibody; HER2
ID group-study i-01; adjuvant chemotherapy; clinical-trial; e75 vaccine; combination; antibody
AB The development of HER2-targeted therapy has decreased recurrence rates and improved survival, transforming the natural history of HER2-positive breast cancer. However only a minority of breast cancer patients benefit as these agents are not used in patients with tumors expressing low levels of HER2. Preclinical data suggests a synergistic action of HER2-targeted vaccination with trastuzumab. We report the initial safety interim analysis of a phase II trial that enrolled patients with HER2 low-expressing (IHC 1 + /2+) breast cancer who were clinically disease-free after standard therapy. Patients were randomized to receive the HER2-peptide vaccine nelipepimut-S + GM-CSF with trastuzumab (vaccine arm) or trastuzumab + GM-CSF (control arm) and were followed for recurrence. A planned analysis that occurred after enrollment of 150 patients showed no significant differences in toxicity between the two arms, including cardiac toxicity. The clinical efficacy of this combination will be reported 6 months after the final patient was enrolled.
C1 [Clifton, G. Travis; Peace, Kaitlin M.; Hale, Diane F.; Herbert, Garth S.] Brooke Army Med Ctr, Dept Surg, 3551 Roger Brooke Dr, Ft Sam Houston, TX 78234 USA.
   [Holmes, Jarrod P.] St Joseph Hlth Canc Ctr, Dept Med Oncol, 3555 Round Barn Circle, Santa Rosa, CA 95403 USA.
   [Vreeland, Timothy J.] Univ Texas MD Anderson Canc Ctr, Dept Surg Oncol, 1400 Pressler St, Houston, TX 77030 USA.
   [Litton, Jennifer K.; Murthy, Rashmi K.] Univ Texas MD Anderson Canc Ctr, Dept Breast Med Oncol, 1515 Holcombe Blvd, Houston, TX 77030 USA.
   [Lukas, Jason] Providence Reg Canc Partnership, Dept Med Oncol, Everett, WA 98201 USA.
   [Peoples, George E.] Uniformed Serv Hlth Univ, Dept Surg, 4301 Jones Bridge Rd, Bethesda, MD 20814 USA.
   [Elizabeth, A. Mittendorf] Univ Texas MD Anderson Canc Ctr, Dept Breast Surg Oncol, 1400 Pressler St, Houston, TX 77030 USA.
   [Elizabeth, A. Mittendorf] Brigham & Womens Hosp, Dana Farber Brigham & Womens Canc Ctr, Dept Surg, Breast Oncol Program, 450 Brookline Ave,Yawkey Suite 1220, Boston, MA 02215 USA.
C3 United States Department of Defense; United States Army; San Antonio Military Medical Center; University of Texas System; UTMD Anderson Cancer Center; University of Texas System; UTMD Anderson Cancer Center; University of Texas System; UTMD Anderson Cancer Center; Harvard University; Harvard University Medical Affiliates; Dana-Farber Cancer Institute; Brigham & Women's Hospital
RP Elizabeth, AM (corresponding author), Brigham & Womens Hosp, Dana Farber Brigham & Womens Canc Ctr, Dept Surg, Breast Oncol Program, 450 Brookline Ave,Yawkey Suite 1220, Boston, MA 02215 USA.
EM guy.t.clifton.mil@mail.mil; kaitlin.m.peace.mil@mail.mil; Jarrod.holmes@stjoe.org; timothy.j.vreeland.mil@mail.mil; diane.f.hale.mil@mail.mil; garth.s.herbert.mil@mail.mil; jlitton@mdanderson.org; Rmurthy1@mdanderson.org; JLukas@everettclinic.com; georgepeoples2@mail.com; emittendorf@bwh.harvard.edu
FU NCI (Cancer Center Support Grant) [P30CA016672]; Department of Defense (Breast Cancer Research Program) [BC130830]; Nancy Owens Memorial Foundation; Pink Ribbons Project; Jeanne F. Shelby Scholarship Fund; SeIlas Life Sciences Group; Genentech
CR Arnould L, 2006, BRIT J CANCER, V94, P259, DOI 10.1038/sj.bjc.6602930
   Benavides LC, 2009, CLIN CANCER RES, V15, P2895, DOI 10.1158/1078-0432.CCR-08-1126
   Cameron D, 2017, LANCET, V389, P1195, DOI 10.1016/S0140-6736(16)32616-2
   Clifton GT, 2017, ANN SURG ONCOL, V24, P2161, DOI 10.1245/s10434-017-5844-0
   Costa RLB, 2017, CANCER TREAT REV, V61, P107, DOI 10.1016/j.ctrv.2017.10.005
   Cronin KA, 2010, CANCER INVEST, V28, P963, DOI 10.3109/07357907.2010.496759
   Disis ML, 2009, J CLIN ONCOL, V27, P4685, DOI 10.1200/JCO.2008.20.6789
   Fehrenbacher L, 2018, CANCER RES, V78, P0, DOI 10.1158/1538-7445.SABCS17-GS1-02
   Gall VA, 2017, CANCER RES, V77, P5374, DOI 10.1158/0008-5472.CAN-16-2774
   Mittendorf EA, 2016, ANN ONCOL, V27, P1241, DOI 10.1093/annonc/mdw150
   Mittendorf EA, 2014, ANN ONCOL, V25, P1735, DOI 10.1093/annonc/mdu211
   Mittendorf EA, 2015, AACR S, V75, P0
   Mittendorf EA, 2006, ANN SURG ONCOL, V13, P1085, DOI 10.1245/ASO.2006.03.069
   Mittendorf EA, 2016, ONCOTARGET, V7, P66192, DOI 10.18632/oncotarget.11751
   Paik S, 2008, NEW ENGL J MED, V358, P1409, DOI 10.1056/NEJMc0801440
   Peace KM, 2017, AACR S, V77, P0
   Peoples GE, 2008, CLIN CANCER RES, V14, P797, DOI 10.1158/1078-0432.CCR-07-1448
   Perez EA, 2015, BREAST CANCER RES, V17, P0, DOI 10.1186/s13058-015-0643-7
   Perez EA, 2014, J CLIN ONCOL, V32, P3744, DOI 10.1200/JCO.2014.55.5730
   Seidman A, 2002, J CLIN ONCOL, V20, P1215, DOI 10.1200/JCO.20.5.1215
   SLAMON DJ, 1989, SCIENCE, V244, P707, DOI 10.1126/science.2470152
   Slamon DJ, 2001, NEW ENGL J MED, V344, P783, DOI 10.1056/NEJM200103153441101
   Wolff AC, 2018, J CLIN ONCOL, V36, P2105, DOI 10.5858/arpa.2018-0902-SA
NR 23
TC 17
Z9 19
U1 1
U2 8
PU ACADEMIC PRESS INC ELSEVIER SCIENCE
PI SAN DIEGO
PA 525 B ST, STE 1900, SAN DIEGO, CA 92101-4495 USA
SN 1521-6616
EI 1521-7035
J9 CLIN IMMUNOL
JI Clin. Immunol.
PD APR 15
PY 2019
VL 201
IS 
BP 48
EP 54
DI 10.1016/j.clim.2019.02.011
PG 7
WC Immunology
SC Immunology
GA HS2LM
UT WOS:000463692100007
PM 30817999
DA 2025-03-16
ER
