# Supplementary material for: Bibliometric analysis of global research on breast cancer with HER2-low expression
Source: Discov Oncol. 2025 Nov 18;16:2229. doi: 10.1007/s12672-025-03820-5 (PMC12748448; doi:10.1007/s12672-025-03820-5)
Supplement: Supplementary file 4 — Supplementary Material 4 [file 12672_2025_3820_MOESM4_ESM.txt]

PT J
AU Li, R
   Attari, A
   Prytyskach, M
   Garlin, MA
   Weissleder, R
   Miller, MA
AF Li, Ran
   Attari, Adel
   Prytyskach, Mark
   Garlin, Michelle A.
   Weissleder, Ralph
   Miller, Miles A.
TI Single-Cell Intravital Microscopy of Trastuzumab Quantifies Heterogeneous in vivo Kinetics
SO CYTOMETRY PART A
LA English
DT Article
DE tumor associated macrophage; metastatic breast cancer; human epidermal growth factor receptor 2; HER2; ERBB2; Fc-receptor; antibody-dependent cellular phagocytosis
ID tumor-associated macrophages; breast-cancer; her2 heterogeneity; drug-delivery; antibody; expression; mechanisms; resistance; engagement; receptors
AB Cell-to-cell heterogeneity can substantially impact drug response, especially for monoclonal antibody (mAb) therapies that may exhibit variability in both delivery (pharmacokinetics) and action (pharmacodynamics) within solid tumors. However, it has traditionally been difficult to examine the kinetics of mAb delivery at a single-cell level and in a manner that enables controlled dissection of target-dependent and -independent behaviors. To address this issue, here we developed an in vivo confocal (intravital) microscopy approach to study single-cell mAb pharmacology in a mosaic xenograft comprising a mixture of cancer cells with variable expression of the receptor HER2. As a proof-of-principle, we applied this model to trastuzumab therapy, a HER2-targeted mAb widely used for treating breast and gastric cancer patients. Trastuzumab accumulated to a higher degree in HER2-over expressing tumor cells compared to HER2-low tumor cells (similar to 5:1 ratio at 24 h after administration) but importantly, the majority actually accumulated in tumor-associated phagocytes. For example, 24 h after IV administration over 50% of tumoral trastuzumab was found in phagocytes whereas at 48 h it was >80%. Altogether, these results reveal the dynamics of how phagocytes influence mAb behavior in vivo, and demonstrate an application of itravital microscopy for quantitative single-cell measurement of mAb distribution and retention in tumors with heterogeneous target expression. (c) 2019 International Society for Advancement of Cytometry
C1 [Li, Ran; Attari, Adel; Prytyskach, Mark; Garlin, Michelle A.; Weissleder, Ralph; Miller, Miles A.] Massachusetts Gen Hosp, Ctr Syst Biol, Boston, MA 02114 USA.
   [Weissleder, Ralph; Miller, Miles A.] Massachusetts Gen Hosp, Dept Radiol, Boston, MA USA.
   [Weissleder, Ralph; Miller, Miles A.] Harvard Med Sch, Boston, MA 02115 USA.
   [Weissleder, Ralph] Harvard Med Sch, Dept Syst Biol, Boston, MA 02115 USA.
C3 Harvard University; Harvard University Medical Affiliates; Massachusetts General Hospital; Harvard University; Harvard University Medical Affiliates; Massachusetts General Hospital; Harvard University; Harvard Medical School; Harvard University; Harvard Medical School
RP Weissleder, R; Miller, MA (corresponding author), Massachusetts Gen Hosp, Ctr Syst Biol, Boston, MA 02114 USA.
EM rweissleder@mgh.harvard.edu; miles.miller@mgh.harvard.edu
FU NIH/NCI [U01CA206997, T32CA079443, R00CA207744]; ATA ThyCa Research Grant
CR Arlauckas SP, 2017, SCI TRANSL MED, V9, P0, DOI 10.1126/scitranslmed.aal3604
   Arteaga CL, 2012, NAT REV CLIN ONCOL, V9, P16, DOI 10.1038/nrclinonc.2011.177
   Arvanitis CD, 2018, P NATL ACAD SCI USA, V115, PE8717, DOI 10.1073/pnas.1807105115
   Benninger Richard K P, 2013, CURR PROTOC CELL BIOL, VChapter 4, P0, DOI 10.1002/0471143030.cb0411s59
   Buckley NE, 2016, SCI REP-UK, V6, P0, DOI 10.1038/srep23383
   Burstein HJ, 2005, NEW ENGL J MED, V353, P1652, DOI 10.1056/NEJMp058197
   Cabral H, 2011, NAT NANOTECHNOL, V6, P815, DOI 10.1038/nnano.2011.166
   Canton J, 2018, FRONT IMMUNOL, V9, P0, DOI 10.3389/fimmu.2018.02286
   CARTER P, 1992, P NATL ACAD SCI USA, V89, P4285, DOI 10.1073/pnas.89.10.4285
   Chauhan VP, 2012, NAT NANOTECHNOL, V7, P383, DOI 10.1038/nnano.2012.45
   Chittajallu DR, 2015, NAT METHODS, V12, P577, DOI 10.1038/nmeth.3363
   Cilliers C, 2018, CANCER RES, V78, P758, DOI 10.1158/0008-5472.CAN-17-1638
   Clynes RA, 2000, NAT MED, V6, P443, DOI 10.1038/74704
   Costantini DL, 2008, J NUCL MED, V49, P1498, DOI 10.2967/jnumed.108.051771
   Cuccarese MF, 2017, NAT COMMUN, V8, P0, DOI 10.1038/ncomms14293
   Dagogo-Jack I, 2018, NAT REV CLIN ONCOL, V15, P81, DOI 10.1038/nrclinonc.2017.166
   Dekkers G, 2017, MABS-AUSTIN, V9, P767, DOI 10.1080/19420862.2017.1323159
   DiLillo DJ, 2015, CELL, V161, P1035, DOI 10.1016/j.cell.2015.04.016
   Dubach JM, 2017, NAT CHEM BIOL, V13, P168, DOI 10.1038/nchembio.2248
   FENDLY BM, 1990, CANCER RES, V50, P1550
   Gordon SR, 2017, NATURE, V545, P495, DOI 10.1038/nature22396
   Gravalos C, 2008, ANN ONCOL, V19, P1523, DOI 10.1093/annonc/mdn169
   Harper KL, 2016, NATURE, V540, P588, DOI 10.1038/nature20609
   Hendriks BS, 2013, MOL CANCER THER, V12, P1816, DOI 10.1158/1535-7163.MCT-13-0180
   Iwata TN, 2018, MOL CANCER THER, V17, P1494, DOI 10.1158/1535-7163.MCT-17-0749
   Jordan NV, 2016, NATURE, V537, P102, DOI 10.1038/nature19328
   Kim E, 2015, BIOCONJUGATE CHEM, V26, P1513, DOI 10.1021/acs.bioconjchem.5b00152
   Kim HY, 2018, ACS NANO, V12, P12015, DOI 10.1021/acsnano.8b04338
   Laughney AM, 2014, SCI TRANSL MED, V6, P0, DOI 10.1126/scitranslmed.3009318
   Lee HE, 2013, EUR J CANCER, V49, P1448, DOI 10.1016/j.ejca.2012.10.018
   Lee HJ, 2014, AM J CLIN PATHOL, V142, P755, DOI 10.1309/AJCPIRL4GUVGK3YX
   Li F, 2017, MOL CANCER THER, V16, P1347, DOI 10.1158/1535-7163.MCT-17-0019
   Liu JQ, 2012, P NATL ACAD SCI USA, V109, P16618, DOI 10.1073/pnas.1117610109
   McGranahan N, 2017, CELL, V168, P613, DOI 10.1016/j.cell.2017.01.018
   Mellor JD, 2013, J HEMATOL ONCOL, V6, P0, DOI 10.1186/1756-8722-6-1
   Mikula H, 2017, THERANOSTICS, V7, P1257, DOI 10.7150/thno.18238
   Miller MA, 2018, ACS NANO, V12, P12814, DOI 10.1021/acsnano.8b07954
   Miller MA, 2018, CHEM COMMUN, V54, P42, DOI 10.1039/c7cc07581b
   Miller MA, 2017, NAT COMMUN, V8, P0, DOI 10.1038/ncomms15906
   Miller MA, 2017, NAT REV CANCER, V17, P399, DOI 10.1038/nrc.2017.41
   Miller MA, 2017, SCI TRANSL MED, V9, P0, DOI 10.1126/scitranslmed.aal0225
   Miller MA, 2015, NAT COMMUN, V6, P0, DOI 10.1038/ncomms9692
   Miller MA, 2015, SCI REP-UK, V5, P0, DOI 10.1038/srep15150
   Morrissey MA, 2018, ELIFE, V7, P0, DOI 10.7554/eLife.36688
   Müller-Greven G, 2017, CLIN CANCER RES, V23, P7059, DOI 10.1158/1078-0432.CCR-17-0249
   Nahta R, 2007, ONCOGENE, V26, P3637, DOI 10.1038/sj.onc.1210379
   Nahta R, 2006, CANCER LETT, V232, P123, DOI 10.1016/j.canlet.2005.01.041
   Nakasone ES, 2012, CANCER CELL, V21, P488, DOI 10.1016/j.ccr.2012.02.017
   Nanda JS, 2014, METHOD ENZYMOL, V536, P87, DOI 10.1016/B978-0-12-420070-8.00008-8
   Noy R, 2014, IMMUNITY, V41, P49, DOI 10.1016/j.immuni.2014.06.010
   Offterdinger M, 2008, TRAFFIC, V9, P147, DOI 10.1111/j.1600-0854.2007.00665.x
   Ohno S, 2004, ANTICANCER RES, V24, P3335
   Petrova V, 2018, ONCOGENESIS, V7, P0, DOI 10.1038/s41389-017-0011-9
   Pohlmann PR, 2009, CLIN CANCER RES, V15, P7479, DOI 10.1158/1078-0432.CCR-09-0636
   Quail DF, 2013, NAT MED, V19, P1423, DOI 10.1038/nm.3394
   Rodell CB, 2018, NAT BIOMED ENG, V2, P578, DOI 10.1038/s41551-018-0236-8
   Scott AM, 2012, NAT REV CANCER, V12, P278, DOI 10.1038/nrc3236
   Seol H, 2012, MODERN PATHOL, V25, P938, DOI 10.1038/modpathol.2012.36
   Shi Y, 2015, J IMMUNOL, V194, P4379, DOI 10.4049/jimmunol.1402891
   Sparks H, 2018, NAT COMMUN, V9, P0, DOI 10.1038/s41467-018-04820-6
   Stylianopoulos T, 2018, TRENDS CANCER, V4, P258, DOI 10.1016/j.trecan.2018.02.010
   SZOLLOSI J, 1995, CANCER RES, V55, P5400
   Thurber GM, 2013, NAT COMMUN, V4, P0, DOI 10.1038/ncomms2506
   Turetsky A, 2014, SCI REP-UK, V4, P0, DOI 10.1038/srep04782
   Weiskopf K, 2015, MABS-AUSTIN, V7, P303, DOI 10.1080/19420862.2015.1011450
   Wyckoff JB, 2007, CANCER RES, V67, P2649, DOI 10.1158/0008-5472.CAN-06-1823
   Zhao H, 2018, CANCER RES, V78, P2115, DOI 10.1158/0008-5472.CAN-17-3202
NR 67
TC 14
Z9 15
U1 2
U2 10
PU WILEY
PI HOBOKEN
PA 111 RIVER ST, HOBOKEN 07030-5774, NJ USA
SN 1552-4922
EI 1552-4930
J9 CYTOM PART A
JI Cytom. Part A
PD MAY 15
PY 2020
VL 97
IS 5
BP 528
EP 539
DI 10.1002/cyto.a.23872
EA AUG 2019
PG 12
WC Biochemical Research Methods; Cell Biology
SC Biochemistry & Molecular Biology; Cell Biology
GA LR4OC
UT WOS:000489495800001
PM 31423731
DA 2025-03-16
ER

PT J
AU Tarantino, P
   Hamilton, E
   Tolaney, SM
   Cortes, J
   Morganti, S
   Ferraro, E
   Marra, A
   Viale, G
   Trapani, D
   Cardoso, F
   Penault-Llorca, F
   Viale, G
   Andrè, F
   Curigliano, G
AF Tarantino, Paolo
   Hamilton, Erika
   Tolaney, Sara M.
   Cortes, Javier
   Morganti, Stefania
   Ferraro, Emanuela
   Marra, Antonio
   Viale, Giulia
   Trapani, Dario
   Cardoso, Fatima
   Penault-Llorca, Frederique
   Viale, Giuseppe
   Andre, Fabrice
   Curigliano, Giuseppe
TI HER2-Low Breast Cancer: Pathological and Clinical Landscape
SO JOURNAL OF CLINICAL ONCOLOGY
LA English
DT Review
ID her-2/neu gene amplification; polymerase chain-reaction; in-situ hybridization; phase-ii; trastuzumab emtansine; quantitative-analysis; protein expression; endocrine therapy; prognostic-factor; american society
C1 [Tarantino, Paolo; Morganti, Stefania; Ferraro, Emanuela; Marra, Antonio; Viale, Giulia; Trapani, Dario; Viale, Giuseppe; Curigliano, Giuseppe] European Inst Oncol IRCCS, Via Ripamonti 435, I-20141 Milan, Italy.
   [Tarantino, Paolo; Morganti, Stefania; Ferraro, Emanuela; Marra, Antonio; Viale, Giulia; Trapani, Dario; Viale, Giuseppe; Curigliano, Giuseppe] Univ Milan, Milan, Italy.
   [Hamilton, Erika] Sarah Cannon Res Inst, Tennessee Oncol, Nashville, TN USA.
   [Tolaney, Sara M.] Dana Farber Canc Inst, Boston, MA 02115 USA.
   [Cortes, Javier] IOB Inst Oncol, Quiron Grp, Madrid, Spain.
   [Cortes, Javier] IOB Inst Oncol, Quiron Grp, Barcelona, Spain.
   [Cortes, Javier] Vall dHebron Inst Oncol, Barcelona, Spain.
   [Cardoso, Fatima] Champalimaud Fdn, Champalimaud Clin Ctr, Breast Unit, Lisbon, Portugal.
   [Penault-Llorca, Frederique] Ctr Jean Perrin, Jean Perrin Comprehens Canc Ctr, Dept Pathol & Tumor Biol, Clermont Ferrand, France.
   [Penault-Llorca, Frederique] Univ Clermont Auvergne, UMR INSERM 1240 IMoST, Villejuif, France.
   [Andre, Fabrice] Gustave Roussy, Dept Med Oncol, Villejuif, France.
C3 IRCCS European Institute of Oncology (IEO); University of Milan; Tennessee Oncology; Sarah Cannon Research Institute; Harvard University; Harvard University Medical Affiliates; Dana-Farber Cancer Institute; Vall d'Hebron Institut d'Oncologia (VHIO); Fundacao Champalimaud; UNICANCER; Centre Jean Perrin; Universite Clermont Auvergne (UCA); Institut National de la Sante et de la Recherche Medicale (Inserm); UNICANCER; Gustave Roussy
RP Curigliano, G (corresponding author), European Inst Oncol IRCCS, Via Ripamonti 435, I-20141 Milan, Italy.
EM Giuseppe.curigliano@ieo.it
CR Agus DB, 2002, CANCER CELL, V2, P127, DOI 10.1016/S1535-6108(02)00097-1
   Bray Freddie, 2018, CA CANCER J CLIN, V68, P394, DOI 10.3322/caac.21609
   [Anonymous], 2019, J CLIN ONCOL S, V0, P0
   [Anonymous], 2018, ANN ONCOL, V0, P0
   [Anonymous], 2019, J CLIN ONCOL S, V0, P0
   [Anonymous], 2011, CANCER RES, V0, P0
   Baehner FL, 2010, J CLIN ONCOL, V28, P4300, DOI 10.1200/JCO.2009.24.8211
   Banerji U, 2019, LANCET ONCOL, V20, P1124, DOI 10.1016/S1470-2045(19)30328-6
   Bang YJ, 2017, ANN ONCOL, V28, P855, DOI 10.1093/annonc/mdx002
   Baselga J, 2016, CLIN CANCER RES, V22, P3755, DOI 10.1158/1078-0432.CCR-15-2499
   Birner P, 2001, CLIN CANCER RES, V7, P1669
   Burris HA, 2011, J CLIN ONCOL, V29, P398, DOI 10.1200/JCO.2010.29.5865
   Burstein HJ, 2005, NEW ENGL J MED, V353, P1652, DOI 10.1056/NEJMp058197
   Camp RL, 2003, CANCER RES, V63, P1445
   Cao N, 2009, RADIAT RES, V171, P9, DOI 10.1667/RR1472.1
   Cardoso F, 2019, ANN ONCOL, V30, P1194, DOI 10.1093/annonc/mdz173
   Cardoso F, 2018, ANN ONCOL, V29, P1634, DOI 10.1093/annonc/mdy192
   Clifton GT, 2019, CLIN IMMUNOL, V201, P48, DOI 10.1016/j.clim.2019.02.011
   Connell CM, 2017, ESMO OPEN, V2, P0, DOI 10.1136/esmoopen-2017-000279
   Curigliano G, 2017, ANN ONCOL, V28, P1700, DOI 10.1093/annonc/mdx308
   Dabbs DJ, 2011, J CLIN ONCOL, V29, P4279, DOI 10.1200/JCO.2011.34.7963
   Eggemann H, 2015, ENDOCR-RELAT CANCER, V22, P725, DOI 10.1530/ERC-15-0335
   Fehrenbacher L, 2018, CANCER RES, V78, P0, DOI 10.1158/1538-7445.SABCS17-GS1-02
   Gall VA, 2017, CANCER RES, V77, P5374, DOI 10.1158/0008-5472.CAN-16-2774
   Gianni L, 2010, J CLIN ONCOL, V28, P1131, DOI 10.1200/JCO.2009.24.1661
   Gilcrease MZ, 2009, AM J SURG PATHOL, V33, P759, DOI 10.1097/PAS.0b013e31819437f9
   Gustavson MD, 2009, ARCH PATHOL LAB MED, V133, P1413, DOI 10.1043/1543-2165-133.9.1413
   Hamblett KJ, 2019, CANCER RES, V79, P0, DOI 10.1158/1538-7445.SABCS18-P6-17-13
   Hickerson A, 2019, J CLIN ONCOL, V37, P0, DOI 10.1200/JCO.2019.37.8_suppl.1
   Ho-Pun-Cheung A, 2020, BRIT J CANCER, V122, P397, DOI 10.1038/s41416-019-0670-8
   Hurtado A, 2009, NATURE, V457, P0, DOI 10.1038/nature07835
   Hurvitz SA, 2019, J CLIN ONCOL, V37, P2206, DOI 10.1200/JCO.19.00882
   Hyman DM, 2019, NATURE, V566, PE11, DOI 10.1038/s41586-019-0974-0
   Ithimakin S, 2013, CANCER RES, V73, P1635, DOI 10.1158/0008-5472.CAN-12-3349
   Jacquemier J, 2013, BMC CANCER, V13, P0, DOI 10.1186/1471-2407-13-351
   Jensen K, 2017, MODERN PATHOL, V30, P180, DOI 10.1038/modpathol.2016.176
   Kan S, 2015, ONCOL REP, V34, P504, DOI 10.3892/or.2015.3974
   Knowlden JM, 2003, ENDOCRINOLOGY, V144, P1032, DOI 10.1210/en.2002-220620
   Krop IE, 2012, J CLIN ONCOL, V30, P3234, DOI 10.1200/JCO.2011.40.5902
   Krop IE, 2010, J CLIN ONCOL, V28, P2698, DOI 10.1200/JCO.2009.26.2071
   Labrijn AF, 2019, NAT REV DRUG DISCOV, V18, P585, DOI 10.1038/s41573-019-0028-1
   Lambein K, 2013, AM J CLIN PATHOL, V140, P561, DOI 10.1309/AJCP4A7KTAYHZSOE
   Larson Jeffrey S, 2010, PATHOLOG RES INT, V2010, P814176, DOI 10.4061/2010/814176
   Lehmann-Che J, 2011, BRIT J CANCER, V104, P1739, DOI 10.1038/bjc.2011.135
   Li BT, 2018, J CLIN ONCOL, V36, P2532, DOI 10.1200/JCO.2018.77.9777
   Liu Q, 2018, ONCOGENE, V37, P687, DOI 10.1038/onc.2017.382
   McCabe A, 2005, JNCI-J NATL CANCER I, V97, P1808, DOI 10.1093/jnci/dji427
   Meric-Bernstam F, 2018, J CLIN ONCOL, V36, P0, DOI 10.1200/JCO.2018.36.15_suppl.2500
   Mittendorf EA, 2016, ANN ONCOL, V27, P1241, DOI 10.1093/annonc/mdw150
   Mittendorf EA, 2019, CLIN CANCER RES, V25, P4248, DOI 10.1158/1078-0432.CCR-18-2867
   Mittendorf EA, 2016, ONCOTARGET, V7, P66192, DOI 10.18632/oncotarget.11751
   Modi S, 2020, J CLIN ONCOL, V38, P1887, DOI 10.1200/JCO.19.02318
   Modi S, 2020, NEW ENGL J MED, V382, P610, DOI 10.1056/NEJMoa1914510
   Nordstrom JL, 2011, BREAST CANCER RES, V13, P0, DOI 10.1186/bcr3069
   Noske A, 2011, BREAST CANCER RES TR, V126, P109, DOI 10.1007/s10549-010-1316-y
   Osborne CK, 2005, CLIN CANCER RES, V11, P0
   Pauletti G, 1996, ONCOGENE, V13, P63
   Peace KM, 2017, J CLIN ONCOL, V35, P0, DOI 10.1200/JCO.2017.35.15_suppl.3088
   Perez EA, 2014, BREAST CANCER RES, V16, P0, DOI 10.1186/bcr3661
   Pondé N, 2019, CURR TREAT OPTION ON, V20, P0, DOI 10.1007/s11864-019-0633-6
   Pondé N, 2018, CANCER TREAT REV, V67, P10, DOI 10.1016/j.ctrv.2018.04.016
   Powell CA, 2019, CANCER RES, V79, P0, DOI 10.1158/1538-7445.SABCS18-P6-17-06
   Prat A, 2010, BREAST CANCER RES, V12, P0, DOI 10.1186/bcr2635
   Press MF, 2002, J CLIN ONCOL, V20, P3095, DOI 10.1200/JCO.2002.09.094
   Ramakrishna N, 2018, J CLIN ONCOL, V36, P2804, DOI 10.1200/JCO.2018.79.2713
   Rinnerthaler G, 2019, INT J MOL SCI, V20, P0, DOI 10.3390/ijms20051115
   Rossi V, 2012, ONCOLOGIST, V17, P1418, DOI 10.1634/theoncologist.2012-0194
   Saura C, 2018, J CLIN ONCOL, V36, P0, DOI 10.1200/JCO.2018.36.15_suppl.1014
   Schalper KA, 2014, ARCH PATHOL LAB MED, V138, P213, DOI 10.5858/arpa.2012-0617-OA
   Schneble EJ, 2014, IMMUNOTHERAPY-UK, V6, P519, DOI 10.2217/IMT.14.22
   Schneeweiss A, 2018, INVEST NEW DRUG, V36, P848, DOI 10.1007/s10637-018-0562-4
   SESHADRI R, 1993, J CLIN ONCOL, V11, P1936, DOI 10.1200/JCO.1993.11.10.1936
   SLAMON DJ, 1989, SCIENCE, V244, P707, DOI 10.1126/science.2470152
   SLAMON DJ, 1987, SCIENCE, V235, P177, DOI 10.1126/science.3798106
   Smyth LM, 2019, ANN ONCOL, V30, P10
   Sorlie T, 2001, P NATL ACAD SCI USA, V98, P10869, DOI 10.1073/pnas.191367098
   Suurs FV, 2019, PHARMACOL THERAPEUT, V201, P103, DOI 10.1016/j.pharmthera.2019.04.006
   Suzuki E, 2007, CLIN CANCER RES, V13, P1875, DOI 10.1158/1078-0432.CCR-06-1335
   Takegawa N, 2019, INT J CANCER, V145, P3414, DOI 10.1002/ijc.32408
   Tang YB, 2017, SCI REP-UK, V7, P0, DOI 10.1038/s41598-017-08151-2
   van der Lee MMC, 2015, MOL CANCER THER, V14, P692, DOI 10.1158/1535-7163.MCT-14-0881-T
   von Minckwitz G, 2019, NEW ENGL J MED, V380, P617, DOI 10.1056/NEJMoa1814017
   Wallweber G, 2018, CANCER RES, V78, P0, DOI 10.1158/1538-7445.AM2018-1613
   Weisser N, 2017, CANCER RES, V77, P0, DOI 10.1158/1538-7445.AM2017-31
   Wolff AC, 2018, ARCH PATHOL LAB MED, V142, P1364, DOI 10.5858/arpa.2018-0902-SA
   WRIGHT C, 1992, BRIT J CANCER, V65, P118, DOI 10.1038/bjc.1992.22
   Yardley DA, 2015, BREAST CANCER RES, V17, P0, DOI 10.1186/s13058-015-0543-x
NR 91
TC 462
Z9 488
U1 6
U2 70
PU LIPPINCOTT WILLIAMS & WILKINS
PI PHILADELPHIA
PA TWO COMMERCE SQ, 2001 MARKET ST, PHILADELPHIA, PA 19103 USA
SN 0732-183X
EI 1527-7755
J9 J CLIN ONCOL
JI J. Clin. Oncol.
PD JUN 10
PY 2020
VL 38
IS 17
BP 1951
EP +
DI 10.1200/JCO.19.02488
PG 13
WC Oncology
SC Oncology
GA LY5VS
UT WOS:000540597700009
PM 32330069
DA 2025-03-16
ER

PT J
AU Sinibaldi, A
   Doricchi, A
   Pileri, T
   Allegretti, M
   Danz, N
   Munzert, P
   Giordani, E
   Giacomini, P
   Michelotti, F
AF Sinibaldi, Alberto
   Doricchi, Andrea
   Pileri, Tommaso
   Allegretti, Matteo
   Danz, Norbert
   Munzert, Peter
   Giordani, Elena
   Giacomini, Patrizio
   Michelotti, Francesco
TI Bioassay engineering: a combined label-free and fluorescence approach to optimize HER2 detection in complex biological media
SO ANALYTICAL AND BIOANALYTICAL CHEMISTRY
LA English
DT Article
DE Optical biosensing; Label-free and fluorescence biosensors; Photonic crystals; Bloch surface waves; HER2
ID surface-waves; biomarker; erbb2; immunoassay; platform
AB We report on the combined label-free/fluorescence use of one-dimensional photonic crystals to optimize cancer biomarker detection in complex biological media. The optimization of the assay working parameters permits us to maximize the final response of the biosensor. The detection approach utilizes a sandwich assay, in which one-dimensional photonic crystals sustaining Bloch surface waves are modified with monoclonal antibodies in order to guarantee high specificity during biological recognition. The multiple outcomes generated by such optimization experiments permitted us to determine the effective capture efficiency and the repeatability of the immobilization process, which was estimated to be close to 5%. By exploiting the resolution of the fluorescence operation mode, we studied non-specific interactions in different blocking agents, different analyte diluting buffers, and diverse concentrations of the detection antibody. As a clinically relevant biomarker, we selected the trans-membrane receptor tyrosine kinase HER2. HER2 regulates a variety of cell proliferation, growth, and differentiation pathways and its over-expression occurs in approximately 20-30% of breast cancer worldwide. As a final application, we transferred all the optimized working parameters to HER2 cancer biomarker assays in a complex biological environment. The label-free and fluorescence results obtained by analyzing MCF-7 (HER2 low positive) and 32D (HER2 negative) cell lysates demonstrate that we can successfully discriminate the two lysates.
C1 [Sinibaldi, Alberto; Doricchi, Andrea; Pileri, Tommaso; Michelotti, Francesco] Sapienza Univ Rome, Dept Basic & Appl Sci Engn, Via A Scarpa 16, I-00161 Rome, Italy.
   [Allegretti, Matteo; Giordani, Elena; Giacomini, Patrizio] IRCCS Regina Elena Natl Canc Inst, Via Elio Chianesi 53, I-00144 Rome, Italy.
   [Danz, Norbert; Munzert, Peter] Fraunhofer Inst Appl Opt & Engn IOF, A Einstein Str 7, D-07745 Jena, Germany.
C3 Sapienza University Rome; Fraunhofer Gesellschaft
RP Sinibaldi, A (corresponding author), Sapienza Univ Rome, Dept Basic & Appl Sci Engn, Via A Scarpa 16, I-00161 Rome, Italy.
EM alberto.sinibaldi@uniroma1.it
FU Associazione Italiana per la Ricerca sul Cancro [Nuvenia Fellowship id. 19503; IG id. 19052] Funding Source: Medline; Italian Ministry of Education, University and Research [NeoN, ARS01_00769] Funding Source: Medline; Regione Lazio [TURNOFF 85-2017-14945] Funding Source: Medline
CR [Anonymous], 2001, DESIGN AND ANALYSIS OF EXPERIMENTS, V0, P0
   [Anonymous], 2006, SURFACE PLASMONS ON SMOOTH AND ROUGH SURFACES AND ON GRATINGS, V0, P0
   Armston A, 2013, ANN CLIN BIOCHEM, V51, P519
   Choudhury SD, 2015, ACCOUNTS CHEM RES, V48, P2171, DOI 10.1021/acs.accounts.5b00100
   Dai XF, 2017, J CANCER, V8, P3131, DOI 10.7150/jca.18457
   Danz N, 2012, BIOMED ENG-BIOMED TE, V57, P584, DOI 10.1515/bmt-2012-4246
   Dawood S, 2010, J CLIN ONCOL, V28, P92, DOI 10.1200/JCO.2008.19.9844
   DIGIESI G, 1992, HYBRIDOMA, V11, P519, DOI 10.1089/hyb.1992.11.519
   Eletxigerra U, 2016, ANAL CHIM ACTA, V905, P156, DOI 10.1016/j.aca.2015.12.020
   GIACOMINI P, 1983, CANCER RES, V43, P3586
   Haab BB, 2001, GENOME BIOL, V2, P0
   Holliday DL, 2011, BREAST CANCER RES, V13, P0, DOI 10.1186/bcr2889
   Kemeny DM, 1988, ELISA AND OTHER SOLID PHASE IMMUNO-ASSAYS: THEORETICAL AND PRACTICAL ASPECTS, V0, P0
   Konopsky VN, 2007, ANAL CHEM, V79, P4729, DOI 10.1021/ac070275y
   Lahiri J, 1999, ANAL CHEM, V71, P777, DOI 10.1021/ac980959t
   Lu B, 1996, ANALYST, V121, PR29, DOI 10.1039/an996210029r
   Luo W, 2011, ANAL CHEM, V83, P5767, DOI 10.1021/ac103239f
   Lye LM, 2005, 33 ANN GEN C CAN SOC, V0, P1
   Mahfoud OK, 2014, RSC ADV, V4, P3422, DOI 10.1039/c3ra45401k
   Munzert P, 2017, SURF COAT TECH, V314, P79, DOI 10.1016/j.surfcoat.2016.08.029
   Page K, 2011, BRIT J CANCER, V104, P1342, DOI 10.1038/bjc.2011.89
   Rao Ravella Sreenivas, 2008, BIOTECHNOLOGY JOURNAL, V3, P510, DOI 10.1002/biot.200700201
   Reck M, 2007, BIOTECHNOL PROGR, V23, P1498, DOI 10.1021/bp070179i
   Rizzo R, 2018, BIOMED OPT EXPRESS, V9, P529, DOI 10.1364/BOE.9.000529
   Rizzo R, 2018, SENSOR ACTUAT B-CHEM, V255, P2143, DOI 10.1016/j.snb.2017.09.018
   Rizzo R, 2014, OPT EXPRESS, V22, P23202, DOI 10.1364/OE.22.023202
   Sinibaldi A, 2017, BIOSENSORS-BASEL, V7, P0, DOI 10.3390/bios7030033
   Sinibaldi A, 2017, BIOSENS BIOELECTRON, V92, P125, DOI 10.1016/j.bios.2017.02.012
   Sinibaldi A, 2015, J LIGHTWAVE TECHNOL, V33, P3385, DOI 10.1109/JLT.2015.2448795
   Vashist SK, 2018, HDB IMMUNOASSAY TECH, V0, P19
   Vörös J, 2004, BIOPHYS J, V87, P553, DOI 10.1529/biophysj.103.030072
   WALT DR, 1994, TRAC-TREND ANAL CHEM, V13, P425, DOI 10.1016/0165-9936(94)85023-2
   YEH P, 1977, J OPT SOC AM, V67, P423, DOI 10.1364/JOSA.67.000423
   Yu ZTF, 2015, SCI REP-UK, V5, P0, DOI 10.1038/srep11339
   Zhu MJ, 2012, LANGMUIR, V28, P416, DOI 10.1021/la203638g
NR 35
TC 6
Z9 6
U1 1
U2 22
PU SPRINGER HEIDELBERG
PI HEIDELBERG
PA TIERGARTENSTRASSE 17, D-69121 HEIDELBERG, GERMANY
SN 1618-2642
EI 1618-2650
J9 ANAL BIOANAL CHEM
JI Anal. Bioanal. Chem.
PD MAY 15
PY 2020
VL 412
IS 14
BP 3509
EP 3517
DI 10.1007/s00216-020-02643-3
PG 9
WC Biochemical Research Methods; Chemistry, Analytical
SC Biochemistry & Molecular Biology; Chemistry
GA LL8ON
UT WOS:000531814000019
PM 32300843
DA 2025-03-16
ER

PT J
AU Pizzato, M
   Carioli, G
   Rosso, S
   Zanetti, R
   La Vecchia, C
AF Pizzato, Margherita
   Carioli, Greta
   Rosso, Stefano
   Zanetti, Roberto
   La Vecchia, Carlo
TI The impact of selected risk factors among breast cancer molecular subtypes: a case-only study
SO BREAST CANCER RESEARCH AND TREATMENT
LA English
DT Article
DE Breast cancer subtypes; Molecular epidemiology; Tumour heterogeneity; Breast cancer risk factors; Triple negative
ID mammographic density; tumor subtypes; association; women; heterogeneity; epidemiology; survival
AB Purpose Breast cancer (BC) risk factors have been differentially associated with BC subtypes, but quantification is still undefined. Therefore, we compared selected risk factors with BC subtypes, using a case-case approach. Methods We retrieved 1321 invasive female BCs from the Piedmont Cancer Registry. Through record linkage of clinical records, we obtained data on estrogen (Er) and progesterone (Pr) receptors, Ki67 and HER2+ status, BC family history, breast imaging reporting and data system (BI-RADS) density, reproductive risk factors and education. We defined BC subtypes as follows : luminal A (Er+ and/or Pr+ , HER2- , low Ki67), luminal BH- (Er+ and/or Pr + , HER2- , Ki67 high), luminal BH+ (Er+ and/or Pr + , HER2+), HER2+ (Er - , Pr - , HER2+), ) and triple negative (Er - , Pr - , HER2-). Using a multinomial regression model, we estimated the odds ratios (ORs) for selected BC risk factors considering luminal A as reference. Results For triple negative, the OR for BC family history was 1.83 (95% confidence interval (CI) 1.13-2.97). Compared to BI-RADS 1, for triple negative, the OR for BI-RADS 2 was 0.56 (95% CI 0.27-1.14) and for BI-RADS 3-4 was 0.37 (95% CI 0.15-0.88); for luminal BH +, the OR for BI-RADS 2 was 2.36 (95% CI 1.08-5.11). For triple negative, the OR for high education was 1.78 (95% CI 1.03-3.07), and for late menarche, the OR was 1.69 (95% CI 1.02-2.81). For luminal BH + , the OR for parous women was 0.56 (95% CI 0.34-0.92). Conclusions This study supported BC etiologic heterogeneity across subtypes, particularly for triple negative.
C1 [Pizzato, Margherita; Carioli, Greta; La Vecchia, Carlo] Univ Milan, Dept Clin Sci & Community Hlth, Via Augusto Vanzetti 5, I-20133 Milan, Italy.
   [Rosso, Stefano; Zanetti, Roberto] AOU, Citta Salute & Sci Torino, Piedmont Canc Registry, Turin, Italy.
   [Zanetti, Roberto] Fondo Elena Moroni Oncol, Turin, Italy.
C3 University of Milan; A.O.U. Citta della Salute e della Scienza di Torino
RP Carioli, G (corresponding author), Univ Milan, Dept Clin Sci & Community Hlth, Via Augusto Vanzetti 5, I-20133 Milan, Italy.
EM greta.carioli@unimi.it
CR Abubakar M, 2018, BREAST CANCER RES, V20, P0, DOI 10.1186/s13058-018-1033-8
   Anderson K, 2014, SPRINGERPLUS, V3, P0, DOI 10.1186/2193-1801-3-727
   Anderson KN, 2014, BREAST CANCER RES TR, V144, P1, DOI 10.1007/s10549-014-2852-7
   Antoni S, 2013, BREAST CANCER RES TR, V137, P337, DOI 10.1007/s10549-012-2362-4
   Arora N, 2010, ANN SURG ONCOL, V17, PS211, DOI 10.1245/s10434-010-1237-3
   Barnard ME, 2015, BBA-REV CANCER, V1856, P73, DOI 10.1016/j.bbcan.2015.06.002
   Brouckaert O, 2012, ANN ONCOL, V23, P2578, DOI 10.1093/annonc/mds062
   Brouckaert O, 2017, BREAST CANCER RES, V19, P0, DOI 10.1186/s13058-017-0909-3
   Carey LA, 2006, JAMA-J AM MED ASSOC, V295, P2492, DOI 10.1001/jama.295.21.2492
   Conroy SM, 2011, CANCER EPIDEMIOL, V35, P448, DOI 10.1016/j.canep.2010.11.011
   Devi CRB, 2012, INT J CANCER, V131, P2869, DOI 10.1002/ijc.27527
   Dowsett M, 2011, JNCI-J NATL CANCER I, V103, P1656, DOI 10.1093/jnci/djr393
   Edwards BL, 2017, CANCER EPIDEM BIOMAR, V26, P1487, DOI 10.1158/1055-9965.EPI-16-0881
   Eriksson L, 2012, BRIT J CANCER, V107, P18, DOI 10.1038/bjc.2012.234
   Giuliano AE, 2017, CA-CANCER J CLIN, V67, P291, DOI 10.3322/caac.21393
   Goldhirsch A, 2013, ANN ONCOL, V24, P2206, DOI 10.1093/annonc/mdt303
   Hammond MEH, 2010, ARCH PATHOL LAB MED, V134, P907, DOI 10.1200/JCO.2009.25.6529
   Holm J, 2017, CANCER RES, V77, P3708, DOI 10.1158/0008-5472.CAN-16-2574
   Islami F, 2015, ANN ONCOL, V26, P2398, DOI 10.1093/annonc/mdv379
   Jiang XJ, 2012, PLOS ONE, V7, P0, DOI 10.1371/journal.pone.0029459
   Kim MY, 2015, CLIN RADIOL, V70, P706, DOI 10.1016/j.crad.2015.02.017
   Kwan ML, 2009, BREAST CANCER RES, V11, P0, DOI 10.1186/bcr2261
   Li EN, 2019, BREAST CANCER RES TR, V177, P527, DOI 10.1007/s10549-019-05325-6
   Ma HY, 2009, CANCER EPIDEM BIOMAR, V18, P479, DOI 10.1158/1055-9965.EPI-08-0805
   Martinez ME, 2013, CANCER EPIDEM BIOMAR, V22, P1853, DOI 10.1158/1055-9965.EPI-13-0560
   Millikan RC, 2008, BREAST CANCER RES TR, V109, P123, DOI 10.1007/s10549-007-9632-6
   Puig-Vives M, 2013, GYNECOL ONCOL, V130, P609, DOI 10.1016/j.ygyno.2013.05.039
   Redondo CM, 2012, PLOS ONE, V7, P0, DOI 10.1371/journal.pone.0040543
   Shaikh AJ, 2018, BIOMED RES INT, V2018, P0, DOI 10.1155/2018/6026315
   Song N, 2014, INT J CANCER, V135, P669, DOI 10.1002/ijc.28685
   Spak DA, 2017, DIAGN INTERV IMAG, V98, P179, DOI 10.1016/j.diii.2017.01.001
   Tavani A, 1997, INT J CANCER, V70, P159, DOI 10.1002/(SICI)1097-0215(19970117)70:2<159::AID-IJC4>3.0.CO;2-W
   Trivers KF, 2009, CANCER CAUSE CONTROL, V20, P1071, DOI 10.1007/s10552-009-9331-1
   van Maaren MC, 2018, EUR J CANCER, V102, P82, DOI 10.1016/j.ejca.2018.07.124
   Wolff AC, 2018, J CLIN ONCOL, V36, P2105, DOI 10.5858/arpa.2018-0902-SA
   Yang XR, 2011, JNCI-J NATL CANCER I, V103, P250, DOI 10.1093/jnci/djq526
   Zhang LW, 2019, CANCER MED-US, V8, P1882, DOI 10.1002/cam4.2012
NR 38
TC 5
Z9 6
U1 0
U2 3
PU SPRINGER
PI NEW YORK
PA ONE NEW YORK PLAZA, SUITE 4600, NEW YORK, NY, UNITED STATES
SN 0167-6806
EI 1573-7217
J9 BREAST CANCER RES TR
JI Breast Cancer Res. Treat.
PD NOV 15
PY 2020
VL 184
IS 1
BP 213
EP 220
DI 10.1007/s10549-020-05820-1
EA AUG 2020
PG 8
WC Oncology
SC Oncology
GA OB5EK
UT WOS:000563157100003
PM 32851454
DA 2025-03-16
ER

PT J
AU Wang, J
   Min, J
   Eghtesadi, SA
   Kane, RS
   Chilkoti, A
AF Wang, Jing
   Min, Junseon
   Eghtesadi, Seyed Ali
   Kane, Ravi S.
   Chilkoti, Ashutosh
TI Quantitative Study of the Interaction of Multivalent Ligand-Modified Nanoparticles with Breast Cancer Cells with Tunable Receptor Density
SO ACS NANO
LA English
DT Article
DE quantitative uptake; ErbB2/HER2; tumor homing; nanoparticle; multivalency; ligand and receptor density
ID tyrosine kinases; binding; erbb2; therapeutics; copolymers; membranes; affinity; therapy; avidity; peptide
AB Multivalent nanoparticles that target a cell surface receptor that is overexpressed by cancer cells are a promising delivery system for cancer therapy. However, the impact of the receptor density and nanoparticle ligand valency on the cell uptake has not been studied in a system where both variables can be systematically tuned over a wide range. To address this lacuna, we report cell-uptake studies on a genetically engineered breast cancer cell line with tunable ErbB2 expression by a polypeptide micelle with tunable ligand valency. We examined the uptake of ErbB2-targeting micelles at 5 ligand densities and 11 receptor densities. We identified a matching pattern between receptors and ligands in which a receptor-to-ligand density ratio of 0.7-4.5 and a minimum of similar to 1.6 bonds are required to initiate receptor-mediated endocytosis. Lower and upper limits of receptor density in the cell-uptake profile suggested a standard by which to categorize breast cancer patients as ErbB2-low, ErbB2-medium, and ErbB2-high, with each group expected to respond differently to multivalent therapeutic nanoparticles. At ErbB2-medium and ErbB2-high levels, increasing the ligand valency to 40-valent ErbB2-targeting peptides for a 20 nm radius nanoparticle accelerated the cell uptake, suggesting that the use of nanoparticles with high ligand valency for drug delivery will greatly benefit patients in these two groups. This study advances our understanding of how to rationally optimize nanotechnology for targeted drug delivery.
C1 [Wang, Jing; Min, Junseon; Eghtesadi, Seyed Ali; Chilkoti, Ashutosh] Duke Univ, Dept Biomed Engn, Durham, NC 27708 USA.
   [Kane, Ravi S.] Georgia Inst Technol, Sch Chem & Biomol Engn, Atlanta, GA 30332 USA.
C3 Duke University; University System of Georgia; Georgia Institute of Technology
RP Chilkoti, A (corresponding author), Duke Univ, Dept Biomed Engn, Durham, NC 27708 USA.
EM chilkoti@duke.edu
FU NIH [EB000188]
CR Alkilany AM, 2019, ADV DRUG DELIVER REV, V143, P22, DOI 10.1016/j.addr.2019.05.010
   Allen TM, 2002, NAT REV CANCER, V2, P750, DOI 10.1038/nrc903
   ANTONIETTI M, 1994, MACROMOLECULES, V27, P3276, DOI 10.1021/ma00090a021
   Arteaga CL, 2003, BREAST CANCER RES, V5, P96, DOI 10.1186/bcr574
   Bertelsen V, 2014, MEMBRANES, V4, P424, DOI 10.3390/membranes4030424
   Chithrani BD, 2006, NANO LETT, V6, P662, DOI 10.1021/nl052396o
   Chung I, 2016, NAT COMMUN, V7, P0, DOI 10.1038/ncomms12742
   Csizmar CM, 2019, J AM CHEM SOC, V141, P251, DOI 10.1021/jacs.8b09198
   Curk T, 2017, P NATL ACAD SCI USA, V114, P7210, DOI 10.1073/pnas.1704226114
   Davis ME, 2008, NAT REV DRUG DISCOV, V7, P771, DOI 10.1038/nrd2614
   Dreher MR, 2008, J AM CHEM SOC, V130, P687, DOI 10.1021/ja0764862
   Elias DR, 2013, NANOMED-NANOTECHNOL, V9, P194, DOI 10.1016/j.nano.2012.05.015
   English TJ, 2005, BIOPHYS J, V88, P1666, DOI 10.1529/biophysj.104.047043
   Ermak G, 2003, ANAL BIOCHEM, V318, P152, DOI 10.1016/S0003-2697(03)00166-0
   Gu F, 2008, P NATL ACAD SCI USA, V105, P2586, DOI 10.1073/pnas.0711714105
   Hartshorn CM, 2018, ACS NANO, V12, P24, DOI 10.1021/acsnano.7b05108
   Hassouneh W, 2015, MACROMOLECULES, V48, P4183, DOI 10.1021/acs.macromol.5b00431
   Haun JB, 2008, LANGMUIR, V24, P8821, DOI 10.1021/la8005844
   Hlavacek WS, 1999, BIOPHYS J, V76, P3031, DOI 10.1016/S0006-3495(99)77456-4
   Hong S, 2007, CHEM BIOL, V14, P107, DOI 10.1016/j.chembiol.2006.11.015
   Li MH, 2017, BIOCONJUGATE CHEM, V28, P1649, DOI 10.1021/acs.bioconjchem.7b00098
   Li MH, 2014, ACS NANO, V8, P5600, DOI 10.1021/nn406455s
   Martinez-Veracoechea FJ, 2011, P NATL ACAD SCI USA, V108, P10963, DOI 10.1073/pnas.1105351108
   Meyer DE, 1999, NAT BIOTECHNOL, V17, P1112, DOI 10.1038/15100
   Montet X, 2006, J MED CHEM, V49, P6087, DOI 10.1021/jm060515m
   Mrozkowiak Anna, 2004, POLISH JOURNAL OF PATHOLOGY, V55, P165
   Nagy P, 1999, J CELL SCI, V112, P1733
   Nagy P, 2010, P NATL ACAD SCI USA, V107, P16524, DOI 10.1073/pnas.1002642107
   Park BW, 2000, NAT BIOTECHNOL, V18, P194, DOI 10.1038/72651
   Pero SC, 2004, INT J CANCER, V111, P951, DOI 10.1002/ijc.20306
   Rai P, 2006, NAT BIOTECHNOL, V24, P582, DOI 10.1038/nbt1204
   Scott AM, 2012, NAT REV CANCER, V12, P278, DOI 10.1038/nrc3236
   Shokeen M, 2011, ACS NANO, V5, P738, DOI 10.1021/nn102278w
   Simnick AJ, 2010, ACS NANO, V4, P2217, DOI 10.1021/nn901732h
   SLAMON DJ, 1987, SCIENCE, V235, P177, DOI 10.1126/science.3798106
   Sliwkowski MX, 2013, SCIENCE, V341, P1192, DOI 10.1126/science.1241145
   Subik K, 2010, BREAST CANCER-BASIC, V4, P35
   Szklarczyk OM, 2013, PLOS COMPUT BIOL, V9, P0, DOI 10.1371/journal.pcbi.1003310
   Tassa C, 2010, BIOCONJUGATE CHEM, V21, P14, DOI 10.1021/bc900438a
   Wang J, 2010, J AM CHEM SOC, V132, P11306, DOI 10.1021/ja1043177
   Wang J, 2017, NANO LETT, V17, P5995, DOI 10.1021/acs.nanolett.7b02225
   Yang TL, 2003, J AM CHEM SOC, V125, P4779, DOI 10.1021/ja029469f
   Yu DH, 2000, ONCOGENE, V19, P6115, DOI 10.1038/sj.onc.1203972
   Yuan HY, 2010, PLOS ONE, V5, P0, DOI 10.1371/journal.pone.0013495
   Zhang QY, 2018, ACS NANO, V12, P10473, DOI 10.1021/acsnano.8b06141
   Zhang SL, 2015, ACS NANO, V9, P8655, DOI 10.1021/acsnano.5b03184
   Zhang YH, 2019, NANOSCALE, V11, P5005, DOI 10.1039/c8nr09347d
NR 47
TC 52
Z9 58
U1 1
U2 77
PU AMER CHEMICAL SOC
PI WASHINGTON
PA 1155 16TH ST, NW, WASHINGTON, DC 20036 USA
SN 1936-0851
EI 1936-086X
J9 ACS NANO
JI ACS Nano
PD JAN 15
PY 2020
VL 14
IS 1
BP 372
EP 383
DI 10.1021/acsnano.9b05689
PG 12
WC Chemistry, Multidisciplinary; Chemistry, Physical; Nanoscience & Nanotechnology; Materials Science, Multidisciplinary
SC Chemistry; Science & Technology - Other Topics; Materials Science
GA KH3FI
UT WOS:000510531500029
PM 31899613
DA 2025-03-16
ER

PT J
AU Riecke, K
   Witzel, I
AF Riecke, Kerstin
   Witzel, Isabell
TI Targeting the Human Epidermal Growth Factor Receptor Family in Breast Cancer beyond HER2
SO BREAST CARE
LA English
DT Review
DE Breast cancer; HER2; HER2 low expression; HER2 resistance; HER3; HER4
ID antitumor-activity; double-blind; trastuzumab emtansine; kinase inhibition; phase-iii; efficacy; paclitaxel; biomarkers; everolimus; resistance
AB Currently, the dichotomous definition of human epidermal growth factor receptor 2 (HER2)-positive versus HER2-negative disease undergoing a change through inclusion of the identification of the "HER2-low" category, for which new therapeutic compounds in the form of potent antibody drug conjugates (ADC) may be effective. In addition, resistance to HER2-directed targets has become a clinical challenge and, therefore, strategies to bypass the HER2 receptor are of high interest. These are new HER2 ADCs and tyrosine kinase inhibitors, such as tucatinib or neratinib. The underlying mechanisms of resistance to anti-HER2 therapies and compensatory pathways are complex and a wide range of mechanisms of resistance may coexist in the same cell. Therefore, the combined treatment with agents that interact with HER2-associated downstream signaling pathways like the phosphoinositide-3-kinase (PI3K) and the serine/threonine kinases AKT and mTOR might overcome HER2 resistance. In addition, targeting other members of the HER family is a promising approach to improve outcomes in breast cancer patients. This review gives an overview of treatment strategies in targeting HER2 and other members of the HER family, not only in HER2-positive breast cancer, but also in HER2-low expressing tumors, and of approaches to overcome HER2 resistance.
C1 [Riecke, Kerstin; Witzel, Isabell] Univ Med Ctr Hamburg Eppendorf, Dept Gynecol, Martinistr 52, DE-20246 Hamburg, Germany.
C3 University of Hamburg; University Medical Center Hamburg-Eppendorf
RP Witzel, I (corresponding author), Univ Med Ctr Hamburg Eppendorf, Dept Gynecol, Martinistr 52, DE-20246 Hamburg, Germany.
EM iwitzel@uke.de
CR Al-Kuraya K, 2004, CANCER RES, V64, P8534, DOI 10.1158/0008-5472.CAN-04-1945
   Anandappa G, 2013, CURR OPIN ONCOL, V25, P594, DOI 10.1097/CCO.0000000000000021
   André F, 2016, J CLIN ONCOL, V34, P2115, DOI 10.1200/JCO.2015.63.9161
   [Anonymous], 2020, J CLIN ONCOL S, V0, P0
   Banerji U, 2019, LANCET ONCOL, V20, P1124, DOI 10.1016/S1470-2045(19)30328-6
   Baselga J, 2016, CLIN CANCER RES, V22, P3755, DOI 10.1158/1078-0432.CCR-15-2499
   Baselga J, 2014, J CLIN ONCOL, V32, P3753, DOI 10.1200/JCO.2013.54.5384
   Blair HA, 2018, DRUGS, V78, P1751, DOI 10.1007/s40265-018-0997-0
   Canfield K, 2015, CELL CYCLE, V14, P648, DOI 10.4161/15384101.2014.994966
   Canonici A, 2020, THER ADV MED ONCOL, V12, P0, DOI 10.1177/1758835919897546
   Carmona FJ, 2016, PHARMACOL THERAPEUT, V158, P63, DOI 10.1016/j.pharmthera.2015.11.013
   Davies BR, 2012, MOL CANCER THER, V11, P873, DOI 10.1158/1535-7163.MCT-11-0824-T
   Foreman PK, 2012, MOL CANCER THER, V11, P1411, DOI 10.1158/1535-7163.MCT-12-0068
   Freedman RA, 2017, J CLIN ONCOL, V35, P0, DOI 10.1200/JCO.2017.35.15_suppl.1005
   Goel S, 2019, CLIN BREAST CANCER, V19, P399, DOI 10.1016/j.clbc.2019.05.010
   Huang XP, 2009, CANCER RES, V69, P8403, DOI 10.1158/0008-5472.CAN-09-2146
   Hurvitz SA, 2015, LANCET ONCOL, V16, P816, DOI 10.1016/S1470-2045(15)00051-0
   Hyman DM, 2018, NATURE, V554, P189, DOI 10.1038/nature25475
   Kodack DP, 2017, SCI TRANSL MED, V9, P0, DOI 10.1126/scitranslmed.aal4682
   Krop IE, 2015, ANN ONCOL, V26, P113, DOI 10.1093/annonc/mdu486
   Loibl S, 2017, EUR J CANCER, V85, P133, DOI 10.1016/j.ejca.2017.08.020
   Lu CH, 2007, CLIN CANCER RES, V13, P5883, DOI 10.1158/1078-0432.CCR-06-2837
   Lyu H, 2018, CANCER LETT, V420, P97, DOI 10.1016/j.canlet.2018.01.065
   Ma CX, 2017, CLIN CANCER RES, V23, P5687, DOI 10.1158/1078-0432.CCR-17-0900
   Maennling AE, 2019, CANCERS, V11, P0, DOI 10.3390/cancers11121826
   Martin M, 2017, LANCET ONCOL, V18, P1688, DOI 10.1016/S1470-2045(17)30717-9
   Modi S, 2020, J CLIN ONCOL, V38, P1887, DOI 10.1200/JCO.19.02318
   Modi S, 2020, NEW ENGL J MED, V382, P610, DOI 10.1056/NEJMoa1914510
   Nuciforo P, 2016, MOL ONCOL, V10, P138, DOI 10.1016/j.molonc.2015.09.002
   Osada T, 2018, BREAST CANCER RES, V20, P0, DOI 10.1186/s13058-018-1023-x
   Pernas S, 2019, THER ADV MED ONCOL, V11, P0, DOI 10.1177/1758835919833519
   Rimawi MF, 2015, ANNU REV MED, V66, P111, DOI 10.1146/annurev-med-042513-015127
   Sangai T, 2012, CLIN CANCER RES, V18, P5816, DOI 10.1158/1078-0432.CCR-12-1141
   Schneeweiss A, 2018, INVEST NEW DRUG, V36, P848, DOI 10.1007/s10637-018-0562-4
   Schoeberl B, 2017, NPJ SYST BIOL APPL, V3, P0, DOI 10.1038/npjsba.2016.34
   Schwarz LJ, 2017, JNCI-J NATL CANCER I, V109, P0, DOI 10.1093/jnci/djx065
   Seshacharyulu P, 2012, EXPERT OPIN THER TAR, V16, P15, DOI 10.1517/14728222.2011.648617
   Smyth LM, 2020, CANCER DISCOV, V10, P198, DOI 10.1158/2159-8290.CD-19-0966
   Tolaney S, 2019, ANN ONCOL, V30, Pv851, DOI 10.1093/annonc/mdz394
   Veikkolainen V, 2011, CELL CYCLE, V10, P2647, DOI 10.4161/cc.10.16.17194
   von Minckwitz G, 2019, NEW ENGL J MED, V380, P617, DOI 10.1056/NEJMoa1814017
   Wege AK, 2018, BREAST CANCER RES, V20, P0, DOI 10.1186/s13058-018-1072-1
NR 42
TC 12
Z9 13
U1 3
U2 19
PU KARGER
PI BASEL
PA ALLSCHWILERSTRASSE 10, CH-4009 BASEL, SWITZERLAND
SN 1661-3791
EI 1661-3805
J9 BREAST CARE
JI Breast Care
PD DEC 15
PY 2020
VL 15
IS 6
BP 579
EP 585
DI 10.1159/000510998
PG 7
WC Oncology; Obstetrics & Gynecology
SC Oncology; Obstetrics & Gynecology
GA PD0BV
UT WOS:000597361500004
PM 33447231
DA 2025-03-16
ER

PT J
AU Clifton, GT
   Hale, D
   Vreeland, TJ
   Hickerson, AT
   Litton, JK
   Alatrash, G
   Murthy, RK
   Qiao, N
   Philips, AV
   Lukas, JJ
   Holmes, JP
   Peoples, GE
   Mittendorf, EA
AF Clifton, G. Travis
   Hale, Diane
   Vreeland, Timothy J.
   Hickerson, Annelies T.
   Litton, Jennifer K.
   Alatrash, Gheath
   Murthy, Rashmi K.
   Qiao, Na
   Philips, Anne V.
   Lukas, Jason J.
   Holmes, Jarrod P.
   Peoples, George E.
   Mittendorf, Elizabeth A.
TI Results of a Randomized Phase IIb Trial of Nelipepimut-S thorn Trastuzumab versus Trastuzumab to Prevent Recurrences in Patients with High-Risk HER2 Low-Expressing Breast Cancer
SO CLINICAL CANCER RESEARCH
LA English
DT Article
ID plus adjuvant chemotherapy; joint analysis; vaccine
AB Purpose: Preclinical data provide evidence for synergism between HER2-targeted peptide vaccines and trastuzumab. The efficacy of this combination was evaluated in patients with HER2 low-expressing breast cancer in the adjuvant setting. Patients and Methods: A phase IIb, multicenter, randomized, single-blinded, controlled trial enrolled disease-free patients after standard therapy completion (NCT01570036). Eligible patients were HLA-A2, A3, A24, and/or A26+, and had HER2 IHC 1+/2+, FISH nonamplified breast cancer, that was node positive and/or hormone receptor-negative [triple-negative breast cancer (TNBC)]. Patients received trastuzumab for 1 year and were randomized to placebo (GM-CSF, control) or nelipepimut-S (NPS) with GM-CSF. Primary outcome was 24-month disease-free survival (DFS). Secondary outcomes were 36-month DFS, safety, and immunologic response. Results: Overall, 275 patients were randomized; 136 received NPS with GM-CSF, and 139 received placebo with GM-CSF. There were no clinicopathologic differences between groups. Concurrent trastuzumab and NPS with GM-CSF was safe with no additional overall or cardiac toxicity compared with control. At median follow-up of 25.7 (interquartile range, 18.4-32.7) months, estimated DFS did not significantly differ between NPS and control [HR, 0.62; 95% confidence interval (CI), 0.31-1.25; P = 0.18]. In a planned exploratory analysis of patients with TNBC, DFS was improved for NPS versus control (HR, 0.26; 95% CI, 0.08-0.81, P = 0.01). Conclusions: The combination of NPS with trastuzumab is safe. In HER2 low-expressing breast cancer, no significant difference in DFS was seen in the intention-to-treat analysis; however, significant clinical benefit was seen in patients with TNBC. These findings warrant further investigation in a phase III randomized trial.
C1 [Clifton, G. Travis; Hale, Diane; Hickerson, Annelies T.] Brooke Army Med Ctr, Dept Surg, San Antonio, TX USA.
   [Vreeland, Timothy J.] Univ Texas MD Anderson Canc Ctr, Dept Surg Oncol, Houston, TX 77030 USA.
   [Litton, Jennifer K.; Murthy, Rashmi K.] Univ Texas MD Anderson Canc Ctr, Dept Breast Med Oncol, Houston, TX 77030 USA.
   [Alatrash, Gheath] Univ Texas MD Anderson Canc Ctr, Dept Stem Cell Transplantat & Cellular Therapy, Houston, TX 77030 USA.
   [Qiao, Na; Philips, Anne V.] Univ Texas MD Anderson Canc Ctr, Dept Breast Surg Oncol, Houston, TX 77030 USA.
   [Lukas, Jason J.] Univ Washington, Dept Med, Div Oncol, Seattle Canc Care Alliance, Issaquah, WA USA.
   [Lukas, Jason J.; Holmes, Jarrod P.] St Joseph Hlth Canc Ctr, Dept Med Oncol, Santa Rosa, CA USA.
   [Peoples, George E.] Uniformed Serv Hlth Univ, Dept Surg, Bethesda, MD USA.
   [Mittendorf, Elizabeth A.] Brigham & Womens Hosp, Div Breast Surg, Dept Surg, Boston, MA 02215 USA.
   [Mittendorf, Elizabeth A.] Dana Farber Brigham & Womens Canc Ctr, Breast Oncol Program, 450 Brookline Ave, Boston, MA 02215 USA.
C3 San Antonio Military Medical Center; United States Department of Defense; United States Army; University of Texas System; UTMD Anderson Cancer Center; University of Texas System; UTMD Anderson Cancer Center; University of Texas System; UTMD Anderson Cancer Center; University of Texas System; UTMD Anderson Cancer Center; Seattle Cancer Care Alliance; University of Washington; Harvard University; Harvard University Medical Affiliates; Brigham & Women's Hospital; Harvard University; Harvard University Medical Affiliates; Dana-Farber Cancer Institute
RP Mittendorf, EA (corresponding author), Dana Farber Brigham & Womens Canc Ctr, 450 Brookline Ave, Boston, MA 02215 USA.; Peoples, GE (corresponding author), 1422 Grayson St,3rd Floor, San Antonio, TX 78208 USA.
EM gpeoples@cancerinsight.com; emittendorf@bwh.harvard.edu
FU NCI (Cancer Center Support Grant) [P30CA016672]; Nancy Owens Memorial Foundation; Pink Ribbons Project; Jeanne F. Shelby Scholarship Fund; Sellas Life Sciences, Inc.; Genentech, Inc.
CR Benavides LC, 2009, CLIN CANCER RES, V15, P2895, DOI 10.1158/1078-0432.CCR-08-1126
   Cimino-Mathews A, 2016, HUM PATHOL, V47, P52, DOI 10.1016/j.humpath.2015.09.003
   Fehrenbacher L, 2018, P 2017 SAN ANT BREAS, V0, P0
   Ferris RL, 2010, J CLIN ONCOL, V28, P4390, DOI 10.1200/JCO.2009.27.6360
   Gall VA, 2017, CANCER RES, V77, P5374, DOI 10.1158/0008-5472.CAN-16-2774
   Masuda N, 2017, NEW ENGL J MED, V376, P2147, DOI 10.1056/NEJMoa1612645
   Mittendorf EA, 2014, ANN ONCOL, V25, P1735, DOI 10.1093/annonc/mdu211
   Mittendorf EA, 2006, CANCER-AM CANCER SOC, V106, P2309, DOI 10.1002/cncr.21849
   Mittendorf EA, 2019, CLIN CANCER RES, V25, P4248, DOI 10.1158/1078-0432.CCR-18-2867
   Mittendorf EA, 2016, ONCOTARGET, V7, P66192, DOI 10.18632/oncotarget.11751
   Paik S, 2008, NEW ENGL J MED, V358, P1409, DOI 10.1056/NEJMc0801440
   Perez EA, 2014, J CLIN ONCOL, V32, P3744, DOI 10.1200/JCO.2014.55.5730
   Perez EA, 2011, J CLIN ONCOL, V29, P3366, DOI 10.1200/JCO.2011.35.0868
   Pusztai L, 2018, CANCER RES, V78, P0
   Romond EH, 2005, NEW ENGL J MED, V353, P1673, DOI 10.1056/NEJMoa052122
   Schmid P, 2018, NEW ENGL J MED, V379, P2108, DOI 10.1056/NEJMoa1809615
   SLAMON DJ, 1989, SCIENCE, V244, P707, DOI 10.1126/science.2470152
   SOKAL JE, 1975, NEW ENGL J MED, V293, P501, DOI 10.1056/NEJM197509042931013
   Symmans WF, 2017, J CLIN ONCOL, V35, P1049, DOI 10.1200/JCO.2015.63.1010
   VONMOOS R, 2018, ANN ONCOL, V29, P0
NR 21
TC 67
Z9 72
U1 2
U2 12
PU AMER ASSOC CANCER RESEARCH
PI PHILADELPHIA
PA 615 CHESTNUT ST, 17TH FLOOR, PHILADELPHIA, PA 19106-4404 USA
SN 1078-0432
EI 1557-3265
J9 CLIN CANCER RES
JI Clin. Cancer Res.
PD JUN 1
PY 2020
VL 26
IS 11
BP 2515
EP 2523
DI 10.1158/1078-0432.CCR-19-2741
PG 9
WC Oncology
SC Oncology
GA LU6GQ
UT WOS:000537852100012
PM 32071118
DA 2025-03-16
ER

PT J
AU Pernas, S
   Tolaney, SM
AF Pernas, Sonia
   Tolaney, Sara M.
TI Targeting HER2 heterogeneity in early-stage breast cancer
SO CURRENT OPINION IN ONCOLOGY
LA English
DT Review
DE HER2; HER2-enriched; HER2-low; heterogeneity; immune-profile
ID tumor-infiltrating lymphocytes; pathological complete response; de-escalation strategy; secondary analysis; open-label; phase-iii; trastuzumab emtansine; predictive markers; trial-efficacy; final analysis
AB Purpose of review HER2-positive (HER2+) breast cancer is clinically and biologically a heterogenous disease and not all patients benefit to the same extent from current anti-HER2 therapies. Recent findings Among HER2+ breast cancer, molecular intrinsic subtypes, PIK3CA mutation status, levels of HER2 gene/protein, immune infiltration, or intratumor heterogeneity modulate HER2-treatment sensitivity. HER2-enriched carcinomas, with high levels of HER2 and tumor-infiltrating lymphocytes (TILs) are highly sensitive to anti-HER2 therapies, regardless of chemotherapy. Luminal A/B tumors are more estrogen receptor-dependent than HER2-dependent, harbor higher rates of PIK3CA mutations, and are less responsive to anti-HER2 treatment. HER2 intratumoral heterogeneity that exists in approximately 10% of HER2+ disease may also cause treatment resistance. Early changes occur during neoadjuvant anti-HER2 therapy that can predict response. Importantly, HER2 expression is not a binary but rather a continuous variable. Overall, 34-63% of HER2-negative breast cancers express HER2, and HER2-low tumors have become a new entity, for which novel targeted therapies may be effective. Although much of what is discussed currently remains investigational, it is clear that HER2+ breast cancer is a complex disease comprising different entities. Future strategies to escalate or de-escalate treatment in early-stage HER2+ disease should consider other biomarkers beyond HER2 and estrogen receptor status, including intrinsic subtype, HER2 levels, and TILs; and evaluate different treatment strategies among patients with estrogen receptor-positive/HER2+ and estrogen receptor-negative/HER2+ diseases.
C1 [Pernas, Sonia] Catalan Inst Oncol ICO HU Bellvitge IDIBELL, Dept Med Oncol, Barcelona, Spain.
   [Tolaney, Sara M.] Dana Farber Canc Inst, Dept Med Oncol, 450 Brookline Ave, Boston, MA 02215 USA.
C3 Harvard University; Harvard University Medical Affiliates; Dana-Farber Cancer Institute
RP Tolaney, SM (corresponding author), Dana Farber Canc Inst, Dept Med Oncol, 450 Brookline Ave, Boston, MA 02215 USA.
EM Sara_Tolaney@DFCI.HARVARD.EDU
CR [Anonymous], 2019, ANN ONCOL S5, V0, P0, DOI DOI 10.1093/annonc/mdz240
   Banerji U, 2019, LANCET ONCOL, V20, P1124, DOI 10.1016/S1470-2045(19)30328-6
   Barroso-Sousa R, 2019, ANN ONCOL, V30, P575, DOI 10.1093/annonc/mdz047
   Baselga J, 2016, CLIN CANCER RES, V22, P3755, DOI 10.1158/1078-0432.CCR-15-2499
   Baselga J, 2014, J CLIN ONCOL, V32, P3753, DOI 10.1200/JCO.2013.54.5384
   Berns K, 2007, CANCER CELL, V12, P395, DOI 10.1016/j.ccr.2007.08.030
   Brandao M, 2020, CLIN CANCER RES, V26, P2783, DOI 10.1158/1078-0432.CCR-19-2612
   Brasó-Maristany F, 2020, NAT COMMUN, V11, P0, DOI 10.1038/s41467-019-14111-3
   Carey LA, 2016, J CLIN ONCOL, V34, P542, DOI 10.1200/JCO.2015.62.1268
   Chia SKL, 2019, BREAST CANCER RES, V21, P0, DOI 10.1186/s13058-019-1115-2
   Chumsri S, 2019, J CLIN ONCOL, V37, P3425, DOI 10.1200/JCO.19.00443
   Conte PF, 2019, J CLIN ONCOL, V37, P0, DOI 10.1200/JCO.2019.37.15_suppl.544
   Cortazar P, 2014, LANCET, V384, P164, DOI 10.1016/S0140-6736(13)62422-8
   Denkert C, 2020, J CLIN ONCOL, V38, P0
   Denkert C, 2018, LANCET ONCOL, V19, P40, DOI 10.1016/S1470-2045(17)30904-X
   Fehrenbacher L, 2018, CANCER RES, V78, P0, DOI 10.1158/1538-7445.SABCS17-GS1-02
   Fumagalli D, 2017, JAMA ONCOL, V3, P227, DOI 10.1001/jamaoncol.2016.3824
   Gavilá J, 2019, BMC MED, V17, P0, DOI 10.1186/s12916-018-1233-1
   Gianni L, 2018, LANCET ONCOL, V19, P249, DOI 10.1016/S1470-2045(18)30001-9
   Gianni L, 2012, LANCET ONCOL, V13, P25, DOI 10.1016/S1470-2045(11)70336-9
   Harbeck N, 2017, J CLIN ONCOL, V35, P3046, DOI 10.1200/JCO.2016.71.9815
   Hurvitz SA, 2019, J CLIN ONCOL, V37, P2206, DOI 10.1200/JCO.19.00882
   Ignatiadis M, 2019, JNCI-J NATL CANCER I, V111, P69, DOI 10.1093/jnci/djy076
   Koboldt DC, 2012, NATURE, V490, P61, DOI 10.1038/nature11412
   KROP IE, 2019, J CLIN ONCOL S, V37, P0
   Lin NU, 2020, J CLIN ONCOL, V38, P2610, DOI 10.1200/JCO.20.00775
   Llombart-Cussac A, 2017, LANCET ONCOL, V18, P545, DOI 10.1016/S1470-2045(17)30021-9
   Loibl S, 2016, ANN ONCOL, V27, P1519, DOI 10.1093/annonc/mdw197
   Marchiò C, 2021, SEMIN CANCER BIOL, V72, P123, DOI 10.1016/j.semcancer.2020.02.016
   Martin M, 2017, LANCET ONCOL, V18, P1688, DOI 10.1016/S1470-2045(17)30717-9
   Cejalvo JM, 2018, CANCER TREAT REV, V67, P63, DOI 10.1016/j.ctrv.2018.04.015
   Mittendorf EA, 2009, CLIN CANCER RES, V15, P7381, DOI 10.1158/1078-0432.CCR-09-1735
   Modi S, 2019, CANCER RES, V79, P0, DOI 10.1158/1538-7445.SABCS18-P6-17-02
   Niikura N, 2016, ANN ONCOL, V27, P480, DOI 10.1093/annonc/mdv611
   Nitz UA, 2017, ANN ONCOL, V28, P2768, DOI 10.1093/annonc/mdx494
   Nuciforo P, 2018, ANN ONCOL, V29, P170, DOI 10.1093/annonc/mdx647
   Öhlschlegel C, 2011, J CLIN PATHOL, V64, P1112, DOI 10.1136/jclinpath-2011-200265
   Perez EA, 2016, JAMA ONCOL, V2, P56, DOI 10.1001/jamaoncol.2015.3239
   Pernas S, 2019, ANN ONCOL, V30, P37
   Pernas S, 2019, FRONT ONCOL, V9, P0, DOI 10.3389/fonc.2019.00707
   Piccart M, 2020, CANCER RES, V80, P0, DOI 10.1158/1538-7445.SABCS19-GS1-04
   Prat A, 2020, JNCI-J NATL CANCER I, V112, P46, DOI 10.1093/jnci/djz042
   Prat A, 2014, JNCI-J NATL CANCER I, V106, P0, DOI 10.1093/jnci/dju152
   Rimawi MF, 2020, CLIN CANCER RES, V26, P821, DOI 10.1158/1078-0432.CCR-19-0851
   Salgado R, 2015, JAMA ONCOL, V1, P448, DOI 10.1001/jamaoncol.2015.0830
   Schettini F, 2020, CANCER TREAT REV, V84, P0, DOI 10.1016/j.ctrv.2020.101965
   Seol H, 2012, MODERN PATHOL, V25, P938, DOI 10.1038/modpathol.2012.36
   Swain SM, 2020, LANCET ONCOL, V21, P519, DOI 10.1016/S1470-2045(19)30863-0
   Takegawa N, 2019, INT J CANCER, V145, P3414, DOI 10.1002/ijc.32408
   Tarantino P, 2020, J CLIN ONCOL, V38, P1951, DOI 10.1200/JCO.19.02488
   Tolaney SM, 2020, CANCER RES, V80, P0, DOI 10.1158/1538-7445.SABCS19-GS1-05
   Tolaney SM, 2019, J CLIN ONCOL, V37, P1868, DOI 10.1200/JCO.19.00066
   von Minckwitz G, 2019, NEW ENGL J MED, V380, P617, DOI 10.1056/NEJMoa1814017
   Wolff AC, 2018, J CLIN ONCOL, V36, P2105, DOI 10.5858/arpa.2018-0902-SA
   Zardavas D, 2018, J CLIN ONCOL, V36, P981, DOI 10.1200/JCO.2017.74.8301
NR 57
TC 20
Z9 20
U1 1
U2 40
PU LIPPINCOTT WILLIAMS & WILKINS
PI PHILADELPHIA
PA TWO COMMERCE SQ, 2001 MARKET ST, PHILADELPHIA, PA 19103 USA
SN 1040-8746
EI 1531-703X
J9 CURR OPIN ONCOL
JI Curr. Opin. Oncol.
PD NOV 15
PY 2020
VL 32
IS 6
BP 545
EP 554
DI 10.1097/CCO.0000000000000685
PG 10
WC Oncology
SC Oncology
GA OP0VG
UT WOS:000587797700001
PM 32925204
DA 2025-03-16
ER

PT J
AU Tarantino, P
   Morganti, S
   Curigliano, G
AF Tarantino, Paolo
   Morganti, Stefania
   Curigliano, Giuseppe
TI Biologic therapy for advanced breast cancer: recent advances and future directions
SO EXPERT OPINION ON BIOLOGICAL THERAPY
LA English
DT Review
DE Antibody-drug conjugates; breast cancer; CDK4; 6 inhibitors; HER2-low; immunotherapy; new drugs; PARP inhibitors; precision medicine
ID buparlisib plus fulvestrant; double-blind; phase-ii; estrogen-receptor; placebo; trastuzumab; growth; abemaciclib; combination; resistance
AB Introduction: Advanced breast cancer (ABC) is a leading cause of mortality, morbidity, and disability in women worldwide. For decades, treatment of ABC has relied on chemotherapy and endocrine treatments (ET), until HER2 was recognized as a 'druggable' target in the 1990s. Thereafter, various anti-HER2 drugs have been approved for the HER2-positive subtype, but only in the last few years, biologic agents targeting different pathways have entered the therapeutic arsenal of luminal and triple-negative cancers. Areas covered: The purpose of the present review is to recapitulate the most promising novel biologic agents being developed for the treatment of ABC. New drugs for all breast cancer subtypes are discussed, as well as some potential future directions in ABC treatment. Expert opinion: Several biologic drugs have been recently approved, revolutionizing ABC treatment algorithms: key examples are CDK4/6-inhibitors and the PI3K-inhibitor alpelisib for endocrine-positive ABC; atezolizumab for triple-negative cancers; two PARP-inhibitors for HER2-negative germinal BRCA-mutated cancers. Additionally, multiple drugs are demonstrating activity in late-phase clinical trials for all subtypes. While some of these represent pharmacological evolutions of previously approved drugs, some others might pave the way for new paradigms in ABC, challenging both its classification and current treatment algorithms.
C1 [Tarantino, Paolo; Morganti, Stefania; Curigliano, Giuseppe] IRCCS, European Inst Oncol, Div Early Drug Dev Innovat Therapies, Milan, Italy.
   [Tarantino, Paolo; Morganti, Stefania; Curigliano, Giuseppe] Univ Milan, Dept Oncol & Hematooncol, Milan, Italy.
C3 IRCCS European Institute of Oncology (IEO); University of Milan
RP Curigliano, G (corresponding author), Via Ripamonti 435, I-20141 Milan, Italy.
EM Giuseppe.curigliano@ieo.it
CR Adams S, 2019, JAMA ONCOL, V5, P1205, DOI 10.1001/jamaoncol.2018.7147
   Adusumilli PS, 2019, J CLIN ONCOL, V37, P0, DOI 10.1200/JCO.2019.37.15_suppl.2511
   André F, 2019, NEW ENGL J MED, V380, P1929, DOI 10.1056/NEJMoa1813904
   [Anonymous], 2019, J CLIN ONCOL S, V0, P0
   [Anonymous], 2019, J CLIN ONCOL S, V0, P0
   [Anonymous], 2019, J CLIN ONCOL S, V0, P0
   [Anonymous], 2019, J CLIN ONCOL S, V0, P0
   [Anonymous], 2018, J CLIN ONCOL S, V0, P0
   Awada A, 2016, JAMA ONCOL, V2, P1557, DOI 10.1001/jamaoncol.2016.0237
   Banerji U, 2019, LANCET ONCOL, V2045, P1
   Bardia A, 2019, NEW ENGL J MED, V380, P741, DOI 10.1056/NEJMoa1814213
   BASELGA J, 2018, J CLIN ONCOL S, V36, P0
   Baselga J, 2017, LANCET ONCOL, V18, P904, DOI 10.1016/S1470-2045(17)30376-5
   Baselga J, 2012, NEW ENGL J MED, V366, P520, DOI 10.1056/NEJMoa1109653
   Borges VF, 2018, JAMA ONCOL, V4, P1214, DOI 10.1001/jamaoncol.2018.1812
   Campone M, 2019, CANCER CHEMOTH PHARM, V83, P743, DOI 10.1007/s00280-018-03765-3
   Campone M, 2018, EUR J CANCER, V103, P147, DOI 10.1016/j.ejca.2018.08.002
   Cardoso F, 2018, ANN ONCOL, V29, P1634, DOI 10.1093/annonc/mdy192
   Cherny NI, 2017, ANN ONCOL, V28, P2340, DOI 10.1093/annonc/mdx310
   Ciruelos E, 2019, ABSTRACT PD3 03 SOLT, V0, PPD3
   Connolly R, 2012, J MAMMARY GLAND BIOL, V17, P191, DOI 10.1007/s10911-012-9263-3
   Cristofanilli M, 2016, LANCET ONCOL, V17, P425, DOI 10.1016/S1470-2045(15)00613-0
   Di Leo A, 2018, LANCET ONCOL, V19, P87, DOI 10.1016/S1470-2045(17)30688-5
   Diéras VC, 2019, ANN ONCOL, V30, P857
   DISIS ML, 2014, J CLIN ONCOL S, V32, P0
   Domchek S, 2019, ANN ONCOL, V30, P477
   Emens L, 2019, ABSTRACT PD3 01 RESU, V0, PPD3
   Emens L, 2019, ANNALS OF ONCOLOGY, V104, P30, DOI 10.1093/annonc/mdz242
   FDADrug Approvals and Databases, 2019, FDA APPR AT PD L1 PO, V0, P0
   FDADrug Approvals and Databases, 2019, FDA APPR ALP MET BRE, V0, P0
   Finn G, 2016, AACR PRECIS MED, V0, P0
   Finn RS, 2016, NEW ENGL J MED, V375, P1925, DOI 10.1056/NEJMoa1607303
   Freedman RA, 2019, J CLIN ONCOL, V37, P1081, DOI 10.1200/JCO.18.01511
   Frogne T, 2009, BREAST CANCER RES TR, V114, P263, DOI 10.1007/s10549-008-0011-8
   Garrido-Laguna I, 2019, INT J CANCER, V145, P1798, DOI 10.1002/ijc.32154
   Globerson-Levin A, 2014, MOL THER, V22, P1029, DOI 10.1038/mt.2014.28
   Goel S, 2016, CANCER CELL, V29, P255, DOI 10.1016/j.ccell.2016.02.006
   Goetz MP, 2017, J CLIN ONCOL, V35, P3638, DOI 10.1200/JCO.2017.75.6155
   Goldenberg MM, 1999, CLIN THER, V21, P309, DOI 10.1016/S0149-2918(00)88288-0
   Hortobagyi GN, 2018, ANN ONCOL, V29, P1541, DOI 10.1093/annonc/mdy155
   Hortobagyi GN, 2016, NEW ENGL J MED, V375, P1738, DOI 10.1056/NEJMoa1609709
   Huang XP, 2010, CANCER RES, V70, P1204, DOI 10.1158/0008-5472.CAN-09-3321
   Hui RN, 2020, CLIN CANCER RES, V26, P354, DOI 10.1158/1078-0432.CCR-19-1164
   Im SA, 2019, NEW ENGL J MED, V381, P307, DOI 10.1056/NEJMoa1903765
   Jensen EV, 2003, CLIN CANCER RES, V9, P1980
   Jiang ZF, 2019, LANCET ONCOL, V20, P806, DOI 10.1016/S1470-2045(19)30164-0
   Johnston S, 2019, NPJ BREAST CANCER, V5, P0, DOI 10.1038/s41523-018-0097-z
   Jones RH, 2020, LANCET ONCOL, V21, P345, DOI 10.1016/S1470-2045(19)30817-4
   Litton JK, 2018, NEW ENGL J MED, V379, P753, DOI 10.1056/NEJMoa1802905
   Loi S, 2019, LANCET ONCOL, V20, P371, DOI 10.1016/S1470-2045(18)30812-X
   Ma F, 2019, J CLIN ONCOL, V37, P2610, DOI 10.1200/JCO.19.00108
   Marra A, 2019, NPJ BREAST CANCER, V5, P0, DOI 10.1038/s41523-019-0121-y
   Martin M, 2017, LANCET ONCOL, V18, P1688, DOI 10.1016/S1470-2045(17)30717-9
   Mateo J, 2019, ANN ONCOL, V30, P1437, DOI 10.1093/annonc/mdz192
   Mateo J, 2018, ANN ONCOL, V29, P1895, DOI 10.1093/annonc/mdy263
   MERICBERNSTAM F, 2018, J CLIN ONCOL S, V36, P0
   Modi S, 2017, SABCS, V0, P0
   Modi S, 2020, J CLIN ONCOL, V38, P1887, DOI 10.1200/JCO.19.02318
   Modi S, 2020, NEW ENGL J MED, V382, P610, DOI 10.1056/NEJMoa1914510
   Modi S, 2019, J CLIN ONCOL, V37, P0, DOI 10.1200/JCO.2019.37.15_suppl.TPS1102
   Morales JK, 2009, CANCER IMMUNOL IMMUN, V58, P941, DOI 10.1007/s00262-008-0609-z
   Morgan RA, 2010, MOL THER, V18, P843, DOI 10.1038/mt.2010.24
   Mukai H, 2016, CANCER SCI, V107, P1465, DOI 10.1111/cas.13017
   Murai J, 2014, MOL CANCER THER, V13, P433, DOI 10.1158/1535-7163.MCT-13-0803
   Murthy RK, 2020, NEW ENGL J MED, V382, P597, DOI 10.1056/NEJMoa1914609
   Murthy R, 2018, LANCET ONCOL, V19, P880, DOI 10.1016/S1470-2045(18)30256-0
   Osborne CK, 2011, ANNU REV MED, V62, P233, DOI 10.1146/annurev-med-070909-182917
   Paplomata E, 2019, ANN ONCOL, V30, P63
   Park YH, 2018, INT J CANCER, V143, P3240, DOI 10.1002/ijc.31651
   Perez-Garcia J, 2018, BREAST, V37, P126, DOI 10.1016/j.breast.2017.10.014
   Pondé N, 2018, CANCER TREAT REV, V67, P10, DOI 10.1016/j.ctrv.2018.04.016
   Robson M, 2017, NEW ENGL J MED, V377, P523, DOI 10.1056/NEJMoa1706450
   Rohaan MW, 2018, J IMMUNOTHER CANCER, V6, P0, DOI 10.1186/s40425-018-0391-1
   Rugo HS, 2019, BREAST CANCER RES TR, V174, P719, DOI 10.1007/s10549-018-05125-4
   Rugo HS, 2019, SABCS, V0, P0
   Saini KS, 2013, CANCER TREAT REV, V39, P935, DOI 10.1016/j.ctrv.2013.03.009
   Saura C, 2018, J CLIN ONCOL, V36, P0, DOI 10.1200/JCO.2018.36.15_suppl.1014
   Schmid P, 2018, NEW ENGL J MED, V379, P2108, DOI 10.1056/NEJMoa1809615
   Schmid P, 2019, CLIN TRIALS AM ASS C, V79, P0
   Schneeweiss A, 2018, INVEST NEW DRUG, V36, P848, DOI 10.1007/s10637-018-0562-4
   Seckl M, 2017, J CLIN ONCOL, V35, P0, DOI 10.1200/JCO.2017.35.15_suppl.1059
   Slamon DJ, 2019, ANN ONCOL, V30, P0
   Slamon DJ, 2020, NEW ENGL J MED, V382, P514, DOI 10.1056/NEJMoa1911149
   Slamon DJ, 2018, J CLIN ONCOL, V36, P2465, DOI 10.1200/JCO.2018.78.9909
   Sledge GW, 2019, ANN ONCOL, V30, P856
   Sledge GW, 2017, J CLIN ONCOL, V35, P2875, DOI 10.1200/JCO.2017.73.7585
   Specht J, 2019, POSTER SESS ABSTR AM, V0, P2
   Sun ML, 2014, BREAST CANCER RES, V16, P0, DOI 10.1186/bcr3674
   Tarantino P, 2019, EXPERT OPIN BIOL TH, V19, P383, DOI 10.1080/14712598.2019.1598372
   Tolaney SM, 2019, ANN ONCOL, V30, P861
   Turner NC, 2018, NEW ENGL J MED, V379, P1926, DOI 10.1056/NEJMoa1810527
   Vahdat L, 2019, POSTER SESS ABSTR AM, V0, P6
   Vinayak S, 2019, JAMA ONCOL, V5, P1132, DOI 10.1001/jamaoncol.2019.1029
   Voorwerk L, 2019, NAT MED, V25, P920, DOI 10.1038/s41591-019-0432-4
   Wilkie S, 2012, J CLIN IMMUNOL, V32, P1059, DOI 10.1007/s10875-012-9689-9
   Witkiewicz Agnieszka K, 2014, GENES CANCER, V5, P261
   YARDLEY DA, 2011, J CLIN ONCOL S, V29, P0
   Yonemori K, 2019, ANN ONCOL, V0, P30
   Zacharakis N, 2018, NAT MED, V24, P724, DOI 10.1038/s41591-018-0040-8
NR 99
TC 23
Z9 23
U1 0
U2 21
PU TAYLOR & FRANCIS LTD
PI ABINGDON
PA 2-4 PARK SQUARE, MILTON PARK, ABINGDON OR14 4RN, OXON, ENGLAND
SN 1471-2598
EI 1744-7682
J9 EXPERT OPIN BIOL TH
JI Expert Opin. Biol. Ther.
PD SEP 1
PY 2020
VL 20
IS 9
BP 1009
EP 1023
DI 10.1080/14712598.2020.1752176
EA APR 2020
PG 15
WC Biotechnology & Applied Microbiology; Medicine, Research & Experimental
SC Biotechnology & Applied Microbiology; Research & Experimental Medicine
GA MZ0PV
UT WOS:000528169900001
PM 32255704
DA 2025-03-16
ER

PT J
AU Dieci, MV
   Miglietta, F
   Griguolo, G
   Guarneri, V
AF Dieci, Maria Vittoria
   Miglietta, Federica
   Griguolo, Gaia
   Guarneri, Valentina
TI Biomarkers for HER2-positive metastatic breast cancer: Beyond hormone receptors
SO CANCER TREATMENT REVIEWS
LA English
DT Review
DE HER2-positive breast cancer; Biomarkers; Metastatic breast cancer; Targeted therapy
ID her2 gene amplification; trastuzumab emtansine t-dm1; tumor-infiltrating lymphocytes; phase-iii; intratumoral heterogeneity; anti-her2 neoadjuvant; intrinsic subtypes; 1st-line treatment; plus paclitaxel; double-blind
AB The overexpression of human epidermal growth factor receptor-2 (HER2) results in a biologically and clinically aggressive breast cancer (BC) subtype. Since the introduction of anti-HER2 targeted agents, survival rates of patients with HER2-positive metastatic BC have dramatically improved. Currently, although the treatment decision process in metastatic BC is primarily based on HER2 and hormone-receptor (HR) status, a rapidly growing body of data suggests that several other sources of biological heterogeneity may characterize HER2-positive metastatic BC. Moreover, pivotal clinical trials of new anti-HER2 antibody-drug conjugates showed encouraging results in HER2-low metastatic BC, thus leading to the possibility, in the near future, to expand the pool of patients suitable for HER2-targeted treatments. The present review summarizes and puts in perspective available evidence on biomarkers that hold the greatest promise to become potentially useful tools for optimizing HER2-positive metastatic BC patients' prognostic stratification and treatment in the next future. These biomarkers include HER2 levels and heterogeneity, HER3, intrinsic molecular subtypes by PAM50 analysis, DNA mutations, and immune-related factors. Molecular discordance between primary and metastatic tumors is also discussed.
C1 [Dieci, Maria Vittoria; Miglietta, Federica; Griguolo, Gaia; Guarneri, Valentina] Univ Padua, Dept Surg Oncol & Gastroenterol, Padua, Italy.
   [Dieci, Maria Vittoria; Griguolo, Gaia; Guarneri, Valentina] Ist Oncol Veneto IOVIRCCS, Med Oncol 2, Padua, Italy.
C3 University of Padua; IRCCS Istituto Oncologico Veneto (IOV)
RP Dieci, MV (corresponding author), Univ Padua, Ist Oncol Veneto IRCCS, Dept Surg, Div Med Oncol 2, Via Gattamelata 64, I-35128 Padua, Italy.
EM mariavittoria.dieci@unipd.it
CR Allison KH, 2011, AM J CLIN PATHOL, V136, P864, DOI 10.1309/AJCPXTZSKBRIP07W
   Alsina M, 2017, J CLIN ONCOL, V35, P0, DOI 10.1200/JCO.2017.35.15_suppl.2522
   André F, 2019, NEW ENGL J MED, V380, P1929, DOI 10.1056/NEJMoa1813904
   André F, 2016, J CLIN ONCOL, V34, P2115, DOI 10.1200/JCO.2015.63.9161
   Andre F, 2014, LANCET ONCOL, V15, P580, DOI 10.1016/S1470-2045(14)70138-X
   [Anonymous], 2019, NCCN CLIN PRACTICE G, V0, P0
   [Anonymous], 2019, ANN ONCOL S5, V0, P0
   Balduzzi S, 2014, COCHRANE DB SYST REV, V0, P0, DOI DOI 10.1002/14651858.CD006242.pub2
   Banerji U, 2019, LANCET ONCOL, V20, P1124, DOI 10.1016/S1470-2045(19)30328-6
   Barroso-Sousa R, 2019, ANN ONCOL, V30, P575, DOI 10.1093/annonc/mdz047
   Bartlett AI, 2011, AM J CLIN PATHOL, V136, P266, DOI 10.1309/AJCP0EN6AQMWETZZ
   Baselga J, 2016, CLIN CANCER RES, V22, P3755, DOI 10.1158/1078-0432.CCR-15-2499
   Baselga J, 2014, J CLIN ONCOL, V32, P3753, DOI 10.1200/JCO.2013.54.5384
   Baselga J, 2009, NAT REV CANCER, V9, P463, DOI 10.1038/nrc2656
   Blackwell KL, 2010, J CLIN ONCOL, V28, P1124, DOI 10.1200/JCO.2008.21.4437
   Bose R, 2013, CANCER DISCOV, V3, P224, DOI 10.1158/2159-8290.CD-12-0349
   Burstein HJ, 2019, ANN ONCOL, V30, P1541, DOI 10.1093/annonc/mdz235
   Cardoso F, 2018, ANN ONCOL, V29, P1634, DOI 10.1093/annonc/mdy192
   Cejalvo JM, 2017, CANCER RES, V77, P2213, DOI 10.1158/0008-5472.CAN-16-2717
   Cejalvo L, 2017, ANN ONCOL, V28, Pv595, DOI 10.1093/annonc/mdx391
   Chang MC, 2012, MODERN PATHOL, V25, P683, DOI 10.1038/modpathol.2011.206
   Ciruelos E, 2019, 2019 SAN ANT BREAST, V0, P0
   Condorelli R, 2019, ANN ONCOL, V30, P365, DOI 10.1093/annonc/mdz036
   Dawood S, 2010, J CLIN ONCOL, V28, P92, DOI 10.1200/JCO.2008.19.9844
   Deluche E, 2020, EUR J CANCER, V129, P60, DOI 10.1016/j.ejca.2020.01.016
   Denkert C, 2018, LANCET ONCOL, V19, P40, DOI 10.1016/S1470-2045(17)30904-X
   Dieci MV, 2019, ANN ONCOL, V30, P418, DOI 10.1093/annonc/mdz007
   Dieci MV, 2016, ANN ONCOL, V27, P1867, DOI 10.1093/annonc/mdw262
   Dieci MV, 2015, ANN ONCOL, V26, P1518, DOI 10.1093/annonc/mdv241
   Dieci MV, 2013, ANN ONCOL, V24, P101, DOI 10.1093/annonc/mds248
   Dieci Maria Vittoria, 2018, BREAST CANCER RES, V20, P62, DOI 10.1186/s13058-018-1003-1
   Dieci MV, 2015, CURR BREAST CANCER R, V7, P161, DOI 10.1007/s12609-015-0184-1
   Diéras VC, 2019, ANN ONCOL, V30, P857
   Eccles DM, 2015, ANN ONCOL, V26, P2057, DOI 10.1093/annonc/mdv278
   Emens A, 2018, 2018 SAN ANT BREST C, V0, P0
   Emens L, 2019, ANNALS OF ONCOLOGY, V104, P30, DOI 10.1093/annonc/mdz242
   Garrett JT, 2013, CLIN CANCER RES, V19, P610, DOI 10.1158/1078-0432.CCR-12-2024
   Gavin PG, 2017, JAMA ONCOL, V3, P335, DOI 10.1001/jamaoncol.2016.4884
   Gebhart G, 2016, ANN ONCOL, V27, P619, DOI 10.1093/annonc/mdv577
   Griguolo G, 2019, ESMO BREAST CANC BER, V0, P0
   Guarneri V, 2019, ANN ONCOL, V30, P921, DOI 10.1093/annonc/mdz055
   Guarneri V, 2010, CANCER TREAT REV, V36, PS62, DOI 10.1016/S0305-7372(10)70022-0
   Guarneri V, 2020, ASMO BREAST CANC VIR, V0, P0
   Guerin M, 2017, EUR J CANCER, V86, P28, DOI 10.1016/j.ejca.2017.08.025
   Hanna W, 2007, BREAST J, V13, P122, DOI 10.1111/j.1524-4741.2007.00396.x
   Hou YJ, 2017, BREAST CANCER RES TR, V166, P447, DOI 10.1007/s10549-017-4453-8
   Huober J, 2012, BREAST, V21, P27, DOI 10.1016/j.breast.2011.07.006
   Hurvitz SA, 2019, J CLIN ONCOL, V37, P2206, DOI 10.1200/JCO.19.00882
   Hurvitz SA, 2015, LANCET ONCOL, V16, P816, DOI 10.1016/S1470-2045(15)00051-0
   Hyman DM, 2018, NATURE, V554, P189, DOI 10.1038/nature25475
   Jain S, 2018, BREAST CANCER RES TR, V171, P371, DOI 10.1007/s10549-018-4792-0
   Johnston S, 2009, J CLIN ONCOL, V27, P5538, DOI 10.1200/JCO.2009.23.3734
   Johnston SRD, 2018, J CLIN ONCOL, V36, P741, DOI 10.1200/JCO.2017.74.7824
   Kaufman B, 2009, J CLIN ONCOL, V27, P5529, DOI 10.1200/JCO.2008.20.6847
   Kim SB, 2016, INT J CANCER, V139, P2336, DOI 10.1002/ijc.30276
   Krammer J, 2017, BREAST CANCER RES TR, V163, P565, DOI 10.1007/s10549-017-4198-4
   Krop I, 2020, SABCS 2019 10 14 DEC, V0, P0
   Lee H, 2001, CANCER RES, V61, P4467
   Lee HJ, 2015, AM J CLIN PATHOL, V144, P570, DOI 10.1309/AJCP51HCGPOPWSCY
   Lee HJ, 2014, AM J CLIN PATHOL, V142, P755, DOI 10.1309/AJCPIRL4GUVGK3YX
   Litton JK, 2018, NEW ENGL J MED, V379, P753, DOI 10.1056/NEJMoa1802905
   Llombart-Cussac A, 2017, LANCET ONCOL, V18, P545, DOI 10.1016/S1470-2045(17)30021-9
   Lluch A, 2019, EUR J CANCER, V120, P54, DOI 10.1016/j.ejca.2019.07.003
   Loi S, 2017, GS2 06 SAN ANT BREAS, V0, P0
   Loi S, 2019, LANCET ONCOL, V20, P371, DOI 10.1016/S1470-2045(18)30812-X
   Loi S, 2019, J CLIN ONCOL, V37, P559, DOI 10.1200/JCO.18.01010
   Loi S, 2013, J CLIN ONCOL, V31, P860, DOI 10.1200/JCO.2011.41.0902
   Loibl S, 2016, ANN ONCOL, V27, P1519, DOI 10.1093/annonc/mdw197
   Luen SJ, 2017, LANCET ONCOL, V18, P52, DOI 10.1016/s1470-2045(16)30631-3
   Marchio C, 2020, SEMIN CANC BIOL, V0, P0
   Martínez-Sáez O, 2020, BREAST CANCER RES, V22, P0, DOI 10.1186/s13058-020-01284-9
   Masuda N, 2018, SABCS 2018 DEC 4 8, V0, P0
   Mavaddat N, 2012, CANCER EPIDEM BIOMAR, V21, P134, DOI 10.1158/1055-9965.EPI-11-0775
   Metzger Filho O, 2019, 2019 ASCO ANN M CHIG, V0, P0
   Metzger O, 2017, J CLIN ONCOL, V35, P0, DOI 10.1200/JCO.2017.35.15_suppl.1030
   Cejalvo JM, 2018, CANCER TREAT REV, V67, P63, DOI 10.1016/j.ctrv.2018.04.015
   Modi S, 2020, NEW ENGL J MED, V382, P610, DOI 10.1056/NEJMoa1914510
   Musolino A, 2020, CRIT REV ONCOL HEMAT, V149, P0, DOI 10.1016/j.critrevonc.2020.102927
   Narayan M, 2009, CANCER RES, V69, P2191, DOI 10.1158/0008-5472.CAN-08-1056
   Nordstrom JL, 2011, BREAST CANCER RES, V13, P0, DOI 10.1186/bcr3069
   Öhlschlegel C, 2011, J CLIN PATHOL, V64, P1112, DOI 10.1136/jclinpath-2011-200265
   Offterdinger M, 2002, J CELL BIOL, V157, P929, DOI 10.1083/jcb.200109033
   Perez EA, 2019, BMC CANCER, V19, P0
   Pistilli B, 2018, BREAST CANCER RES TR, V168, P357, DOI 10.1007/s10549-017-4596-7
   Prat A, 2020, JNCI-J NATL CANCER I, V112, P46, DOI 10.1093/jnci/djz042
   Prat A, 2016, JAMA ONCOL, V2, P1287, DOI 10.1001/jamaoncol.2016.0922
   Pusztai L, 2010, ONCOLOGIST, V15, P1164, DOI 10.1634/theoncologist.2010-0059
   Rimawi M, 2018, J CLIN ONCOL, V36, P2826, DOI 10.1200/JCO.2017.76.7863
   Robson M, 2017, NEW ENGL J MED, V377, P523, DOI 10.1056/NEJMoa1706450
   Rugo H, 2019, 2019 ASCO ANN M CHIC, V0, P0
   Schettini F, 2020, CANCER TREAT REV, V84, P0, DOI 10.1016/j.ctrv.2020.101965
   Schrijver WAME, 2018, JNCI-J NATL CANCER I, V110, P568, DOI 10.1093/jnci/djx273
   Seol H, 2012, MODERN PATHOL, V25, P938, DOI 10.1038/modpathol.2012.36
   Sergina NV, 2007, NATURE, V445, P437, DOI 10.1038/nature05474
   Shah PD, 2015, J CLIN ONCOL, V33, P0, DOI 10.1200/jco.2015.33.15_suppl.590
   Swain SM, 2015, NEW ENGL J MED, V372, P724, DOI 10.1056/NEJMoa1413513
   Tarantino P, 2020, J CLIN ONCOL, V0, P0
   Tolaney S, 2019, ANN ONCOL, V30, Pv851, DOI 10.1093/annonc/mdz394
   Tolaney S, 2015, BREAST CANCER RES TR, V149, P151, DOI 10.1007/s10549-014-3248-4
   Tomasevic Z, 2019, ANN ONCOL, V30, P0
   Trail PA, 2018, PHARMACOL THERAPEUT, V181, P126, DOI 10.1016/j.pharmthera.2017.07.013
   Turner NC, 2019, CLIN CANCER RES, V25, P2717, DOI 10.1158/1078-0432.CCR-18-1891
   Van Poznak C, 2015, J CLIN ONCOL, V33, P2695, DOI 10.1200/JCO.2015.61.1459
   Yang YL, 2012, BREAST CANCER RES TR, V134, P1095, DOI 10.1007/s10549-012-2046-0
NR 104
TC 47
Z9 49
U1 1
U2 15
PU ELSEVIER SCI LTD
PI OXFORD
PA THE BOULEVARD, LANGFORD LANE, KIDLINGTON, OXFORD OX5 1GB, OXON, ENGLAND
SN 0305-7372
EI 1532-1967
J9 CANCER TREAT REV
JI Cancer Treat. Rev.
PD AUG 15
PY 2020
VL 88
IS 
BP 
EP 
DI 10.1016/j.ctrv.2020.102064
PG 9
WC Oncology
SC Oncology
GA MM6HO
UT WOS:000550255600015
PM 32622272
DA 2025-03-16
ER

PT J
AU Nicolò, E
   Zagami, P
   Curigliano, G
AF Nicolo, Eleonora
   Zagami, Paola
   Curigliano, Giuseppe
TI Antibody-drug conjugates in breast cancer: the chemotherapy of the future?
SO CURRENT OPINION IN ONCOLOGY
LA English
DT Review
DE antibody-drug conjugates; breast cancer; HER2-low; HER2-positive; triple negative
ID randomized phase-ii; trastuzumab emtansine; antitumor-activity; open-label; glembatumumab vedotin; her2-targeting adc; sacituzumab govitecan; preclinical profile; physicians choice; cetuximab
AB Purpose of review Antibody-drug conjugates (ADCs) represent an interesting new class of anticancer agents, capable of exploiting the specificity of monoclonal antibodies toward cellular-antigens for a targeted release of potent cytotoxic drugs, with a potential increased activity and reduced toxicity compared with traditional chemotherapies. The aim of this article is to review the efficacy and safety of ADCs in breast cancer. Recent findings Following the approval of T-DM1 both in early and advanced human epidermal growth factor receptor 2 (HER2)-positive breast cancer, novel anti-HER2 ADCs have been investigated. Some of these compounds, such as the recently FDA-approved trastuzumab deruxtecan, have shown relevant activity in T-DM1-pretreated patients, possibly thanks to the so-called bystander effect, namely the ability to exert cytotoxic activity also against antigen-negative cells. Such feature allows to overcome the HER2 intratumoral heterogeneity in breast cancer and could explain in the preliminary activity demonstrated also in HER2-low breast cancers. However, several ADCs targeting other cancer-associated antigens than HER2 are under development, representing a promising strategy for the treatment of triple-negative tumors, exemplified by the encouraging results of sacituzumab govitecan. ADCs are innovative and effective therapeutic drugs in breast cancer. Research efforts are ongoing to identify novel targets and combination with other treatment modalities, particularly with immunotherapy, to further improve patients' outcomes.
C1 [Nicolo, Eleonora; Zagami, Paola; Curigliano, Giuseppe] Univ Milan, IRCCS, European Inst Oncol, Div Early Drug Dev Innovat Therapies, Milan, Italy.
   [Nicolo, Eleonora; Zagami, Paola; Curigliano, Giuseppe] Univ Milan, Dept Oncol & Hematooncol, Milan, Italy.
C3 IRCCS European Institute of Oncology (IEO); University of Milan; University of Milan
RP Curigliano, G (corresponding author), Univ Milan, IRCCS, European Inst Oncol IEO, Div Early Drug Dev Innovat Therapies, Via G Ripamonti 435, I-20141 Milan, Italy.
EM Giuseppe.curigliano@ieo.it
CR Amiri-Kordestani L, 2014, CLIN CANCER RES, V20, P4436, DOI 10.1158/1078-0432.CCR-14-0012
   [Anonymous], 2018, CANCER RES S, V0, P0
   [Anonymous], 2018, J CLIN ONCOL S, V0, P0
   [Anonymous], 2018, CANCER RES S, V0, P0
   [Anonymous], 2018, ANN ONCOL S3, V0, P0
   [Anonymous], 2018, J CLIN ONCOL S, V0, P0
   [Anonymous], 2018, J CLIN ONCOL S, V0, P0
   [Anonymous], 2019, ANN ONCOL S3, V0, P0
   Banerji U, 2019, LANCET ONCOL, V20, P1124, DOI 10.1016/S1470-2045(19)30328-6
   Bardia A, 2019, NEW ENGL J MED, V380, P741, DOI 10.1056/NEJMoa1814213
   Bardia A, 2017, J CLIN ONCOL, V35, P2141, DOI 10.1200/JCO.2016.70.8297
   Baselga J, 2013, J CLIN ONCOL, V31, P2586, DOI 10.1200/JCO.2012.46.2408
   Beck A, 2017, NAT REV DRUG DISCOV, V16, P315, DOI 10.1038/nrd.2016.268
   Bendell J, 2014, J CLIN ONCOL, V32, P3619, DOI 10.1200/JCO.2013.52.5683
   Bergstrom DA, 2015, CANCER RES, V75, P0, DOI 10.1158/1538-7445.AM2015-LB-231
   Boni V, 2013, MOL CANCER THER, V12, P0, DOI 10.1158/1535-7163.TARG-13-A73
   Burris HA, 2011, J CLIN ONCOL, V29, P398, DOI 10.1200/JCO.2010.29.5865
   Carey LA, 2012, J CLIN ONCOL, V30, P2615, DOI 10.1200/JCO.2010.34.5579
   Chau CH, 2019, LANCET, V394, P793, DOI 10.1016/S0140-6736(19)31774-X
   Crozier JA, 2016, CLIN BREAST CANCER, V16, P23, DOI 10.1016/j.clbc.2015.08.002
   Damelin M, 2017, SCI TRANSL MED, V9, P0, DOI 10.1126/scitranslmed.aag2611
   Diéras V, 2017, LANCET ONCOL, V18, P732, DOI 10.1016/S1470-2045(17)30312-1
   Dokter W, 2014, MOL CANCER THER, V13, P2618, DOI 10.1158/1535-7163.MCT-14-0040-T
   Espelin CW, 2016, CANCER RES, V76, P1517, DOI 10.1158/0008-5472.CAN-15-1518
   Foulkes WD, 2010, NEW ENGL J MED, V363, P1938, DOI 10.1056/NEJMra1001389
   Geretti E, 2015, MOL CANCER THER, V14, P2060, DOI 10.1158/1535-7163.MCT-15-0314
   Gong JF, 2018, J CLIN ONCOL, V36, P0, DOI 10.1200/JCO.2018.36.15_suppl.e16059
   Goss GD, 2018, CANCER-AM CANCER SOC, V124, P2174, DOI 10.1002/cncr.31304
   Hamblett KJ, 2004, CLIN CANCER RES, V10, P7063, DOI 10.1158/1078-0432.CCR-04-0789
   Han C, 2020, GYNECOL ONCOL, V156, P430, DOI 10.1016/j.ygyno.2019.11.018
   Khera E, 2018, BIODRUGS, V32, P465, DOI 10.1007/s40259-018-0302-5
   Kogawa T, 2017, J CLIN ONCOL, V35, P0, DOI 10.1200/JCO.2017.35.15_suppl.TPS1116
   Kovtun YV, 2006, CANCER RES, V66, P3214, DOI 10.1158/0008-5472.CAN-05-3973
   Krop IE, 2017, LANCET ONCOL, V18, P743, DOI 10.1016/S1470-2045(17)30313-3
   Krop IE, 2014, LANCET ONCOL, V15, P689, DOI 10.1016/S1470-2045(14)70178-0
   Krop IE, 2012, J CLIN ONCOL, V30, P3234, DOI 10.1200/JCO.2011.40.5902
   Le Joncour V, 2019, MOL CANCER THER, V18, P1721, DOI 10.1158/1535-7163.MCT-19-0207
   Lehmann BD, 2011, J CLIN INVEST, V121, P2750, DOI 10.1172/JCI45014
   Li JY, 2016, CANCER CELL, V29, P117, DOI 10.1016/j.ccell.2015.12.008
   Lu J, 2016, INT J MOL SCI, V17, P0, DOI 10.3390/ijms17040561
   Miller K, 2016, BMC CANCER, V16, P0, DOI 10.1186/s12885-016-2385-z
   Modi S, 2019, CANCER RES, V79, P0, DOI 10.1158/1538-7445.SABCS18-P6-17-02
   Modi S, 2020, J CLIN ONCOL, V38, P1887, DOI 10.1200/JCO.19.02318
   Modi S, 2020, NEW ENGL J MED, V382, P610, DOI 10.1056/NEJMoa1914510
   Munster P, 2018, BRIT J CANCER, V119, P1086, DOI 10.1038/s41416-018-0235-2
   Ocean AJ, 2017, CANCER-AM CANCER SOC, V123, P3843, DOI 10.1002/cncr.30789
   Oganesyan V, 2018, J BIOL CHEM, V293, P8439, DOI 10.1074/jbc.M117.818013
   Ogitani Y, 2016, CLIN CANCER RES, V22, P5097, DOI 10.1158/1078-0432.CCR-15-2822
   Reynolds JG, 2012, TOXICOL APPL PHARM, V262, P1, DOI 10.1016/j.taap.2012.04.008
   Rose AAN, 2017, PHARMACOL THERAPEUT, V179, P127, DOI 10.1016/j.pharmthera.2017.05.010
   Saura C, 2018, J CLIN ONCOL, V36, P0, DOI 10.1200/JCO.2018.36.15_suppl.1014
   Schalper KA, 2014, ARCH PATHOL LAB MED, V138, P213, DOI 10.5858/arpa.2012-0617-OA
   Shor B, 2016, CLIN CANCER RES, V22, P383, DOI 10.1158/1078-0432.CCR-15-1166
   Siegel RL, 2020, CA-CANCER J CLIN, V70, P7
   Staudacher AH, 2017, BRIT J CANCER, V117, P1736, DOI 10.1038/bjc.2017.367
   Sussman D, 2014, MOL CANCER THER, V13, P2991, DOI 10.1158/1535-7163.MCT-13-0896
   Taylor KM, 2007, MOL MED, V13, P396, DOI 10.2119/2007-00040.Taylor
   Trerotola M, 2013, ONCOGENE, V32, P222, DOI 10.1038/onc.2012.36
   USFood and Drug Administration, 2018, FDA APPROVES TALAZOPARIB FOR GBRCAM HER2-NEGATIVE LOCALLY ADVANCED OR METASTATIC BREAST CANCER, V0, P0
   US Food & Drug Administration, 2018, FDA APPROVES OLAPARIB FOR GERMLINE BRCA-MUTATED METASTATIC BREAST CANCER, V0, P0
   Vahdat LT, 2019, CANCER RES, V79, P0, DOI 10.1158/1538-7445.SABCS18-P6-20-01
   van der Lee MMC, 2015, MOL CANCER THER, V14, P692, DOI 10.1158/1535-7163.MCT-14-0881-T
   Verma S, 2012, NEW ENGL J MED, V367, P1783, DOI 10.1056/NEJMoa1209124
   von Minckwitz G, 2019, NEW ENGL J MED, V380, P617, DOI 10.1056/NEJMoa1814017
   Wolff AC, 2018, J CLIN ONCOL, V36, P2105, DOI 10.5858/arpa.2018-0902-SA
   Xu BH, 2018, J CLIN ONCOL, V36, P0, DOI 10.1200/JCO.2018.36.15_suppl.1028
   Yao XJ, 2015, BREAST CANCER RES TR, V153, P123, DOI 10.1007/s10549-015-3503-3
   Yardley DA, 2015, J CLIN ONCOL, V33, P1609, DOI 10.1200/JCO.2014.56.2959
NR 68
TC 30
Z9 32
U1 1
U2 16
PU LIPPINCOTT WILLIAMS & WILKINS
PI PHILADELPHIA
PA TWO COMMERCE SQ, 2001 MARKET ST, PHILADELPHIA, PA 19103 USA
SN 1040-8746
EI 1531-703X
J9 CURR OPIN ONCOL
JI Curr. Opin. Oncol.
PD SEP 15
PY 2020
VL 32
IS 5
BP 494
EP 502
DI 10.1097/CCO.0000000000000656
PG 9
WC Oncology
SC Oncology
GA NP5YB
UT WOS:000570250700013
PM 32657795
DA 2025-03-16
ER

PT J
AU Modi, S
   Park, H
   Murthy, RK
   Iwata, H
   Tamura, K
   Tsurutani, J
   Moreno-Aspitia, A
   Doi, T
   Sagara, Y
   Redfern, C
   Krop, IE
   Lee, C
   Fujisaki, Y
   Sugihara, M
   Zhang, L
   Shahidi, J
   Takahashi, S
AF Modi, Shanu
   Park, Haeseong
   Murthy, Rashmi K.
   Iwata, Hiroji
   Tamura, Kenji
   Tsurutani, Junji
   Moreno-Aspitia, Alvaro
   Doi, Toshihiko
   Sagara, Yasuaki
   Redfern, Charles
   Krop, Ian E.
   Lee, Caleb
   Fujisaki, Yoshihiko
   Sugihara, Masahiro
   Zhang, Lin
   Shahidi, Javad
   Takahashi, Shunji
TI Antitumor Activity and Safety of Trastuzumab Deruxtecan in Patients With HER2-Low-Expressing Advanced Breast Cancer: Results From a Phase Ib Study
SO JOURNAL OF CLINICAL ONCOLOGY
LA English
DT Article
ID interstitial lung-disease; antibody-drug conjugate; in-situ hybridization; her2; anthracycline; experience; therapy; efficacy; ds-8201a; cohort
AB PURPOSETrastuzumab deruxtecan (T-DXd, formerly DS-8201a) is a novel human epidermal growth factor receptor 2 (HER2)-targeted antibody drug conjugate (ADC) with a topoisomerase I inhibitor payload. A dose escalation and expansion phase I study evaluated the safety and activity of T-DXd in patients with advanced HER2-expressing/mutated solid tumors. Here, results for T-DXd at the recommended doses for expansion (RDE) in patients with HER2-low (immunohistochemistry [IHC] 1+ or IHC 2+/in situ hybridization-) breast cancer (ClinicalTrials.gov identifier: NCT02564900) are reported.PATIENTS AND METHODSEligible patients had advanced/metastatic HER2-low-expressing breast cancer refractory to standard therapies. The RDE of 5.4 or 6.4 mg/kg T-DXd were administered intravenously once every 3 weeks until withdrawal of consent, unacceptable toxicity, or progressive disease. Antitumor activity and safety were assessed.RESULTSBetween August 2016 and August 2018, 54 patients were enrolled and received >= 1 dose of T-DXd at the RDE. Patients were extensively pretreated (median, 7.5 prior therapies). The confirmed objective response rate by independent central review was 20/54 (37.0%; 95% CI, 24.3% to 51.3%) with median duration of response of 10.4 months (95% CI, 8.8 month to not evaluable). Most patients (53/54; 98.1%) experienced >= 1 treatment-emergent adverse event (TEAE; grade >= 3; 34/54; 63.0%). Common (>= 5%) grade >= 3 TEAEs included decreases in neutrophil, platelet, and WBC counts; anemia; hypokalemia; AST increase; decreased appetite; and diarrhea. Three patients treated at 6.4 mg/kg suffered fatal events associated with T-DXd-induced interstitial lung disease (ILD)/pneumonitis as determined by an independent adjudication committee.CONCLUSIONThe novel HER2-targeted ADC, T-DXd, demonstrated promising preliminary antitumor activity in patients with HER2-low breast cancer. Most toxicities were GI or hematologic in nature. ILD is an important identified risk and should be monitored closely and proactively managed.
C1 [Modi, Shanu] Mem Sloan Kettering Canc Ctr, New York, NY 10065 USA.
   [Park, Haeseong] Washington Univ, Sch Med, St Louis, MO USA.
   [Murthy, Rashmi K.] Univ Texas MD Anderson Canc Ctr, Houston, TX 77030 USA.
   [Iwata, Hiroji] Aichi Canc Ctr Hosp, Nagoya, Aichi, Japan.
   [Tamura, Kenji] Natl Canc Ctr, Tokyo, Japan.
   [Tsurutani, Junji] Showa Univ, Adv Canc Translat Res Inst, Tokyo, Japan.
   [Tsurutani, Junji] Kindai Univ, Fac Med, Osaka, Japan.
   [Moreno-Aspitia, Alvaro] Mayo Clin, Jacksonville, FL 32224 USA.
   [Doi, Toshihiko] Natl Canc Ctr Hosp East, Kashiwa, Chiba, Japan.
   [Sagara, Yasuaki] Social Med Corp Hakuaikai Sagara Hosp, Kagoshima, Japan.
   [Redfern, Charles] Sharp HealthCare, San Diego, CA USA.
   [Krop, Ian E.] Dana Farber Canc Inst, Boston, MA 02115 USA.
   [Lee, Caleb; Zhang, Lin; Shahidi, Javad] Daiichi Sankyo, Basking Ridge, NJ USA.
   [Fujisaki, Yoshihiko; Sugihara, Masahiro] Daiichi Sankyo, Tokyo, Japan.
   [Takahashi, Shunji] Hosp Japanese Fdn Canc Res, Canc Inst, Tokyo, Japan.
C3 Memorial Sloan Kettering Cancer Center; Washington University (WUSTL); University of Texas System; UTMD Anderson Cancer Center; Aichi Cancer Center; National Cancer Center - Japan; Showa University; Kindai University (Kinki University); Mayo Clinic; National Cancer Center - Japan; Harvard University; Harvard University Medical Affiliates; Dana-Farber Cancer Institute; Daiichi Sankyo Company Limited; Daiichi Sankyo Company Limited; Japanese Foundation for Cancer Research
RP Modi, S (corresponding author), Mem Sloan Kettering Canc Ctr, Breast Med Serv, Dept Med, 300 East 66th St, New York, NY 10065 USA.
EM modis@mskcc.org
FU Daiichi Sankyo
CR [Anonymous], 2016, KADCYLA AD TRAST EMT, V0, P0
   [Anonymous], 2017, HERCEPTIN TRAST, V0, P0
   Azuma Arata, 2007, NIHON NAIKA GAKKAI ZASSHI, V96, P1077
   Cardoso F, 2018, ANN ONCOL, V29, P1634, DOI 10.1093/annonc/mdy192
   Cortes J, 2011, LANCET, V377, P914, DOI 10.1016/S0140-6736(11)60070-6
   Doi T, 2017, LANCET ONCOL, V18, P1512, DOI 10.1016/S1470-2045(17)30604-6
   Fehrenbacher L, 2018, CANCER RES, V78, P0, DOI 10.1158/1538-7445.SABCS17-GS1-02
   Giuliani S, 2016, VIRCHOWS ARCH, V469, P45, DOI 10.1007/s00428-016-1940-y
   Kaufman PA, 2015, J CLIN ONCOL, V33, P594, DOI 10.1200/JCO.2013.52.4892
   Koleva-Kolarova RG, 2017, CANCER TREAT REV, V55, P16, DOI 10.1016/j.ctrv.2017.01.001
   Kubo K, 2013, RESPIR INVESTIG, V51, P260, DOI 10.1016/j.resinv.2013.09.001
   Kudoh S, 2008, AM J RESP CRIT CARE, V177, P1348, DOI 10.1164/rccm.200710-1501OC
   Lal P, 2004, AM J CLIN PATHOL, V121, P631, DOI 10.1309/VE7862V2646BR6EX
   Mendes D, 2015, BREAST CANCER RES, V17, P0, DOI 10.1186/s13058-015-0648-2
   Nakada T, 2016, BIOORG MED CHEM LETT, V26, P1542, DOI 10.1016/j.bmcl.2016.02.020
   Ogitani Y, 2016, CLIN CANCER RES, V22, P5097, DOI 10.1158/1078-0432.CCR-15-2822
   Ogitani Y, 2016, CANCER SCI, V107, P1039, DOI 10.1111/cas.12966
   Pepels MJ, 2009, BREAST CANCER RES TR, V113, P609, DOI 10.1007/s10549-008-9966-8
   Perez EA, 2007, J CLIN ONCOL, V25, P3407, DOI 10.1200/JCO.2006.09.3849
   Raghu G, 2004, BRIT J CANCER, V91, PS3, DOI 10.1038/sj.bjc.6602061
   Rakha EA, 2015, J CLIN PATHOL, V68, P93, DOI 10.1136/jclinpath-2014-202571
   Schalper KA, 2014, ARCH PATHOL LAB MED, V138, P213, DOI 10.5858/arpa.2012-0617-OA
   Shitara K, 2019, LANCET ONCOL, V20, P827, DOI 10.1016/S1470-2045(19)30088-9
   Skeoch S, 2018, J CLIN MED, V7, P0, DOI 10.3390/jcm7100356
   Tadokoro J, 2011, JPN J CLIN ONCOL, V41, P1101, DOI 10.1093/jjco/hyr105
   Tamura K, 2019, LANCET ONCOL, V20, P816, DOI 10.1016/S1470-2045(19)30097-X
   Wolff AC, 2018, J CLIN ONCOL, V36, P2105, DOI 10.5858/arpa.2018-0902-SA
   Yazaki S, 2017, ANN ONCOL, V28, P0
NR 28
TC 546
Z9 569
U1 7
U2 79
PU AMER SOC CLINICAL ONCOLOGY
PI ALEXANDRIA
PA 2318 MILL ROAD, STE 800, ALEXANDRIA, VA 22314 USA
SN 0732-183X
EI 1527-7755
J9 J CLIN ONCOL
JI J. Clin. Oncol.
PD JUN 10
PY 2020
VL 38
IS 17
BP 1887
EP +
DI 10.1200/JCO.19.02318
PG 11
WC Oncology
SC Oncology
GA LY5VS
UT WOS:000540597700003
PM 32058843
DA 2025-03-16
ER

PT J
AU Prat, A
   Pascual, T
   De Angelis, C
   Gutierrez, C
   Llombart-Cussac, A
   Wang, T
   Cortés, J
   Rexer, B
   Paré, L
   Forero, A
   Wolff, AC
   Morales, S
   Adamo, B
   Brasó-Maristany, F
   Vidal, M
   Veeraraghavan, J
   Krop, I
   Galván, P
   Pavlick, AC
   Bermejo, B
   Izquierdo, M
   Rodrik-Outmezguine, V
   Reis-Filho, JS
   Hilsenbeck, SG
   Oliveira, M
   Dieci, MV
   Griguolo, G
   Fasani, R
   Nuciforo, P
   Parker, JS
   Conte, P
   Schiff, R
   Guarneri, V
   Osborne, CK
   Rimawi, MF
AF Prat, Aleix
   Pascual, Tomas
   De Angelis, Carmine
   Gutierrez, Carolina
   Llombart-Cussac, Antonio
   Wang, Tao
   Cortes, Javier
   Rexer, Brent
   Pare, Laia
   Forero, Andres
   Wolff, Antonio C.
   Morales, Serafin
   Adamo, Barbara
   Braso-Maristany, Fara
   Vidal, Maria
   Veeraraghavan, Jamunarani
   Krop, Ian
   Galvan, Patricia
   Pavlick, Anne C.
   Bermejo, Begona
   Izquierdo, Miguel
   Rodrik-Outmezguine, Vanessa
   Reis-Filho, Jorge S.
   Hilsenbeck, Susan G.
   Oliveira, Mafalda
   Vittoria Dieci, Maria
   Griguolo, Gaia
   Fasani, Roberta
   Nuciforo, Paolo
   Parker, Joel S.
   Conte, PierFranco
   Schiff, Rachel
   Guarneri, Valentina
   Osborne, C. Kent
   Rimawi, Mothaffar F.
TI HER2-Enriched Subtype and ERBB2 Expression in HER2-Positive Breast Cancer Treated with Dual HER2 Blockade
SO JNCI-JOURNAL OF THE NATIONAL CANCER INSTITUTE
LA English
DT Article
ID pertuzumab plus trastuzumab; open-label; intrinsic subtypes; phase-ii; clinical-implications; survival outcm; lapatinib; chemotherapy; multicenter; combination
AB Background Identification of HER2-positive breast cancers with high anti-HER2 sensitivity could help de-escalate chemotherapy. Here, we tested a clinically applicable RNA-based assay that combines ERBB2 and the HER2-enriched (HER2-E) intrinsic subtype in HER2-positive disease treated with dual HER2-blockade without chemotherapy. Methods A research-based PAM50 assay was applied in 422 HER2-positive tumors from five II-III clinical trials (SOLTI-PAMELA, TBCRC023, TBCRC006, PER-ELISA, EGF104090). In SOLTI-PAMELA, TBCRC023, TBCRC006, and PER-ELISA, all patients had early disease and were treated with neoadjuvant lapatinib or pertuzumab plus trastuzumab for 12-24weeks. Primary outcome was pathological complete response (pCR). In EGF104900, 296 women with advanced disease were randomized to receive either lapatinib alone or lapatinib plus trastuzumab. Progression-free survival (PFS), overall response rate (ORR), and overall survival (OS) were evaluated. Results A total of 305 patients with early and 117 patients with advanced HER2-positive disease were analyzed. In early disease, HER2-E represented 83.8% and 44.7% of ERBB2-high and ERBB2-low tumors, respectively. Following lapatinib and trastuzumab, the HER2-E and ERBB2 (HER2-E/ERBB2)-high group showed a higher pCR rate compared to the rest (44.5%, 95% confidence interval [CI]=35.4% to 53.9% vs 11.6%, 95% CI=6.9% to 18.0%; adjusted odds ratio [OR] = 6.05, 95% CI=3.10 to 11.80, P<.001). Similar findings were observed with neoadjuvant trastuzumab and pertuzumab (pCR rate of 66.7% in HER2-E/ERBB2-high, 95% CI=22.3% to 95.7% vs 14.7% in others, 95% CI=4.9% to 31.1%; adjusted OR=11.60, 95% CI = 1.66 to 81.10, P=.01). In the advanced setting, the HER2-E/ERBB2-high group was independently associated with longer PFS (hazard ratio [HR]=0.52, 95% CI = 0.35 to 0.79, P<.001); higher ORR (16.3%, 95% CI=8.9% to 26.2% vs 3.7%, 95% CI=0.8% to 10.3%, P=.02); and longer OS (HR=0.66, 95% CI=0.44 to 0.97, P=.01). Conclusions Combining HER2-E subtype and ERBB2 mRNA into a single assay identifies tumors with high responsiveness to HER2-targeted therapy. This biomarker could help de-escalate chemotherapy in approximately 40% of patients with HER2-positive breast cancer.
C1 [Prat, Aleix; Pascual, Tomas; Pare, Laia; Adamo, Barbara; Braso-Maristany, Fara; Vidal, Maria; Galvan, Patricia] Hosp Clin Barcelona, Dept Med Oncol, Barcelona, Spain.
   [Prat, Aleix; Pascual, Tomas; Pare, Laia; Adamo, Barbara; Braso-Maristany, Fara; Vidal, Maria; Galvan, Patricia] August Pi & Sunyer Biomed Res Inst IDIBAPS, Translat Genom & Targeted Therapeut Solid Tumors, Barcelona, Spain.
   [Prat, Aleix; Pascual, Tomas; Pare, Laia] SOLTI Breast Canc Cooperat Grp, Dept Sci, Barcelona, Spain.
   [De Angelis, Carmine; Gutierrez, Carolina; Wang, Tao; Veeraraghavan, Jamunarani; Pavlick, Anne C.; Hilsenbeck, Susan G.; Schiff, Rachel; Osborne, C. Kent; Rimawi, Mothaffar F.] Baylor Coll Med, Dan L Duncan Comprehens Canc Ctr, Houston, TX 77030 USA.
   [De Angelis, Carmine; Gutierrez, Carolina; Veeraraghavan, Jamunarani; Hilsenbeck, Susan G.; Osborne, C. Kent; Rimawi, Mothaffar F.] Baylor Coll Med, Lester & Sue Smith Breast Ctr, Houston, TX 77030 USA.
   [Llombart-Cussac, Antonio] Hosp Arnau Vilanova, Dept Med Oncol, Valencia, Spain.
   [Cortes, Javier] IOB Inst Oncol, Quironsalud Grp, Madrid, Spain.
   [Cortes, Javier] IOB Inst Oncol, Quironsalud Grp, Barcelona, Spain.
   [Cortes, Javier; Oliveira, Mafalda; Fasani, Roberta; Nuciforo, Paolo] Vall dHebron Inst Oncol VHIO, Breast Canc Grp, Barcelona, Spain.
   [Rexer, Brent] Vanderbilt Univ, Dept Med, Nashville, TN USA.
   [Forero, Andres] Univ Alabama Birmingham, Dept Med, Birmingham, AL 35294 USA.
   [Wolff, Antonio C.] Johns Hopkins Univ, Baltimore, MD USA.
   [Morales, Serafin] Hosp Arnau Vilanova, Dept Med Oncol, Lleida, Spain.
   [Krop, Ian] Dana Farber Canc Inst, Dept Med Oncol, Boston, MA 02115 USA.
   [Bermejo, Begona] Hosp Clin Valencia, Dept Med Oncol, Valencia, Spain.
   [Izquierdo, Miguel; Rodrik-Outmezguine, Vanessa] Novartis Oncol, Basel, Switzerland.
   [Reis-Filho, Jorge S.] Mem Sloan Kettering Canc Ctr, Dept Pathol, 1275 York Ave, New York, NY 10021 USA.
   [Oliveira, Mafalda] Vall dHebron Univ Hosp, Dept Med Oncol, Barcelona, Spain.
   [Parker, Joel S.] Univ N Carolina, Dept Genet, Chapel Hill, NC 27515 USA.
   [Vittoria Dieci, Maria; Griguolo, Gaia; Conte, PierFranco; Guarneri, Valentina] Univ Padua, Dept Surg Oncol & Gastroenterol, Padua, Italy.
   [Vittoria Dieci, Maria; Griguolo, Gaia; Conte, PierFranco; Guarneri, Valentina] IRCCS, Med Oncol 2, Ist Oncol Veneto, Padua, Italy.
   [Schiff, Rachel; Osborne, C. Kent; Rimawi, Mothaffar F.] Baylor Coll Med, Dept Med, Houston, TX 77030 USA.
   [Schiff, Rachel; Osborne, C. Kent] Baylor Coll Med, Dept Mol & Cellular Biol, Houston, TX 77030 USA.
C3 University of Barcelona; Hospital Clinic de Barcelona; University of Barcelona; Hospital Clinic de Barcelona; IDIBAPS; SOLTI Breast Cancer Research Group; Baylor College of Medicine; Baylor College of Medicine; quironsalud Group; quironsalud Group; Vall d'Hebron Institut d'Oncologia (VHIO); Vanderbilt University; University of Alabama System; University of Alabama Birmingham; Johns Hopkins University; University Hospital Arnau de Vilanova; Harvard University; Harvard University Medical Affiliates; Dana-Farber Cancer Institute; Novartis; Memorial Sloan Kettering Cancer Center; Hospital Universitari Vall d'Hebron; Vall d'Hebron Institut d'Oncologia (VHIO); University of North Carolina; University of North Carolina Chapel Hill; University of Padua; IRCCS Istituto Oncologico Veneto (IOV); Baylor College of Medicine; Baylor College of Medicine
RP Prat, A (corresponding author), IDIBAPS, Translat Genom & Targeted Therapeut Solid Tumors, Villarroel 170, Barcelona 08035, Spain.
EM alprat@clinic.cat
FU GlaxoSmithKline; Instituto de Salud Carlos III [PI16/00904]; Banco Bilbao Vizcaya Argentaria Foundation; Pas a Pas; Save the Mama; Breast Cancer Research Foundation; Susan Komen Foundation [CCR13261208]; Fundacion Cientifica Asociacion Espanola Contra el Cancer (Ayuda Postdoctoral AECC 2017); NIH: SPORE [P50 CA058183, CA186784]; Cancer Center Grant [P30 CA125123]; Department of Defense [W81XWH-17-1-0579, W81XWH-17-1-0580]
CR Baselga J, 2012, LANCET, V379, P633, DOI 10.1016/S0140-6736(11)61847-3
   Berns K, 2007, CANCER CELL, V12, P395, DOI 10.1016/j.ccr.2007.08.030
   Bianchini G, 2017, BREAST CANCER RES, V19, P0, DOI 10.1186/s13058-017-0806-9
   Blackwell KL, 2012, J CLIN ONCOL, V30, P2585, DOI 10.1200/JCO.2011.35.6725
   Blackwell KL, 2010, J CLIN ONCOL, V28, P1124, DOI 10.1200/JCO.2008.21.4437
   Carey LA, 2016, J CLIN ONCOL, V34, P542, DOI 10.1200/JCO.2015.62.1268
   Chandarlapaty S, 2012, CLIN CANCER RES, V18, P6784, DOI 10.1158/1078-0432.CCR-12-1785
   Gavilá J, 2019, BMC MED, V17, P0, DOI 10.1186/s12916-018-1233-1
   Gianni L, 2012, LANCET ONCOL, V13, P25, DOI 10.1016/S1470-2045(11)70336-9
   Guarneri V, 2019, ANN ONCOLOGY, V0, P0
   Guarneri V, 2018, J CLIN ONCOL, V36, P0, DOI 10.1200/JCO.2018.36.15_suppl.507
   Guarneri V, 2012, J CLIN ONCOL, V30, P1989, DOI 10.1200/JCO.2011.39.0823
   Llombart-Cussac A, 2017, LANCET ONCOL, V18, P545, DOI 10.1016/S1470-2045(17)30021-9
   McShane LM, 2005, JNCI-J NATL CANCER I, V97, P1180, DOI 10.1093/jnci/dji237
   Cejalvo JM, 2018, CANCER TREAT REV, V67, P63, DOI 10.1016/j.ctrv.2018.04.015
   Nielsen T, 2014, BMC CANCER, V14, P0, DOI 10.1186/1471-2407-14-177
   Prat A, 2016, JAMA ONCOL, V2, P1287, DOI 10.1001/jamaoncol.2016.0922
   Prat A, 2016, CLIN CANCER RES, V22, P560, DOI 10.1158/1078-0432.CCR-15-0630
   Prat A, 2015, BMC MED, V13, P0, DOI 10.1186/s12916-015-0540-z
   Prat A, 2015, BREAST, V24, PS26, DOI 10.1016/j.breast.2015.07.008
   Prat A, 2014, JNCI-J NATL CANCER I, V106, P0, DOI 10.1093/jnci/dju152
   Prat A, 2014, CLIN CANCER RES, V20, P511, DOI 10.1158/1078-0432.CCR-13-0239
   Prat A, 2011, MOL ONCOL, V5, P5, DOI 10.1016/j.molonc.2010.11.003
   Rimawi MF, 2015, CANCER RES, V75, P0, DOI 10.1158/1538-7445.SABCS14-S6-02
   Rimawi MF, 2013, J CLIN ONCOL, V31, P1726, DOI 10.1200/JCO.2012.44.8027
   Robidoux A, 2013, LANCET ONCOL, V14, P1183, DOI 10.1016/S1470-2045(13)70411-X
   Schneeweiss A, 2013, ANN ONCOL, V24, P2278, DOI 10.1093/annonc/mdt182
   Swain SM, 2018, ANN ONCOL, V29, P646, DOI 10.1093/annonc/mdx773
   Swain SM, 2015, NEW ENGL J MED, V372, P724, DOI 10.1056/NEJMoa1413513
   Tolaney SM, 2015, NEW ENGL J MED, V372, P134, DOI 10.1056/NEJMoa1406281
   Veeraraghavan J, 2017, BREAST, V34, PS19, DOI 10.1016/j.breast.2017.06.022
   von Minckwitz G, 2017, NEW ENGL J MED, V377, P122, DOI 10.1056/NEJMoa1703643
   Xu QS, 2001, CHEMOMETR INTELL LAB, V56, P1, DOI 10.1016/S0169-7439(00)00122-2
NR 33
TC 104
Z9 106
U1 1
U2 16
PU OXFORD UNIV PRESS INC
PI CARY
PA JOURNALS DEPT, 2001 EVANS RD, CARY, NC 27513 USA
SN 0027-8874
EI 1460-2105
J9 JNCI-J NATL CANCER I
JI JNCI-J. Natl. Cancer Inst.
PD JAN 15
PY 2020
VL 112
IS 1
BP 46
EP 54
DI 10.1093/jnci/djz042
PG 9
WC Oncology
SC Oncology
GA KH2CG
UT WOS:000510453200009
PM 31037288
DA 2025-03-16
ER
