# Supplementary material for: Bibliometric analysis of global research on breast cancer with HER2-low expression
Source: Discov Oncol. 2025 Nov 18;16:2229. doi: 10.1007/s12672-025-03820-5 (PMC12748448; doi:10.1007/s12672-025-03820-5)
Supplement: Supplementary file 5 — Supplementary Material 5 [file 12672_2025_3820_MOESM5_ESM.txt]

PT J
AU Gampenrieder, SP
   Rinnerthaler, G
   Tinchon, C
   Petzer, A
   Balic, M
   Heibl, S
   Schmitt, C
   Zabernigg, AF
   Egle, D
   Sandholzer, M
   Singer, CF
   Roitner, F
   Hager, C
   Andel, J
   Hubalek, M
   Knauer, M
   Greil, R
AF Gampenrieder, Simon Peter
   Rinnerthaler, Gabriel
   Tinchon, Christoph
   Petzer, Andreas
   Balic, Marija
   Heibl, Sonja
   Schmitt, Clemens
   Zabernigg, August Felix
   Egle, Daniel
   Sandholzer, Margit
   Singer, Christian Fridolin
   Roitner, Florian
   Hager, Christopher
   Andel, Johannes
   Hubalek, Michael
   Knauer, Michael
   Greil, Richard
TI Landscape of HER2-low metastatic breast cancer (MBC): results from the Austrian AGMT_MBC-Registry
SO BREAST CANCER RESEARCH
LA English
DT Article
DE Metastatic breast cancer; HER2-low; HER2-positive; HER2-negative; OS; PFS; Registry; Real-world data
ID prognostic-factor; expression; impact; immunohistochemistry; carcinomas; subtypes
AB Background About 50% of all primary breast cancers show a low-level expression of HER2 (HER2-low), defined as immunohistochemically 1+ or 2+ and lack of HER2 gene amplification measured by in situ hybridization. This low HER2 expression is a promising new target for antibody-drug conjugates (ADCs) currently under investigation. Until now, little is known about the frequency and the prognostic value of low HER2-expression in metastatic breast cancer (MBC). Patients and methods The MBC-Registry of the Austrian Study Group of Medical Tumor Therapy (AGMT) is a multicenter nationwide ongoing registry for MBC patients in Austria. Unadjusted, univariate survival probabilities of progression-free survival (PFS) and overall survival (OS) were calculated by the Kaplan-Meier method and compared by the log-rank test. Multivariable adjusted hazard ratios were estimated by Cox regression models. In this analysis, only patients with known HER2 status and available survival data were included. Results As of 11/15/2020, 1,973 patients were included in the AGMT-MBC-Registry. Out of 1,729 evaluable patients, 351 (20.3%) were HER2-positive, 608 (35.2%) were HER2-low and 770 (44.5%) were completely HER2-negative (HER2-0). Low HER2-expression was markedly more frequent in the hormone-receptor(HR)+ subgroup compared to the triple-negative subgroup (40% vs. 23%). In multivariable analysis, low HER2 expression did not significantly influence OS neither in the HR+ (HR 0.89; 95% CI 0.74-1.05; P = 0.171) nor in the triple-negative subgroup (HR 0.92; 95% CI 0.68-1.25; P = 0.585), when compared to completely HER2-negative disease. Similar results were observed when HER2 IHC 2+ patients were compared to IHC 1+ or 0 patients. Conclusion Low-HER2 expression did not have any impact on prognosis of metastatic breast cancer in this real-world population.
C1 [Gampenrieder, Simon Peter; Rinnerthaler, Gabriel; Greil, Richard] Paracelsus Med Univ Salzburg, Dept Internal Med Haematol Med Oncol Haemostaseol, Oncol Ctr, Mullner Hauptstr 48, A-5020 Salzburg, Austria.
   [Gampenrieder, Simon Peter; Rinnerthaler, Gabriel; Greil, Richard] Salzburg Canc Res Inst SCRI, Lab Immunol & Mol Canc Res LIMCR, Salzburg, Austria.
   [Gampenrieder, Simon Peter; Rinnerthaler, Gabriel; Greil, Richard] Salzburg Canc Res Inst SCRI, Ctr Clin Canc & Immunol Trials CCCIT, Salzburg, Austria.
   [Gampenrieder, Simon Peter; Rinnerthaler, Gabriel; Greil, Richard] Canc Cluster Salzburg, Salzburg, Austria.
   [Tinchon, Christoph] LKH Hochsteiermark Leoben, Internal Med, Dept Haematooncol, Leoben, Austria.
   [Petzer, Andreas] Ordensklinikum Linz Barmherzige Schwestern Elisab, Internal Med Hematol Stem Cell Transplantat Hemos, Linz, Austria.
   [Balic, Marija] Med Univ Graz, Dept Internal Med, Div Oncol, Graz, Austria.
   [Heibl, Sonja] Klinikum Wels Grieskirchen GmbH, Dept Internal Med 4, Wels, Austria.
   [Schmitt, Clemens] Johannes Kepler Univ Linz, Kepler Univ Hosp, Dept Hematol & Internal Oncol, Linz, Austria.
   [Zabernigg, August Felix] Cty Hosp Kufstein, Dept Internal Med, Kufstein, Austria.
   [Egle, Daniel] Med Univ Innsbruck, Dept Gynaecol, Innsbruck, Austria.
   [Sandholzer, Margit] Acad Teaching Hosp Feldkirch, Dept Internal Med 2, Feldkirch, Austria.
   [Singer, Christian Fridolin] Med Univ Vienna, Dept Obstet & Gynecol, Vienna, Austria.
   [Singer, Christian Fridolin] Med Univ Vienna, Comprehens Canc Ctr, Vienna, Austria.
   [Roitner, Florian] Hosp Braunau, Dept Internal Med 2, Braunau, Austria.
   [Hager, Christopher] Breast Ctr Dornbirn, Dornbirn, Austria.
   [Andel, Johannes] Pyrn Eisenwurzen Klinikum Steyr, Dept Internal Med 2, Steyr, Austria.
   [Hubalek, Michael] Breast Hlth Ctr Schwaz, Dept Gynecol, Schwaz, Austria.
   [Knauer, Michael] Breast Ctr Eastern Switzerland, St Gallen, Switzerland.
C3 Paracelsus Private Medical University; Medical University of Graz; Kepler University Hospital; Johannes Kepler University Linz; Medical University of Innsbruck; Medical University of Vienna; Medical University of Vienna
RP Greil, R (corresponding author), Paracelsus Med Univ Salzburg, Dept Internal Med Haematol Med Oncol Haemostaseol, Oncol Ctr, Mullner Hauptstr 48, A-5020 Salzburg, Austria.; Greil, R (corresponding author), Salzburg Canc Res Inst SCRI, Lab Immunol & Mol Canc Res LIMCR, Salzburg, Austria.; Greil, R (corresponding author), Salzburg Canc Res Inst SCRI, Ctr Clin Canc & Immunol Trials CCCIT, Salzburg, Austria.; Greil, R (corresponding author), Canc Cluster Salzburg, Salzburg, Austria.
EM r.greil@salk.at
FU Roche; Daiichi Sankyo; Pfizer; AstraZeneca
CR Banerji U, 2019, LANCET ONCOL, V20, P1124, DOI 10.1016/S1470-2045(19)30328-6
   Beck A, 2017, NAT REV DRUG DISCOV, V16, P315, DOI 10.1038/nrd.2016.268
   Birner P, 2001, CLIN CANCER RES, V7, P1669
   Bozovic-Spasojevic I, 2017, CLIN CANCER RES, V23, P2702, DOI 10.1158/1078-0432.CCR-16-0979
   Bronte G, 2018, BMC CANCER, V18, P0, DOI 10.1186/s12885-018-4239-3
   Camp RL, 2003, CANCER RES, V63, P1445
   Cortés J, 2021, ANN ONCOL, V32, PS1287, DOI 10.1016/j.annonc.2021.08.2087
   Domenyuk V, 2018, NAT COMMUN, V9, P0, DOI 10.1038/s41467-018-03631-z
   Eggemann H, 2015, ENDOCR-RELAT CANCER, V22, P725, DOI 10.1530/ERC-15-0335
   Fehrenbacher L, 2020, J CLIN ONCOL, V38, P0, DOI 10.1200/JCO.19.01455
   Gilcrease MZ, 2009, AM J SURG PATHOL, V33, P759, DOI 10.1097/PAS.0b013e31819437f9
   Hein A, 2021, EUR J CANCER, V155, P1, DOI 10.1016/j.ejca.2021.06.033
   Hwang KT, 2019, CLIN CANCER RES, V25, P1970, DOI 10.1158/1078-0432.CCR-18-2782
   Kim MH, 2020, BREAST CANCER RES TR, V179, P687, DOI 10.1007/s10549-019-05505-4
   Kobayashi K, 2016, SURG TODAY, V46, P821, DOI 10.1007/s00595-015-1252-x
   Ménard S, 2008, ANN ONCOL, V19, P1706, DOI 10.1093/annonc/mdn369
   Modi S, 2020, J CLIN ONCOL, V38, P1887, DOI 10.1200/JCO.19.02318
   Ogitani Y, 2016, CLIN CANCER RES, V22, P5097, DOI 10.1158/1078-0432.CCR-15-2822
   Paul MR, 2020, J CLIN INVEST, V130, P4252, DOI 10.1172/JCI129941
   Rossi V, 2012, ONCOLOGIST, V17, P1418, DOI 10.1634/theoncologist.2012-0194
   Schalper KA, 2014, ARCH PATHOL LAB MED, V138, P213, DOI 10.5858/arpa.2012-0617-OA
   Schettini F, 2021, NPJ BREAST CANCER, V7, P0, DOI 10.1038/s41523-020-00208-2
   Staudacher AH, 2017, BRIT J CANCER, V117, P1736, DOI 10.1038/bjc.2017.367
   Tarantino P, 2020, J CLIN ONCOL, V38, P1951, DOI 10.1200/JCO.19.02488
   Thomson TA, 2001, MODERN PATHOL, V14, P1079, DOI 10.1038/modpathol.3880440
   Wolff AC, 2018, J CLIN ONCOL, V36, P2105, DOI 10.5858/arpa.2018-0902-SA
NR 26
TC 93
Z9 97
U1 1
U2 5
PU BMC
PI LONDON
PA CAMPUS, 4 CRINAN ST, LONDON N1 9XW, ENGLAND
SN 1465-5411
EI 1465-542X
J9 BREAST CANCER RES
JI Breast Cancer Res.
PD DEC 14
PY 2021
VL 23
IS 1
BP 
EP 
DI 10.1186/s13058-021-01492-x
PG 9
WC Oncology
SC Oncology
GA XO4YU
UT WOS:000730193700001
PM 34906198
DA 2025-03-16
ER

PT J
AU Deeks, ED
AF Deeks, Emma D.
TI Disitamab Vedotin: First Approval
SO DRUGS
LA English
DT Article
ID antibody
AB Disitamab vedotin (Aidixi(R)) is an antibody-drug conjugate comprising a monoclonal antibody against human epidermal growth factor receptor 2 (HER2) conjugated via a cleavable linker to the cytotoxic agent monomethyl auristatin E. Disitamab vedotin is being developed by RemeGen for the treatment of solid tumours, including gastric cancer; Seagen has the right to develop disitamab vedotin globally outside of RemeGen's territory. In June 2021, disitamab vedotin received its first Biologics License Application (BLA) approval in China for the treatment of patients with HER2-overexpressing (defined as IHC2+ or 3+) locally advanced or metastatic gastric cancer (including gastroesophageal junction adenocarcinoma) who have received at least two systemic chemotherapy regimens. Disitamab vedotin as monotherapy or combination therapy is also in clinical development for the treatment of other solid tumours globally, including urothelial cancer in China and the USA, and biliary tract cancer, non-small cell lung cancer and HER2-positive and HER2-low expressing breast cancer in China. This article summarizes the milestones in the development of disitamab vedotin leading to this first approval for locally advanced or metastatic gastric cancer.
C1 [Deeks, Emma D.] Springer Nat, Private Bag 65901, Auckland 0754, New Zealand.
RP Deeks, ED (corresponding author), Springer Nat, Private Bag 65901, Auckland 0754, New Zealand.
EM dru@adis.com
CR ADC Review, 2019, WHAT AR ANT DRUG CO, V0, P0
   Li L, 2020, EUR REV MED PHARMACO, V24, P12929, DOI 10.26355/eurrev_202012_24196
   Lovells Hogan, 2018, CHINA FOOD DRUG ADM, V0, P0
   National Medical Products Administration, 2021, DIS VED NMPA APPR NO, V0, P0
   Peng Z, 2020, J CLIN ONCOL, V38, P0
   RemeGen, 2020, REMEGEN ANN US FDA H, V0, P0
   RemeGen, 2020, ANN REPORT, V0, P0
   RemeGen, 2021, DISITAMAB VEDOTIN: CHINESE PRESCRIBING INFORMATION, V0, P0
   RemeGen, 2021, DIS VED HAS BEEN GRA, V0, P0
   RemeGen, 2021, PROD PROD PIP, V0, P0
   Seagen Inc, 2021, REMEGEN SEAG REMEGEN, V0, P0
   SHENG XA, 2021, J CLIN ONCOL, V39, P0
   Sheng XA, 2021, CLIN CANCER RES, V27, P43, DOI 10.1158/1078-0432.CCR-20-2488
   USFood and Drug Administration, 2021, ORPH DRUG DES APPR, V0, P0
   Wang J, 2021, J CLIN ONCOL, V39, P0
   XU BH, 2020, CANCER RES, V80, P0
   Xu HY, 2020, J CLIN ONCOL, V38, P0
   Xu YY, 2021, GASTRIC CANCER, V24, P913, DOI 10.1007/s10120-021-01168-7
   Yantai Rongchang Biological Engineering Co Ltd, 2020, ANT HER2 ANT CONJ TH, V0, P0
   Yantai Rongchang Pharmaceutical, 2014, RONGCH PHARM REC PRE, V0, P0
   Zhou L, 2021, J CLIN ONCOL, V39, P0, DOI 10.1200/JCO.2021.39.15_suppl.4534
NR 21
TC 81
Z9 88
U1 7
U2 65
PU ADIS INT LTD
PI NORTHCOTE
PA 5 THE WAREHOUSE WAY, NORTHCOTE 0627, AUCKLAND, NEW ZEALAND
SN 0012-6667
EI 1179-1950
J9 DRUGS
JI Drugs
PD NOV 15
PY 2021
VL 81
IS 16
BP 1929
EP 1935
DI 10.1007/s40265-021-01614-x
EA OCT 2021
PG 7
WC Pharmacology & Pharmacy; Toxicology
SC Pharmacology & Pharmacy; Toxicology
GA WU3JP
UT WOS:000708364400001
PM 34661865
DA 2025-03-16
ER

PT J
AU Lee, J
   Park, YH
AF Lee, Jiyun
   Park, Yeon Hee
TI Trastuzumab deruxtecan for HER2+advanced breast cancer
SO FUTURE ONCOLOGY
LA English
DT Review
DE breast cancer; DESTINY-Breast01; DS-8201; HER2; T-DXd; trastuzumab deruxtecan
ID antibody-drug conjugate; open-label; t-dxd; destiny-breast01; efficacy; ds-8201a; safety; tumors; multicenter; metastases
AB Trastuzumab deruxtecan (T-DXd, DS-8201), an anti-HER2 antibody-drug conjugate, has shown significant clinical benefits in HER2+ metastatic breast cancer patients. In the phase 2 DESTINY-Breast01 trial, T-DXd demonstrated an objective response of 60.9% and median progression-free survival of 16.4 months, laying the foundation for accelerated approval in HER2+ metastatic breast cancer patients who have received two or more prior anti-HER2-based regimens in the metastatic setting. Moreover, T-DXd exhibited promising antitumor efficacy against HER2-low-expressing metastatic breast cancer. Its distinctive side effect was pneumonitis, with a 13.6% incidence. It is approved in the US with boxed warnings for interstitial lung disease and embryo-fetal toxicity. This review focuses on preclinical, pharmacokinetic and pharmacodynamic data on T-DXd and clinical evidence of its antitumor activity (both as monotherapy and in combination) and tolerability in metastatic breast cancer. Lay abstract Breast cancer can be grouped based on its HR and HER2 status. For patients with HER2+ breast cancer, treatments that fight HER2 portion are adopted. Trastuzumab deruxtecan (DS-8201) is a new drug that consists of two parts: a cytotoxic drug and anti-HER2 antibody. It can selectively target HER2-expressing tumor cells. In a recent clinical trial, trastuzumab deruxtecan demonstrated tumor shrinkage in six of ten patients. The time to increase in tumor size or death was 16 months. Its antitumor effect was also demonstrated in low-HER2-expressing breast cancer. Approximately 13% of patients experience lung inflammation following trastuzumab deruxtecan treatment. In these cases, the drug should be promptly halted and the doctor can start steroid therapy.
C1 [Lee, Jiyun; Park, Yeon Hee] Sungkyunkwan Univ, Sch Med, Samsung Med Ctr, Div Hematol Oncol,Dept Med, Seoul 06351, South Korea.
C3 Sungkyunkwan University (SKKU); Samsung Medical Center
RP Park, YH (corresponding author), Sungkyunkwan Univ, Sch Med, Samsung Med Ctr, Div Hematol Oncol,Dept Med, Seoul 06351, South Korea.
EM yeonh.park@samsung.com
CR Aftimos PG, 2017, CANCER RES, V77, P0, DOI 10.1158/1538-7445.SABCS16-P6-12-02
   Andre F, 2021, J CLIN ONCOL, V39, P0, DOI 10.1200/JCO.2021.39.15_suppl.TPS1096
   Andrikopoulou A, 2021, CLIN BREAST CANCER, V21, PE212, DOI 10.1016/j.clbc.2020.08.006
   [Anonymous], 2021, FDA APPROVES FAM TRA, V0, P0
   [Anonymous], 2021, DS 8201A VERSUS T DM, V0, P0
   [Anonymous], 2021, FDA APPROVES MARGETU, V0, P0
   [Anonymous], 2021, DS 8201A TREATMENT A, V0, P0
   [Anonymous], 2021, STUDY TUCATINIB PLUS, V0, P0
   [Anonymous], 2021, PHASE 1B2 STUDY T DX, V0, P0
   [Anonymous], 2021, STUDY TRASTUZUMAB DE, V0, P0
   [Anonymous], 2021, DS8201A PEMBROLIZUMA, V0, P0
   [Anonymous], 2021, DS 8201A PRETREATED, V0, P0
   [Anonymous], 2021, STUDY NOVEL ANTICANC, V0, P0
   [Anonymous], 2021, PHASE 1B STUDY T DXD, V0, P0
   [Anonymous], 2021, TRASTUZUMAB DERUXTEC, V0, P0
   [Anonymous], 2021, FDA APPROVES NERATIN, V0, P0
   Bang YJ, 2017, ANN ONCOL, V28, P855, DOI 10.1093/annonc/mdx002
   Brufsky A, 2021, CANCER RES, V81, P0
   Corti C, 2021, ESMO OPEN, V6, P0, DOI 10.1016/j.esmoop.2021.100063
   Cronin KA, 2010, CANCER INVEST, V28, P963, DOI 10.3109/07357907.2010.496759
   Doi T, 2017, LANCET ONCOL, V18, P1512, DOI 10.1016/S1470-2045(17)30604-6
   Fehrenbacher L, 2020, J CLIN ONCOL, V38, P0, DOI 10.1200/JCO.19.01455
   Gianni L, 2010, J CLIN ONCOL, V28, P1131, DOI 10.1200/JCO.2009.24.1661
   Giannone G, 2019, LANCET ONCOL, V20, P748, DOI 10.1016/S1470-2045(19)30168-8
   Giordano SH, 2018, J CLIN ONCOL, V36, P2736, DOI 10.1200/JCO.2018.79.2697
   Hackshaw MD, 2020, BREAST CANCER RES TR, V183, P23, DOI 10.1007/s10549-020-05754-8
   Hamilton E, 2021, CANCER RES, V81, P0
   Im SA, 2016, CANCER RES, V76, P0, DOI 10.1158/1538-7445.SABCS15-P4-13-19
   Jerusalem G, 2020, ANN ONCOL, V31, PS63, DOI 10.1016/j.annonc.2020.03.239
   Jerusalem GHM, 2021, J CLIN ONCOL, V39, P0, DOI 10.1200/JCO.2021.39.15_suppl.526
   Kim JY, 2019, INT J CANCER, V145, P1669, DOI 10.1002/ijc.32188
   Kim TM, 2018, CANCER RES TREAT, V50, P835, DOI 10.4143/crt.2017.303
   Kumagai K, 2020, CANCER SCI, V111, P4636, DOI 10.1111/cas.14686
   McKenzie JA, 2018, JNCI-J NATL CANCER I, V110, P777, DOI 10.1093/jnci/djx257
   Modi S, 2021, CANCER RES, V81, P0, DOI 10.1158/1538-7445.SABCS20-PD3-06
   Modi S, 2020, NEW ENGL J MED, V382, P610, DOI 10.1056/NEJMoa1914510
   Murthy RK, 2020, NEW ENGL J MED, V382, P597, DOI 10.1056/NEJMoa1914609
   Nagai Y, 2019, XENOBIOTICA, V49, P1086, DOI 10.1080/00498254.2018.1531158
   Nakada T, 2019, CHEM PHARM BULL, V67, P173, DOI 10.1248/cpb.c18-00744
   NCCN Clinical Practice Guidelines in Oncology (NCCN Guidelines), 2021, BREAST CANC, V0, P0
   Nguyen X, 2021, ANN PHARMACOTHER, V55, P1410, DOI 10.1177/1060028021998320
   Ogitani Y, 2016, CLIN CANCER RES, V22, P5097, DOI 10.1158/1078-0432.CCR-15-2822
   Ogitani Y, 2016, CANCER SCI, V107, P1039, DOI 10.1111/cas.12966
   Park YH, 2018, INT J CANCER, V143, P3240, DOI 10.1002/ijc.31651
   Poon KA, 2013, TOXICOL APPL PHARM, V273, P298, DOI 10.1016/j.taap.2013.09.003
   Rinnerthaler G, 2019, INT J MOL SCI, V20, P0, DOI 10.3390/ijms20051115
   Rugo HS, 2021, JAMA ONCOL, V7, P573, DOI 10.1001/jamaoncol.2020.7932
   Saura C, 2020, J CLIN ONCOL, V38, P3138, DOI 10.1200/JCO.20.00147
   Saura C, 2018, J CLIN ONCOL, V36, P0, DOI 10.1200/JCO.2018.36.15_suppl.1014
   Shah M, 2021, CLIN CANCER RES, V27, P1220, DOI 10.1158/1078-0432.CCR-20-2701
   Shitara K, 2020, NEW ENGL J MED, V382, P2419, DOI 10.1056/NEJMoa2004413
   Shitara K, 2019, LANCET ONCOL, V20, P827, DOI 10.1016/S1470-2045(19)30088-9
   Sohn J, 2017, ANN ONCOL, V28, P0
   Takahashi S, 2019, ANN ONCOL, V30, P0
   Tamura K, 2019, LANCET ONCOL, V20, P816, DOI 10.1016/S1470-2045(19)30097-X
   Tsurutani J, 2020, CANCER DISCOV, V10, P688, DOI 10.1158/2159-8290.CD-19-1014
   Xu BH, 2021, LANCET ONCOL, V22, P351, DOI 10.1016/S1470-2045(20)30702-6
   Yazaki S, 2017, ANN ONCOL, V28, P0
NR 58
TC 30
Z9 31
U1 4
U2 39
PU TAYLOR & FRANCIS LTD
PI ABINGDON
PA 2-4 PARK SQUARE, MILTON PARK, ABINGDON OR14 4RN, OXON, ENGLAND
SN 1479-6694
EI 1744-8301
J9 FUTURE ONCOL
JI Future Oncol.
PD OCT 15
PY 2021
VL 18
IS 1
BP 7
EP 19
DI 10.2217/fon-2021-0550
EA NOV 2021
PG 13
WC Oncology
SC Oncology
GA XK7ET
UT WOS:000722651600001
PM 34823373
DA 2025-03-16
ER

PT J
AU Badve, SS
   Cho, S
   Gökmen-Polar, Y
   Sui, YX
   Chadwick, C
   McDonough, E
   Sood, A
   Taylor, M
   Zavodszky, M
   Tan, PH
   Gerdes, M
   Harris, AL
   Ginty, F
AF Badve, Sunil S.
   Cho, Sanghee
   Gokmen-Polar, Yesim
   Sui, Yunxia
   Chadwick, Chrystal
   McDonough, Elizabeth
   Sood, Anup
   Taylor, Marian
   Zavodszky, Maria
   Tan, Puay Hoon
   Gerdes, Michael
   Harris, Adrian L.
   Ginty, Fiona
TI Multi-protein spatial signatures in ductal carcinoma in situ (DCIS) of breast
SO BRITISH JOURNAL OF CANCER
LA English
DT Article
ID international multicenter; active surveillance; cancer mortality; local recurrence; expression; risk; biopsy; women; overdiagnosis; heterogeneity
AB BACKGROUND: There is limited knowledge about DCIS cellular composition and relationship with breast cancer events (BCE). METHODS: Immunofluorescence multiplexing (MxIF) was used to image and quantify 32 cellular biomarkers in FFPE DCIS tissue microarrays. Over 75,000 DCIS cells from 51 patients (median 9 years follow-up for non-BCE cases) were analysed for profiles predictive of BCE. K-means clustering was used to evaluate cellular co-expression of epithelial markers with ER and HER2. RESULTS: Only ER, PR and HER2 significantly correlated with BCE. Cluster analysis identified 6 distinct cell groups with different levels of ER, Her2, cMET and SLC7A5. Clusters 1 and 3 were not significant. Clusters 2 and 4 (high ER/low HER2 and SLC7A5/mixed cMET) significantly correlated with low BCE risk (P = 0.001 and P = 0.034), while cluster 6 (high HER2/low ER, cMET and SLC7A5) correlated with increased risk (P = 0.018). Cluster 5 (similar to cluster 6, except high SLC7A5) trended towards significance (P = 0.072). A continuous expression score (Escore) based on these 4 clusters predicted likelihood of BCE (AUC = 0.79, log-rank test P = 5E-05; LOOCV AUC = 0.74, log-rank test P = 0.006). CONCLUSION: Multiplexed spatial analysis of limited tissue is a novel method for biomarker analysis and predicting BCEs. Further validation of Escore is needed in a larger cohort.
C1 [Badve, Sunil S.; Gokmen-Polar, Yesim] Indiana Univ Sch Med, Dept Pathol & Lab Med, Indianapolis, IN 46202 USA.
   [Cho, Sanghee; Sui, Yunxia; Chadwick, Chrystal; McDonough, Elizabeth; Sood, Anup; Zavodszky, Maria; Gerdes, Michael; Ginty, Fiona] GE Res, Niskayuna, NY 12309 USA.
   [Taylor, Marian; Harris, Adrian L.] Univ Oxford, Dept Oncol, Canc & Haematol Ctr, Oxford OX37LJ, England.
   [Tan, Puay Hoon] Singapore Gen Hosp, Dept Pathol, Singapore, Singapore.
C3 Indiana University System; Indiana University Bloomington; General Electric; University of Oxford; Singapore General Hospital
RP Badve, SS (corresponding author), Indiana Univ Sch Med, Dept Pathol & Lab Med, Indianapolis, IN 46202 USA.
EM sbadve@iupui.edu
FU National Cancer Institute of the National Institutes of Health [R01CA194600]
CR Badve S, 1998, HUM PATHOL, V29, P915, DOI 10.1016/S0046-8177(98)90196-4
   Badve S, 2015, ADV ANAT PATHOL, V22, P294, DOI 10.1097/PAP.0000000000000074
   Bartlett JMS, 2010, BREAST CANCER RES, V12, P0, DOI 10.1186/bcr2604
   Bremer T, 2018, CLIN CANCER RES, V24, P5895, DOI 10.1158/1078-0432.CCR-18-0842
   Cardoso F, 2016, NEW ENGL J MED, V375, P717, DOI 10.1056/NEJMoa1602253
   Collins LC, 2005, CANCER-AM CANCER SOC, V103, P1778, DOI 10.1002/cncr.20979
   Cuzick J, 2011, LANCET ONCOL, V12, P21, DOI 10.1016/S1470-2045(10)70266-7
   Delou JMD, 2017, BREAST CANCER-TARGET, V9, P415, DOI 10.2147/BCTT.S131284
   El Ansari R, 2018, BREAST CANCER RES, V20, P0, DOI 10.1186/s13058-018-0946-6
   Elshof LE, 2015, EUR J CANCER, V51, P1497, DOI 10.1016/j.ejca.2015.05.008
   Esserman LJ, 2014, LANCET ONCOL, V15, PE234, DOI 10.1016/S1470-2045(13)70598-9
   Fallowfield L, 2012, LANCET ONCOL, V13, P1183, DOI 10.1016/S1470-2045(12)70503-X
   Gerdes MJ, 2018, MODERN PATHOL, V31, P406, DOI 10.1038/modpathol.2017.143
   Gerdes MJ, 2013, P NATL ACAD SCI USA, V110, P11982, DOI 10.1073/pnas.1300136110
   Gökmen-Polar Y, 2011, BIOMARK MED, V5, P661, DOI 10.2217/BMM.11.57
   Grimm LJ, 2017, ANN SURG ONCOL, V24, P3534, DOI 10.1245/s10434-017-6018-9
   Groen EJ, 2017, BREAST, V31, P274, DOI 10.1016/j.breast.2016.09.001
   HARRISON BT, 2018, MODERN PATHOL S2, V31, P70
   Hicks David G, 2010, BMC CANCER, V10, P108, DOI 10.1186/1471-2407-10-108
   Jones JL, 2006, BREAST CANCER RES, V8, P0, DOI 10.1186/bcr1397
   Kerlikowske K, 2010, JNCI-J NATL CANCER I, V102, P627, DOI 10.1093/jnci/djq101
   Kochel TJ, 2017, ONCOTARGET, V8, P6540, DOI 10.18632/oncotarget.14145
   Leung SCY, 2019, HISTOPATHOLOGY, V75, P225, DOI 10.1111/his.13880
   Leung SCY, 2016, NPJ BREAST CANCER, V2, P0, DOI 10.1038/npjbcancer.2016.14
   Mao QC, 2015, AAPS J, V17, P65, DOI 10.1208/s12248-014-9668-6
   McGale P, 2014, LANCET, V383, P2127, DOI 10.1016/S0140-6736(14)60488-8
   Narod SA, 2015, JAMA ONCOL, V1, P888, DOI 10.1001/jamaoncol.2015.2510
   Nasir A, 2017, CANCER CELL INT, V17, P0, DOI 10.1186/s12935-017-0427-5
   Rakovitch E, 2017, JNCI-J NATL CANCER I, V109, P0, DOI 10.1093/jnci/djw256
   Sagara Y, 2015, JAMA SURG, V150, P739, DOI 10.1001/jamasurg.2015.0876
   Sanders ME, 2005, CANCER, V103, P2481, DOI 10.1002/cncr.21069
   Senbabaoglu Y, 2014, SCI REP-UK, V4, P0, DOI 10.1038/srep06207
   Solin LJ, 2015, J CLIN ONCOL, V33, P3938, DOI 10.1200/JCO.2015.60.8588
   Solin LJ, 2013, JNCI-J NATL CANCER I, V105, P701, DOI 10.1093/jnci/djt067
   Sparano JA, 2018, NEW ENGL J MED, V379, P111, DOI 10.1056/NEJMoa1804710
   Wakasugi E, 1997, AM J CLIN PATHOL, V107, P684
   Wapnir IL, 2011, J NATL CANCER I, V103, P478, DOI 10.1093/jnci/djr027
   Wilkerson MD, 2010, BIOINFORMATICS, V26, P1572, DOI 10.1093/bioinformatics/btq170
   Wright HJ, 2017, P NATL ACAD SCI USA, V114, PE6556, DOI 10.1073/pnas.1703791114
   Yang CC, 2015, ACTA BIOCH BIOPH SIN, V47, P788, DOI 10.1093/abbs/gmv075
NR 40
TC 9
Z9 9
U1 0
U2 4
PU SPRINGERNATURE
PI LONDON
PA CAMPUS, 4 CRINAN ST, LONDON, N1 9XW, ENGLAND
SN 0007-0920
EI 1532-1827
J9 BRIT J CANCER
JI Br. J. Cancer
PD MAR 16
PY 2021
VL 124
IS 6
BP 1150
EP 1159
DI 10.1038/s41416-020-01216-6
EA JAN 2021
PG 10
WC Oncology
SC Oncology
GA QX2NO
UT WOS:000605876500002
PM 33414541
DA 2025-03-16
ER

PT J
AU Collins, DM
   Madden, SF
   Gaynor, N
   AlSultan, D
   Le Gal, M
   Eustace, AJ
   Gately, KA
   Hughes, C
   Davies, AM
   Mahgoub, T
   Ballot, J
   Toomey, S
   O'Connor, DP
   Gallagher, WM
   Holmes, FA
   Espina, V
   Liotta, L
   Hennessy, BT
   O'Byrne, KJ
   Hasmann, M
   Bossenmaier, B
   O'Donovan, N
   Crown, J
AF Collins, Denis M.
   Madden, Stephen F.
   Gaynor, Nicola
   AlSultan, Dalal
   Le Gal, Marion
   Eustace, Alex J.
   Gately, Kathy A.
   Hughes, Clare
   Davies, Anthony M.
   Mahgoub, Thamir
   Ballot, Jo
   Toomey, Sinead
   O'Connor, Darran P.
   Gallagher, William M.
   Holmes, Frankie A.
   Espina, Virginia
   Liotta, Lance
   Hennessy, Bryan T.
   O'Byrne, Kenneth J.
   Hasmann, Max
   Bossenmaier, Birgit
   O'Donovan, Norma
   Crown, John
TI Effects of HER Family-targeting Tyrosine Kinase Inhibitors on Antibody-dependent Cell-mediated Cytotoxicity in HER2-expressing Breast Cancer
SO CLINICAL CANCER RESEARCH
LA English
DT Article
ID trastuzumab; lapatinib; her2; growth; resistance; survival; neoaltto; therapy; plus; adcc
AB Purpose: Antibody-dependent cell-mediated cytotoxicity (ADCC) is one mechanism of action of the monoclonal antibody (mAb) therapies trastuzumab and pertuzumab. Tyrosine kinase inhibitors (TKIs), like lapatinib, may have added therapeutic value in combination with mAbs through enhanced ADCC activity. Using clinical data, we examined the impact of lapatinib onHER2/EGFR expression levels and natural killer (NK) cell gene signatures. We investigated the ability of three TKIs (lapatinib, afatinib, and neratinib) to alter HER2/immune-related protein levels in preclinical models of HER2-positive (HER2(+)) and HER2-low breast cancer, and the subsequent effects on trastuzumab/pertuzumab-mediated ADCC. Experimental Design: Preclinical studies (proliferation assays, Western blotting, high content analysis, and flow cytometry) employed HER2(+) (SKBR3 and HCC1954) and HER2-low (MCF-7, T47D, CAMA-1, and CAL-51) breast cancer cell lines. NCT00524303 provided reverse phase protein array-determined protein levels of HER2/pHER2/EGFR/pEGFR. RNA-based NK cell gene signatures (CIBERSORT/MCP-counter) post-neoadjuvant anti-HER2 therapy were assessed (NCT00769470/NCT01485926). ADCC assays utilized flow cytometry-based protocols. Results: Lapatinib significantly increased membrane HER2 levels, while afatinib and neratinib significantly decreased levels in all preclinical models. Single-agent lapatinib increased HER2 or EGFR levels in 10 of 11 (91%) tumor samples. NK cell signatures increased posttherapy (P = 0.03) and associated with trastuzumab response (P = 0.01). TKI treatment altered mAb-induced NK cell-mediated ADCC in vitro, but it did not consistently correlate with HER2 expression in HER2(+) or HER2-low models. The ADCC response to trastuzumab and pertuzumab combined did not exceed either mAb alone. Conclusions: TKIs differentially alter tumor cell phenotype which can impact NK cell-mediated response to coadministered antibody therapies. mAb-induced ADCC response is relevant when rationalizing combinations for clinical investigation.
C1 [Collins, Denis M.; Gaynor, Nicola; AlSultan, Dalal; Le Gal, Marion; Eustace, Alex J.; Mahgoub, Thamir; O'Donovan, Norma; Crown, John] Dublin City Univ, Natl Inst Cellular Biotechnol, Dublin, Leinster, Ireland.
   [Madden, Stephen F.; AlSultan, Dalal] Royal Coll Surgeons Ireland, RCSI Div Populat Hlth Sci, Beaux Lane House, Dublin, Ireland.
   [Gately, Kathy A.; Hughes, Clare; Davies, Anthony M.] St James Hosp, Trinity Translat Med Inst, Trinity Ctr Hlth Sci, Dublin, Ireland.
   [Ballot, Jo; Crown, John] St Vincents Univ Hosp, Dept Med Oncol, Dublin, Ireland.
   [Toomey, Sinead; Hennessy, Bryan T.] Beaumont Hosp, Royal Coll Surg Ireland, RCSI Educ & Res Ctr, RCSI Mol Med, Dublin, Ireland.
   [O'Connor, Darran P.] Royal Coll Surgeons Ireland, Sch Pharm & Biomol Sci, Dublin, Ireland.
   [Gallagher, William M.] Univ Coll Dublin, UCD Sch Biomol & Biomed Sci, UCD Conway Inst, Dublin, Ireland.
   [Holmes, Frankie A.] US Oncol Res, Texas Oncol Mem Hermann Mem City, Houston, TX USA.
   [Espina, Virginia; Liotta, Lance] George Mason Univ, Ctr Appl Prote & Mol Med, Manassas, VA USA.
   [Hennessy, Bryan T.] Beaumont Hosp, Dept Med Oncol, Dublin, Ireland.
   [O'Byrne, Kenneth J.] Princess Alexandra Hosp, Translat Res Inst, Brisbane, Qld, Australia.
   [O'Byrne, Kenneth J.] Queensland Univ Technol, Brisbane, Qld, Australia.
   [Hasmann, Max] Roche Diagnost GmbH, Roche Innovat Ctr Penzberg, Penzberg, Germany.
   [Bossenmaier, Birgit] Pieris Pharmaceut Inc, Boston, MA USA.
C3 Dublin City University; Royal College of Surgeons - Ireland; Trinity College Dublin; University College Dublin; Saint Vincent's University Hospital; Royal College of Surgeons - Ireland; Royal College of Surgeons - Ireland; University College Dublin; US Oncology Network; George Mason University; University of Queensland; Princess Alexandra Hospital; Queensland University of Technology (QUT); Roche Holding; Roche Holding Germany
RP Collins, DM (corresponding author), Dublin City Univ, Dublin D09 NR58, Leinster, Ireland.
EM denis.collins@dcu.ie
FU Caroline Foundation; Cancer Clinical Research Trust [CHY12210]; Irish Research Council Enterprise Partnership Scheme; Health Research Board [CSA/2007/11]; Science Foundation Ireland [08/SRC/B1410]; Irish Cancer Society Collaborative Cancer Research Centre BREAST-PREDICT [CCRC13GAL]; Roche Products Ireland Ltd.; Health Research Board (HRB) [CSA-2007-11] Funding Source: Health Research Board (HRB)
CR Agus DB, 2002, CANCER CELL, V2, P127, DOI 10.1016/S1535-6108(02)00097-1
   Arnould L, 2006, BRIT J CANCER, V94, P259, DOI 10.1038/sj.bjc.6602930
   BERTHOIS Y, 1986, P NATL ACAD SCI USA, V83, P2496, DOI 10.1073/pnas.83.8.2496
   Bundred N, 2015, P 38 ANN CTRC AACR S, V0, P0
   Canonici A, 2019, INVEST NEW DRUG, V37, P441, DOI 10.1007/s10637-018-0649-y
   Claus J, 2018, ELIFE, V7, P0, DOI 10.7554/eLife.32271
   Clynes RA, 2000, NAT MED, V6, P443, DOI 10.1038/74704
   Collins DM, 2012, ANN ONCOL, V23, P1788, DOI 10.1093/annonc/mdr484
   Collins DM, 2019, CANCERS, V11, P0, DOI 10.3390/cancers11060737
   Collins DM, 2017, CELL IMMUNOL, V319, P35, DOI 10.1016/j.cellimm.2017.07.005
   Fennelly D, 2014, ANN ONCOL, V25, P0
   Gaynor N, 2017, ANN ONCOL, V28, P0
   Geuna E, 2012, BREAST CANCER-TARGET, V4, P131, DOI 10.2147/BCTT.S25868
   Geyer CE, 2006, NEW ENGL J MED, V355, P2733, DOI 10.1056/NEJMoa064320
   Ghosh R, 2011, CANCER RES, V71, P1871, DOI 10.1158/0008-5472.CAN-10-1872
   Gunzer K, 2016, SPRINGERPLUS, V5, P0, DOI 10.1186/s40064-015-1601-7
   Hall PS, 2012, J CLIN ONCOL, V30, P0, DOI 10.1200/jco.2012.30.4_suppl.97
   He YK, 2017, CELL MOL IMMUNOL, V14, P321, DOI 10.1038/cmi.2016.26
   Holmes Frankie Ann, 2013, BMC RES NOTES, V6, P507, DOI 10.1186/1756-0500-6-507
   Huober J, 2019, EUR J CANCER, V118, P169, DOI 10.1016/j.ejca.2019.04.038
   Hurvitz Sara A, 2017, AM SOC CLIN ONCOL EDUC BOOK, V37, P76, DOI 10.14694/EDBK_175630
   Junttila TT, 2009, CANCER CELL, V15, P429, DOI 10.1016/j.ccr.2009.03.020
   Kute T, 2012, ONCOIMMUNOLOGY, V1, P810, DOI 10.4161/onci.20447
   Lee-Hoeflich ST, 2008, CANCER RES, V68, P5878, DOI 10.1158/0008-5472.CAN-08-0380
   Lehmann BD, 2011, J CLIN INVEST, V121, P2750, DOI 10.1172/JCI45014
   Li BH, 2013, CANCER RES, V73, P6471, DOI 10.1158/0008-5472.CAN-13-0657
   Loi S, 2019, LANCET ONCOL, V20, P371, DOI 10.1016/S1470-2045(18)30812-X
   MARTIN A, 1993, CYTOTECHNOLOGY, V11, P49, DOI 10.1007/BF00749057
   Maruyama T, 2011, ANTICANCER RES, V31, P2999
   Mimura K, 2011, INT J CANCER, V129, P2408, DOI 10.1002/ijc.25896
   Moja L, 2012, COCHRANE DB SYST REV, V0, P0, DOI DOI 10.1002/14651858.CD006243.pub2
   Murthy RK, 2020, NEW ENGL J MED, V382, P597, DOI 10.1056/NEJMoa1914609
   Neve RM, 2006, CANCER CELL, V10, P515, DOI 10.1016/j.ccr.2006.10.008
   OBrien NA, 2010, MOL CANCER THER, V9, P1489, DOI 10.1158/1535-7163.MCT-09-1171
   Park JW, 2014, P 105 ANN M AM ASS C, V0, P0
   Park S, 2010, CANCER CELL, V18, P160, DOI 10.1016/j.ccr.2010.06.014
   Pivot X, 2019, EUR J CANCER, V120, P1, DOI 10.1016/j.ejca.2019.07.015
   Rugo HS, 2019, J CLIN ONCOL, V37, P0, DOI 10.1200/JCO.2019.37.15_suppl.1000
   Salgado R, 2015, JAMA ONCOL, V1, P448, DOI 10.1001/jamaoncol.2015.0830
   Scaltriti M, 2009, ONCOGENE, V28, P803, DOI 10.1038/onc.2008.432
   Scheuer W, 2009, CANCER RES, V69, P9330, DOI 10.1158/0008-5472.CAN-08-4597
   Schuler M, 2012, BREAST CANCER RES TR, V134, P1149, DOI 10.1007/s10549-012-2126-1
   Scott AM, 2012, NAT REV CANCER, V12, P278, DOI 10.1038/nrc3236
   Sivori S, 2019, CELL MOL IMMUNOL, V16, P430, DOI 10.1038/s41423-019-0206-4
   Slamon DJ, 2001, NEW ENGL J MED, V344, P783, DOI 10.1056/NEJM200103153441101
   Vu T, 2012, FRONT ONCOL, V2, P1, DOI 10.3389/fonc.2012.00062
   Toomey S, 2016, JNCI-J NATL CANCER I, V108, P0, DOI 10.1093/jnci/djw111
   Varchetta S, 2007, CANCER RES, V67, P11991, DOI 10.1158/0008-5472.CAN-07-2068
   Varga Z, 2013, BMC CANCER, V13, P0, DOI 10.1186/1471-2407-13-615
   Vazquez-Martin A, 2011, J CELL PHYSIOL, V226, P52, DOI 10.1002/jcp.22333
   Wolff AC, 2014, ARCH PATHOL LAB MED, V138, P241, DOI 10.5858/arpa.2013-0953-SA
   Zhang YQ, 2016, CANCER LETT, V382, P176, DOI 10.1016/j.canlet.2016.08.026
NR 53
TC 50
Z9 53
U1 1
U2 18
PU AMER ASSOC CANCER RESEARCH
PI PHILADELPHIA
PA 615 CHESTNUT ST, 17TH FLOOR, PHILADELPHIA, PA 19106-4404 USA
SN 1078-0432
EI 1557-3265
J9 CLIN CANCER RES
JI Clin. Cancer Res.
PD FEB 1
PY 2021
VL 27
IS 3
BP 807
EP 818
DI 10.1158/1078-0432.CCR-20-2007
PG 12
WC Oncology
SC Oncology
GA QG1CK
UT WOS:000617323900016
PM 33122343
DA 2025-03-16
ER

PT J
AU Shin, SH
   Park, YH
   Park, SS
   Ju, EJ
   Park, J
   Ko, EJ
   Bae, DJ
   Kim, SY
   Chung, CW
   Song, HY
   Jang, SJ
   Jeong, SY
   Song, SY
   Choi, EK
AF Shin, Seol Hwa
   Park, Yun-Hee
   Park, Seok Soon
   Ju, Eun Jin
   Park, Jin
   Ko, Eun Jeong
   Bae, Dong Jun
   Kim, Sang-Yeob
   Chung, Chul-Woong
   Song, Ho Young
   Jang, Se Jin
   Jeong, Seong-Yun
   Song, Si Yeol
   Choi, Eun Kyung
TI An Elaborate New Linker System Significantly Enhances the Efficacy of an HER2-Antibody-Drug Conjugate against Refractory HER2-Positive Cancers
SO ADVANCED SCIENCE
LA English
DT Article
DE antibody drug conjugate; HER2; patient derived xenograft (PDX)
ID trastuzumab emtansine; breast-cancer; gastric-cancer; open-label; her2; docetaxel; therapy
AB Human epidermal growth factor receptor 2 (HER2) is overexpressed in breast and gastric cancers and this causes poor clinical outcomes. Although both T-DM1 and Enhertu are approved as an HER2-targeting antibody-drug conjugate (ADC), the effects of these drugs are still not satisfactory to eradicate diverse tumors expressing HER2. To address this shortfall in HER2-targeted therapeutics, an elaborate cleavable linker is created and a novel HER2-targeting ADC composed with trastuzumab and monomethyl auristatin F, which is being investigated in a phase 1 clinical trial and is referred to as LegoChem Bisciences-ADC (LCB-ADC). LCB-ADC displays a higher cytotoxic potency than T-DM1 and it also has a higher G2/M arrest ratio. In animal studies, LCB-ADC produces noticeable tumor growth inhibition compared with trastuzumab or T-DM1 in an HER2 high-expressing N87 xenograft tumor. Especially, LCB-ADC shows good efficacy in terms of suppressing tumor growth in a patient-derived xenograft (PDX) model of HER2-positive gastric cancer as well as in T-DM1-resistant models such as HER2 low-expressing HER2 low expressing JIMT-1 xenograft tumor and PDX. Collectively, the results demonstrate that LCB-ADC with the elaborate linker has a higher efficacy and greater biostability than its ADC counterparts and may successfully treat cancers that are nonresponsive to previous therapeutics.
C1 [Shin, Seol Hwa; Park, Jin; Jang, Se Jin; Jeong, Seong-Yun; Choi, Eun Kyung] Univ Ulsan, Coll Med, Asan Med Ctr, Asan Med Inst Convergence Sci & Technol, Seoul 05505, South Korea.
   [Shin, Seol Hwa; Park, Seok Soon; Ju, Eun Jin; Park, Jin; Ko, Eun Jeong; Bae, Dong Jun; Kim, Sang-Yeob; Jeong, Seong-Yun] ASAN Med Ctr, Asan Inst Life Sci, Seoul 05505, South Korea.
   [Shin, Seol Hwa; Park, Seok Soon; Ju, Eun Jin; Park, Jin; Ko, Eun Jeong; Jeong, Seong-Yun; Song, Si Yeol; Choi, Eun Kyung] ASAN Med Ctr, Asan Preclin Evaluat Ctr Canc Therapeut, Seoul 05505, South Korea.
   [Park, Yun-Hee; Chung, Chul-Woong; Song, Ho Young] LegoChem Biosci Inc, ADC R&D Ctr, Daejeon 34302, South Korea.
   [Kim, Sang-Yeob; Jeong, Seong-Yun] Univ Ulsan, Coll Med, ASAN Med Ctr, Dept Convergence Med, Seoul 05505, South Korea.
   [Jang, Se Jin] Univ Ulsan, Coll Med, ASAN Med Ctr, Dept Pathol, Seoul 05505, South Korea.
   [Song, Si Yeol; Choi, Eun Kyung] Univ Ulsan, Coll Med, ASAN Med Ctr, Dept Radiat Oncol, Seoul 05505, South Korea.
C3 University of Ulsan; University of Ulsan; University of Ulsan; University of Ulsan
RP Jeong, SY; Choi, EK (corresponding author), Univ Ulsan, Coll Med, Asan Med Ctr, Asan Med Inst Convergence Sci & Technol, Seoul 05505, South Korea.; Jeong, SY (corresponding author), ASAN Med Ctr, Asan Inst Life Sci, Seoul 05505, South Korea.; Jeong, SY; Song, SY; Choi, EK (corresponding author), ASAN Med Ctr, Asan Preclin Evaluat Ctr Canc Therapeut, Seoul 05505, South Korea.; Jeong, SY (corresponding author), Univ Ulsan, Coll Med, ASAN Med Ctr, Dept Convergence Med, Seoul 05505, South Korea.; Song, SY; Choi, EK (corresponding author), Univ Ulsan, Coll Med, ASAN Med Ctr, Dept Radiat Oncol, Seoul 05505, South Korea.
EM syj@amc.seoul.kr; coocoori@amc.seoul.kr; ekchoi@amc.seoul.kr
FU Korea Health Technology R&D Project through the Korea Health Industry Development Institute (KHIDI) - Ministry of Health & Welfare, Republic of Korea [HI20C1586]; National Research Foundation of Korea (NRF) - Korean government (MSIT) [NRF-2019R1A2C2009183, 2020R1A2C2101994]; Asan Institute for Life Sciences, Asan Medical Center, Seoul, Korea [2018-472]
CR Alley SC, 2010, CURR OPIN CHEM BIOL, V14, P529, DOI 10.1016/j.cbpa.2010.06.170
   Amiri-Kordestani L, 2014, CLIN CANCER RES, V20, P4436, DOI 10.1158/1078-0432.CCR-14-0012
   Bang YJ, 2010, LANCET, V376, P1302
   Barok M, 2014, BREAST CANCER RES, V16, P0, DOI 10.1186/bcr3621
   Barok M, 2011, BREAST CANCER RES, V13, P0, DOI 10.1186/bcr2868
   Bartsch R, 2020, EXPERT OPIN INV DRUG, V29, P901, DOI 10.1080/13543784.2020.1792443
   Beck A, 2010, DISCOV MED, V10, P329
   Berger GK, 2017, CRIT REV ONCOL HEMAT, V109, P42, DOI 10.1016/j.critrevonc.2016.11.009
   Bouchard H, 2014, BIOORG MED CHEM LETT, V24, P5357, DOI 10.1016/j.bmcl.2014.10.021
   Byrne AT, 2017, NAT REV CANCER, V17, P254, DOI 10.1038/nrc.2016.140
   Chang E, 2021, CLIN CANCER RES, V27, P922, DOI 10.1158/1078-0432.CCR-20-2275
   Collins DM, 2019, CANCERS, V11, P0, DOI 10.3390/cancers11030394
   Deeks ED, 2019, DRUGS, V79, P1467, DOI 10.1007/s40265-019-01175-0
   Diamantis N, 2016, BRIT J CANCER, V114, P362, DOI 10.1038/bjc.2015.435
   Diéras V, 2017, LANCET ONCOL, V18, P732, DOI 10.1016/S1470-2045(17)30312-1
   Ducry L, 2010, BIOCONJUGATE CHEM, V21, P5, DOI 10.1021/bc9002019
   Fostvedt LK, 2019, CLIN PHARMACOL THER, V106, P1006, DOI 10.1002/cpt.1500
   Gravalos C, 2008, ANN ONCOL, V19, P1523, DOI 10.1093/annonc/mdn169
   Keam SJ, 2020, DRUGS, V80, P501, DOI 10.1007/s40265-020-01281-4
   Kelly CM, 2016, J GASTROINTEST ONCOL, V7, P750, DOI 10.21037/jgo.2016.06.10
   Kovtun YV, 2007, CANCER LETT, V255, P232, DOI 10.1016/j.canlet.2007.04.010
   Lamb YN, 2017, DRUGS, V77, P1603, DOI 10.1007/s40265-017-0802-5
   Lambert JM, 2017, ADV THER, V34, P1015, DOI 10.1007/s12325-017-0519-6
   Markham A, 2020, DRUGS, V80, P1607, DOI 10.1007/s40265-020-01404-x
   Miller, 2000, AM J HEALTH-SYST PH, V57, P1202
   Ogitani Y, 2016, CLIN CANCER RES, V22, P5097, DOI 10.1158/1078-0432.CCR-15-2822
   Oh KM, 2015, NO TITLE CAPTURED, V0, Patent No. [US 10,383,949 B2, 10383949]
   Parslow AC, 2016, BIOMEDICINES, V4, P0, DOI 10.3390/biomedicines4030014
   Pegram MD, 2020, CLIN CANCER RES, V26, P775, DOI 10.1158/1078-0432.CCR-18-1976
   Perez EA, 2014, BREAST CANCER RES, V16, P0, DOI 10.1186/bcr3661
   Phillips GDL, 2008, CANCER RES, V68, P9280, DOI 10.1158/0008-5472.CAN-08-1776
   Shin SH, 2018, ANTICANCER RES, V38, P287, DOI 10.21873/anticanres.12220
   Shitara K, 2020, NEW ENGL J MED, V382, P2419, DOI 10.1056/NEJMoa2004413
   Shitara K, 2019, LANCET ONCOL, V20, P827, DOI 10.1016/S1470-2045(19)30088-9
   Stahl P, 2015, BMC GASTROENTEROL, V15, P0, DOI 10.1186/s12876-015-0231-4
   Swain SM, 2013, LANCET ONCOL, V14, P461, DOI 10.1016/S1470-2045(13)70130-X
   Tai WY, 2010, J CONTROL RELEASE, V146, P264, DOI 10.1016/j.jconrel.2010.04.009
   Thomas A, 2016, LANCET ONCOL, V17, PE254, DOI 10.1016/S1470-2045(16)30030-4
   Thuss-Patience PC, 2017, LANCET ONCOL, V18, P640, DOI 10.1016/S1470-2045(17)30111-0
   Van Cutsem E, 2015, GASTRIC CANCER, V18, P476, DOI 10.1007/s10120-014-0402-y
   Verma S, 2012, NEW ENGL J MED, V367, P1783, DOI 10.1056/NEJMoa1209124
   von Minckwitz G, 2019, NEW ENGL J MED, V380, P617, DOI 10.1056/NEJMoa1814017
   Wahby S, 2021, CLIN CANCER RES, V27, P1850, DOI 10.1158/1078-0432.CCR-20-3119
   Watanabe J, 2017, IN VIVO, V31, P493
   Wu J, 2019, CHINESE J CANCER RES, V31, P878, DOI 10.21147/j.issn.1000-9604.2019.06.04
   YONEMURA Y, 1991, CANCER RES, V51, P1034
NR 46
TC 17
Z9 17
U1 3
U2 43
PU WILEY
PI HOBOKEN
PA 111 RIVER ST, HOBOKEN 07030-5774, NJ USA
SN 
EI 2198-3844
J9 ADV SCI
JI Adv. Sci.
PD DEC 15
PY 2021
VL 8
IS 23
BP 
EP 
DI 10.1002/advs.202102414
EA OCT 2021
PG 15
WC Chemistry, Multidisciplinary; Nanoscience & Nanotechnology; Materials Science, Multidisciplinary
SC Chemistry; Science & Technology - Other Topics; Materials Science
GA XL5KI
UT WOS:000708276400001
PM 34664433
DA 2025-03-16
ER

PT J
AU Tremante, E
   Sibilio, L
   Centola, F
   Knutti, N
   Holzapfel, G
   Manni, I
   Allegretti, M
   Lombardi, P
   Cecchetelli, L
   Friedrich, K
   Bertram, J
   Giacomini, P
AF Tremante, Elisa
   Sibilio, Leonardo
   Centola, Fabio
   Knutti, Nadine
   Holzapfel, Gerd
   Manni, Isabella
   Allegretti, Matteo
   Lombardi, Paolo
   Cecchetelli, Loredana
   Friedrich, Karlheinz
   Bertram, Joachim
   Giacomini, Patrizio
TI TOOLBOX: Strep-Tagged nano-assemblies of antibody-drug-conjugates (ADC) for modular and conditional cancer drugging
SO ONCOLOGY REPORTS
LA English
DT Article
DE antibody-drug conjugates; precision oncology; ERBB2; HER2; self-assembling protein nanostructures; conditional drugging
AB Herein, we describe TOOLBOX, a 3-step modular nano-assembly targeting system that permits the combinatorial exchange of antibody specificities and toxic payloads, introducing modularity in antibody-drug conjugate (ADC) manufacturing. TOOLBOX integrates 3 building blocks: i) a recombinant antibody fragment (that in the selected setting targets the proto-oncogene ERBB2) genetically fused to an 8 amino acid Strep-Tag(R); ii) a multivalent protein adapter, called Strep-Tactin(R); iii) two anticancer agents, e.g. DNA nanobinders and the maytansinoid DM1, both carrying a chemically attached Strep-Tag that reversibly turns them into inactive prodrugs. Stoichiometrically optimized complexes of Strep-Tagged antibody fragments and drugs, bridged by Strep-Tactin, were specifically uptaken by breast cancer cells expressing ERBB2, and this unexpectedly resulted in conditional prodrug reactivation. A promoter-reporter system showed that TOOLBOX inhibited downstream ERBB2 signaling not only in ERBB2-overexpressing/-amplified SK-BR-3 cells grown in vitro, but also in ERBB2-low/non-amplified BRC230 triple-negative breast carcinoma cells xenotransplanted in nude mice. Thus, TOOLBOX is a modular ADC-like nano-assembly platform for precision oncology.
C1 [Tremante, Elisa; Allegretti, Matteo; Giacomini, Patrizio] IRCCS Regina Elena Natl Canc Inst, Oncogen & Epigenet, Via Elio Chianesi 53, I-00144 Rome, Italy.
   [Sibilio, Leonardo; Centola, Fabio; Cecchetelli, Loredana] Italian Biochem Inst Ibi G Lorenzini, I-04011 Aprilia, Italy.
   [Knutti, Nadine; Friedrich, Karlheinz] Univ Hosp Jena, Inst Biochem 2, D-07740 Jena, Germany.
   [Holzapfel, Gerd; Bertram, Joachim] IBA GmbH, D-37079 Gottingen, Germany.
   [Manni, Isabella] IRCCS Regina Elena Natl Canc Inst, SAFU, I-00144 Rome, Italy.
   [Lombardi, Paolo] NaxosPharma, I-20026 Milan, Italy.
   [Sibilio, Leonardo] Reithera Srl, Via Castel Romano 100, I-00128 Rome, Italy.
   [Centola, Fabio] Merck Serono SpA, Global Analyt Pharmaceut Sci & Innovat, Darmstadt, Germany.
   [Centola, Fabio] Merck KGaA, Darmstadt, Germany.
   [Centola, Fabio] Via Luigi Einaudi 11, Rome, Italy.
   [Knutti, Nadine] Univ Hosp Jena, Inst Clin Chem & Lab Diagnost, D-07740 Jena, Germany.
C3 Friedrich Schiller University of Jena; Merck KGaA; EMD Serono Inc.; Merck KGaA; Friedrich Schiller University of Jena
RP Giacomini, P (corresponding author), IRCCS Regina Elena Natl Canc Inst, Oncogen & Epigenet, Via Elio Chianesi 53, I-00144 Rome, Italy.
EM patrizio.giacomini@ifo.gov.it
FU Eurostars [E!5995]; Associazione Italiana per la Ricerca sul Cancro (AIRC) [I.G. 14204, 19052, 19503]; Thuringer Aufbaubank (European Regional Development Fund) [FE 9034, FE 9053]; Interdisziplinares Zentrum fur klinische Forschung (IZKF), Jena
CR Allegretti M, 2018, J EXP CLIN CANC RES, V37, P0, DOI 10.1186/s13046-018-0702-x
   AMADORI D, 1993, BREAST CANCER RES TR, V28, P251, DOI 10.1007/BF00666586
   Baselga J, 2016, CLIN CANCER RES, V22, P3755, DOI 10.1158/1078-0432.CCR-15-2499
   BRAVO R, 1985, EMBO J, V4, P1193, DOI 10.1002/j.1460-2075.1985.tb03759.x
   Chavez Kathryn J, 2010, BREAST DIS, V32, P35, DOI 10.3233/BD-2010-0307
   Daemen A, 2018, BREAST CANCER RES, V20, P0, DOI 10.1186/s13058-018-0933-y
   de Goeij BECG, 2016, CURR OPIN IMMUNOL, V40, P14, DOI 10.1016/j.coi.2016.02.008
   Dengl S, 2016, IMMUNOL REV, V270, P165, DOI 10.1111/imr.12386
   DIGIESI G, 1992, HYBRIDOMA, V11, P519, DOI 10.1089/hyb.1992.11.519
   Falvo E, 2016, BIOMACROMOLECULES, V17, P514, DOI 10.1021/acs.biomac.5b01446
   Galeffi P, 2006, J TRANSL MED, V4, P0, DOI 10.1186/1479-5876-4-39
   Giacomini P, 2001, LANCET ONCOL, V2, P658, DOI 10.1016/S1470-2045(01)00554-X
   Knutti N, 2015, FEBS J, V282, P4187, DOI 10.1111/febs.13414
   Mayer IA, 2014, CLIN CANCER RES, V20, P782, DOI 10.1158/1078-0432.CCR-13-0583
   Metz S, 2011, P NATL ACAD SCI USA, V108, P8194, DOI 10.1073/pnas.1018565108
   Modi S, 2020, NEW ENGL J MED, V382, P610, DOI 10.1056/NEJMoa1914510
   Ogg GS, 2000, BRIT J CANCER, V82, P1058
   Pierpaoli E, 2018, BIOFACTORS, V44, P443, DOI 10.1002/biof.1440
   Robert B, 2000, EUR J IMMUNOL, V30, P3165, DOI 10.1002/1521-4141(200011)30:11<3165::AID-IMMU3165>3.0.CO;2-R
   SCHONTHAL A, 1988, CELL, V54, P325, DOI 10.1016/0092-8674(88)90195-X
   Stacer AC, 2013, MOL IMAGING, V12, P0, DOI 10.2310/7290.2013.00062
   Verma S, 2012, NEW ENGL J MED, V367, P1783, DOI 10.1056/NEJMoa1209124
   von Minckwitz G, 2019, NEW ENGL J MED, V380, P617, DOI 10.1056/NEJMoa1814017
NR 23
TC 4
Z9 4
U1 1
U2 13
PU SPANDIDOS PUBL LTD
PI ATHENS
PA POB 18179, ATHENS, 116 10, GREECE
SN 1021-335X
EI 1791-2431
J9 ONCOL REP
JI Oncol. Rep.
PD MAY 15
PY 2021
VL 45
IS 5
BP 
EP 
DI 10.3892/or.2021.8028
PG 9
WC Oncology
SC Oncology
GA RI6SO
UT WOS:000637038700001
PM 34105341
DA 2025-03-16
ER

PT J
AU Corti, C
   Giugliano, F
   Nicolò, E
   Ascione, L
   Curigliano, G
AF Corti, Chiara
   Giugliano, Federica
   Nicolo, Eleonora
   Ascione, Liliana
   Curigliano, Giuseppe
TI Antibody-Drug Conjugates for the Treatment of Breast Cancer
SO CANCERS
LA English
DT Review
DE breast cancer; target therapy; antibody; antibody-drug conjugates; ADCs
ID trastuzumab emtansine t-dm1; sacituzumab govitecan; antitumor-activity; physicians choice; patients pts; phase-iii; her2-expressing breast; preclinical profile; targeted delivery; tumor xenografts
AB Simple Summary Metastatic breast cancer (BC) is currently an incurable disease. Besides endocrine therapy and targeted agents, chemotherapy is often used in the treatment of this disease. However, lack of tumor specificity and toxicity associated with dose exposure limit the manageability of cytotoxic agents. Antibody-drug conjugates (ADCs) are a novel and evolving class of antineoplastic agents. By merging the selectivity of monoclonal antibodies with the cytotoxic properties of chemotherapy, researchers aim to optimize the therapeutic index of anticancer drugs. Some of these compounds, such as trastuzumab deruxtecan, showed activity not only in HER2-positive, but also in HER2-low BC patients, possibly due to the bystander effect. In this review, the current clinical landscape about ADC development for BC treatment will be discussed, as well as the possible limitations of this treatment class. Metastatic breast cancer (BC) is currently an incurable disease. Besides endocrine therapy and targeted agents, chemotherapy is often used in the treatment of this disease. However, lack of tumor specificity and toxicity associated with dose exposure limit the manageability of cytotoxic agents. Antibody-drug conjugates (ADCs) are a relatively new class of anticancer drugs. By merging the selectivity of monoclonal antibodies with the cytotoxic properties of chemotherapy, they improve the therapeutic index of antineoplastic agents. Three core components characterize ADCs: the antibody, directed to a target antigen; the payload, typically a cytotoxic agent; a linker, connecting the antibody to the payload. The most studied target antigen is HER2 with some agents, such as trastuzumab deruxtecan, showing activity not only in HER2-positive, but also in HER2-low BC patients, possibly due to a bystander effect. This property to provide a cytotoxic impact also against off-target cancer cells may overcome the intratumoral heterogeneity of some target antigens. Other cancer-associated antigens represent a strategy for the development of ADCs against triple-negative BC, as shown by the recent approval of sacituzumab govitecan. In this review, we discuss the current landscape of ADC development for the treatment of BC, as well as the possible limitations of this treatment.
C1 [Corti, Chiara; Giugliano, Federica; Nicolo, Eleonora; Ascione, Liliana; Curigliano, Giuseppe] IRCCS, European Inst Oncol, Div New Drugs & Early Drug Dev Innovat Therapies, Via Ripamonti 435, I-20141 Milan, Italy.
   [Corti, Chiara; Giugliano, Federica; Nicolo, Eleonora; Ascione, Liliana; Curigliano, Giuseppe] Univ Milan, Dept Oncol & Haematol DIPO, Via Festa del Perdono 7, I-20122 Milan, Italy.
C3 IRCCS European Institute of Oncology (IEO); University of Milan
RP Curigliano, G (corresponding author), IRCCS, European Inst Oncol, Div New Drugs & Early Drug Dev Innovat Therapies, Via Ripamonti 435, I-20141 Milan, Italy.; Curigliano, G (corresponding author), Univ Milan, Dept Oncol & Haematol DIPO, Via Festa del Perdono 7, I-20122 Milan, Italy.
EM chiara.corti@ieo.it; federica.giugliano@ieo.it; eleonora.nicolo@ieo.it; liliana.ascione@ieo.it; giuseppe.curigliano@ieo.it
CR Aggarwal N, 2014, PROTEOM CLIN APPL, V8, P427, DOI 10.1002/prca.201300105
   Alroy I, 1997, FEBS LETT, V410, P83, DOI 10.1016/S0014-5793(97)00412-2
   [Anonymous], 1900, HIGHLIGHTS OF PRESCRIBING INFORMATION, V0, P0
   Banerji U, 2019, LANCET ONCOL, V20, P1124, DOI 10.1016/S1470-2045(19)30328-6
   Bardia A, 2020, ANN ONCOL, V31, PS1149, DOI 10.1016/j.annonc.2020.08.2245
   Bardia A, 2019, NEW ENGL J MED, V380, P741, DOI 10.1056/NEJMoa1814213
   Bardia A, 2017, J CLIN ONCOL, V35, P2141, DOI 10.1200/JCO.2016.70.8297
   Barroso-Sousa R, 2021, BIODRUGS, V35, P159, DOI 10.1007/s40259-021-00472-z
   Baselga J, 2012, NEW ENGL J MED, V366, P109, DOI 10.1056/NEJMoa1113216
   Beck A, 2017, NAT REV DRUG DISCOV, V16, P315, DOI 10.1038/nrd.2016.268
   Beckwith H, 2021, CANCER RES, V81, P0
   Boni Valentina, 2020, AM SOC CLIN ONCOL EDUC BOOK, V40, P1, DOI 10.1200/EDBK_281107
   Brenner A, 2021, CANCER RES, V81, P0, DOI 10.1158/1538-7445
   Bross PF, 2001, CLIN CANCER RES, V7, P1490
   Cao AT, 2018, P AACR ANN M CHIC IL, V0, P0
   Cardillo TM, 2011, CLIN CANCER RES, V17, P3157, DOI 10.1158/1078-0432.CCR-10-2939
   Cardoso F, 2020, ANN ONCOL, V31, P1623, DOI 10.1016/j.annonc.2020.09.010
   Cocco E, 2019, PHARMACOL THERAPEUT, V199, P188, DOI 10.1016/j.pharmthera.2019.03.010
   Corti C, 2021, ESMO OPEN, V6, P0, DOI 10.1016/j.esmoop.2021.100063
   Corti C, 2021, EUR J CANCER, V148, P316, DOI 10.1016/j.ejca.2021.01.046
   Criscitiello C, 2021, J HEMATOL ONCOL, V14, P0, DOI 10.1186/s13045-021-01035-z
   Denduluri N, 2018, J ONCOL PRACT, V14, P508, DOI 10.1200/JOP.18.00207
   Dieras V, 2020, P SAN ANT BREAST CAN, V0, P0
   Dieras V, 2014, J CLIN ONCOL, V32, P2750, DOI 10.1200/JCO.2013.54.4999
   Doi T, 2017, LANCET ONCOL, V18, P1512, DOI 10.1016/S1470-2045(17)30604-6
   Dokter W, 2014, MOL CANCER THER, V13, P2618, DOI 10.1158/1535-7163.MCT-14-0040-T
   Drago JZ, 2021, NAT REV CLIN ONCOL, V18, P327, DOI 10.1038/s41571-021-00470-8
   Eaton JS, 2015, J OCUL PHARMACOL TH, V31, P589, DOI 10.1089/jop.2015.0064
   Eiger D, 2021, CANCERS, V13, P0, DOI 10.3390/cancers13051015
   ELIAS DJ, 1990, CANCER RES, V50, P4154
   Ercoli G, 2017, JOVE-J VIS EXP, V0, P0, DOI DOI 10.3791/56686
   Espelin CW, 2016, CANCER RES, V76, P1517, DOI 10.1158/0008-5472.CAN-15-1518
   Fehrenbacher L, 2020, J CLIN ONCOL, V38, P0, DOI 10.1200/JCO.19.01455
   Gilcrease MZ, 2009, AM J SURG PATHOL, V33, P759, DOI 10.1097/PAS.0b013e31819437f9
   Girish S, 2012, CANCER CHEMOTH PHARM, V69, P1229, DOI 10.1007/s00280-011-1817-3
   Giuliani S, 2016, VIRCHOWS ARCH, V469, P45, DOI 10.1007/s00428-016-1940-y
   Goldberg SD, 2016, PROTEIN ENG DES SEL, V29, P563, DOI 10.1093/protein/gzw054
   Griguolo G, 2020, CANCERS, V12, P0, DOI 10.3390/cancers12071902
   Guerra E, 2013, ONCOGENE, V32, P1594, DOI 10.1038/onc.2012.151
   Hamblett KJ, 2004, CLIN CANCER RES, V10, P7063, DOI 10.1158/1078-0432.CCR-04-0789
   Hamilton EP, 2018, J CLIN ONCOL, V36, P0, DOI 10.1200/JCO.2018.36.15_suppl.2546
   Hock MB, 2015, AAPS J, V17, P35, DOI 10.1208/s12248-014-9684-6
   Hurvitz S, 2021, CANCER RES, V81, P0, DOI 10.1158/1538-7445
   Hurvitz SA, 2018, LANCET ONCOL, V19, P115, DOI 10.1016/S1470-2045(17)30716-7
   Jain N, 2015, PHARM RES-DORDR, V32, P3526, DOI 10.1007/s11095-015-1657-7
   Junttila TT, 2011, BREAST CANCER RES TR, V128, P347, DOI 10.1007/s10549-010-1090-x
   Kalinsky K, 2020, ANN ONCOL, V31, P1709, DOI 10.1016/j.annonc.2020.09.004
   Kiavue N, 2020, ONCOGENE, V39, P487, DOI 10.1038/s41388-019-1001-5
   Krop IE, 2017, LANCET ONCOL, V18, P743, DOI 10.1016/S1470-2045(17)30313-3
   Le Joncour V, 2019, MOL CANCER THER, V18, P1721, DOI 10.1158/1535-7163.MCT-19-0207
   Li F, 2016, CANCER RES, V76, P2710, DOI 10.1158/0008-5472.CAN-15-1795
   Li JY, 2019, CANCER CELL, V35, P948, DOI 10.1016/j.ccell.2019.05.010
   Liu CN, 1996, P NATL ACAD SCI USA, V93, P8618, DOI 10.1073/pnas.93.16.8618
   MANNING DL, 1994, EUR J CANCER, V30A, P675, DOI 10.1016/0959-8049(94)90543-6
   MANNING DL, 1988, MOL CELL ENDOCRINOL, V59, P205, DOI 10.1016/0303-7207(88)90105-0
   Mass Robert D, 2005, CLIN BREAST CANCER, V6, P240, DOI 10.3816/CBC.2005.n.026
   Masters JC, 2018, INVEST NEW DRUG, V36, P121, DOI 10.1007/s10637-017-0520-6
   MATHE G, 1958, CR HEBD ACAD SCI, V246, P1626
   Meric-Bernstam F, 2019, CLIN CANCER RES, V25, P2033, DOI 10.1158/1078-0432.CCR-18-2275
   Metzger O, 2019, J CLIN ONCOL, V37, P0, DOI 10.1200/JCO.2019.37.15_suppl.502
   Miller K, 2016, BMC CANCER, V16, P0, DOI 10.1186/s12885-016-2385-z
   Mimura K, 2005, BRIT J CANCER, V92, P1253, DOI 10.1038/sj.bjc.6602499
   Mishra R, 2018, ONCOL REV, V12, P45, DOI 10.4081/oncol.2018.355
   Moasser MM, 2007, ONCOGENE, V26, P6469, DOI 10.1038/sj.onc.1210477
   Modi S, 2018, CANCER RES, V78, P0, DOI 10.1158/1538-7445
   Modi S, 2021, CANCER RES, V81, P0, DOI 10.1158/1538-7445.SABCS20-PD3-06
   Modi S, 2020, J CLIN ONCOL, V38, P1887, DOI 10.1200/JCO.19.02318
   Modi S, 2020, NEW ENGL J MED, V382, P610, DOI 10.1056/NEJMoa1914510
   Montemurro F, 2019, EUR J CANCER, V109, P92, DOI 10.1016/j.ejca.2018.12.022
   Munster P, 2018, BRIT J CANCER, V119, P1086, DOI 10.1038/s41416-018-0235-2
   Nakada T, 2019, CHEM PHARM BULL, V67, P173, DOI 10.1248/cpb.c18-00744
   Nicolò E, 2020, CURR OPIN ONCOL, V32, P494, DOI 10.1097/CCO.0000000000000656
   Oganesyan V, 2018, J BIOL CHEM, V293, P8439, DOI 10.1074/jbc.M117.818013
   Oroudjev E, 2010, MOL CANCER THER, V9, P2700, DOI 10.1158/1535-7163.MCT-10-0645
   Ozaki Y, 2020, CANCER RES, V80, P0, DOI 10.1158/1538-7445
   Pegram M, 2018, ANN ONCOL, V29, P0, DOI 10.1093/annonc/mdy048.005
   Perez EA, 2017, J CLIN ONCOL, V35, P141, DOI 10.1200/JCO.2016.67.4887
   Pistilli B, 2020, J CLIN ONCOL, V38, P0
   Reynolds JG, 2012, TOXICOL APPL PHARM, V262, P1, DOI 10.1016/j.taap.2012.04.008
   ROZHIN J, 1994, CANCER RES, V54, P6517
   Schulze WX, 2005, MOL SYST BIOL, V1, P0, DOI 10.1038/msb4100012
   Seligson JM, 2021, ANN PHARMACOTHER, V55, P921, DOI 10.1177/1060028020966548
   Sharkey RM, 2015, CLIN CANCER RES, V21, P5131, DOI 10.1158/1078-0432.CCR-15-0670
   Shvartsur Anna, 2015, GENES CANCER, V6, P84
   Siegel Rebecca L, 2020, CA CANCER J CLIN, V70, P7, DOI 10.3322/caac.21590
   Sithanandam G, 2008, CANCER GENE THER, V15, P413, DOI 10.1038/cgt.2008.15
   Spira A, 2021, J THORAC ONCOL, V16, P0
   Starodub AN, 2015, CLIN CANCER RES, V21, P3870, DOI 10.1158/1078-0432.CCR-14-3321
   Staudacher AH, 2017, BRIT J CANCER, V117, P1736, DOI 10.1038/bjc.2017.367
   Stepan LP, 2011, J HISTOCHEM CYTOCHEM, V59, P701, DOI 10.1369/0022155411410430
   Sun XX, 2017, BIOCONJUGATE CHEM, V28, P1371, DOI 10.1021/acs.bioconjchem.7b00062
   Sussman D, 2014, MOL CANCER THER, V13, P2991, DOI 10.1158/1535-7163.MCT-13-0896
   Swain SM, 2013, LANCET ONCOL, V14, P461, DOI 10.1016/S1470-2045(13)70130-X
   Tamura K, 2019, LANCET ONCOL, V20, P816, DOI 10.1016/S1470-2045(19)30097-X
   Tarantino P, 2021, BBA-REV CANCER, V1875, P0, DOI 10.1016/j.bbcan.2020.188487
   Taylor KM, 2007, MOL MED, V13, P396, DOI 10.2119/2007-00040.Taylor
   Tsuchikama K, 2018, PROTEIN CELL, V9, P33, DOI 10.1007/s13238-016-0323-0
   Valtorta E, 2015, MODERN PATHOL, V28, P1481, DOI 10.1038/modpathol.2015.98
   van der Lee MMC, 2015, MOL CANCER THER, V14, P692, DOI 10.1158/1535-7163.MCT-14-0881-T
   Verma S, 2012, NEW ENGL J MED, V367, P1783, DOI 10.1056/NEJMoa1209124
   Vogel CL, 2002, J CLIN ONCOL, V20, P719, DOI 10.1200/JCO.2002.20.3.719
   von Minckwitz G, 2019, NEW ENGL J MED, V380, P617, DOI 10.1056/NEJMoa1814017
   Wolff AC, 2018, J CLIN ONCOL, V36, P2105, DOI 10.5858/arpa.2018-0902-SA
   Xu BH, 2020, CANCER RES, V80, P0, DOI 10.1158/1538-7445.SABCS19-PD4-06
   Yao XJ, 2015, BREAST CANCER RES TR, V153, P123, DOI 10.1007/s10549-015-3503-3
   Yonemori K, 2019, P ESMO BREAST ANN M, V0, P0
NR 109
TC 43
Z9 47
U1 6
U2 56
PU MDPI
PI BASEL
PA ST ALBAN-ANLAGE 66, CH-4052 BASEL, SWITZERLAND
SN 
EI 2072-6694
J9 CANCERS
JI Cancers
PD JUN 15
PY 2021
VL 13
IS 12
BP 
EP 
DI 10.3390/cancers13122898
PG 23
WC Oncology
SC Oncology
GA SY5FL
UT WOS:000665913600001
PM 34207890
DA 2025-03-16
ER

PT J
AU Eiger, D
   Agostinetto, E
   Saúde-Conde, R
   de Azambuja, E
AF Eiger, Daniel
   Agostinetto, Elisa
   Saude-Conde, Rita
   de Azambuja, Evandro
TI The Exciting New Field of HER2-Low Breast Cancer Treatment
SO CANCERS
LA English
DT Review
DE HER2-low breast cancer; trastuzumab; antibody&#8211; drug conjugates; trastuzumab&#8211; deruxtecan; trastuzumab&#8211; duocarmazine; zenocutuzumab
ID in-situ hybridization; trastuzumab emtansine; adjuvant trastuzumab; her2-targeting adc; prognostic-factor; open-label; preclinical profile; phase-ii; expression; efficacy
AB Simple Summary Breast cancer can express, at varied levels, a protein named HER2, commonly responsible for making it grow and send distant metastases. In the past, patients affected by the so called HER2-positive breast cancer had lower probabilities of cure and survival, though with the advent of drugs that target HER2, three decades ago, their prognosis has greatly improved. So far, only patients with strong HER2 expression on their tumour can be treated with these benefitial drugs, like trastuzumab, though recently stronger drugs have also been shown capable of eliminating breast cancer cells with lower levels of HER2 expression (HER2-low). Sooner or later, these new drugs, like trastuzumab-deruxtecan, may be available for treating such patients. Therefore, the aim of this narrative review of the literature is to provide an outline of what is going on on this specific field of research, and what could be expected in the future in the clinic. Since human epidermal growth factor receptor-2 (HER2) characterization, going through clinical research and regulatory approval of HER2-targeted therapies, much has elapsed and is still unfolding. Hitherto, only breast cancer (BC) patients with HER2 immunohistochemistry 3+ or with HER2 gene fluorescence in-situ hybridization (FISH) amplification (a.k.a., HER2-positive BC) have benefited from anti-HER2 agents. In recent years, however, much of the research effort has been expanded, with positive outcomes being reached for formerly known HER2-negative BC that yet express HER2 to some degree (HER2 immunohistochemistry 1+ or 2+, but FISH negative) and are currently being classified as HER2-low BC for the purpose of trial enrollment. In this sense, our aim is to review the body of evidence of HER2-low BC that led to the study of first-generation anti-HER2 agents, like trastuzumab, and how they have failed to achieve any clinical applicability in this setting. In addition, we review new data that is leading to the growing success of the new generation of drugs, especially the promising HER2-directed antibody-drug conjugates. A narrative review is also performed regarding the rationale behind the consolidated and ongoing clinical trials studying anti-HER2 agents in combination with unrelated agents, such as immunotherapy, endocrine therapy, and CDK4/6 inhibitors. Hopefully, all this ongoing research effort will be able to extend the survival benefits seen with anti-HER2 agents in HER2-positive disease, at least to some degree, to the greater proportion of patients with HER2-low BC.
C1 [Eiger, Daniel; Agostinetto, Elisa; Saude-Conde, Rita; de Azambuja, Evandro] Univ Libre Bruxelles, Acad Promoting Team, Inst Jules Bordet, B-1000 Brussels, Belgium.
   [Agostinetto, Elisa] Humanitas Clin & Res Ctr IRCCS, Med Oncol & Haematol Unit, Humanitas Canc Ctr, I-20089 Milan, Italy.
   [Saude-Conde, Rita] Inst Portugues Oncol Francisco Gentil, Med Oncol Dept, P-1099023 Lisbon, Portugal.
C3 Institut Jules Bordet; Universite Libre de Bruxelles; Portuguese Institute of Oncology
RP de Azambuja, E (corresponding author), Univ Libre Bruxelles, Acad Promoting Team, Inst Jules Bordet, B-1000 Brussels, Belgium.
EM danieleiger@gmail.com; elisa.agostinetto@bordet.be; rconde@ipolisboa.min-saude.pt; evandro.azambuja@bordet.be
CR Alsina M, 2017, J CLIN ONCOL, V35, P0, DOI 10.1200/JCO.2017.35.15_suppl.2522
   Banerji U, 2019, LANCET ONCOL, V20, P1124, DOI 10.1016/S1470-2045(19)30328-6
   Bardia A, 2020, HER2 LOW METASTATIC, V0, P0
   Benavides LC, 2009, CLIN CANCER RES, V15, P2895, DOI 10.1158/1078-0432.CCR-08-1126
   Bianchini G, 2014, LANCET ONCOL, V15, PE58, DOI 10.1016/S1470-2045(13)70477-7
   Bracci L, 2014, CELL DEATH DIFFER, V21, P15, DOI 10.1038/cdd.2013.67
   Burris HA, 2011, J CLIN ONCOL, V29, P398, DOI 10.1200/JCO.2010.29.5865
   Cardoso F, 2019, ANN ONCOL, V30, P1194, DOI 10.1093/annonc/mdz173
   Cardoso F, 2018, ANN ONCOL, V29, P1634, DOI 10.1093/annonc/mdy192
   Caswell-Jin JL, 2018, JNCI CANCER SPECT, V2, P0, DOI 10.1093/jncics/pky062
   Collins D, 2017, PLOS ONE, V12, P0, DOI 10.1371/journal.pone.0177331
   Cronin KA, 2010, CANCER INVEST, V28, P963, DOI 10.3109/07357907.2010.496759
   Denduluri N, 2018, J CLIN ONCOL, V36, P2433, DOI 10.1200/JCO.2018.78.8604
   Dieras V, 2014, J CLIN ONCOL, V32, P2750, DOI 10.1200/JCO.2013.54.4999
   Dokter W, 2014, MOL CANCER THER, V13, P2618, DOI 10.1158/1535-7163.MCT-14-0040-T
   Eggemann H, 2015, ENDOCR-RELAT CANCER, V22, P725, DOI 10.1530/ERC-15-0335
   Eiger D, 2019, FUTURE ONCOL, V15, P1823, DOI 10.2217/fon-2018-0896
   Fehrenbacher L, 2020, J CLIN ONCOL, V38, P0, DOI 10.1200/JCO.19.01455
   FISK B, 1995, J EXP MED, V181, P2109, DOI 10.1084/jem.181.6.2109
   Friess T, 2002, EUR J CANCER, V38, P0
   Gall VA, 2017, CANCER RES, V77, P5374, DOI 10.1158/0008-5472.CAN-16-2774
   Geuijen CAW, 2018, CANCER CELL, V33, P922, DOI 10.1016/j.ccell.2018.04.003
   Gianni L, 2019, J CLIN ONCOL, V37, P0, DOI 10.1200/JCO.2019.37.15_suppl.527
   Gianni L, 2018, LANCET ONCOL, V19, P249, DOI 10.1016/S1470-2045(18)30001-9
   Gianni L, 2010, J CLIN ONCOL, V28, P1131, DOI 10.1200/JCO.2009.24.1661
   Gilcrease MZ, 2009, AM J SURG PATHOL, V33, P759, DOI 10.1097/PAS.0b013e31819437f9
   Giuliani S, 2016, VIRCHOWS ARCH, V469, P45, DOI 10.1007/s00428-016-1940-y
   Goel S, 2016, CANCER CELL, V29, P255, DOI 10.1016/j.ccell.2016.02.006
   Hamilton E, 2020, TRASTUZUMAB DERUXTEC, V0, P0
   Hamilton EP, 2018, J CLIN ONCOL, V36, P0, DOI 10.1200/JCO.2018.36.15_suppl.2546
   Hickerson A, 2019, J CLIN ONCOL, V37, P0, DOI 10.1200/JCO.2019.37.8_suppl.1
   Ithimakin S, 2013, CANCER RES, V73, P1635, DOI 10.1158/0008-5472.CAN-12-3349
   Iwata TN, 2018, MOL CANCER THER, V17, P1494, DOI 10.1158/1535-7163.MCT-17-0749
   Jhaveri K, 2020, OPEN LABEL MULTICENT, V0, P0
   Junttila TT, 2011, BREAST CANCER RES TR, V128, P347, DOI 10.1007/s10549-010-1090-x
   Krop IE, 2012, J CLIN ONCOL, V30, P3234, DOI 10.1200/JCO.2011.40.5902
   Lal P, 2004, AM J CLIN PATHOL, V121, P631, DOI 10.1309/VE7862V2646BR6EX
   Le Joncour V, 2019, MOL CANCER THER, V18, P1721, DOI 10.1158/1535-7163.MCT-19-0207
   Lenz HJ, 2007, ONCOLOGIST, V12, P601, DOI 10.1634/theoncologist.12-5-601
   Loi S, 2018, CANCER RES, V78, P0, DOI 10.1158/1538-7445.SABCS17-GS2-06
   Mass R, 2001, P AM SOC CLIN ONCOL, V20, P0
   Mass Robert D, 2005, CLIN BREAST CANCER, V6, P240, DOI 10.3816/CBC.2005.n.026
   Mendes D, 2015, BREAST CANCER RES, V17, P0, DOI 10.1186/s13058-015-0648-2
   Metzger O, 2019, J CLIN ONCOL, V37, P0, DOI 10.1200/JCO.2019.37.15_suppl.502
   Modi S, 2020, CANCER RES, V80, P0, DOI 10.1158/1538-7445.SABCS19-OT1-07-02
   Modi S, 2020, J CLIN ONCOL, V38, P1887, DOI 10.1200/JCO.19.02318
   Modi S, 2020, NEW ENGL J MED, V382, P610, DOI 10.1056/NEJMoa1914510
   Montemurro F, 2019, EUR J CANCER, V109, P92, DOI 10.1016/j.ejca.2018.12.022
   OLeary B, 2016, NAT REV CLIN ONCOL, V13, P417, DOI 10.1038/nrclinonc.2016.26
   Ogitani Y, 2016, CLIN CANCER RES, V22, P5097, DOI 10.1158/1078-0432.CCR-15-2822
   Ogitani Y, 2016, CANCER SCI, V107, P1039, DOI 10.1111/cas.12966
   Paik S, 2008, NEW ENGL J MED, V358, P1409, DOI 10.1056/NEJMc0801440
   Perez EA, 2014, J CLIN ONCOL, V32, P3744, DOI 10.1200/JCO.2014.55.5730
   Perez EA, 2010, J CLIN ONCOL, V28, P4307, DOI 10.1200/JCO.2009.26.2154
   Pernas S, 2019, THER ADV MED ONCOL, V11, P0, DOI 10.1177/1758835919833519
   Pistilli B, 2020, J CLIN ONCOL, V38, P0
   Pondé NF, 2016, ESMO OPEN, V1, P0, DOI 10.1136/esmoopen-2016-000073
   Powell CA, 2019, CANCER RES, V79, P0, DOI 10.1158/1538-7445.SABCS18-P6-17-06
   Rinnerthaler G, 2019, INT J MOL SCI, V20, P0, DOI 10.3390/ijms20051115
   Ross JS, 1998, STEM CELLS, V16, P413, DOI 10.1002/stem.160413
   Ross JS, 2003, ONCOLOGIST, V8, P307, DOI 10.1634/theoncologist.8-4-307
   Rossi V, 2012, ONCOLOGIST, V17, P1418, DOI 10.1634/theoncologist.2012-0194
   Saliba F, 1998, J CLIN ONCOL, V16, P2745, DOI 10.1200/JCO.1998.16.8.2745
   Schalper KA, 2014, ARCH PATHOL LAB MED, V138, P213, DOI 10.5858/arpa.2012-0617-OA
   Schettini F, 2021, NPJ BREAST CANCER, V7, P0, DOI 10.1038/s41523-020-00208-2
   Shafi H, 2013, J CLIN PATHOL, V66, P649, DOI 10.1136/jclinpath-2012-201403
   SLAMON DJ, 1987, SCIENCE, V235, P177, DOI 10.1126/science.3798106
   Staudacher AH, 2017, BRIT J CANCER, V117, P1736, DOI 10.1038/bjc.2017.367
   Swain SM, 2020, LANCET ONCOL, V21, P519, DOI 10.1016/S1470-2045(19)30863-0
   van der Lee MMC, 2015, MOL CANCER THER, V14, P692, DOI 10.1158/1535-7163.MCT-14-0881-T
   Viani GA, 2007, BMC CANCER, V7, P0, DOI 10.1186/1471-2407-7-153
   Vogel CL, 2002, J CLIN ONCOL, V20, P719, DOI 10.1200/JCO.2002.20.3.719
   Waks AG, 2019, JAMA-J AM MED ASSOC, V321, P288, DOI 10.1001/jama.2018.19323
   Witkiewicz Agnieszka K, 2014, GENES CANCER, V5, P261
   Wolff AC, 2018, ARCH PATHOL LAB MED, V142, P1364, DOI 10.5858/arpa.2018-0902-SA
NR 75
TC 103
Z9 106
U1 0
U2 24
PU MDPI
PI BASEL
PA ST ALBAN-ANLAGE 66, CH-4052 BASEL, SWITZERLAND
SN 
EI 2072-6694
J9 CANCERS
JI Cancers
PD MAR 15
PY 2021
VL 13
IS 5
BP 
EP 
DI 10.3390/cancers13051015
PG 18
WC Oncology
SC Oncology
GA QV4PD
UT WOS:000627954800001
PM 33804398
DA 2025-03-16
ER

PT J
AU Li, YJ
   Sun, YF
   Kulke, M
   Hechler, T
   Van der Jeught, K
   Dong, TH
   He, B
   Miller, KD
   Radovich, M
   Schneider, BP
   Pahl, A
   Zhang, XN
   Lu, XB
AF Li, Yujing
   Sun, Yifan
   Kulke, Michael
   Hechler, Torsten
   Van der Jeught, Kevin
   Dong, Tianhan
   He, Bin
   Miller, Kathy D.
   Radovich, Milan
   Schneider, Bryan P.
   Pahl, Andreas
   Zhang, Xinna
   Lu, Xiongbin
TI Targeted immunotherapy for HER2-low breast cancer with 17p loss
SO SCIENCE TRANSLATIONAL MEDICINE
LA English
DT Article
ID immunogenic cell-death; trastuzumab emtansine; antibody; drug; activation; survival
AB The clinical challenge for treating HER2 (human epidermal growth factor receptor 2)-low breast cancer is the paucity of actionable drug targets. HER2-targeted therapy often has poor clinical efficacy for this disease due to the low level of HER2 protein on the cancer cell surface. We analyzed breast cancer genomics in the search for potential drug targets. Heterozygous loss of chromosome 17p is one of the most frequent genomic events in breast cancer, and 17p loss involves a massive deletion of genes including the tumor suppressor TP53. Our analyses revealed that 17p loss leads to global gene expression changes and reduced tumor infiltration and cytotoxicity of T cells, resulting in immune evasion during breast tumor progression. The 17p deletion region also includes POLR2A, a gene encoding the catalytic subunit of RNA polymerase II that is essential for cell survival. Therefore, breast cancer cells with heterozygous loss of 17p are extremely sensitive to the inhibition of POLR2A via a specific small-molecule inhibitor, alpha-amanitin. Here, we demonstrate that alpha-amanitin-conjugated trastuzumab (T-Ama) potentiated the HER2-targeted therapy and exhibited superior efficacy in treating HER2-low breast cancer with 17p loss. Moreover, treatment with T-Ama induced immunogenic cell death in breast cancer cells and, thereby, delivered greater efficacy in combination with immune checkpoint blockade therapy in preclinical HER2-low breast cancer models. Collectively, 17p loss not only drives breast tumorigenesis but also confers therapeutic vulnerabilities that may be used to develop targeted precision immunotherapy.
C1 [Li, Yujing; Sun, Yifan; Van der Jeught, Kevin; Zhang, Xinna; Lu, Xiongbin] Indiana Univ Sch Med, Dept Med & Mol Genet, Indianapolis, IN 46202 USA.
   [Kulke, Michael; Hechler, Torsten; Pahl, Andreas] Heidelberg Pharma Res GmbH, D-68526 Ladenburg, Germany.
   [Dong, Tianhan] Indiana Univ Sch Med, Dept Pharmacol & Toxicol, Indianapolis, IN 46202 USA.
   [He, Bin] Houston Methodist Hosp, Immunobiol & Transplant Sci Ctr, Houston Methodist Canc Ctr, Houston Methodist Res Inst,Dept Surg, Houston, TX 77030 USA.
   [He, Bin] Houston Methodist Hosp, Immunobiol & Transplant Sci Ctr, Houston Methodist Canc Ctr, Houston Methodist Res Inst,Dept Urol, Houston, TX 77030 USA.
   [He, Bin] Cornell Univ, Dept Med, Weill Cornell Med, New York, NY 10065 USA.
   [Miller, Kathy D.; Radovich, Milan; Schneider, Bryan P.; Zhang, Xinna; Lu, Xiongbin] Indiana Univ Sch Med, Indiana Univ, Melvin & Bren Simon Canc Ctr, Indianapolis, IN 46202 USA.
   [Miller, Kathy D.; Schneider, Bryan P.] Indiana Univ Sch Med, Dept Med, Div Hematol Oncol, Indianapolis, IN 46202 USA.
   [Radovich, Milan] Indiana Univ Sch Med, Dept Surg, Indianapolis, IN 46202 USA.
   [Lu, Xiongbin] Indiana Univ Sch Med, Indiana Univ, Ctr Computat Biol & Bioinformat, Indianapolis, IN 46202 USA.
C3 Indiana University System; Indiana University Bloomington; Indiana University System; Indiana University Bloomington; Houston Methodist; Houston Methodist; Cornell University; Weill Cornell Medicine; Indiana University System; Indiana University Indianapolis; Indiana University Bloomington; Indiana University System; Indiana University Bloomington; Indiana University System; Indiana University Bloomington; Indiana University System; Indiana University Indianapolis; Indiana University Bloomington
RP Zhang, XN; Lu, XB (corresponding author), Indiana Univ Sch Med, Dept Med & Mol Genet, Indianapolis, IN 46202 USA.; Zhang, XN; Lu, XB (corresponding author), Indiana Univ Sch Med, Indiana Univ, Melvin & Bren Simon Canc Ctr, Indianapolis, IN 46202 USA.; Lu, XB (corresponding author), Indiana Univ Sch Med, Indiana Univ, Ctr Computat Biol & Bioinformat, Indianapolis, IN 46202 USA.
EM andreas.pahl@hdpharma.com; xz48@iu.edu; xiolu@iu.edu
FU U.S. NIH [R01CA203737, R01CA211861, R21CA213535]; Indiana University Strategic Research Initiative fund; Vera Bradley Foundation for Breast Cancer Research; National Cancer Institute [R01CA211861] Funding Source: NIH RePORTER
CR Aaes TL, 2016, CELL REP, V15, P274, DOI 10.1016/j.celrep.2016.03.037
   Bardia A, 2017, J CLIN ONCOL, V35, P2141, DOI 10.1200/JCO.2016.70.8297
   Beck A, 2017, NAT REV DRUG DISCOV, V16, P315, DOI 10.1038/nrd.2016.268
   Carver EA, 1997, GENOME RES, V7, P1123, DOI 10.1101/gr.7.12.1123
   Casares N, 2005, J EXP MED, V202, P1691, DOI 10.1084/jem.20050915
   Chang WN, 2019, CANCER RES, V79, P0, DOI 10.1158/1538-7445.AM2019-2439
   Chen BB, 2018, METHODS MOL BIOL, V1711, P243, DOI 10.1007/978-1-4939-7493-1_12
   CHEN LC, 1991, P NATL ACAD SCI USA, V88, P3847, DOI 10.1073/pnas.88.9.3847
   Cong L, 2013, SCIENCE, V339, P819, DOI 10.1126/science.1231143
   DAbreo N, 2019, NAT REV CLIN ONCOL, V16, P399, DOI 10.1038/s41571-019-0216-2
   Diéras V, 2017, LANCET ONCOL, V18, P732, DOI 10.1016/S1470-2045(17)30312-1
   Enjalbert F, 2002, J TOXICOL-CLIN TOXIC, V40, P715, DOI 10.1081/CLT-120014646
   Fehrenbacher L, 2020, J CLIN ONCOL, V38, P0, DOI 10.1200/JCO.19.01455
   Galluzzi L, 2020, NAT REV CLIN ONCOL, V17, P725, DOI 10.1038/s41571-020-0413-z
   Galluzzi L, 2017, NAT REV IMMUNOL, V17, P97, DOI 10.1038/nri.2016.107
   Garg AD, 2017, CELL DEATH DIFFER, V24, P832, DOI 10.1038/cdd.2017.15
   Hendriks BS, 2013, MOL CANCER THER, V12, P1816, DOI 10.1158/1535-7163.MCT-13-0180
   Junutula JR, 2008, NAT BIOTECHNOL, V26, P925, DOI 10.1038/nbt.1480
   Junutula JR, 2008, J IMMUNOL METHODS, V332, P41, DOI 10.1016/j.jim.2007.12.011
   Kotecha Nikesh, 2010, CURR PROTOC CYTOM, VChapter 10, P0, DOI 10.1002/0471142956.cy1017s53
   Kroemer G, 2013, ANNU REV IMMUNOL, V31, P51, DOI 10.1146/annurev-immunol-032712-100008
   Krzywinski M, 2009, GENOME RES, V19, P1639, DOI 10.1101/gr.092759.109
   Letschert K, 2006, TOXICOL SCI, V91, P140, DOI 10.1093/toxsci/kfj141
   Levine AJ, 2009, NAT REV CANCER, V9, P749, DOI 10.1038/nrc2723
   Li YJ, 2018, NAT COMMUN, V9, P0, DOI 10.1038/s41467-018-06811-z
   Liu Y, 2016, NATURE, V531, P471, DOI 10.1038/nature17157
   Liu YH, 2015, NATURE, V520, P697, DOI 10.1038/nature14418
   Mali P, 2013, SCIENCE, V339, P823, DOI 10.1126/science.1232033
   Mariani G, 2009, NAT CLIN PRACT ONCOL, V6, P93, DOI 10.1038/ncponc1298
   Menendez D, 2009, NAT REV CANCER, V9, P724, DOI 10.1038/nrc2730
   Modi S, 2020, J CLIN ONCOL, V38, P1887, DOI 10.1200/JCO.19.02318
   Moldenhauer G, 2012, JNCI-J NATL CANCER I, V104, P622, DOI 10.1093/jnci/djs140
   Obeid M, 2007, NAT MED, V13, P54, DOI 10.1038/nm1523
   Page DB, 2019, NPJ BREAST CANCER, V5, P0, DOI 10.1038/s41523-019-0130-x
   PAIK S, 1990, J CLIN ONCOL, V8, P103, DOI 10.1200/JCO.1990.8.1.103
   Piechocki MP, 2003, J IMMUNOL, V171, P5787, DOI 10.4049/jimmunol.171.11.5787
   Ritchie ME, 2015, NUCLEIC ACIDS RES, V43, P0, DOI 10.1093/nar/gkv007
   Rodrigues DF, 2020, ARCH TOXICOL, V94, P2061, DOI 10.1007/s00204-020-02718-1
   Romond EH, 2005, NEW ENGL J MED, V353, P1673, DOI 10.1056/NEJMoa052122
   Scarpa A, 2000, GUT, V46, P842, DOI 10.1136/gut.46.6.842
   Schmid P, 2018, NEW ENGL J MED, V379, P2108, DOI 10.1056/NEJMoa1809615
   Sistigu A, 2014, NAT MED, V20, P1301, DOI 10.1038/nm.3708
   SLAMON DJ, 1987, SCIENCE, V235, P177, DOI 10.1126/science.3798106
   Thomas A, 2016, LANCET ONCOL, V17, PE254, DOI 10.1016/S1470-2045(16)30030-4
   Thor AD, 2000, J CLIN ONCOL, V18, P3230, DOI 10.1200/JCO.2000.18.18.3230
   Vacchelli E, 2015, ONCOIMMUNOLOGY, V4, P0, DOI 10.4161/2162402X.2014.988042
   Verma S, 2012, NEW ENGL J MED, V367, P1783, DOI 10.1056/NEJMoa1209124
   Wolff AC, 2007, J CLIN ONCOL, V25, P118, DOI 10.1200/JCO.2006.09.2775
   Xu JS, 2019, NAT NANOTECHNOL, V14, P388, DOI 10.1038/s41565-019-0381-6
NR 49
TC 23
Z9 25
U1 3
U2 45
PU AMER ASSOC ADVANCEMENT SCIENCE
PI WASHINGTON
PA 1200 NEW YORK AVE, NW, WASHINGTON, DC 20005 USA
SN 1946-6234
EI 1946-6242
J9 SCI TRANSL MED
JI Sci. Transl. Med.
PD FEB 10
PY 2021
VL 13
IS 580
BP 
EP 
DI 10.1126/scitranslmed.abc6894
PG 17
WC Cell Biology; Medicine, Research & Experimental
SC Cell Biology; Research & Experimental Medicine
GA QG6IZ
UT WOS:000617688400004
PM 33568521
DA 2025-03-16
ER

PT J
AU Leite, LD
   Cesca, MG
   Tavares, MC
   Santana, DM
   Saldanha, EF
   Guimaraes, PT
   Sá, DDS
   Simoes, MFE
   Viana, RL
   Rocha, FG
   Loose, SK
   Silva, SF
   Pirolli, R
   Fogassa, CAZ
   Mattos, BRS
   Campos, FAB
   Sanches, SM
   de Lima, VCC
   Pondé, NF
AF de Moura Leite, Luciana
   Cesca, Marcelle Goldner
   Tavares, Monique Celeste
   Santana, Debora Maciel
   Saldanha, Erick Figueiredo
   Guimaraes, Paula Tavares
   Sa, Daniella Dias Silva
   Simoes, Maria Fernanda Evangelista
   Viana, Rafael Lima
   Rocha, Francisca Giselle
   Loose, Simone Klog
   Silva, Sinara Figueiredo
   Pirolli, Rafaela
   Fogassa, Camilla Albina Zanco
   Mattos, Bruna Raphaeli Silva
   Campos, Fernando Augusto Batista
   Sanches, Solange Moraes
   de Lima, Vladmir Claudio Cordeiro
   Ponde, Noam Falbel
TI HER2-low status and response to neoadjuvant chemotherapy in HER2 negative early breast cancer
SO BREAST CANCER RESEARCH AND TREATMENT
LA English
DT Article
DE HER2; HER2-low breast cancer; Antibody-drug conjugates; Trastuzumab-deruxtecan; Trastuzumab-duocarmazine
ID american-society; clinical oncology/college; prognostic-factor; immunohistochemistry; recommendations; amplification; expression; survival; impact
AB Purpose Knowledge on whether low expressions of HER2 have prognostic impact in early-stage breast cancer (BC) and on its response to current chemotherapy protocols can contribute to medical practice and development of new drugs for this subset of patients, changing treatment paradigms. This study aims to evaluate the impact of HER2-low status on response to neoadjuvant chemotherapy (NACT) and survival outcomes in early-stage HER2-negative BC. Methods Records from all BC patients treated with NACT from January 2007 to December 2018 in a single cancer center were retrospectively reviewed. HER2-negative (immunohistochemistry [IHC] 0, + 1, or + 2 non-amplified by in situ hybridization [ISH]) patients were included. HER2-low was defined by IHC + 1 or + 2 ISH non-amplified and HER2-0 by IHC 0. The coprimary objectives were to compare pathological complete response (pCR) and relapse-free survival (RFS) between luminal/HER2-low versus luminal/HER2-0 populations and between triple negative (TNBC)/HER2-low versus TNBC/HER2-0. Results In total, 855 HER2-negative patients were identified. The median follow-up was 59 months. 542 patients had luminal subtype (63.4%) and 313 had TNBC (36.6%). 285 (33.3%) were HER2-low. Among luminal patients, 145 had HER2 IHC + 1 (26.8%) and 91 had IHC + 2/ISH non-amplified (16.8%). In TNBC, 36 had HER2 IHC + 1 (11.5%) and 13 had IHC + 2/ISH non-amplified (4.2%). Most patients had locally advanced tumors, regardless of subtype or HER2-low status. For luminal disease, pCR was achieved in 13% of HER2-low tumors versus 9.5% of HER2-0 (p = 0.27). Similarly, there was no difference in pCR rates among TNBC: 51% versus 47% in HER2-low versus HER2-0, respectively (p = 0.64). HER2-low was also not prognostic for RFS, with 5-year RFS rates of 72.1% versus 71.7% (p = 0.47) for luminal HER2-low/HER2-0, respectively, and 75.6% versus 70.8% (p = 0.23) for TNBC HER2-low/HER2-0. Conclusion Our data does not support HER2-low as a biologically distinct BC subtype, with no prognostic value on survival outcomes and no predictive effect for pCR after conventional NACT.
C1 [de Moura Leite, Luciana; Cesca, Marcelle Goldner; Tavares, Monique Celeste; Santana, Debora Maciel; Saldanha, Erick Figueiredo; Guimaraes, Paula Tavares; Sa, Daniella Dias Silva; Simoes, Maria Fernanda Evangelista; Viana, Rafael Lima; Rocha, Francisca Giselle; Loose, Simone Klog; Silva, Sinara Figueiredo; Pirolli, Rafaela; Fogassa, Camilla Albina Zanco; Mattos, Bruna Raphaeli Silva; Campos, Fernando Augusto Batista; Sanches, Solange Moraes; de Lima, Vladmir Claudio Cordeiro; Ponde, Noam Falbel] AC Camargo Canc Ctr, Dept Med Oncol, Sao Paulo, SP, Brazil.
C3 A.C.Camargo Cancer Center
RP Leite, LD (corresponding author), AC Camargo Canc Ctr, Dept Med Oncol, Sao Paulo, SP, Brazil.
EM Luciana.leite@accamargo.org.br
CR Banerji U, 2019, LANCET ONCOL, V20, P1124, DOI 10.1016/S1470-2045(19)30328-6
   Boddington C, 2019, LANCET, V393, P1440, DOI 10.1016/S0140-6736(18)33137-4
   Cameron D, 2017, LANCET, V389, P1195, DOI 10.1016/S0140-6736(16)32616-2
   Cesca MG, 2020, CANCER TREAT REV, V88, P0, DOI 10.1016/j.ctrv.2020.102033
   Clifton GT, 2020, CLIN CANCER RES, V26, P2515, DOI 10.1158/1078-0432.CCR-19-2741
   Delaloge S, 2020, ANN ONCOL, V31, PS352, DOI 10.1016/j.annonc.2020.08.381
   Denkert C, 2021, LANCET ONCOL, V22, P1151, DOI 10.1016/S1470-2045(21)00301-6
   Eggemann H, 2015, ENDOCR-RELAT CANCER, V22, P725, DOI 10.1530/ERC-15-0335
   Eiger D, 2021, CANCERS, V13, P0, DOI 10.3390/cancers13051015
   Fehrenbacher L, 2020, J CLIN ONCOL, V38, P0, DOI 10.1200/JCO.19.01455
   Gianni L, 2010, J CLIN ONCOL, V28, P1131, DOI 10.1200/JCO.2009.24.1661
   Goutsouliak K, 2020, NAT REV CLIN ONCOL, V17, P233, DOI 10.1038/s41571-019-0299-9
   Lambein K, 2013, AM J CLIN PATHOL, V140, P561, DOI 10.1309/AJCP4A7KTAYHZSOE
   Mass Robert D, 2005, CLIN BREAST CANCER, V6, P240, DOI 10.3816/CBC.2005.n.026
   Mittendorf EA, 2019, CLIN CANCER RES, V25, P4248, DOI 10.1158/1078-0432.CCR-18-2867
   Modi S, 2020, J CLIN ONCOL, V38, P1887, DOI 10.1200/JCO.19.02318
   Petrelli F, 2015, BREAST CANCER RES TR, V151, P251, DOI 10.1007/s10549-015-3405-4
   Reinert T, 2021, CANCER RES, V81, P0
   Rossi L, 2019, CLIN BREAST CANCER, V19, P392, DOI 10.1016/j.clbc.2019.05.019
   Rossi V, 2012, ONCOLOGIST, V17, P1418, DOI 10.1634/theoncologist.2012-0194
   Schalper KA, 2014, ARCH PATHOL LAB MED, V138, P213, DOI 10.5858/arpa.2012-0617-OA
   Schettini F, 2021, NPJ BREAST CANCER, V7, P0, DOI 10.1038/s41523-020-00208-2
   Schmid P, 2020, NEW ENGL J MED, V382, P810, DOI 10.1056/NEJMoa1910549
   Sikov WM, 2015, J CLIN ONCOL, V33, P13, DOI 10.1200/JCO.2014.57.0572
   SLAMON DJ, 1987, SCIENCE, V235, P177, DOI 10.1126/science.3798106
   Tarantino P, 2020, J CLIN ONCOL, V38, P1951, DOI 10.1200/JCO.19.02488
   Wolff AC, 2007, ARCH PATHOL LAB MED, V131, P18, DOI 10.1043/1543-2165(2007)131[18:ASOCCO]2.0.CO;2
   Wolff AC, 2018, J CLIN ONCOL, V36, P2105, DOI 10.5858/arpa.2018-0902-SA
   Wolff AC, 2013, J CLIN ONCOL, V31, P3997, DOI 10.1200/JCO.2013.50.9984
NR 29
TC 111
Z9 111
U1 8
U2 16
PU SPRINGER
PI NEW YORK
PA ONE NEW YORK PLAZA, SUITE 4600, NEW YORK, NY, UNITED STATES
SN 0167-6806
EI 1573-7217
J9 BREAST CANCER RES TR
JI Breast Cancer Res. Treat.
PD NOV 15
PY 2021
VL 190
IS 1
BP 155
EP 163
DI 10.1007/s10549-021-06365-7
EA AUG 2021
PG 9
WC Oncology
SC Oncology
GA WP2NU
UT WOS:000686085600001
PM 34409551
DA 2025-03-16
ER

PT J
AU Jacot, W
   Maran-Gonzalez, A
   Massol, O
   Sorbs, C
   Mollevi, C
   Guiu, S
   Boissière-Michot, F
   Ramos, J
AF Jacot, William
   Maran-Gonzalez, Aurelie
   Massol, Oceane
   Sorbs, Charlotte
   Mollevi, Caroline
   Guiu, Severine
   Boissiere-Michot, Florence
   Ramos, Jeanne
TI Prognostic Value of HER2-Low Expression in Non-Metastatic Triple-Negative Breast Cancer and Correlation with Other Biomarkers
SO CANCERS
LA English
DT Article
DE triple-negative breast cancer; HER2-low; expression; prognosis; molecular apocrine; androgen receptor
ID american-society; recommendations; identification
AB Simple Summary HER2-low breast cancer is an emerging subtype for which very few data are available, especially within the triple-negative breast cancer (TNBC) group. Our aim was to evaluate HER2 expression using the 2018 ASCO/CAP guidelines for HER2 scoring and its prognostic value in a large retrospective series of 296 patients with non-metastatic TNBC. In this large, homogeneous series of patients with early TNBC, HER2 1+/2+ expression was associated with a lower histological grade and molecular apocrine profile, and a specific subgroup of androgen receptor-expressing TNBC with worse long-term prognosis. Considering the current development of anti-androgens for molecular apocrine-like tumors and anti-HER2 antibody-drug conjugates for this HER2 1+/2+ population, this clinicopathological association could have therapeutic implications. Although rare (2.7% of patients in our series), HER2 2+ TNBC seems to have worse relapse-free survival, advocating a dedicated clinical, biological and therapeutic evaluation of this subgroup. HER2-low breast cancer (i.e., HER 1+ or 2+, without gene amplification) is an emerging subtype for which very few data are available, especially within the triple-negative breast cancer (TNBC) group. Our aim was to evaluate HER2 expression and its prognostic value in a large retrospective series of patients with non-metastatic TNBC (median age: 57.7 years; range: 28.5-98.6). Among the 296 TNBC samples, 83.8% were HER2 0, 13.5% were HER2 1+, and 2.7% were HER2 2+ (HercepTest(TM) and 2018 ASCO/CAP guidelines for HER2 scoring). CK5/6 and/or EGFR-expressing androgen receptors and FOXA1-expressing tumors were classified as basal-like (63.8%) and molecular apocrine-like (MA, 40.2%), respectively. Compared with HER2 0 tumors, HER2 1+/2+ tumors exhibited a lower histological grade (1/2) (35.4% vs. 18.2%, p = 0.007) and MA profile (57.5% vs. 36.7%, p = 0.008). Moreover, patients with HER2 1+/2+ tumors were older (p = 0.047). After a median follow-up of 9.7 years, HER2 2+ tumors (compared with HER2 0/1+ tumors) were associated with worse relapse-free survival (RFS) (HR = 3.16, 95% CI [1.27; 7.85], p = 0.034) in a univariate analysis. Overall survival (OS) and RFS were not different in the HER2 0 and 1+/2+ groups. HER2 levels were not significantly associated with OS or RFS in a multivariate analysis.
C1 [Jacot, William; Sorbs, Charlotte; Guiu, Severine] Montpellier Canc Inst Val dAurelle, Dept Med Oncol, 208 Rue Apothicaires, F-34298 Montpellier, France.
   [Jacot, William; Boissiere-Michot, Florence; Ramos, Jeanne] Montpellier Canc Inst Val dAurelle, Translat Res Unit, 208 Rue Apothicaires, F-34298 Montpellier, France.
   [Jacot, William] Montpellier Univ, Fac Med, F-34090 Montpellier, France.
   [Jacot, William; Maran-Gonzalez, Aurelie; Guiu, Severine] INSERM, U1194, Inst Rech Cancerol Montpellier IRCM, F-34298 Montpellier, France.
   [Maran-Gonzalez, Aurelie] Montpellier Canc Inst Val dAurelle, Dept Pathol, 208 Rue Apothicaires, F-34298 Montpellier, France.
   [Massol, Oceane; Mollevi, Caroline] Univ Montpellier, Inst Canc Montpellier ICM, Biometr Unit, 208 Rue Apothicaires, F-34298 Montpellier, France.
C3 Universite de Montpellier; Universite de Montpellier; Universite de Montpellier; UNICANCER; Universite de Montpellier; Institut Regional du Cancer Montpellier / Val d'Aurelle (ICM); Institut National de la Sante et de la Recherche Medicale (Inserm); Universite de Montpellier; Universite de Montpellier; Institut National de la Sante et de la Recherche Medicale (Inserm)
RP Jacot, W (corresponding author), Montpellier Canc Inst Val dAurelle, Dept Med Oncol, 208 Rue Apothicaires, F-34298 Montpellier, France.; Jacot, W (corresponding author), Montpellier Canc Inst Val dAurelle, Translat Res Unit, 208 Rue Apothicaires, F-34298 Montpellier, France.; Jacot, W (corresponding author), Montpellier Univ, Fac Med, F-34090 Montpellier, France.; Jacot, W (corresponding author), INSERM, U1194, Inst Rech Cancerol Montpellier IRCM, F-34298 Montpellier, France.
EM william.jacot@icm.unicancer.fr; aurelie.maran-gonzalez@icm.unicancer.fr; oceane.m@dbmail.com; Charlotte.Sorbs@icm.unicancer.fr; Caroline.Mollevi@icm.unicancer.fr; Severine.Guiu@icm.unicancer.fr; florence.boissiere@icm.unicancer.fr; Jeanne.Ramos@icm.unicancer.fr
FU Clinical Resources Center of the Montpellier Cancer Institute (CRB-ICM) [BB-033-00059]
CR Agostinetto E, 2021, CANCERS, V13, P0, DOI 10.3390/cancers13112824
   Boissière-Michot F, 2021, CANCERS, V13, P0, DOI 10.3390/cancers13102328
   Carey LA, 2007, CLIN CANCER RES, V13, P2329, DOI 10.1158/1078-0432.CCR-06-1109
   Cho EY, 2011, CANCER CHEMOTH PHARM, V68, P753, DOI 10.1007/s00280-010-1548-x
   Denkert C, 2021, LANCET ONCOL, V22, P1151, DOI 10.1016/S1470-2045(21)00301-6
   Dent R, 2007, CLIN CANCER RES, V13, P4429, DOI 10.1158/1078-0432.CCR-06-3045
   Eggemann H, 2015, ENDOCR-RELAT CANCER, V22, P725, DOI 10.1530/ERC-15-0335
   Eiger D, 2021, CANCERS, V13, P0, DOI 10.3390/cancers13051015
   Elias AD, 2010, AM J CLIN ONCOL-CANC, V33, P637, DOI 10.1097/COC.0b013e3181b8afcf
   Fehrenbacher L, 2020, J CLIN ONCOL, V38, P0, DOI 10.1200/JCO.19.01455
   Franchet C, 2021, ANN PATHOL, V41, P507, DOI 10.1016/j.annpat.2021.07.014
   Gianni L, 2010, J CLIN ONCOL, V28, P1131, DOI 10.1200/JCO.2009.24.1661
   Goldhirsch A, 2005, ANN ONCOL, V16, P1569, DOI 10.1093/annonc/mdi326
   Guiu S, 2018, BRIT J CANCER, V119, P76, DOI 10.1038/s41416-018-0142-6
   Jacot W, 2012, CRIT REV ONCOL HEMAT, V82, P361, DOI 10.1016/j.critrevonc.2011.09.002
   Jacot W, 2020, CANCERS, V12, P0, DOI 10.3390/cancers12040828
   Kumar U, 2021, BREAST CANCER RES TR, V186, P317, DOI 10.1007/s10549-020-06068-5
   Lamy PJ, 2011, BREAST CANCER RES, V13, P0, DOI 10.1186/bcr2824
   Lamy PJ, 2006, INT J BIOL MARKER, V21, P20, DOI 10.1177/172460080602100104
   Lehmann BD, 2016, PLOS ONE, V11, P0, DOI 10.1371/journal.pone.0157368
   Lehmann BD, 2014, J PATHOL, V232, P142, DOI 10.1002/path.4280
   Lehmann BD, 2011, J CLIN INVEST, V121, P2750, DOI 10.1172/JCI45014
   Lehmann-Che J, 2013, BREAST CANCER RES, V15, P0, DOI 10.1186/bcr3421
   Mansouri H, 2020, CANCERS, V12, P0, DOI 10.3390/cancers12051244
   Modi S, 2020, J CLIN ONCOL, V38, P1887, DOI 10.1200/JCO.19.02318
   Rossi V, 2012, ONCOLOGIST, V17, P1418, DOI 10.1634/theoncologist.2012-0194
   Schettini F, 2021, NPJ BREAST CANCER, V7, P0, DOI 10.1038/s41523-020-00208-2
   Tarantino P, 2020, J CLIN ONCOL, V38, P1951, DOI 10.1200/JCO.19.02488
   Wolff AC, 2007, ARCH PATHOL LAB MED, V131, P18, DOI 10.1043/1543-2165(2007)131[18:ASOCCO]2.0.CO;2
   Wolff AC, 2018, J CLIN ONCOL, V36, P2105, DOI 10.5858/arpa.2018-0902-SA
   Wolff AC, 2013, J CLIN ONCOL, V31, P3997, DOI 10.1200/JCO.2013.50.9984
   Zhang HA, 2022, AM J CLIN PATHOL, V157, P328, DOI 10.1093/ajcp/aqab117
NR 32
TC 73
Z9 77
U1 0
U2 5
PU MDPI
PI BASEL
PA ST ALBAN-ANLAGE 66, CH-4052 BASEL, SWITZERLAND
SN 
EI 2072-6694
J9 CANCERS
JI Cancers
PD DEC 15
PY 2021
VL 13
IS 23
BP 
EP 
DI 10.3390/cancers13236059
PG 12
WC Oncology
SC Oncology
GA XW5MN
UT WOS:000735663300001
PM 34885167
DA 2025-03-16
ER

PT J
AU Crimini, E
   Repetto, M
   Aftimos, P
   Botticelli, A
   Marchetti, P
   Curigliano, G
AF Crimini, Edoardo
   Repetto, Matteo
   Aftimos, Philippe
   Botticelli, Andrea
   Marchetti, Paolo
   Curigliano, Giuseppe
TI Precision medicine in breast cancer: From clinical trials to clinical practice
SO CANCER TREATMENT REVIEWS
LA English
DT Review
DE Breast cancer; Precision medicine; Target therapy; ESCAT; Molecular tumor board; Agnostic therapy
ID randomized phase-ii; plus adjuvant chemotherapy; positive solid tumors; open-label; trastuzumab emtansine; monoclonal-antibody; double-blind; molecular portraits; 1st-line treatment; receptor
AB Introduction: Breast cancer (BC) is the most common cancer in women and, despite the undeniable improvements in the outcome of these patients obtained in the last decade, the discovery and the validation of new actionable molecular targets represent a priority. ESCAT permits to rank molecular alterations in different classes according to their evidence of actionability in a specific cancer type, assisting clinicians in their therapeutical decisions. Main: ERBB2, PIK3CA and germline BRCA1/2 alterations are biomarkers prospectively validated in BC, driving the selection of targeted therapies, and are therefore classified in the highest level of evidence (Ia). Agnostic biomarkers, namely microsatellite instability, NTRK fusions and high tumor mutational burden, demonstrated similar activity across different tumor types and are consequently ranked in tier Ic. In tier II are classified alterations that still need confirmatory prospective studies but for which evidence of efficacy is available. Somatic BRCA1/2 mutations, germline PALB2 mutations, HER2-low expression, ERBB2 mutations, PTEN deletions, AKT1 mutations, ESR1 resistance mutations satisfy the requirements to be classified in this tier. In tier III are ranked various molecular alterations for which there is evidence of actionability in other tumors (IIIa) or that have similar functional impact in the same gene or pathway of a tier I alteration, without clinical data (IIIb). In tier IV are listed the molecular alterations for which only preclinical studies are available. Conclusion: In this review we report the most relevant molecular targets in BC, ordered pursuant to their pathway and classified in concordance with ESCAT.
C1 [Crimini, Edoardo; Repetto, Matteo; Curigliano, Giuseppe] IRCCS, European Inst Oncol, I-20141 Milan, Italy.
   [Crimini, Edoardo; Repetto, Matteo; Curigliano, Giuseppe] Univ Milan, Dept Oncol & Hematol DIPO, I-20122 Milan, Italy.
   [Aftimos, Philippe] Univ Libre Bruxelles, Inst Jules Bordet, Brussels, Belgium.
   [Botticelli, Andrea; Marchetti, Paolo] Sapienza Univ Rome, Dept Clin & Mol Med, I-00185 Rome, Italy.
C3 IRCCS European Institute of Oncology (IEO); University of Milan; Universite Libre de Bruxelles; Institut Jules Bordet; Sapienza University Rome
RP Curigliano, G (corresponding author), Univ Milan, Dept Oncol & Hematol DIPO, I-20122 Milan, Italy.; Curigliano, G (corresponding author), European Inst Oncol IRCCS, IEO, Div Early Drug Dev Innovat Therapy, Milan, Italy.
EM giuseppe.curigliano@ico.it
CR Abou-Alfa GK, 2020, LANCET ONCOL, V21, P671, DOI 10.1016/S1470-2045(20)30109-1
   Alexandrov LB, 2013, NATURE, V500, P415, DOI 10.1038/nature12477
   Andr e F, 2018, ANN ONCOL, V29, P0, DOI 10.1093/annonc/mdy424.010
   André F, 2019, NEW ENGL J MED, V380, P1929, DOI 10.1056/NEJMoa1813904
   Angus L, 2019, NAT GENET, V51, P1450, DOI 10.1038/s41588-019-0507-7
   Araki K, 2018, BREAST CANCER-TOKYO, V25, P392, DOI 10.1007/s12282-017-0812-x
   Azad NS, 2020, J CLIN ONCOL, V38, P214, DOI 10.1200/JCO.19.00818
   Bachelot T, 2019, ANN ONCOL, V30, P766, DOI 10.1093/annonc/mdz061
   Bahleda R, 2019, CLIN CANCER RES, V25, P4888, DOI 10.1158/1078-0432.CCR-18-3334
   Banerji U, 2019, LANCET ONCOL, V20, P1124, DOI 10.1016/S1470-2045(19)30328-6
   Bang YJ, 2017, ANN ONCOL, V28, P855, DOI 10.1093/annonc/mdx002
   Bardia A, 2021, J CLIN ONCOL, V39, P1360, DOI 10.1200/JCO.20.02272
   Baselga J, 2018, J CLIN ONCOL, V36, P0, DOI 10.1200/JCO.2018.36.18_suppl.LBA1006
   Baselga J, 2013, J CLIN ONCOL, V31, P2586, DOI 10.1200/JCO.2012.46.2408
   Bertucci F, 2019, NATURE, V569, P560, DOI 10.1038/s41586-019-1056-z
   Brown D, 2017, NAT COMMUN, V8, P0, DOI 10.1038/ncomms14944
   Carey LA, 2012, J CLIN ONCOL, V30, P2615, DOI 10.1200/JCO.2010.34.5579
   Cerami E, 2012, CANCER DISCOV, V2, P401, DOI 10.1158/2159-8290.CD-12-0095
   Chae YK, 2020, J CLIN ONCOL, V38, P2407, DOI 10.1200/JCO.19.02630
   Chan A, 2021, CLIN BREAST CANCER, V21, P80, DOI 10.1016/j.clbc.2020.09.014
   Cheng L, 2018, MODERN PATHOL, V31, P24, DOI 10.1038/modpathol.2017.104
   Condorelli R, 2019, ANN ONCOL, V30, P365, DOI 10.1093/annonc/mdz036
   Cortes-Ciriano I, 2017, NAT COMMUN, V8, P0, DOI 10.1038/ncomms15180
   COUSSENS L, 1985, SCIENCE, V230, P1132, DOI 10.1126/science.2999974
   Cowherd S, 2015, CANCER BIOL THER, V16, P678, DOI 10.1080/15384047.2015.1026481
   Di Leo A, 2018, LANCET ONCOL, V19, P87, DOI 10.1016/S1470-2045(17)30688-5
   Di Leo A, 2008, J CLIN ONCOL, V26, P5544, DOI 10.1200/JCO.2008.16.2578
   Diéras V, 2017, LANCET ONCOL, V18, P732, DOI 10.1016/S1470-2045(17)30312-1
   Doebele RC, 2020, LANCET ONCOL, V21, P271, DOI 10.1016/S1470-2045(19)30691-6
   Fehrenbacher L, 2018, CANCER RES, V78, P0, DOI 10.1158/1538-7445.SABCS17-GS1-02
   Finn RS, 2015, LANCET ONCOL, V16, P25, DOI 10.1016/S1470-2045(14)71159-3
   Formisano L, 2019, NAT COMMUN, V10, P0, DOI 10.1038/s41467-019-09068-2
   Fusco N, 2021, FRONT ONCOL, V11, P0, DOI 10.3389/fonc.2021.644737
   Gao JJ, 2013, SCI SIGNAL, V6, P0, DOI 10.1126/scisignal.2004088
   Garraway LA, 2013, J CLIN ONCOL, V31, P1803, DOI 10.1200/JCO.2013.49.4799
   Geyer CE, 2006, NEW ENGL J MED, V355, P2733, DOI 10.1056/NEJMoa064320
   Gianni L, 2016, LANCET ONCOL, V17, P791, DOI 10.1016/S1470-2045(16)00163-7
   Goldhirsch A, 2013, LANCET, V382, P1021, DOI 10.1016/S0140-6736(13)61094-6
   Graziani EI, 2020, MOL CANCER THER, V19, P2068, DOI 10.1158/1535-7163.MCT-20-0237
   Gruber JJ, 2019, J CLIN ONCOL, V37, P0, DOI 10.1200/JCO.2019.37.15_suppl.3006
   Hong DS, 2020, LANCET ONCOL, V21, P531, DOI 10.1016/S1470-2045(19)30856-3
   Hortobagyi GN, 2018, ANN ONCOL, V29, P1541, DOI 10.1093/annonc/mdy155
   Hortobagyi GN, 2016, J CLIN ONCOL, V34, P419, DOI 10.1200/JCO.2014.60.1971
   Huober J, 2019, EUR J CANCER, V118, P169, DOI 10.1016/j.ejca.2019.04.038
   Hyman D, 2019, CANCER RES, V79, P0, DOI 10.1158/1538-7445.AM2019-CT127
   Hyman DM, 2018, NATURE, V554, P189, DOI 10.1038/nature25475
   Hyman DM, 2017, J CLIN ONCOL, V35, P2251, DOI 10.1200/JCO.2017.73.0143
   Jemal A, 2020, CA-CANCER J CLIN, V70, P7, DOI 10.3322/caac.21590
   Johnson DB, 2020, CLIN CANCER RES, V26, P1812, DOI 10.1158/1078-0432.CCR-19-3443
   Jones RH, 2020, LANCET ONCOL, V21, P345, DOI 10.1016/S1470-2045(19)30817-4
   Keniry M, 2008, ONCOGENE, V27, P5477, DOI 10.1038/onc.2008.248
   Kim SB, 2017, LANCET ONCOL, V18, P1360, DOI 10.1016/S1470-2045(17)30450-3
   Koboldt DC, 2012, NATURE, V490, P61, DOI 10.1038/nature11412
   Konopleva M, 2020, LEUKEMIA, V34, P2858, DOI 10.1038/s41375-020-0949-z
   Kreutzfeldt J, 2020, AM J CANCER RES, V10, P1045
   Krop IE, 2017, LANCET ONCOL, V18, P743, DOI 10.1016/S1470-2045(17)30313-3
   Le DT, 2015, NEW ENGL J MED, V372, P2509, DOI 10.1056/NEJMoa1500596
   Lee YR, 2018, NAT REV MOL CELL BIO, V19, P547, DOI 10.1038/s41580-018-0015-0
   Litton JK, 2018, NEW ENGL J MED, V379, P753, DOI 10.1056/NEJMoa1802905
   Lord CJ, 2017, SCIENCE, V355, P1152, DOI 10.1126/science.aam7344
   Loriot Y, 2019, NEW ENGL J MED, V381, P338, DOI 10.1056/NEJMoa1817323
   Ma CX, 2017, CLIN CANCER RES, V23, P5687, DOI 10.1158/1078-0432.CCR-17-0900
   Mao PP, 2020, CLIN CANCER RES, V26, P5974, DOI 10.1158/1078-0432.CCR-19-3958
   Marabelle A, 2020, LANCET ONCOL, V21, P1353, DOI 10.1016/S1470-2045(20)30445-9
   Marabelle A, 2020, J CLIN ONCOL, V38, P1, DOI 10.1200/JCO.19.02105
   Martínez-Sáez O, 2020, BREAST CANCER RES, V22, P0, DOI 10.1186/s13058-020-01284-9
   Masuda H, 2012, BREAST CANCER RES TR, V136, P331, DOI 10.1007/s10549-012-2289-9
   Mateo J, 2018, ANN ONCOL, V29, P1895, DOI 10.1093/annonc/mdy263
   Mayer IA, 2020, CANCER RES, V80, P0
   McGrail DJ, 2021, ANN ONCOL, V32, P661, DOI 10.1016/j.annonc.2021.02.006
   Miller TW, 2010, J CLIN INVEST, V120, P2406, DOI 10.1172/JCI41680
   Modi S, 2020, J CLIN ONCOL, V38, P1887, DOI 10.1200/JCO.19.02318
   Mohyuddin GR, 2020, BMC CANCER, V20, P0, DOI 10.1186/s12885-020-06948-5
   Moreno-Aspitia A, 2017, J CLIN ONCOL, V35, P0, DOI 10.1200/JCO.2017.35.15_suppl.502
   Murthy RK, 2020, NEW ENGL J MED, V382, P597, DOI 10.1056/NEJMoa1914609
   Navin N, 2011, NATURE, V472, P90, DOI 10.1038/nature09807
   Paoletti C, 2018, CLIN CANCER RES, V24, P5860, DOI 10.1158/1078-0432.CCR-18-1569
   Park YH, 2018, INT J CANCER, V143, P3240, DOI 10.1002/ijc.31651
   Patsouris A, 2019, J CLIN ONCOL, V37, P0, DOI 10.1200/JCO.2019.37.15_suppl.1092
   Pegram MD, 1998, J CLIN ONCOL, V16, P2659, DOI 10.1200/JCO.1998.16.8.2659
   Perez EA, 2014, J CLIN ONCOL, V32, P3744, DOI 10.1200/JCO.2014.55.5730
   Perou CM, 2000, NATURE, V406, P747, DOI 10.1038/35021093
   Piccart-Gebhart MJ, 2005, NEW ENGL J MED, V353, P1659, DOI 10.1056/NEJMoa052306
   Proc LN-A, 1999, CINIIACJP, V0, P0
   Razavi P, 2018, CANCER CELL, V34, P427, DOI 10.1016/j.ccell.2018.08.008
   Rinaldi J, 2020, PLOS ONE, V15, P0, DOI 10.1371/journal.pone.0231999
   Robert N J, 1997, ONCOLOGY (WILLISTON PARK), V11, P15
   Robson M, 2017, NEW ENGL J MED, V377, P523, DOI 10.1056/NEJMoa1706450
   Romond EH, 2005, NEW ENGL J MED, V353, P1673, DOI 10.1056/NEJMoa052122
   Rugo HS, 2021, JAMA ONCOL, V7, P573, DOI 10.1001/jamaoncol.2020.7932
   Salama AKS, 2020, J CLIN ONCOL, V38, P0, DOI 10.1200/JCO.20.00762
   Saura C, 2020, J CLIN ONCOL, V38, P3138, DOI 10.1200/JCO.20.00147
   Schmid P, 2020, J CLIN ONCOL, V38, P0, DOI 10.1200/JCO.19.00368
   Segovia-Mendoza M, 2015, AM J CANCER RES, V5, P2531
   Slamon D, 2001, SEMIN ONCOL, V28, P13, DOI 10.1053/sonc.2001.22812
   Slamon D, 2011, NEW ENGL J MED, V365, P1273, DOI 10.1056/NEJMoa0910383
   Slamon DJ, 2001, NEW ENGL J MED, V344, P783, DOI 10.1056/NEJM200103153441101
   Smit EF, 2020, J CLIN ONCOL, V38, P0
   Smyth LM, 2020, CANCER DISCOV, V10, P526, DOI 10.1158/2159-8290.CD-19-1209
   Solomon JP, 2019, ANN ONCOL, V30, PVIII16, DOI 10.1093/annonc/mdz384
   Subramanian J, 2019, ONCOLOGIST, V24, PE1303, DOI 10.1634/theoncologist.2018-0845
   Swain SM, 2020, LANCET ONCOL, V21, P519, DOI 10.1016/S1470-2045(19)30863-0
   Tarantino P, 2021, EXPERT OPIN BIOL TH, V21, P127, DOI 10.1080/14712598.2021.1856812
   Tarantino P, 2020, J CLIN ONCOL, V38, P1951, DOI 10.1200/JCO.19.02488
   Tolaney SM, 2015, NEW ENGL J MED, V372, P134, DOI 10.1056/NEJMoa1406281
   Tung NM, 2020, J CLIN ONCOL, V38, P4274, DOI 10.1200/JCO.20.02151
   Turner N, 2020, ANN ONCOL, V31, PS354, DOI 10.1016/j.annonc.2020.08.385
   Turner NC, 2019, ANN ONCOL, V30, P774, DOI 10.1093/annonc/mdz086
   Turner N, 2010, CANCER RES, V70, P2085, DOI 10.1158/0008-5472.CAN-09-3746
   Verlingue L, 2016, ANN ONCOL, V27, P0, DOI 10.1093/annonc/mdw363.70
   Verma S, 2012, NEW ENGL J MED, V367, P1783, DOI 10.1056/NEJMoa1209124
   von Minckwitz G, 2019, NEW ENGL J MED, V380, P617, DOI 10.1056/NEJMoa1814017
   von Minckwitz G, 2017, NEW ENGL J MED, V377, P122, DOI 10.1056/NEJMoa1703643
   Vuylsteke P, 2016, ANN ONCOL, V27, P2059, DOI 10.1093/annonc/mdw320
   Waks AG, 2019, JAMA-J AM MED ASSOC, V321, P288, DOI 10.1001/jama.2018.19323
   Wang Y, 2014, NATURE, V512, P155, DOI 10.1038/nature13600
   Weaver A, 2021, J ONCOL PHARM PRACT, V27, P702, DOI 10.1177/1078155220983425
   Wolff AC, 2018, J CLIN ONCOL, V36, P2105, DOI 10.5858/arpa.2018-0902-SA
   Wu SJ, 2020, FRONT ONCOL, V10, P0, DOI 10.3389/fonc.2020.00301
   Xu BH, 2021, LANCET ONCOL, V22, P351, DOI 10.1016/S1470-2045(20)30702-6
   Yang X, 2020, J CLIN ONCOL, V38, P674, DOI 10.1200/JCO.19.01907
   Yarchoan M, 2019, JCI INSIGHT, V4, P0, DOI 10.1172/jci.insight.126908
   Yates LR, 2017, CANCER CELL, V32, P169, DOI 10.1016/j.ccell.2017.07.005
   Yazaki S, 2020, ANTI-CANCER DRUG, V31, P973, DOI 10.1097/CAD.0000000000000939
NR 124
TC 37
Z9 39
U1 0
U2 10
PU ELSEVIER SCI LTD
PI London
PA 125 London Wall, London, ENGLAND
SN 0305-7372
EI 1532-1967
J9 CANCER TREAT REV
JI Cancer Treat. Rev.
PD JUL 15
PY 2021
VL 98
IS 
BP 
EP 
DI 10.1016/j.ctrv.2021.102223
EA MAY 2021
PG 11
WC Oncology
SC Oncology
GA ST2GL
UT WOS:000662268200011
PM 34049187
DA 2025-03-16
ER

PT J
AU Nami, B
   Ghanaeian, A
   Black, C
   Wang, ZX
AF Nami, Babak
   Ghanaeian, Avrin
   Black, Corbin
   Wang, Zhixiang
TI Epigenetic Silencing of HER2 Expression during Epithelial-Mesenchymal Transition Leads to Trastuzumab Resistance in Breast Cancer
SO LIFE-BASEL
LA English
DT Article
DE epithelial-mesenchymal transition; HER2; ERBB2; breast cancer; epigenetics; trastuzumab
ID lapatinib resistance; neu oncogene; cells; inhibition; activation; mechanism; herceptin; emt
AB HER2 receptor tyrosine kinase (encoded by the ERBB2 gene) is overexpressed in approximately 25% of all breast cancer tumors (HER2-positive breast cancers). Resistance to HER2-targeting therapies is partially due to the loss of HER2 expression in tumor cells during treatment. However, little is known about the exact mechanism of HER2 downregulation in HER2-positive tumor cells. Here, by analyzing publicly available genomic data we investigate the hypothesis that epithelial-mesenchymal transition (EMT) abrogates HER2 expression by epigenetic silencing of the ERBB2 gene as a mechanism of acquired resistance to HER2-targeted therapies. As result, HER2 expression was found to be positively and negatively correlated with the expression of epithelial and mesenchymal phenotype marker genes, respectively. The ERBB2 chromatin of HER2-high epithelial-like breast cancer cells and HER2-low mesenchymal-like cells were found to be open/active and closed/inactive, respectively. Decreased HER2 expression was correlated with increased EMT phenotype, inactivated chromatin and lower response to lapatinib. We also found that induction of EMT in the HER2-positive breast cancer cell line BT474 resulted in downregulated HER2 expression and reduced trastuzumab binding. Our results suggest that ERBB2 gene silencing by epigenetic regulation during EMT may be a mechanism of de novo resistance of HER2-positive breast cancer cells to trastuzumab and lapatinib.
C1 [Nami, Babak; Wang, Zhixiang] Univ Alberta, Fac Med & Dent, Dept Med Genet, Signal Transduct Res Grp, Edmonton, AB T6G 2H7, Canada.
   [Ghanaeian, Avrin; Black, Corbin] McGill Univ, Fac Med & Hlth Sci, Dept Anat & Cell Biol, Montreal, PQ H3A 0G7, Canada.
C3 University of Alberta
RP Nami, B (corresponding author), Univ Alberta, Fac Med & Dent, Dept Med Genet, Signal Transduct Res Grp, Edmonton, AB T6G 2H7, Canada.
EM b.nami@utoronto.ca; avrin.ghanaeianmiandoab@mail.mcgill.ca; corbin.black@mail.mcgill.ca; zhixiang.wang@ualberta.ca
FU Canadian Institutes of Health Research (CIHR); Graduate Studentship from Women and Children's Health Research Institute (WCHRI); CIHR; WCHRI
CR Aertgeerts K, 2011, J BIOL CHEM, V286, P18756, DOI 10.1074/jbc.M110.206193
   Ahmed S, 2015, BREAST CANCER-TOKYO, V22, P101, DOI 10.1007/s12282-015-0587-x
   Arribas J, 2011, CANCER RES, V71, P1515, DOI 10.1158/0008-5472.CAN-10-3795
   Barok M, 2007, MOL CANCER THER, V6, P2065, DOI 10.1158/1535-7163.MCT-06-0766
   Bauerschmitz GJ, 2008, CANCER RES, V68, P5533, DOI 10.1158/0008-5472.CAN-07-5288
   CARPENTER G, 1987, ANNU REV BIOCHEM, V56, P881, DOI 10.1146/annurev.biochem.56.1.881
   Cavaliere C, 2010, CANCER SCI, V101, P1661, DOI 10.1111/j.1349-7006.2010.01593.x
   Cerami E, 2012, CANCER DISCOV, V2, P401, DOI 10.1158/2159-8290.CD-12-0095
   Cho HS, 2003, NATURE, V421, P756, DOI 10.1038/nature01392
   Cufí S, 2012, ONCOTARGET, V3, P395, DOI 10.18632/oncotarget.488
   Di Cello F, 2013, PLOS ONE, V8, P0, DOI 10.1371/journal.pone.0068630
   Gao JJ, 2013, SCI SIGNAL, V6, P0, DOI 10.1126/scisignal.2004088
   Garrett TPJ, 2003, MOL CELL, V11, P495, DOI 10.1016/S1097-2765(03)00048-0
   Giordano A, 2011, J CLIN ONCOL, V29, P0, DOI 10.1200/jco.2011.29.15_suppl.623
   Giordano A, 2012, MOL CANCER THER, V11, P2526, DOI 10.1158/1535-7163.MCT-12-0460
   Ingthorsson S, 2016, ONCOGENE, V35, P4244, DOI 10.1038/onc.2015.489
   Jenndahl LE, 2005, INT J ONCOL, V27, P439
   Köninki K, 2010, CANCER LETT, V294, P211, DOI 10.1016/j.canlet.2010.02.002
   Lesniak D, 2013, PLOS ONE, V8, P0, DOI 10.1371/journal.pone.0071987
   Liu HP, 2010, P NATL ACAD SCI USA, V107, P18115, DOI 10.1073/pnas.1006732107
   Liu L, 2009, CANCER RES, V69, P6871, DOI 10.1158/0008-5472.CAN-08-4490
   Maadi H, 2018, BMC CANCER, V18, P0, DOI 10.1186/s12885-018-4143-x
   Mani SA, 2008, CELL, V133, P704, DOI 10.1016/j.cell.2008.03.027
   Mei SL, 2017, NUCLEIC ACIDS RES, V45, PD658, DOI 10.1093/nar/gkw983
   Nami B, 2019, CANCERS, V11, P0, DOI 10.3390/cancers11030375
   Nami B, 2018, CANCERS, V10, P0, DOI 10.3390/cancers10100342
   Nami B, 2017, METHODS MOL BIOL, V1652, P109, DOI 10.1007/978-1-4939-7219-7_7
   Nami B, 2017, CANCERS, V9, P0, DOI 10.3390/cancers9050040
   Nilsson GMA, 2014, INT J ONCOL, V45, P82, DOI 10.3892/ijo.2014.2424
   Oliveras-Ferraros C, 2012, CELL CYCLE, V11, P4020, DOI 10.4161/cc.22225
   Oliveras-Ferraros C, 2010, BIOCHEM BIOPH RES CO, V397, P27, DOI 10.1016/j.bbrc.2010.05.041
   Pegram M D, 2000, CANCER TREAT RES, V103, P57
   Pereira B, 2016, NAT COMMUN, V7, P0, DOI 10.1038/ncomms11479
   Reim F, 2009, CANCER RES, V69, P8058, DOI 10.1158/0008-5472.CAN-09-0834
   Rennstam K, 2007, CANCER GENET CYTOGEN, V172, P95, DOI 10.1016/j.cancergencyto.2006.09.014
   Rennstam K, 2010, BREAST CANCER RES TR, V122, P315, DOI 10.1007/s10549-009-0568-x
   Sartor MA, 2010, BIOINFORMATICS, V26, P456, DOI 10.1093/bioinformatics/btp683
   SCHECHTER AL, 1984, NATURE, V312, P513, DOI 10.1038/312513a0
   SLAMON DJ, 1989, SCIENCE, V244, P707, DOI 10.1126/science.2470152
   SLAMON DJ, 1987, SCIENCE, V235, P177, DOI 10.1126/science.3798106
   TANDON AK, 1989, J CLIN ONCOL, V7, P1120, DOI 10.1200/JCO.1989.7.8.1120
   Teng L, 2015, BIOINFORMATICS, V31, P2560, DOI 10.1093/bioinformatics/btv158
   Tural D, 2014, EXPERT REV ANTICANC, V14, P1089, DOI 10.1586/14737140.2014.929946
   Yarden Y, 2001, NAT REV MOL CELL BIO, V2, P127, DOI 10.1038/35052073
   Zhou X, 2013, NAT METHODS, V10, P375, DOI 10.1038/nmeth.2440
NR 45
TC 7
Z9 9
U1 4
U2 5
PU MDPI
PI BASEL
PA ST ALBAN-ANLAGE 66, CH-4052 BASEL, SWITZERLAND
SN 
EI 2075-1729
J9 LIFE-BASEL
JI Life-Basel
PD SEP 15
PY 2021
VL 11
IS 9
BP 
EP 
DI 10.3390/life11090868
PG 12
WC Biology; Microbiology
SC Life Sciences & Biomedicine - Other Topics; Microbiology
GA UV9EQ
UT WOS:000699772600001
PM 34575017
DA 2025-03-16
ER

PT J
AU Denkert, C
   Seither, F
   Schneeweiss, A
   Link, T
   Blohmer, JU
   Just, M
   Wimberger, P
   Forberger, A
   Tesch, H
   Jackisch, C
   Schmatloch, S
   Reinisch, M
   Solomayer, EF
   Schmitt, WD
   Hanusch, C
   Fasching, PA
   Lübbe, K
   Solbach, C
   Huober, J
   Rhiem, K
   Marmé, F
   Reimer, T
   Schmidt, M
   Sinn, B
   Janni, W
   Stickeler, E
   Michel, L
   Stötzer, O
   Hahnen, E
   Furlanetto, J
   Seiler, S
   Nekljudova, V
   Untch, M
   Loibl, S
AF Denkert, Carsten
   Seither, Fenja
   Schneeweiss, Andreas
   Link, Theresa
   Blohmer, Jens-Uwe
   Just, Marianne
   Wimberger, Pauline
   Forberger, Almuth
   Tesch, Hans
   Jackisch, Christian
   Schmatloch, Sabine
   Reinisch, Mattea
   Solomayer, Erich F.
   Schmitt, Wolfgang D.
   Hanusch, Claus
   Fasching, Peter A.
   Luebbe, Kristina
   Solbach, Christine
   Huober, Jens
   Rhiem, Kerstin
   Marme, Frederik
   Reimer, Toralf
   Schmidt, Marcus
   Sinn, Bruno, V
   Janni, Wolfgang
   Stickeler, Elmar
   Michel, Laura
   Stoetzer, Oliver
   Hahnen, Eric
   Furlanetto, Jenny
   Seiler, Sabine
   Nekljudova, Valentina
   Untch, Michael
   Loibl, Sibylle
TI Clinical and molecular characteristics of HER2-low-positive breast cancer: pooled analysis of individual patient data from four prospective, neoadjuvant clinical trials
SO LANCET ONCOLOGY
LA English
DT Article
ID american-society; her2 expression; recommendations; paclitaxel
AB Background The development of anti-HER2 antibody-drug conjugates opens new therapeutic options for patients with breast cancer, including patients with low expression of HER2. To characterise this new breast cancer subtype, we have compared the clinical and molecular characteristics of HER2-low-positive and HER2-zero breast cancer, including response to neoadjuvant chemotherapy and prognosis. Methods In this pooled analysis of individual patient data, we evaluated a cohort of 2310 patients with HER2non-amplified primary breast cancer that were treated with neoadjuvant combination chemotherapy in four prospective neoadjuvant clinical trials (GeparSepto, NCT01583426; GeparOcto, NCT02125344; GeparX, NCT02682693; Gain-2 neoadjuvant, NCT01690702) between July 30, 2012, and March 20, 2019. Central HER2 testing was done prospectively before random assignment of participants in all trials. HER2-low-positive status was defined as immunohistochemistry (IHC) 1+ or IHC2+/in-situ hybridisation negative and HER2-zero was defined as IHC0, based on the American Society of Clinical Oncology/College of American Pathologists guidelines. Disease-free survival and overall survival data were available for 1694 patients (from all trials except GeparX) with a median followup of 46.6 months (IQR 35.0-52.3). Bivariable and multivariable logistic regression models and Cox-proportional hazards models were performed based on a predefined statistical analysis plan for analysis of the endpoints pathological complete response, disease-free survival, and overall survival. Findings A total of 1098 (47.5%) of 2310 tumours were HER2-low-positive and 1212 (52.5%) were HER2-zero. 703 (64.0%) of 1098 patients with HER2-low-positive tumours were hormone receptor positive, compared with 445 (36.7%) of 1212 patients with HER2-zero tumours (p<0.0001). HER2-low-positive tumours had a significantly lower pathological complete response rate than HER2-zero tumours (321 [29.2%] of 1098 vs 473 [39.0%] of 1212, p=0.0002). Pathological complete response was also significantly lower in HER2-low-positive tumours versus HER2-zero tumours in the hormone receptor-positive subgroup (123 [17.5%] of 703 vs 105 [23.6%] of 445, p=0.024), but not in the hormone receptor-negative subgroup (198 [50.1%] of 395 vs 368 [48.0%] of 767, p=0.21). Patients with HER2-low-positive tumours had significantly longer survival than did patients with HER2-zero tumours (3-year disease-free survival: 83.4% [95% CI 80.5-85.9] vs 76.1% [72.9-79.0]; stratified log-rank test p=0.0084; 3-year overall survival: 91.6% [84.9-93.4] vs 85.8% [83.0-88.1]; stratified log-rank test p=0.0016). Survival differences were also seen in patients with hormone receptor-negative tumours (3-year disease free survival: 84.5% [95% CI 79.5-88.3] vs 74.4% [70.2-78.0]; stratified log-rank test p=0.0076; 3-year overall survival: 90.2% [86.0-93.2] vs 84.3% [80.7-87.3], stratified log-rank test p=0.016), but not in patients with hormone receptor-positive tumours (3-year disease-free survival 82.8% [79.1-85.9] vs 79.3% [73.9-83.7]; stratified log-rank test p=0.39; 3-year overall survival 92.3% [89.6-94.4] vs 88.4% [83.8-91.8]; stratified log-rank test p=0.13). Interpretation Our results show that HER2-low-positive tumours can be identified as new subgroup of breast cancer by standardised IHC, distinct from HER2-zero tumours. HER2-low-positive tumours have a specific biology and show differences in response to therapy and prognosis, which is particularly relevant in therapy-resistant, hormone receptor-negative tumours. Our results provide a basis for a better understanding of the biology of breast cancer subtypes and the refinement of future diagnostic and therapeutic strategies. Funding German Cancer Aid (Deutsche Krebshilfe). Copyright (c) 2021 Elsevier Ltd. All rights reserved.
C1 [Denkert, Carsten] Philipps Univ Marburg, Inst Pathol, Marburg, Germany.
   [Denkert, Carsten] Univ Hosp Giessen & Marburg, Marburg, Germany.
   [Denkert, Carsten; Seither, Fenja; Furlanetto, Jenny; Seiler, Sabine; Nekljudova, Valentina; Loibl, Sibylle] German Breast Grp, Neu Isenburg, Germany.
   [Schneeweiss, Andreas; Michel, Laura] Univ Klinikum, Natl Ctr Tumorerkrankungen, Heidelberg, Germany.
   [Schneeweiss, Andreas; Michel, Laura] Deutsch Krebsforschungszentrum, Heidelberg, Germany.
   [Link, Theresa; Wimberger, Pauline] Univ Klinikum, Dept Gynecol & Obstet, Heidelberg, Germany.
   [Forberger, Almuth] Univ Klinikum, Inst Pathol, Heidelberg, Germany.
   [Blohmer, Jens-Uwe] Tech Univ Dresden, Univ Klinikum Carl Gustav Carus Dresden, Dresden, Germany.
   [Blohmer, Jens-Uwe] Charite Univ Med Berlin, Breast Canc Ctr, Berlin, Germany.
   [Just, Marianne] Onkol Schwerpunktpraxis Bielefeld, Bielefeld, Germany.
   [Tesch, Hans] Onkol Bethanien Krankenhaus Frankfurt, Frankfurt, Germany.
   [Jackisch, Christian] Sana Klinikum Offenbach, Dept Gynecol, Offenbach, Germany.
   [Schmatloch, Sabine] Brustzentrum Kassel, Elisabeth Krankenhaus, Kassel, Germany.
   [Reinisch, Mattea] Kliniken Essen Mitte, Interdisciplinary Breast Unit, Essen, Germany.
   [Solomayer, Erich F.] Univ Saarland, Dept Gynecol, Homburg, Germany.
   [Schmitt, Wolfgang D.; Sinn, Bruno, V] Free Univ Berlin, Charite Univ Med Berlin, Berlin, Germany.
   [Schmitt, Wolfgang D.; Sinn, Bruno, V] Humboldt Univ, Inst Pathol, Berlin, Germany.
   [Hanusch, Claus] Frauenklin Munchen, Rotkreuzklinikum Munchen, Munich, Germany.
   [Fasching, Peter A.] Friedrich Alexander Univ Erlangen Nurnberg, Univ Hosp Erlangen, Comprehens Canc Ctr Erlangen EMN, Dept Gynecol & Obstet, Erlangen, Germany.
   [Luebbe, Kristina] DIAKOVERE Henriettenstift Gynakol, Hannover, Germany.
   [Solbach, Christine] Univ Hosp Frankfurt, Dept Gynecol & Obstet, Frankfurt, Germany.
   [Huober, Jens; Janni, Wolfgang] Univ Ulm, Univ Hosp Ulm, Dept Gynecol & Obstet, Ulm, Germany.
   [Rhiem, Kerstin; Hahnen, Eric] Univ Cologne, Fac Med, Ctr Familial Breast & Ovarian Canc, Ctr Integrated Oncol, Cologne, Germany.
   [Rhiem, Kerstin; Hahnen, Eric] Univ Cologne, Univ Hosp Cologne, Cologne, Germany.
   [Marme, Frederik] Heidelberg Univ, Univ Frauenklin Mannheim, Med Fak Mannheim, Mannheim, Germany.
   [Reimer, Toralf] Univ Rostock, Dept Obstet & Gynecol, Rostock, Germany.
   [Schmidt, Marcus] Univ Med Mainz, Dept Obstet & Gynecol, Mainz, Germany.
   [Stickeler, Elmar] Rheinisch Westfal Tech Hsch Aachen Univ, Clin Gynaecol & Obstetr, Aachen, Germany.
   [Stoetzer, Oliver] Hamatoonkol Schwerpunktpraxis, Munich, Germany.
   [Untch, Michael] Helios Klinikum Berlin Buch, Breast Canc Ctr, Dept Gynecol & Obstet, Berlin, Germany.
   [Loibl, Sibylle] Goethe Univ Frankfurt, Frankfurt, Germany.
C3 Philipps University Marburg; University Hospital of Giessen & Marburg; German Breast Group; Helmholtz Association; German Cancer Research Center (DKFZ); Ruprecht Karls University Heidelberg; National Center for Tumor Diseases; Helmholtz Association; German Cancer Research Center (DKFZ); Ruprecht Karls University Heidelberg; Ruprecht Karls University Heidelberg; Technische Universitat Dresden; Carl Gustav Carus University Hospital; Berlin Institute of Health; Free University of Berlin; Humboldt University of Berlin; Charite Universitatsmedizin Berlin; Sana Klinikum Offenbach; Kliniken Essen-Mitte; Saarland University; Berlin Institute of Health; Free University of Berlin; Humboldt University of Berlin; Charite Universitatsmedizin Berlin; Humboldt University of Berlin; University of Erlangen Nuremberg; Goethe University Frankfurt; Goethe University Frankfurt Hospital; Ulm University; University of Cologne; University of Cologne; Ruprecht Karls University Heidelberg; University of Rostock; Johannes Gutenberg University of Mainz; RWTH Aachen University; Helios Kliniken; Goethe University Frankfurt
RP Denkert, C (corresponding author), Philipps Univ Marburg, Inst Pathol, Marburg, Germany.; Denkert, C (corresponding author), Univ Hosp Giessen & Marburg, Marburg, Germany.
EM carsten.denkert@uni-marburg.de
FU German Cancer Aid (Deutsche Krebshilfe)
CR Banerji U, 2019, LANCET ONCOL, V20, P1124, DOI 10.1016/S1470-2045(19)30328-6
   Camp RL, 2003, CANCER RES, V63, P1445
   Denkert C, 2013, ANN ONCOL, V24, P632, DOI 10.1093/annonc/mds339
   Denkert C, 2018, LANCET ONCOL, V19, P40, DOI 10.1016/S1470-2045(17)30904-X
   Fehrenbacher L, 2020, J CLIN ONCOL, V38, P0, DOI 10.1200/JCO.19.01455
   Giobbie-Hurder A, 2013, J CLIN ONCOL, V31, P2963, DOI 10.1200/JCO.2013.49.5283
   Link T, 2019, SAN ANT BREAST CANC, V0, P0
   Loibl S, 2019, CLIN CANCER RES, V25, P3986, DOI 10.1158/1078-0432.CCR-18-3258
   Loibl S, 2017, LANCET, V389, P2415, DOI 10.1016/S0140-6736(16)32417-5
   McShane LM, 2005, JNCI-J NATL CANCER I, V97, P1180, DOI 10.1093/jnci/dji237
   Modi S, 2020, J CLIN ONCOL, V38, P1887, DOI 10.1200/JCO.19.02318
   Modi S, 2020, NEW ENGL J MED, V382, P610, DOI 10.1056/NEJMoa1914510
   Moebus V, 2020, P AM SOC CLIN ONCO S, V38, P516
   Nakada T, 2019, CHEM PHARM BULL, V67, P173, DOI 10.1248/cpb.c18-00744
   Osborne CK, 2011, ANNU REV MED, V62, P233, DOI 10.1146/annurev-med-070909-182917
   Pfitzner BM, 2018, MODERN PATHOL, V31, P607, DOI 10.1038/modpathol.2017.171
   Pohl-Rescigno E, 2020, JAMA ONCOL, V6, P744, DOI 10.1001/jamaoncol.2020.0007
   Rüschoff J, 2017, MODERN PATHOL, V30, P217, DOI 10.1038/modpathol.2016.164
   Salgado R, 2015, ANN ONCOL, V26, P259, DOI 10.1093/annonc/mdu450
   Schettini F, 2021, NPJ BREAST CANCER, V7, P0, DOI 10.1038/s41523-020-00208-2
   Schneeweiss A, 2019, EUR J CANCER, V106, P181, DOI 10.1016/j.ejca.2018.10.015
   Shitara K, 2019, LANCET ONCOL, V20, P827, DOI 10.1016/S1470-2045(19)30088-9
   Takegawa N, 2019, INT J CANCER, V145, P3414, DOI 10.1002/ijc.32408
   Tamura K, 2019, LANCET ONCOL, V20, P816, DOI 10.1016/S1470-2045(19)30097-X
   Untch M, 2016, LANCET ONCOL, V17, P345, DOI 10.1016/S1470-2045(15)00542-2
   Wolff AC, 2007, ARCH PATHOL LAB MED, V131, P18, DOI 10.1043/1543-2165(2007)131[18:ASOCCO]2.0.CO;2
   Wolff AC, 2018, J CLIN ONCOL, V36, P2105, DOI 10.5858/arpa.2018-0902-SA
   Wolff AC, 2013, J CLIN ONCOL, V31, P3997, DOI 10.1200/JCO.2013.50.9984
NR 28
TC 327
Z9 347
U1 7
U2 54
PU ELSEVIER SCIENCE INC
PI NEW YORK
PA STE 800, 230 PARK AVE, NEW YORK, NY 10169 USA
SN 1470-2045
EI 1474-5488
J9 LANCET ONCOL
JI Lancet Oncol.
PD AUG 15
PY 2021
VL 22
IS 8
BP 1151
EP 1161
DI 10.1016/S1470-2045(21)00301-6
EA JUL 2021
PG 11
WC Oncology
SC Oncology
GA TZ0XK
UT WOS:000684199600035
PM 34252375
DA 2025-03-16
ER

PT J
AU Marchiò, C
   Annaratone, L
   Marques, A
   Casorzo, L
   Berrino, E
   Sapino, A
AF Marchio, Caterina
   Annaratone, Laura
   Marques, Ana
   Casorzo, Laura
   Berrino, Enrico
   Sapino, Anna
TI Evolving concepts in HER2 evaluation in breast cancer: Heterogeneity, HER2-low carcinomas and beyond
SO SEMINARS IN CANCER BIOLOGY
LA English
DT Review
DE HER2; Amplification; Mutation; HER2-low; Heterogeneity
ID in-situ hybridization; polymerase-chain-reaction; pathological complete response; paraffin-embedded breast; intratumoral heterogeneity; genetic-heterogeneity; open-label; trastuzumab emtansine; clinicopathological significance; clinical-implications
AB The human epidermal growth factor receptor 2 (HER2) is a well-known negative prognostic factor in breast cancer and a target of the monoclonal antibody trastuzumab as well as of other anti-HER2 compounds. Pioneering works on HER2-positive breast cancer in the 90s' launched a new era in clinical research and oncology practice that has reshaped the natural history of this disease. In diagnostic pathology the HER2 status is routinely assessed by using a combination of immunohistochemistry (IHC, to evaluate HER2 protein expression levels) and in situ hybridization (ISH, to assess HER2 gene status). For this purpose, international recommendations have been developed by a consensus of experts in the field, which have changed over the years according to new experimental and clinical data. In this review article we will document the changes that have contributed to a better evaluation of the HER2 status in clinical practice, furthermore we will discuss HER2 heterogeneity defined by IHC and ISH as well as by transcriptomic analysis and we will critically describe the complexity of HER2 equivocal results. Finally, we will introduce the clinical impact of HER2 mutations and we will define the upcoming category of HER2-low breast cancer with respect to emerging clinical data on the efficacy of specific antiHER2 agents in subgroups of breast carcinomas lacking the classical oncogene addition dictated by HER2 amplification.
C1 [Marchio, Caterina; Annaratone, Laura; Berrino, Enrico; Sapino, Anna] Univ Turin, Dept Med Sci, Turin, Italy.
   [Marchio, Caterina; Annaratone, Laura; Marques, Ana; Casorzo, Laura; Berrino, Enrico; Sapino, Anna] FPO IRCCS, Pathol Unit, Candiolo Canc Inst, Str Prov 142,Km 3,95, I-10060 Candiolo, Italy.
   [Marques, Ana] Ctr Hosp Sao Joao, Pathol Unit, Porto, Portugal.
C3 University of Turin; IRCCS Fondazione del Piemonte per l'Oncologia; Sao Joao Hospital
RP Marchiò, C; Sapino, A (corresponding author), Univ Turin, Dept Med Sci, Turin, Italy.; Marchiò, C; Sapino, A (corresponding author), FPO IRCCS, Pathol Unit, Candiolo Canc Inst, Str Prov 142,Km 3,95, I-10060 Candiolo, Italy.
EM caterina.marchio@unito.it; anna.sapino@ircc.it
FU AIRC [IG 2019 - ID 22850]; Italian Ministry of Education, University and Research - MIUR [PRIN 2015HAJH8E]; Italian Ministry of Health, Ricerca Corrente 2018-2019; AIRC 5xMille MCO Extension Program [9970]; FPRC 5xMille Ministero Salute; MIUR-"Dipartimenti di Eccellenza 2018-2022" [D15D18000410001]; FPRC 5xmille 2015 MIUR ("Progetto Futuro"); Fondazione Umberto Veronesi; Dipartimenti di Eccellenza 2018-2022 [D15D18000410001]
CR Allison KH, 2011, AM J CLIN PATHOL, V136, P864, DOI 10.1309/AJCPXTZSKBRIP07W
   Annaratone L, 2019, ENCY PATHOLOGY, V0, P0
   Annaratone L, 2017, ONCOTARGET, V8, P18680, DOI 10.18632/oncotarget.15727
   [Anonymous], 2019, J NATL CANC I, V0, P0
   [Anonymous], 2018, KADCYLA ADO TRASTUZU, V0, P0
   Arriola E, 2008, LAB INVEST, V88, P491, DOI 10.1038/labinvest.2008.19
   Baehner FL, 2010, J CLIN ONCOL, V28, P4300, DOI 10.1200/JCO.2009.24.8211
   Ballard M, 2017, MODERN PATHOL, V30, P227, DOI 10.1038/modpathol.2016.175
   Banerji U, 2019, LANCET ONCOL, V20, P1124, DOI 10.1016/S1470-2045(19)30328-6
   Bartlett AI, 2011, AM J CLIN PATHOL, V136, P266, DOI 10.1309/AJCP0EN6AQMWETZZ
   Benöhr P, 2005, ANTICANCER RES, V25, P1895
   Bose R, 2013, CANCER DISCOV, V3, P224, DOI 10.1158/2159-8290.CD-12-0349
   Buckley NE, 2016, SCI REP-UK, V6, P0, DOI 10.1038/srep23383
   Cardoso F, 2019, ANN ONCOL, V30, P1194, DOI 10.1093/annonc/mdz173
   Carey LA, 2016, J CLIN ONCOL, V34, P542, DOI 10.1200/JCO.2015.62.1268
   Cerami E, 2012, CANCER DISCOV, V2, P401, DOI 10.1158/2159-8290.CD-12-0095
   Chang MC, 2012, MODERN PATHOL, V25, P683, DOI 10.1038/modpathol.2011.206
   Dabbs DJ, 2011, J CLIN ONCOL, V29, P4279, DOI 10.1200/JCO.2011.34.7963
   Deniziaut G, 2016, ONCOTARGET, V7, P73337, DOI 10.18632/oncotarget.11819
   Denkert C, 2013, ANN ONCOL, V24, P632, DOI 10.1093/annonc/mds339
   Diéras V, 2017, LANCET ONCOL, V18, P732, DOI 10.1016/S1470-2045(17)30312-1
   Ding QQ, 2019, HUM PATHOL, V92, P32, DOI 10.1016/j.humpath.2019.07.006
   Eggemann H, 2015, ENDOCR-RELAT CANCER, V22, P725, DOI 10.1530/ERC-15-0335
   Elster N, 2015, BREAST CANCER RES TR, V149, P5, DOI 10.1007/s10549-014-3250-x
   Fehrenbacher L, 2018, CANCER RES, V78, P0, DOI 10.1158/1538-7445.SABCS17-GS1-02
   Ferrari A, 2016, NAT COMMUN, V7, P0, DOI 10.1038/ncomms12222
   Gao QS, 2018, CELL REP, V23, P227, DOI 10.1016/j.celrep.2018.03.050
   Gjerdrum LM, 2004, J MOL DIAGN, V6, P42, DOI 10.1016/S1525-1578(10)60490-4
   Gordian-Arroyo AM, 2019, AM J CLIN PATHOL, V152, P17, DOI 10.1093/ajcp/aqz012
   Hanker AB, 2017, CANCER DISCOV, V7, P575, DOI 10.1158/2159-8290.CD-16-1431
   Hanna W, 2007, BREAST J, V13, P122, DOI 10.1111/j.1524-4741.2007.00396.x
   Hanna WM, 2014, MODERN PATHOL, V27, P4, DOI 10.1038/modpathol.2013.103
   Hayes DF, 2019, NEW ENGL J MED, V381, P1284, DOI 10.1056/NEJMcibr1909386
   Hendriks BS, 2013, MOL CANCER THER, V12, P1816, DOI 10.1158/1535-7163.MCT-13-0180
   Hou YJ, 2017, BREAST CANCER RES TR, V166, P447, DOI 10.1007/s10549-017-4453-8
   Hyman DM, 2018, NATURE, V554, P189, DOI 10.1038/nature25475
   Iverson AA, 2009, J MOL DIAGN, V11, P117, DOI 10.2353/jmoldx.2009.080070
   Khoury T, 2018, AM J CLIN PATHOL, V149, P275, DOI 10.1093/ajcp/aqx164
   Kong XY, 2019, CANCER MANAG RES, V11, P5971, DOI 10.2147/CMAR.S194137
   Krop IE, 2017, LANCET ONCOL, V18, P743, DOI 10.1016/S1470-2045(17)30313-3
   Krop IE, 2014, LANCET ONCOL, V15, P689, DOI 10.1016/S1470-2045(14)70178-0
   Kurozumi S, 2016, BREAST CANCER RES TR, V158, P99, DOI 10.1007/s10549-016-3856-2
   Lee HJ, 2015, AM J CLIN PATHOL, V144, P570, DOI 10.1309/AJCP51HCGPOPWSCY
   Lee HJ, 2014, AM J CLIN PATHOL, V142, P755, DOI 10.1309/AJCPIRL4GUVGK3YX
   Lee S, 2011, J KOREAN MED SCI, V26, P1001, DOI 10.3346/jkms.2011.26.8.1001
   Llombart-Cussac A, 2017, LANCET ONCOL, V18, P545, DOI 10.1016/S1470-2045(17)30021-9
   Loibl S, 2014, J CLIN ONCOL, V32, P3212, DOI 10.1200/JCO.2014.55.7876
   Marchiò C, 2008, J PATHOL, V216, P399, DOI 10.1002/path.2423
   Marchio C, 2018, AM J SURG PATHOL, V0, P0
   Marchiò C, 2009, J PATHOL, V219, P16, DOI 10.1002/path.2574
   Meehan K, 2017, CLIN TRANSL ONCOL, V19, P606, DOI 10.1007/s12094-016-1573-2
   Ménard S, 2008, ANN ONCOL, V19, P1706, DOI 10.1093/annonc/mdn369
   Metzger O, 2019, J CLIN ONCOL, V37, P0, DOI 10.1200/JCO.2019.37.15_suppl.502
   Modi S, 2020, J CLIN ONCOL, V0, P0
   Modi S, 2020, NEW ENGL J MED, V382, P610, DOI 10.1056/NEJMoa1914510
   Moelans CB, 2010, BREAST CANCER RES TR, V120, P1, DOI 10.1007/s10549-009-0539-2
   Nakada T, 2019, CHEM PHARM BULL, V67, P173, DOI 10.1248/cpb.c18-00744
   Navin N, 2010, GENOME RES, V20, P68, DOI 10.1101/gr.099622.109
   Nayar U, 2019, NAT GENET, V51, P207, DOI 10.1038/s41588-018-0287-5
   Neumeister VM, 2012, JNCI-J NATL CANCER I, V104, P1815, DOI 10.1093/jnci/djs438
   Ng CKY, 2015, GENOME BIOL, V16, P0, DOI 10.1186/s13059-015-0657-6
   Öhlschlegel C, 2011, J CLIN PATHOL, V64, P1112, DOI 10.1136/jclinpath-2011-200265
   Onsum MD, 2013, AM J PATHOL, V183, P1446, DOI 10.1016/j.ajpath.2013.07.015
   Orsetti B, 2004, CANCER RES, V64, P6453, DOI 10.1158/0008-5472.CAN-04-0756
   Ou SHI, 2017, J THORAC ONCOL, V12, P446, DOI 10.1016/j.jtho.2016.11.2224
   Pereira B, 2016, NAT COMMUN, V7, P0, DOI 10.1038/ncomms11479
   Perez EA, 2019, BMC CANCER, V19, P0, DOI 10.1186/s12885-019-5687-0
   Pernas S, 2019, THER ADV MED ONCOL, V11, P0, DOI 10.1177/1758835919833519
   Petrelli F, 2017, BREAST CANCER RES TR, V166, P339, DOI 10.1007/s10549-017-4419-x
   Prat A, 2014, JNCI-J NATL CANCER I, V106, P0, DOI 10.1093/jnci/dju152
   Press MF, 2016, J CLIN ONCOL, V34, P3518, DOI 10.1200/JCO.2016.66.6693
   Ragazzi M, 2017, BREAST, V34, P65, DOI 10.1016/j.breast.2017.05.001
   Razavi P, 2018, CANCER CELL, V34, P427, DOI 10.1016/j.ccell.2018.08.008
   Rosa-Rosa JM, 2019, CANCERS BASEL, V0, P11
   Roskoski R, 2014, PHARMACOL RES, V79, P34, DOI 10.1016/j.phrs.2013.11.002
   Ross JS, 2016, CANCER-AM CANCER SOC, V122, P2654, DOI 10.1002/cncr.30102
   Rossi V, 2012, ONCOLOGIST, V17, P1418, DOI 10.1634/theoncologist.2012-0194
   Rye IH, 2018, MOL ONCOL, V12, P1838, DOI 10.1002/1878-0261.12375
   Sapino Anna, 2015, RECENT RESULTS CANCER RES, V199, P65, DOI 10.1007/978-3-319-13957-9_7
   Sapino A, 2014, ONCOLOGIST, V19, P1118, DOI 10.1634/theoncologist.2014-0195
   Sapino A, 2013, FRONT ONCOL, V3, P0, DOI 10.3389/fonc.2013.00129
   Schulz D, 2018, CELL SYST, V6, P25, DOI 10.1016/j.cels.2017.12.001
   Seol H, 2012, MODERN PATHOL, V25, P938, DOI 10.1038/modpathol.2012.36
   Shafi H, 2013, J CLIN PATHOL, V66, P649, DOI 10.1136/jclinpath-2012-201403
   Slamon DJ, 2001, NEW ENGL J MED, V344, P783, DOI 10.1056/NEJM200103153441101
   Song H, 2014, BMC CANCER, V14, P0, DOI 10.1186/1471-2407-14-647
   Swain SM, 2015, NEW ENGL J MED, V372, P724, DOI 10.1056/NEJMoa1413513
   Van Bockstal M, 2018, BREAST, V37, P52, DOI 10.1016/j.breast.2017.10.012
   Vance GH, 2009, ARCH PATHOL LAB MED, V133, P611, DOI 10.1043/1543-2165-133.4.611
   Varga Z, 2012, BREAST CANCER RES TR, V132, P925, DOI 10.1007/s10549-011-1642-8
   Vinatzer U, 2005, CLIN CANCER RES, V11, P8348, DOI 10.1158/1078-0432.CCR-05-0841
   von Minckwitz G, 2019, NEW ENGL J MED, V380, P617, DOI 10.1056/NEJMoa1814017
   Wang F, 2012, J MOL DIAGN, V14, P22, DOI 10.1016/j.jmoldx.2011.08.002
   Wang TH, 2017, CANCER SCI, V108, P671, DOI 10.1111/cas.13182
   Wang Z, 2013, J MOL DIAGN, V15, P210, DOI 10.1016/j.jmoldx.2012.10.003
   Wolff AC, 2007, ARCH PATHOL LAB MED, V131, P18, DOI 10.1043/1543-2165(2007)131[18:ASOCCO]2.0.CO;2
   Wolff AC, 2018, J CLIN ONCOL, V36, P2105, DOI 10.5858/arpa.2018-0902-SA
   Wolff AC, 2013, J CLIN ONCOL, V31, P3997, DOI 10.1200/JCO.2013.50.9984
   Wong DJL, 2014, ANN TRANSL MED, V2, P0, DOI 10.3978/j.issn.2305-5839.2014.08.13
   Xu B, 2019, PATHOL RES PRACT, V215, P251, DOI 10.1016/j.prp.2018.10.035
   Xu XW, 2017, CLIN CANCER RES, V23, P5123, DOI 10.1158/1078-0432.CCR-16-2191
   Yang YL, 2012, BREAST CANCER RES TR, V134, P1095, DOI 10.1007/s10549-012-2046-0
   Yeh IT, 2009, MODERN PATHOL, V22, P1169, DOI 10.1038/modpathol.2009.78
   Zehir A, 2017, NAT MED, V23, P703, DOI 10.1038/nm.4333
   Zhao S, 2019, THERANOSTICS, V9, P4935, DOI 10.7150/thno.35730
   Zhu YZ, 2016, EXP MOL PATHOL, V100, P287, DOI 10.1016/j.yexmp.2015.11.027
   Zuo WJ, 2016, CLIN CANCER RES, V22, P4859, DOI 10.1158/1078-0432.CCR-15-3036
NR 108
TC 204
Z9 217
U1 15
U2 73
PU ACADEMIC PRESS LTD- ELSEVIER SCIENCE LTD
PI LONDON
PA 24-28 OVAL RD, LONDON NW1 7DX, ENGLAND
SN 1044-579X
EI 1096-3650
J9 SEMIN CANCER BIOL
JI Semin. Cancer Biol.
PD JUL 15
PY 2021
VL 72
IS 
BP 123
EP 135
DI 10.1016/j.semcancer.2020.02.016
EA MAY 2021
PG 13
WC Oncology
SC Oncology
GA SE2FS
UT WOS:000651889400013
PM 32112814
DA 2025-03-16
ER

PT J
AU Adams, E
   Wildiers, H
   Neven, P
   Punie, K
AF Adams, E.
   Wildiers, H.
   Neven, P.
   Punie, K.
TI Sacituzumab govitecan and trastuzumab deruxtecan: two new antibody-drug conjugates in the breast cancer treatment landscape
SO ESMO OPEN
LA English
DT Review
DE antibody-drug conjugates; sacituzumab govitecan; trastuzumab deruxtecan; HER2-positive breast cancer; triple-negative breast cancer
ID phase i/ii; emtansine; adc
AB Background: Two new antibodyedrug conjugates (ADCs) containing a topoisomerase I inhibitor payload have recently emerged in the breast cancer (BC) treatment landscape. Sacituzumab govitecan-hziy (SG) is a first-in-class antitrophoblast cell-surface antigen 2 ADC approved for pretreated metastatic triple-negative breast cancer (mTNBC) and trastuzumab deruxtecan (T-DXd) gained approval for human epidermal growth factor receptor-2 (HER2)-positive advanced BC (aBC). We aim to provide a contemporary review and the current clinical trial landscape of SG and T-DXd in BC. Materials and methods: We conducted a literature search from Medline database through PubMed, major conference proceedings [abstracts from European Society for Medical Oncology (Breast) Congress, American Society of Clinical Oncology annual meeting, San Antonio Breast Cancer Symposium] and ClinicalTrials. gov with search terms 'sacituzumab govitecan', 'IMMU-132', 'trastuzumab deruxtecan' and 'DS-8201a' up to 21 March 2021. Results: We assessed 293 records for eligibility, of which 153 were included in this review after screening and exclusion. For SG, efficacy and safety data are available from a phase III trial in pretreated mTNBC and from a phase I/II basket study in mTNBC and hormone receptor-positive/HER2-negative aBC. Thirteen trials with pending primary analysis are ongoing with SG as single agent or in combination, of which 11 are enrolling (2/11 in the early setting). For T-DXd, efficacy/safety data are available as single agent in pretreated HER2-positive (phase Ib and phase II) and in HER2low aBC (phase Ib), and in combination with nivolumab in HER2-low/positive aBC (phase Ib). Of 23 ongoing trials with T-DXd, 12 are open for enrollment and 3 phase III trials have completed recruitment. The distinct safety profiles of both drugs and their management are discussed. Conclusion: Given their robust single-agent activity, SG and T-DXd are expected to substantially impact treatment standards, both in and far beyond the currently approved indications. Several trials are investigating new treatment settings for both drugs, including a transition to earlier lines and combinations with other anticancer treatments such as immune checkpoint inhibitors.
C1 [Adams, E.] Univ Hosp Leuven, Dept Gen Internal Med, Leuven, Belgium.
   [Wildiers, H.; Punie, K.] Univ Hosp Leuven, Dept Gen Med Oncol, Herestr 49, B-3000 Leuven, Belgium.
   [Wildiers, H.; Neven, P.; Punie, K.] Univ Hosp Leuven, Leuven Canc Inst, Multidisciplinary Breast Ctr, Leuven, Belgium.
   [Wildiers, H.; Punie, K.] Katholieke Univ Leuven, Dept Oncol, Lab Expt Oncol, Leuven, Belgium.
   [Neven, P.] Univ Hosp Leuven, Dept Gynaecol Obstet, Leuven, Belgium.
   [Neven, P.] Katholieke Univ Leuven, Dept Oncol, Gynaecol Oncol, Leuven, Belgium.
C3 KU Leuven; University Hospital Leuven; KU Leuven; University Hospital Leuven; KU Leuven; University Hospital Leuven; KU Leuven; KU Leuven; University Hospital Leuven; KU Leuven
RP Punie, K (corresponding author), Univ Hosp Leuven, Dept Gen Med Oncol, Herestr 49, B-3000 Leuven, Belgium.
EM kevin.punie@uzleuven.be
CR Ambrogi F, 2014, PLOS ONE, V9, P0, DOI 10.1371/journal.pone.0096993
   Andrikopoulou A, 2021, CLIN BREAST CANCER, V21, PE212, DOI 10.1016/j.clbc.2020.08.006
   Bardia A, 2021, ANN ONCOL, V32, P746, DOI 10.1016/j.annonc.2021.03.005
   Bardia A, 2021, NEW ENGL J MED, V384, P1529, DOI 10.1056/NEJMoa2028485
   Bardia A, 2019, NEW ENGL J MED, V380, P741, DOI 10.1056/NEJMoa1814213
   Barroso-Sousa R, 2021, BIODRUGS, V35, P159, DOI 10.1007/s40259-021-00472-z
   Brenner AJ, 2020, ANN ONCOL, V31, PS401, DOI 10.1016/j.annonc.2020.08.482
   Caparica R, 2019, ESMO OPEN, V4, P0, DOI 10.1136/esmoopen-2019-000504
   Criscitiello C, 2021, J HEMATOL ONCOL, V14, P0, DOI 10.1186/s13045-021-01035-z
   Deluche E, 2020, EUR J CANCER, V129, P60, DOI 10.1016/j.ejca.2020.01.016
   Ehrlich P, 1897, KLIN JB, V6, P299
   EMA, 2020, CHMP ASS REP ENH INN, V0, P210
   European Medicines Agency, 2021, ENH, V0, P0
   FDA, 2020, HIGHL PRESCR INF TRO, V0, P0
   FDA, 2019, FDA APPR FAM TRAST D, V0, P0
   FDA, 2019, HIGHL PRESCR INF ENH, V0, P0
   Fenn KM, 2019, DRUG TODAY, V55, P575, DOI 10.1358/dot.2018.55.9.3039669
   Franzoi MA, 2020, ESMO OPEN, V5, P0, DOI 10.1136/esmoopen-2020-001112
   Gerber HP, 2016, BIOCHEM PHARMACOL, V102, P1, DOI 10.1016/j.bcp.2015.12.008
   Gilead Sciences Inc, 1900, P2021, V0, P0
   Hackshaw MD, 2020, BREAST CANCER RES TR, V183, P23, DOI 10.1007/s10549-020-05754-8
   Han HS, 2019, J CLIN ONCOL, V37, P0, DOI 10.1200/JCO.2019.37.15_suppl.TPS1110
   Harbeck N, 2019, NAT REV DIS PRIMERS, V5, P0, DOI 10.1038/s41572-019-0111-2
   Hurvitz SA, 2021, CANCER RES, V81, P0
   Jerusalem G, 2020, ANN ONCOL, V31, PS63, DOI 10.1016/j.annonc.2020.03.239
   Kalinsky K, 2020, ANN ONCOL, V31, P1709, DOI 10.1016/j.annonc.2020.09.004
   Keam SJ, 2020, DRUGS, V80, P501, DOI 10.1007/s40265-020-01281-4
   Krop IE, 2017, LANCET ONCOL, V18, P743, DOI 10.1016/S1470-2045(17)30313-3
   Kunte S, 2020, CANCER-AM CANCER SOC, V126, P4278, DOI 10.1002/cncr.33102
   Mendes D, 2015, BREAST CANCER RES, V17, P0, DOI 10.1186/s13058-015-0648-2
   Modi S, 2020, SAN ANTONIO BREAST C, V0, P0
   Modi S, 2020, J CLIN ONCOL, V38, P1887, DOI 10.1200/JCO.19.02318
   Modi S, 2020, NEW ENGL J MED, V382, P610, DOI 10.1056/NEJMoa1914510
   Nagayama A, 2020, THER ADV MED ONCOL, V12, P0, DOI 10.1177/1758835920915980
   Pennell CA, 2002, IMMUNOL RES, V25, P177, DOI 10.1385/IR:25:2:177
   Petrylak D, 1900, V81, V0, P0
   Poggio F, 2018, ESMO OPEN, V3, P0, DOI 10.1136/esmoopen-2018-000361
   Pondé N, 2019, CURR TREAT OPTION ON, V20, P0, DOI 10.1007/s11864-019-0633-6
   Powell CA, 2020, ANN ONCOL, V31, PS357, DOI 10.1016/j.annonc.2020.08.391
   Punie, 1900, V2021, V0, P0, DOI DOI 10.1016/j.annonc.2021.06.002
   Rinnerthaler G, 2019, INT J MOL SCI, V20, P0, DOI 10.3390/ijms20051115
   RUGO HS, 2021, P 2020 SAN ANTONIO B, V81, P0
   Smit EF, 2020, J CLIN ONCOL, V38, P0
   Spira A, 2021, J THORAC ONCOL, V16, P0
   Strebhardt K, 2008, NAT REV CANCER, V8, P473, DOI 10.1038/nrc2394
   Sung H, 2021, CA-CANCER J CLIN, V71, P209, DOI 10.3322/caac.21660
   Syed YY, 2020, DRUGS, V80, P1019, DOI 10.1007/s40265-020-01337-5
   Tarantino P, 2020, J CLIN ONCOL, V38, P1951, DOI 10.1200/JCO.19.02488
   Tesch ME, 2020, DRUGS, V80, P1811, DOI 10.1007/s40265-020-01411-y
   Tolaney S, 1900, V81, V0, P0
   Trail PA, 2018, PHARMACOL THERAPEUT, V181, P126, DOI 10.1016/j.pharmthera.2017.07.013
   USFood & Drug, 2020, FDA GRANTS ACC APPR, V0, P0
   USFood & Drug, 2021, FDA GRANTS REG APPR, V0, P0
   USFood & Drug, 2021, FDA APPR FAM TRAST D, V0, P0
   USFood & Drug, 2013, SEARCH ORPHAN DRUG D, V0, P0
   USFood & Drug, 2014, SEARCH ORPHAN DRUG D, V0, P0
   USFood & Drug, 2020, SEARCH ORPHAN DRUG D, V0, P0
   Verma S, 2012, NEW ENGL J MED, V367, P1783, DOI 10.1056/NEJMoa1209124
   von Minckwitz G, 2019, NEW ENGL J MED, V380, P617, DOI 10.1056/NEJMoa1814017
   Wahby S, 2021, CLIN CANCER RES, V27, P1850, DOI 10.1158/1078-0432.CCR-20-3119
   Wolff AC, 2018, J CLIN ONCOL, V36, P2105, DOI 10.5858/arpa.2018-0902-SA
   Yap TA, 2020, ANN ONCOL, V31, PS476, DOI 10.1016/j.annonc.2020.08.661
NR 63
TC 35
Z9 36
U1 1
U2 14
PU ELSEVIER
PI AMSTERDAM
PA RADARWEG 29, 1043 NX AMSTERDAM, NETHERLANDS
SN 
EI 2059-7029
J9 ESMO OPEN
JI ESMO Open
PD AUG 15
PY 2021
VL 6
IS 4
BP 
EP 
DI 10.1016/j.esmoop.2021.100204
EA JUL 2021
PG 13
WC Oncology
SC Oncology
GA WB5KI
UT WOS:000703610200015
PM 34225076
DA 2025-03-16
ER

PT J
AU Han, SH
   Ryu, KH
   Kwon, AY
AF Han, Song-Hee
   Ryu, Ki Hyun
   Kwon, Ah-Young
TI The Prognostic Impact of HER2 Genetic and Protein Expression in Pancreatic Carcinoma-HER2 Protein and Gene in Pancreatic Cancer
SO DIAGNOSTICS
LA English
DT Article
DE pancreatic cancer; HER2; heterogeneity; prognosis
ID cell-mediated cytotoxicity; antibody-drug conjugate; breast-cancer; intratumoral heterogeneity; antitumor-activity; trastuzumab; amplification; her-2/neu; family; differentiation
AB Pancreatic ductal adenocarcinoma (PDAC) is a lethal and clinically heterogeneous disease with a limited benefit from human epidermal growth factor receptor 2 (HER2)-targeted therapy. Recently, some studies have addressed the antitumoral effect of novel anti-HER2 drugs in HER2 low-expressing tumors. However, there have been few studies on the significance of low HER2 expression and genetic heterogeneity in PDAC. Using immunohistochemistry and dual-color silver-enhanced in situ hybridization based on the Trastuzumab for a gastric cancer scoring scheme, we evaluated HER2 protein expression, gene amplification, and genetic heterogeneity in three groups (HER2-neg, HER2-low, HER2-pos) of 55 patients. Among the 55 cases, 41.8% (23/55) showed HER2 expression of any intensity. HER2 amplification independent of HER2 expression was 25.5% (14/55). Patients in both these groups had a shorter overall survival than did patients in the HER2-neg group. HER2 genetic heterogeneity was identified in 37 (70.9%) of the 55 cases, mainly in HER2-neg and HER2-low groups. HER2 genetic heterogeneity significantly correlated with worse survival in the HER2-low and HER2-neg groups of PDAC. These findings support the hypothesis that low-level HER2 expression and heterogeneity have significant clinical implications in PDAC. HER2 heterogeneity might indicate the best strategies of combination therapies to prevent the development of subdominant clones with resistance potential.
C1 [Han, Song-Hee] Dong A Univ, Dept Pathol, Coll Med, Busan 49201, South Korea.
   [Han, Song-Hee] Konyang Univ, Myunggok Med Res Inst, Daejeon 35365, South Korea.
   [Ryu, Ki Hyun] Konyang Univ, Dept Internal Med, Div Gastroenterol, Coll Med, Daejeon 35365, South Korea.
   [Kwon, Ah-Young] CHA Univ, CHA Bundang Med Ctr, Dept Pathol, Sch Med, Seongnam Si 13496, South Korea.
C3 Dong A University; Konyang University; Konyang University; Pochon Cha University
RP Han, SH (corresponding author), Dong A Univ, Dept Pathol, Coll Med, Busan 49201, South Korea.; Han, SH (corresponding author), Konyang Univ, Myunggok Med Res Inst, Daejeon 35365, South Korea.
EM pshsh625@gmail.com; medidrug@kyuh.ac.kr; kwonahyoung@gmail.com
FU Basic Science Research Program through the National Research Foundation of Korea (NRF) - Ministry of Education [NRF2017R1C1B5076001]; Konyang University Myunggok Research Fund of 2017
CR Agus DB, 2002, CANCER CELL, V2, P127, DOI 10.1016/S1535-6108(02)00097-1
   Allison KH, 2011, AM J CLIN PATHOL, V136, P864, DOI 10.1309/AJCPXTZSKBRIP07W
   Alroy I, 1997, FEBS LETT, V410, P83, DOI 10.1016/S0014-5793(97)00412-2
   Arcila ME, 2011, CLIN CANCER RES, V17, P1169, DOI 10.1158/1078-0432.CCR-10-2277
   Ayala FJ, 2007, P NATL ACAD SCI USA, V104, P8567, DOI 10.1073/pnas.0701072104
   Banerji U, 2019, LANCET ONCOL, V20, P1124, DOI 10.1016/S1470-2045(19)30328-6
   Bang YJ, 2010, LANCET, V376, P687, DOI 10.1016/S0140-6736(10)61121-X
   Bartlett AI, 2011, AM J CLIN PATHOL, V136, P266, DOI 10.1309/AJCP0EN6AQMWETZZ
   Clarke M, 1998, LANCET, V351, P1451
   Cleary AS, 2014, NATURE, V508, P113, DOI 10.1038/nature13187
   Collins DM, 2012, ANN ONCOL, V23, P1788, DOI 10.1093/annonc/mdr484
   Collins DM, 2021, CLIN CANCER RES, V27, P807, DOI 10.1158/1078-0432.CCR-20-2007
   Dagogo-Jack I, 2018, NAT REV CLIN ONCOL, V15, P81, DOI 10.1038/nrclinonc.2017.166
   Dergham ST, 1997, INT J PANCREATOL, V21, P225, DOI 10.1007/BF02821608
   Doi T, 2017, LANCET ONCOL, V18, P1512, DOI 10.1016/S1470-2045(17)30604-6
   Gibbons-Fideler IS, 2019, AM J CLIN PATHOL, V151, P176, DOI 10.1093/ajcp/aqy136
   Gutierrez C, 2011, ARCH PATHOL LAB MED, V135, P55, DOI 10.1043/2010-0454-RAR.1
   HALL PA, 1990, J PATHOL, V161, P195, DOI 10.1002/path.1711610305
   Hausman DF, 2017, J CLIN ONCOL, V35, P0, DOI 10.1200/JCO.2017.35.4_suppl.TPS215
   Hofmann M, 2008, HISTOPATHOLOGY, V52, P797, DOI 10.1111/j.1365-2559.2008.03028.x
   Hudis CA, 2007, NEW ENGL J MED, V357, P39, DOI 10.1056/NEJMra043186
   Jackson AL, 1998, GENETICS, V148, P1483
   Jorgensen JT, 2017, J CANCER, V8, P1517, DOI 10.7150/jca.17878
   Jung KW, 2019, CANCER RES TREAT, V51, P431, DOI 10.4143/crt.2019.139
   Lee HJ, 2015, AM J CLIN PATHOL, V144, P570, DOI 10.1309/AJCP51HCGPOPWSCY
   Li A, 2017, CLIN CANCER RES, V23, P4929, DOI 10.1158/1078-0432.CCR-16-3273
   Ménard S, 2001, ONCOLOGY-BASEL, V61, P67, DOI 10.1159/000055404
   Moasser MM, 2007, ONCOGENE, V26, P6469, DOI 10.1038/sj.onc.1210477
   Modi S, 2020, J CLIN ONCOL, V38, P1887, DOI 10.1200/JCO.19.02318
   Nakada T, 2019, CHEM PHARM BULL, V67, P173, DOI 10.1248/cpb.c18-00744
   Nordstrom JL, 2011, BREAST CANCER RES, V13, P0, DOI 10.1186/bcr3069
   Ogitani Y, 2016, CLIN CANCER RES, V22, P5097, DOI 10.1158/1078-0432.CCR-15-2822
   Piccart-Gebhart MJ, 2005, NEW ENGL J MED, V353, P1659, DOI 10.1056/NEJMoa052306
   Polyak K, 2014, NATURE, V508, P52, DOI 10.1038/508052a
   Potti A, 2003, ANTICANCER RES, V23, P2671
   Roskoski R, 2014, PHARMACOL RES, V79, P34, DOI 10.1016/j.phrs.2013.11.002
   Ross JS, 2003, ONCOLOGIST, V8, P307, DOI 10.1634/theoncologist.8-4-307
   Seol H, 2012, MODERN PATHOL, V25, P938, DOI 10.1038/modpathol.2012.36
   Turajlic S, 2016, SCIENCE, V352, P169, DOI 10.1126/science.aaf2784
   Turner NC, 2012, LANCET ONCOL, V13, PE178, DOI 10.1016/S1470-2045(11)70335-7
   Tzahar E, 1996, MOL CELL BIOL, V16, P5276
   Zellmer VR, 2014, CELL BIOSCI, V4, P0, DOI 10.1186/2045-3701-4-69
NR 42
TC 20
Z9 23
U1 3
U2 12
PU MDPI
PI BASEL
PA ST ALBAN-ANLAGE 66, CH-4052 BASEL, SWITZERLAND
SN 
EI 2075-4418
J9 DIAGNOSTICS
JI Diagnostics
PD APR 15
PY 2021
VL 11
IS 4
BP 
EP 
DI 10.3390/diagnostics11040653
PG 10
WC Medicine, General & Internal
SC General & Internal Medicine
GA RR2SR
UT WOS:000642955300001
PM 33916543
DA 2025-03-16
ER

PT J
AU Schettini, F
   Chic, N
   Brasó-Maristany, F
   Paré, L
   Pascual, T
   Conte, B
   Martínez-Sáez, O
   Adamo, B
   Vidal, M
   Barnadas, E
   Fernández-Martinez, A
   González-Farre, B
   Sanfeliu, E
   Cejalvo, JM
   Perrone, G
   Sabarese, G
   Zalfa, F
   Peg, V
   Fasani, R
   Villagrasa, P
   Gavilá, J
   Barrios, CH
   Lluch, A
   Martín, M
   Locci, M
   De Placido, S
   Prat, A
AF Schettini, Francesco
   Chic, Nuria
   Braso-Maristany, Fara
   Pare, Laia
   Pascual, Tomas
   Conte, Benedetta
   Martinez-Saez, Olga
   Adamo, Barbara
   Vidal, Maria
   Barnadas, Esther
   Fernandez-Martinez, Aranzazu
   Gonzalez-Farre, Blanca
   Sanfeliu, Esther
   Cejalvo, Juan Miguel
   Perrone, Giuseppe
   Sabarese, Giovanna
   Zalfa, Francesca
   Peg, Vicente
   Fasani, Roberta
   Villagrasa, Patricia
   Gavila, Joaquin
   Barrios, Carlos H.
   Lluch, Ana
   Martin, Miguel
   Locci, Mariavittoria
   De Placido, Sabino
   Prat, Aleix
TI Clinical, pathological, and PAM50 gene expression features of HER2-low breast cancer
SO NPJ BREAST CANCER
LA English
DT Article
ID comprehensive molecular portraits; american society; oncology/college; chemotherapy; letrozole
AB Novel antibody-drug conjugates against HER2 are showing high activity in HER2-negative breast cancer (BC) with low HER2 expression (i.e., 1+ or 2+ and lack of ERBB2 amplification). However, the clinical and molecular features of HER2-low BC are yet to be elucidated. Here, we collected retrospective clinicopathological and PAM50 data from 3,689 patients with HER2-negative disease and made the following observations. First, the proportion of HER2-low was higher in HR-positive disease (65.4%) than triple-negative BC (TNBC, 36.6%). Second, within HR-positive disease, ERBB2 and luminal-related genes were more expressed in HER2-low than HER2 0. In contrast, no gene was found differentially expressed in TNBC according to HER2 expression. Third, within HER2-low, ERBB2 levels were higher in HR-positive disease than TNBC. Fourth, HER2-low was not associated with overall survival in HR-positive disease and TNBC. Finally, the reproducibility of HER2-low among pathologists was suboptimal. This study emphasizes the large biological heterogeneity of HER2-low BC, and the need to implement reproducible and sensitive assays to measure low HER2 expression.
C1 [Schettini, Francesco; De Placido, Sabino] Univ Naples Federico II, Dept Clin Med & Surg, Naples, Italy.
   [Schettini, Francesco; Chic, Nuria; Braso-Maristany, Fara; Pascual, Tomas; Conte, Benedetta; Martinez-Saez, Olga; Adamo, Barbara; Vidal, Maria; Barnadas, Esther; Gonzalez-Farre, Blanca; Sanfeliu, Esther; Prat, Aleix] August Pi & Sunyer Biomed Res Inst, Translat Genom & Targeted Therapeut Solid Tumors, Barcelona, Spain.
   [Schettini, Francesco; Chic, Nuria; Pare, Laia; Pascual, Tomas; Adamo, Barbara; Vidal, Maria; Gonzalez-Farre, Blanca; Sanfeliu, Esther; Villagrasa, Patricia; Gavila, Joaquin; Prat, Aleix] SOLTI Breast Canc Res Grp, Barcelona, Spain.
   [Chic, Nuria; Braso-Maristany, Fara; Pascual, Tomas; Martinez-Saez, Olga; Adamo, Barbara; Vidal, Maria; Prat, Aleix] Hosp Clin Barcelona, Dept Med Oncol, Barcelona, Spain.
   [Pascual, Tomas; Fernandez-Martinez, Aranzazu] Univ N Carolina, Dept Genet, Chapel Hill, NC 27515 USA.
   [Conte, Benedetta] Univ Genoa, Osped Policlin San Martino, Dept Med Oncol, Genoa, Italy.
   [Gonzalez-Farre, Blanca; Sanfeliu, Esther] Hosp Clin Barcelona, Dept Pathol, Barcelona, Spain.
   [Cejalvo, Juan Miguel] Univ Valencia, Hosp Clin Univ Valencia, INCLIVA Biomed Res Inst, Valencia, Spain.
   [Perrone, Giuseppe; Sabarese, Giovanna; Zalfa, Francesca] Campus Biomedico Univ, Pathol Dept, Rome, Italy.
   [Peg, Vicente] Vall dHebron Univ Hosp, Barcelona, Spain.
   [Peg, Vicente; Lluch, Ana; Martin, Miguel] Grp Espanol Invest Canc Mama, GEICAM, Madrid, Spain.
   [Fasani, Roberta] Inst Valenciano Oncol IVO, Valencia, Spain.
   [Gavila, Joaquin] Ctr Pesquisa Clin Hosp Sao Lucas PUCRS, Porto Alegre, RS, Brazil.
   [Barrios, Carlos H.] Latin Amer Cooperat Oncol Grp, LACOG, Porto Alegre, RS, Brazil.
   [Barrios, Carlos H.] Latin Amer Cooperat Oncol Grp, LACOG, Porto Alegre, RS, Brazil.
   [Lluch, Ana] Hosp Univ Clin Valencia, Valencia, Spain.
   [Lluch, Ana] Biomed Res Ctr Network Canc CIBERONC, Valencia, Spain.
   [Martin, Miguel] Hosp Gregorio Maranon, Madrid, Spain.
   [Locci, Mariavittoria] Univ Naples Federico II, Dept Neurosci Reprod Sci & Dent, Naples, Italy.
C3 University of Naples Federico II; University of Barcelona; Hospital Clinic de Barcelona; IDIBAPS; SOLTI Breast Cancer Research Group; University of Barcelona; Hospital Clinic de Barcelona; University of North Carolina; University of North Carolina Chapel Hill; University of Genoa; University of Barcelona; Hospital Clinic de Barcelona; University of Valencia; University Campus Bio-Medico - Rome Italy; Hospital Universitari Vall d'Hebron; GEICAM; Instituto Valenciano De Oncologia; General University Gregorio Maranon Hospital; University of Naples Federico II
RP Prat, A (corresponding author), August Pi & Sunyer Biomed Res Inst, Translat Genom & Targeted Therapeut Solid Tumors, Barcelona, Spain.; Prat, A (corresponding author), SOLTI Breast Canc Res Grp, Barcelona, Spain.; Prat, A (corresponding author), Hosp Clin Barcelona, Dept Med Oncol, Barcelona, Spain.
EM alprat@clinic.cat
FU European Union [847912]; Instituto de Salud Carlos III [PI16/00904]; Breast Cancer Now [2018NOVPCC1294]; Fundacion Cientifica Asociacion Espanola Contra el Cancer-Ayuda Postdoctoral AECC 2017; Fundacion SEOM, Becas FSEOM para Formacion en Investigacion en Centros de Referencia en el Extranjero 2018; PhD4MD -Departament de Salut expedient [SLT008/18/00122]; Pas a Pas; Save the Mama
CR Adamo B, 2019, BREAST CANCER RES, V21, P0, DOI 10.1186/s13058-019-1195-z
   [Anonymous], 2016, SOURC DAT GDAC FIR P, V0, P0
   Armitage P, 2001, STAT METHODS MED RES, V0, P0
   Banerji S, 2012, WHOLE EXOME SEQUENCI, V0, P0
   Banerji U, 2019, LANCET ONCOL, V20, P1124, DOI 10.1016/S1470-2045(19)30328-6
   Cerami E, 2012, CANCER DISCOV, V2, P401, DOI 10.1158/2159-8290.CD-12-0095
   Ciriello G, 2015, CELL, V163, P506, DOI 10.1016/j.cell.2015.09.033
   Clifton GT, 2020, CLIN CANCER RES, V26, P2515, DOI 10.1158/1078-0432.CCR-19-2741
   Cronin KA, 2010, CANCER INVEST, V28, P963, DOI 10.3109/07357907.2010.496759
   Eirew P, 2015, WHOLE GENOME TARGETE, V0, P0
   Eisen MB, 1998, P NATL ACAD SCI USA, V95, P14863, DOI 10.1073/pnas.95.25.14863
   Fehrenbacher L, 2020, J CLIN ONCOL, V38, P0, DOI 10.1200/JCO.19.01455
   Fernandez-Martinez A, 2017, ONCOTARGET, V8, P21930, DOI 10.18632/oncotarget.15748
   Geiss GK, 2008, NAT BIOTECHNOL, V26, P317, DOI 10.1038/nbt1385
   Graziani EI, 2020, MOL CANCER THER, V19, P2068, DOI 10.1158/1535-7163.MCT-20-0237
   Griguolo G, 2020, CANCERS, V12, P0, DOI 10.3390/cancers12071902
   Gupta S, 2019, NPJ BREAST CANCER, V5, P0, DOI 10.1038/s41523-019-0122-x
   Iwata H, 2018, J CLIN ONCOL, V36, P0, DOI 10.1200/JCO.2018.36.15_suppl.2501
   Koboldt DC, 2012, NATURE, V490, P61, DOI 10.1038/nature11412
   LANDIS JR, 1977, BIOMETRICS, V33, P159, DOI 10.2307/2529310
   Lefebvre C, 2016, WHOLE EXOME SEQUENCI, V0, P0
   Lluch A, 2020, J CLIN ONCOL, V38, P203, DOI 10.1200/JCO.19.00904
   Marchiò C, 2021, SEMIN CANCER BIOL, V72, P123, DOI 10.1016/j.semcancer.2020.02.016
   Marchiò C, 2018, AM J SURG PATHOL, V42, P1190, DOI 10.1097/PAS.0000000000001100
   Martelotto GL, 2015, WHOLE EXOME SEQUENCI, V0, P0
   Modi S, 2020, J CLIN ONCOL, V38, P1887, DOI 10.1200/JCO.19.02318
   Nixon JM, 2019, TARGETED SEQUENCING, V0, P0
   Pereira B, 2016, TARGETED SEQUENCING, V0, P0
   Prat A, 2020, LANCET ONCOL, V21, P33, DOI 10.1016/S1470-2045(19)30786-7
   Prat A, 2020, JNCI-J NATL CANCER I, V112, P46, DOI 10.1093/jnci/djz042
   Prat A, 2016, JAMA ONCOL, V2, P1287, DOI 10.1001/jamaoncol.2016.0922
   Prat A, 2012, NAT REV CLIN ONCOL, V9, P48, DOI 10.1038/nrclinonc.2011.178
   Raats MM, 1991, FOOD QUALITY AND PREFERENCE, V3, P89, DOI 10.1016/0950-3293(91)90028-D
   Razavi P, 2018, TARGETED SEQUENCING, V0, P0
   Razavi P, 2018, CANCER CELL, V34, P427, DOI 10.1016/j.ccell.2018.08.008
   Rinnerthaler G, 2019, INT J MOL SCI, V20, P0, DOI 10.3390/ijms20051115
   Schalper KA, 2014, ARCH PATHOL LAB MED, V138, P213, DOI 10.5858/arpa.2012-0617-OA
   Schettini F, 2020, FIGSHARE, V0, P0, DOI DOI 10.6084/m9.figshare.13171655
   Schwender HR, 2006, SIGNIFICANCE ANAL MI, V0, P0
   Shah PS, 2012, WHOLE GENOME EXOME S, V0, P0
   SLAMON DJ, 1987, SCIENCE, V235, P177, DOI 10.1126/science.3798106
   Stephens JP, 2012, WHOLE EXOME SEQUENCI, V0, P0
   Tan J, 2015, WHOLE EXOME SEQUENCI, V0, P0
   The Metastatic Breast Cancer Project, 2020, METASTATIC BREAST CA, V0, P0
   Wolff AC, 2018, J CLIN ONCOL, V36, P2105, DOI 10.5858/arpa.2018-0902-SA
   Wolff AC, 2013, J CLIN ONCOL, V31, P3997, DOI 10.1200/JCO.2013.50.9984
NR 46
TC 390
Z9 409
U1 7
U2 57
PU NATURE PORTFOLIO
PI BERLIN
PA HEIDELBERGER PLATZ 3, BERLIN, 14197, GERMANY
SN 
EI 2374-4677
J9 NPJ BREAST CANCER
JI npj Breast Cancer
PD JAN 4
PY 2021
VL 7
IS 1
BP 
EP 
DI 10.1038/s41523-020-00208-2
PG 13
WC Oncology
SC Oncology
GA PR2YM
UT WOS:000607106700001
PM 33397968
DA 2025-03-16
ER

PT J
AU Peddi, PF
   Slamon, DJ
AF Peddi, Parvin F.
   Slamon, Dennis J.
TI Frontiers in HER2-positive breast cancer in 2020
SO CURRENT OPINION IN OBSTETRICS & GYNECOLOGY
LA English
DT Review
DE HER2-positive advanced breast cancer; immunotherapy; neratinib; trastuzumab deruxtecan; tucatinib
ID open-label; trastuzumab emtansine; antitumor-activity; inhibitor; survival; chemotherapy; phase-3; capecitabine; abemaciclib; antibody
AB Purpose of review The field of HER2-positive breast cancer has seen tremendous advances in the last 2 years with largest number of new drugs in decades. The present review aims to summarize the cutting-edge research of the past 2 years and future directions. Recent findings This review will go over four new drugs, three of which have gained FDA approval within the past 18 months, in the treatment of HER2-positive breast cancer. We will go over early and mature clinical data on these therapeutics and ongoing clinical trials further exploring their role in the treatment of patients with advanced HER2-positive breast cancer and HER2 low breast cancer. Will also discuss ongoing trials using immunotherapy and CDK4/6 inhibitors in the advanced HER2-positive setting. : The therapies described in this review have quickly become standard of care for patients with HER2-positive breast cancer. Furthermore, they have the potential to change the landscape of breast cancer therapy further to include even patients with HER2 low breast cancer.
C1 [Peddi, Parvin F.; Slamon, Dennis J.] Univ Calif Los Angeles, Los Angeles, CA USA.
C3 University of California System; University of California Los Angeles
RP Peddi, PF (corresponding author), 2336 Santa Monica Blvd,Suite 304, Santa Monica, CA 90404 USA.
EM Ppeddi@mednet.ucla.edu
CR Awada A, 2016, JAMA ONCOL, V2, P1557, DOI 10.1001/jamaoncol.2016.0237
   Bang YJ, 2017, ANN ONCOL, V28, P855, DOI 10.1093/annonc/mdx002
   Diéras V, 2017, LANCET ONCOL, V18, P732, DOI 10.1016/S1470-2045(17)30312-1
   Doi T, 2017, LANCET ONCOL, V18, P1512, DOI 10.1016/S1470-2045(17)30604-6
   Finn RS, 2016, NEW ENGL J MED, V375, P1925, DOI 10.1056/NEJMoa1607303
   Finn RS, 2009, BREAST CANCER RES, V11, P0, DOI 10.1186/bcr2419
   Freedman RA, 2019, J CLIN ONCOL, V37, P1081, DOI 10.1200/JCO.18.01511
   Goetz MP, 2017, J CLIN ONCOL, V35, P3638, DOI 10.1200/JCO.2017.75.6155
   Hortobagyi GN, 2018, ANN ONCOL, V29, P1541, DOI 10.1093/annonc/mdy155
   Krop IE, 2017, LANCET ONCOL, V18, P743, DOI 10.1016/S1470-2045(17)30313-3
   Loi S, 2019, LANCET ONCOL, V20, P371, DOI 10.1016/S1470-2045(18)30812-X
   Modi S, 2020, NEW ENGL J MED, V382, P610, DOI 10.1056/NEJMoa1914510
   Moulder SL, 2017, CLIN CANCER RES, V23, P3529, DOI 10.1158/1078-0432.CCR-16-1496
   Murthy RK, 2020, NEW ENGL J MED, V382, P597, DOI 10.1056/NEJMoa1914609
   Murthy R, 2018, LANCET ONCOL, V19, P880, DOI 10.1016/S1470-2045(18)30256-0
   Ogitani Y, 2016, CLIN CANCER RES, V22, P5097, DOI 10.1158/1078-0432.CCR-15-2822
   Perez EA, 2014, J CLIN ONCOL, V32, P3744, DOI 10.1200/JCO.2014.55.5730
   Powell CA, 2019, CANCER RES, V79, P0, DOI 10.1158/1538-7445.SABCS18-P6-17-06
   Rabindran SK, 2004, CANCER RES, V64, P3958, DOI 10.1158/0008-5472.CAN-03-2868
   Rugo HS, 2016, J CLIN ONCOL, V34, P0, DOI 10.1200/JCO.2016.34.15_suppl.TPS630
   Sandler Alan B, 2006, ONCOLOGY (WILLISTON PARK), V20, P35
   Saura C, 2020, J CLIN ONCOL OFF J A, V0, PJco2000147
   Schmid P, 2018, NEW ENGL J MED, V379, P2108, DOI 10.1056/NEJMoa1809615
   Slamon DJ, 2016, CANCER RES, V76, P0, DOI 10.1158/1538-7445.SABCS15-S5-04
   SLAMON DJ, 1987, SCIENCE, V235, P177, DOI 10.1126/science.3798106
   Tamura K, 2019, LANCET ONCOL, V20, P816, DOI 10.1016/S1470-2045(19)30097-X
   Tolaney SM, 2020, LANCET ONCOL, V21, P763, DOI 10.1016/S1470-2045(20)30112-1
NR 30
TC 2
Z9 2
U1 4
U2 29
PU LIPPINCOTT WILLIAMS & WILKINS
PI PHILADELPHIA
PA TWO COMMERCE SQ, 2001 MARKET ST, PHILADELPHIA, PA 19103 USA
SN 1040-872X
EI 1473-656X
J9 CURR OPIN OBSTET GYN
JI Curr. Opin. Obstet. Gynecol.
PD FEB 15
PY 2021
VL 33
IS 1
BP 48
EP 52
DI 10.1097/GCO.0000000000000677
PG 5
WC Obstetrics & Gynecology
SC Obstetrics & Gynecology
GA SS5IP
UT WOS:000661788500007
PM 33369581
DA 2025-03-16
ER

PT J
AU Ganz, PA
   Cecchini, RS
   Fehrenbacher, L
   Geyer, CE
   Rastogi, P
   Crown, JP
   Thirlwell, MP
   Ellison, DM
   Boileau, JF
   Flynn, PJ
   Jeong, JH
   Mamounas, EP
   Wolmark, N
AF Ganz, Patricia A.
   Cecchini, Reena S.
   Fehrenbacher, Louis
   Geyer, Charles E., Jr.
   Rastogi, Priya
   Crown, John P.
   Thirlwell, Michael P.
   Ellison, David M.
   Boileau, Jean-Francois
   Flynn, Patrick J.
   Jeong, Jong-Hyeon
   Mamounas, Eleftherios P.
   Wolmark, Norman
TI NRG Oncology/NSABP B-47 menstrual history study: impact of adjuvant chemotherapy with and without trastuzumab
SO NPJ BREAST CANCER
LA English
DT Article
ID amenorrhea; paclitaxel
AB The NRG Oncology/NSABP B-47 menstrual history (MH) study examined trastuzumab effects on menstrual status and associated circulating reproductive hormones. MH was evaluated by questions related to hysterectomy, oophorectomy, and reported menstrual changes. Pre/perimenopausal women were assessed at entry, 3, 6, 12, 18, 24, 30, and 36 months. Consenting women had estradiol and FSH measurement at entry, 3, 6, 12, 18, and 24 months. Logistic regression determined predictors of amenorrhea and hormone levels at 12, 24, and 36 months. Between 2/8/2011 and 2/10/2015, 3270 women with node-positive/high-risk node-negative HER2-low breast cancer were enrolled. There were 1,458 women enrolled in the MH study; 1231 consented to baseline blood samples. Trastuzumab did not contribute to a higher amenorrhea rate. Amenorrhea predictors were consistent with earlier studies; however, to our knowledge, this is the largest prospective study to include serial reproductive hormone measurements to 24 months and clinical amenorrhea reports to 36 months. These data can help to counsel patients regarding premature menopause risk.
C1 [Ganz, Patricia A.; Cecchini, Reena S.; Fehrenbacher, Louis; Geyer, Charles E., Jr.; Rastogi, Priya; Crown, John P.; Thirlwell, Michael P.; Ellison, David M.; Boileau, Jean-Francois; Flynn, Patrick J.; Jeong, Jong-Hyeon; Mamounas, Eleftherios P.; Wolmark, Norman] NSABP NRG Oncol, Pittsburgh, PA 15217 USA.
   [Ganz, Patricia A.] Univ Calif Los Angeles, Los Angeles, CA 90095 USA.
   [Cecchini, Reena S.; Jeong, Jong-Hyeon; Wolmark, Norman] Univ Pittsburgh, Pittsburgh, PA USA.
   [Fehrenbacher, Louis] Kaiser Permanente Oncol Clin Trials Northern CA, Novato, CA USA.
   [Geyer, Charles E., Jr.] Houston Methodist Canc Ctr, Houston, TX USA.
   [Rastogi, Priya] Univ Pittsburgh, Inst Canc, Pittsburgh, PA USA.
   [Crown, John P.] Canc Trials Ireland, Irish Cooperat Oncol Res Grp, Dublin, Ireland.
   [Thirlwell, Michael P.] McGill Univ, Montreal Gen Hosp, Ctr Hlth, Montreal, PQ, Canada.
   [Ellison, David M.] Roper St Francis Healthcare, Charleston, SC USA.
   [Boileau, Jean-Francois] McGill Univ, Jewish Gen Hosp, Segal Canc Ctr, Montreal, PQ, Canada.
   [Flynn, Patrick J.] Minnesota Community Oncol Res Consortium MSORC, Stone Lake, WI USA.
   [Mamounas, Eleftherios P.] Orlando Hlth UF Hlth Canc Ctr, Orlando, FL USA.
C3 Pennsylvania Commonwealth System of Higher Education (PCSHE); University of Pittsburgh; National Surgical Adjuvant Breast & Bowel Project; University of California System; University of California Los Angeles; Pennsylvania Commonwealth System of Higher Education (PCSHE); University of Pittsburgh; Houston Methodist; Pennsylvania Commonwealth System of Higher Education (PCSHE); University of Pittsburgh
RP Ganz, PA (corresponding author), NSABP NRG Oncol, Pittsburgh, PA 15217 USA.; Ganz, PA (corresponding author), Univ Calif Los Angeles, Los Angeles, CA 90095 USA.
EM PGanz@mednet.ucla.edu
FU NCI [U10CA180868, U10CA-180822, UG1-189867, U10CA180820, U10CA-21115]; Breast Cancer Research Foundation
CR Abusief ME, 2010, CANCER-AM CANCER SOC, V116, P791, DOI 10.1002/cncr.24835
   Fehrenbacher L, 2020, J CLIN ONCOL, V38, P0, DOI 10.1200/JCO.19.01455
   Ganz PA, 2021, METADATA RECORD ARTI, V0, P0, DOI DOI 10.6084/m9.figshare.14169878
   Ganz PA, 2011, J CLIN ONCOL, V29, P1110, DOI 10.1200/JCO.2010.29.7689
   Harlow SD, 2012, J CLIN ENDOCR METAB, V97, P1159, DOI 10.1210/jc.2011-3362
   Lambertini M, 2019, JNCI-J NATL CANCER I, V111, P86, DOI 10.1093/jnci/djy094
   Ruddy KJ, 2020, J NATL CANC I, V0, P0
   Ruddy KJ, 2015, BREAST CANCER RES TR, V151, P589, DOI 10.1007/s10549-015-3426-z
   Zhao JL, 2014, BREAST CANCER RES TR, V145, P113, DOI 10.1007/s10549-014-2914-x
NR 9
TC 9
Z9 10
U1 0
U2 3
PU NATURE RESEARCH
PI BERLIN
PA HEIDELBERGER PLATZ 3, BERLIN, 14197, GERMANY
SN 
EI 2374-4677
J9 NPJ BREAST CANCER
JI npj Breast Cancer
PD MAY 20
PY 2021
VL 7
IS 1
BP 
EP 
DI 10.1038/s41523-021-00264-2
PG 7
WC Oncology
SC Oncology
GA SM8AM
UT WOS:000657821100003
PM 34016989
DA 2025-03-16
ER

PT J
AU Chick, RC
   Clifton, GT
   Hale, DF
   Vreeland, TJ
   Hickerson, AT
   Bohan, PMK
   McCarthy, PM
   Litton, JK
   Alatrash, G
   Murthy, RK
   Qiao, N
   Philips, A
   Lukas, J
   Holmes, JP
   Mittendorf, EA
   Peoples, GE
AF Chick, R. Connor
   Clifton, G. Travis
   Hale, Diane F.
   Vreeland, Timothy J.
   Hickerson, Annelies T.
   Bohan, Phillip M. Kemp
   McCarthy, Patrick M.
   Litton, Jennifer K.
   Alatrash, Gheath
   Murthy, Rashmi K.
   Qiao, Na
   Philips, Anne
   Lukas, Jason
   Holmes, Jarrod P.
   Mittendorf, Elizabeth A.
   Peoples, George E.
TI Subgroup analysis of nelipepimut-S plus GM-CSF combined with trastuzumab versus trastuzumab alone to prevent recurrences in patients with high-risk, HER2 low-expressing breast cancer
SO CLINICAL IMMUNOLOGY
LA English
DT Article
DE Breast cancer; Immunotherapy; Cancer vaccine; Personalized medicine
ID tumor-infiltrating lymphocytes; group-study i-01; e75 vaccine
AB HER2-targeted therapy has not benefited patients with low levels of HER2 expression; however, combination therapy may be effective. Primary analysis of a phase IIb trial investigating the HER2-derived vaccine nelipepimut-S (NPS) did not benefit the intention-to-treat population, but subset analysis showed a benefit in triple-negative breast cancer (TNBC) patients. The subset analysis of this multicenter, randomized, single-blind, phase IIb trial identified significant improvement in 36-month disease-free survival (DFS) between NPS (n = 55) and placebo (n = 44) in TNBC (HR 0.25, p = 0.01) and those who express HLA-A24 (HR 0.41, p = 0.05). The TNBC cohort demonstrated improved 36-month DFS in those with HER2 1+ expression (HR 0.17, p = 0.01), HLA-A24 positivity (HR 0.08, p < 0.01), or in those who received neoadjuvant chemotherapy (HR 0.21, p < 0.01). NPS vaccination with trastuzumab was associated with improved 36-month DFS among patients with TNBC. The observed benefit to this high-risk subgroup warrants confirmation in a phase III trial.
C1 [Chick, R. Connor; Clifton, G. Travis; Hale, Diane F.; Vreeland, Timothy J.; Hickerson, Annelies T.; Bohan, Phillip M. Kemp; McCarthy, Patrick M.] Brooke Army Med Ctr, Dept Surg, 3551 Roger Brooke Dr, San Antonio, TX 78234 USA.
   [Litton, Jennifer K.; Murthy, Rashmi K.] Univ Texas MD Anderson Canc Ctr, Dept Breast Med Oncol, 1515 Holcombe Blvd,Unit 1354,POB 30149, Houston, TX 77230 USA.
   [Alatrash, Gheath] Univ Texas MD Anderson Canc Ctr, Dept Stem Cell Transplantat & Cellular Therapy, 1515 Holcombe Blvd,Unit 900, Houston, TX 77030 USA.
   [Qiao, Na; Philips, Anne] Univ Texas MD Anderson Canc Ctr, Dept Breast Surg Oncol, Unit 1434,POB 301439, Houston, TX 77230 USA.
   [Lukas, Jason] Univ Washington, Div Oncol, Dept Med, 825 Eastlake Ave E, Seattle, WA 98109 USA.
   [Holmes, Jarrod P.] St Joseph Hlth Canc Ctr, Dept Med Oncol, 3555 Round Barn Circle,Suite A, Santa Rosa, CA 95403 USA.
   [Mittendorf, Elizabeth A.] Brigham & Womens Hosp, Div Breast Surg, Dept Surg, 450 Brookline Ave, Boston, MA 02215 USA.
   [Mittendorf, Elizabeth A.] Dana Farber Brigham & Womens Hosp, Breast Oncol Program, 450 Brookline Ave, Boston, MA 02215 USA.
   [Peoples, George E.] Canc Vaccine Dev Program, 1422 E Grayson,3rd Floor, San Antonio, TX 78208 USA.
C3 United States Department of Defense; United States Army; San Antonio Military Medical Center; University of Texas System; UTMD Anderson Cancer Center; University of Texas System; UTMD Anderson Cancer Center; University of Texas System; UTMD Anderson Cancer Center; University of Washington; University of Washington Seattle; Harvard University; Harvard University Medical Affiliates; Brigham & Women's Hospital; Harvard University; Harvard University Medical Affiliates; Dana-Farber Cancer Institute
RP McCarthy, PM (corresponding author), Brooke Army Med Ctr, Dept Surg, 3551 Roger Brooke Dr, San Antonio, TX 78234 USA.
EM p.m.mccarthy.0@gmail.com
FU Sellas Life Sciences, New York, NY
CR Adams S, 2019, JAMA ONCOL, V5, P1205, DOI 10.1001/jamaoncol.2018.7147
   Barroso-Sousa R, 2020, CLIN CANCER RES, V26, P2565, DOI 10.1158/1078-0432.CCR-19-3507
   Bastaki S, 2020, LIFE SCI, V247, P0, DOI 10.1016/j.lfs.2020.117437
   Benavides LC, 2009, CLIN CANCER RES, V15, P2895, DOI 10.1158/1078-0432.CCR-08-1126
   Berry JS, 2017, J CANCER, V8, P1255, DOI 10.7150/jca.16450
   Bevers TB, 2018, J NATL COMPR CANC NE, V16, P1362, DOI 10.6004/jnccn.2018.0083
   Bianchini G, 2014, LANCET ONCOL, V15, PE58, DOI 10.1016/S1470-2045(13)70477-7
   Clifton GT, 2020, CLIN CANCER RES, V26, P2515, DOI 10.1158/1078-0432.CCR-19-2741
   Clifton GT, 2019, CLIN IMMUNOL, V201, P48, DOI 10.1016/j.clim.2019.02.011
   Datta J, 2015, BREAST CANCER RES, V17, P0, DOI 10.1186/s13058-015-0584-1
   Dieci MV, 2018, SEMIN CANCER BIOL, V52, P16, DOI 10.1016/j.semcancer.2017.10.003
   Fehrenbacher L, 2020, J CLIN ONCOL, V38, P0, DOI 10.1200/JCO.19.01455
   Gall VA, 2017, CANCER RES, V77, P5374, DOI 10.1158/0008-5472.CAN-16-2774
   Gatti-Mays ME, 2019, NPJ BREAST CANCER, V5, P0, DOI 10.1038/s41523-019-0133-7
   Hendricks WPD, 2019, CANCERS, V11, P0, DOI 10.3390/cancers11101566
   Katz H, 2018, MED ONCOL, V35, P0, DOI 10.1007/s12032-017-1071-6
   Kim RS, 2019, JNCI-J NATL CANCER I, V111, P867, DOI 10.1093/jnci/djz032
   Kreutzfeldt J, 2020, AM J CANCER RES, V10, P1045
   Lee HJ, 2016, ONCOTARGET, V7, P30119, DOI 10.18632/oncotarget.8798
   Loi S, 2019, J CLIN ONCOL, V37, P559, DOI 10.1200/JCO.18.01010
   Mittendorf EA, 2008, CANCER IMMUNOL IMMUN, V57, P1511, DOI 10.1007/s00262-008-0540-3
   Mittendorf EA, 2012, CANCER-AM CANCER SOC, V118, P2594, DOI 10.1002/cncr.26574
   Nanda R, 2020, JAMA ONCOL, V6, P676, DOI 10.1001/jamaoncol.2019.6650
   Paik S, 2002, JNCI-J NATL CANCER I, V94, P852, DOI 10.1093/jnci/94.11.852
   Peoples GE, 2005, J CLIN ONCOL, V23, P7536, DOI 10.1200/JCO.2005.03.047
   Predina J, 2013, P NATL ACAD SCI USA, V110, PE415, DOI 10.1073/pnas.1211850110
   Schmid P, 2018, NEW ENGL J MED, V379, P2108, DOI 10.1056/NEJMoa1809615
   Solinas C, 2017, BREAST, V35, P142, DOI 10.1016/j.breast.2017.07.005
   Sotiropoulou PA, 2003, BRIT J CANCER, V89, P1055, DOI 10.1038/sj.bjc.6601244
   Stanton SE, 2016, JAMA ONCOL, V2, P1354, DOI 10.1001/jamaoncol.2016.1061
   Stoycheva D, 2015, J IMMUNOL, V194, P553, DOI 10.4049/jimmunol.1402058
   Vu T, 2012, FRONT ONCOL, V2, P1, DOI 10.3389/fonc.2012.00062
   Vita R, 2019, NUCLEIC ACIDS RES, V47, PD339, DOI 10.1093/nar/gky1006
NR 33
TC 27
Z9 31
U1 0
U2 8
PU ACADEMIC PRESS INC ELSEVIER SCIENCE
PI SAN DIEGO
PA 525 B ST, STE 1900, SAN DIEGO, CA 92101-4495 USA
SN 1521-6616
EI 1521-7035
J9 CLIN IMMUNOL
JI Clin. Immunol.
PD APR 15
PY 2021
VL 225
IS 
BP 
EP 
DI 10.1016/j.clim.2021.108679
EA JAN 2021
PG 8
WC Immunology
SC Immunology
GA RC9UJ
UT WOS:000633136600004
PM 33485895
DA 2025-03-16
ER

PT J
AU Yamaguchi, H
   On, J
   Morita, T
   Suzuki, T
   Okada, Y
   Ono, J
   Evdokiou, A
AF Yamaguchi, Haruka
   On, Jotaro
   Morita, Takao
   Suzuki, Takamasa
   Okada, Yasuo
   Ono, Junya
   Evdokiou, Andreas
TI Combination of Near-Infrared Photoimmunotherapy Using Trastuzumab and Small Protein Mimetic for HER2-Positive Breast Cancer
SO INTERNATIONAL JOURNAL OF MOLECULAR SCIENCES
LA English
DT Article
DE photoimmunotherapy; Affibody; trastuzumab; IR700Dye
ID affibody molecules; monoclonal-antibody; her2 expression; receptor; therapy; pet; resistance; light
AB Near-infrared photoimmunotherapy (NIR-PIT) is a promising cancer therapy based on a monoclonal antibody conjugated to a photosensitizer (IR700Dye) that is activated by near-infrared light irradiation. We previously reported on the use of NIR-PIT with a small protein mimetic, the Affibody molecule (6-7 kDa), instead of a monoclonal antibody. In this study, we investigated a combination of NIR-PIT for HER2-positive breast cancer cells (SK-BR3, MDA-MB361, and JIMT1) with HER2 Affibody-IR700Dye conjugate and trastuzumab-IR700Dye conjugate. HER2 Affibody and trastuzumab target different epitopes of the HER2 protein and do not compete. In vitro, the combination of NIR-PIT using both HER2 Affibody-IR700Dye conjugate and trastuzumab-IR700Dye conjugate induced necrotic cell death of HER2-positive breast cancer cells without damage to HER2-negative breast cancer cells (MCF7). It was more efficient than NIR-PIT using either the HER2 Affibody-IR700Dye conjugate alone or the trastuzumab-IR700Dye conjugate alone. Additionally, this combination of NIR-PIT was significantly effective against HER2 low-expressing cancer cells, trastuzumab-resistant cells (JIMT1), and brain metastatic cells of breast cancer (MDA-MB361). Furthermore, in vivo imaging exhibited the strong fluorescence intensity of both HER2 Affibody-IR700Dye conjugates and trastuzumab-Alexa488 conjugates in HER2-positive tumor, indicating that both HER2 Affibody and trastuzumab specifically bind to HER2-positive tumors without competing with each other. In conclusion, the combination of NIR-PIT using both HER2 Affibody and trastuzumab expands the targeting scope of NIR-PIT for HER2-positive breast cancer.
C1 [Yamaguchi, Haruka; Morita, Takao] Nippon Dent Univ, Sch Life Dent Niigata, Dept Biochem, Niigata 9518580, Japan.
   [Yamaguchi, Haruka; Evdokiou, Andreas] Univ Adelaide, Basil Hetzel Inst, Breast Canc Res Unit, Discipline Surg, Adelaide, SA 5011, Australia.
   [On, Jotaro] Niigata Univ, Brain Res Inst, Dept Neurosurg, Niigata 9518122, Japan.
   [Suzuki, Takamasa] Niigata Univ, Fac Engn, Niigata 9502181, Japan.
   [Okada, Yasuo; Ono, Junya] Nippon Dent Univ, Sch Life Dent Niigata, Dept Pathol, Niigata 9518580, Japan.
C3 Nippon Dental University; University of Adelaide; Basil Hetzel Institute; Niigata University; Niigata University; Nippon Dental University
RP Evdokiou, A (corresponding author), Univ Adelaide, Basil Hetzel Inst, Breast Canc Res Unit, Discipline Surg, Adelaide, SA 5011, Australia.
EM harukay@ngt.ndu.ac.jp; jotaro-on_silver@sky.hi-ho.ne.jp; moritat@ngt.ndu.ac.jp; takamasa@eng.niigata-u.ac.jp; yokada@ngt.ndu.ac.jp; johno@ngt.ndu.ac.jp; andreas.evdokiou@adelaide.edu.au
FU Hospital Research Foundation South Australia; Nippon Dental University School of Life Dentistry at Niigata, Niigata, Japan [20004]
CR Ahmed S, 2015, BREAST CANCER-TOKYO, V22, P101, DOI 10.1007/s12282-015-0587-x
   Burley TA, 2018, INT J CANCER, V142, P2363, DOI 10.1002/ijc.31246
   Dijkers EC, 2010, CLIN PHARMACOL THER, V87, P586, DOI 10.1038/clpt.2010.12
   Eigenbrot C, 2010, P NATL ACAD SCI USA, V107, P15039, DOI 10.1073/pnas.1005025107
   Eroles P, 2012, CANCER TREAT REV, V38, P698, DOI 10.1016/j.ctrv.2011.11.005
   Frejd FY, 2017, EXP MOL MED, V49, P0, DOI 10.1038/emm.2017.35
   Hosseinimehr SJ, 2012, DRUG DISCOV TODAY, V17, P1224, DOI 10.1016/j.drudis.2012.07.002
   Ito K, 2016, ONCOTARGET, V7, P14143, DOI 10.18632/oncotarget.7490
   Köninki K, 2010, CANCER LETT, V294, P211, DOI 10.1016/j.canlet.2010.02.002
   Krasniqi A, 2018, J NUCL MED, V59, P885, DOI 10.2967/jnumed.117.199901
   Lee SB, 2008, CLIN CANCER RES, V14, P3840, DOI 10.1158/1078-0432.CCR-07-4076
   Li Z, 2021, J PHARMACOKINET PHAR, V48, P743, DOI 10.1007/s10928-021-09772-x
   Löfblom J, 2010, FEBS LETT, V584, P2670, DOI 10.1016/j.febslet.2010.04.014
   Maczynska J, 2020, CELL DEATH DIS, V11, P0, DOI 10.1038/s41419-020-03077-6
   Maruoka Y, 2021, EBIOMEDICINE, V70, P0, DOI 10.1016/j.ebiom.2021.103501
   McCluskey AJ, 2013, MOL ONCOL, V7, P440, DOI 10.1016/j.molonc.2012.12.003
   McKnight BN, 2018, BREAST CANCER RES, V20, P0, DOI 10.1186/s13058-018-1055-2
   Meric-Bernstam F, 2019, CLIN CANCER RES, V25, P2033, DOI 10.1158/1078-0432.CCR-18-2275
   Mitsunaga M, 2012, BIOCONJUGATE CHEM, V23, P604, DOI 10.1021/bc200648m
   Mitsunaga M, 2011, NAT MED, V17, P1685, DOI 10.1038/nm.2554
   Nakajima T, 2014, BMC CANCER, V14, P0, DOI 10.1186/1471-2407-14-389
   Nakajima T, 2013, THERANOSTICS, V3, P357, DOI 10.7150/thno.5908
   Nilsson FY, 2007, CURR OPIN DRUG DISC, V10, P167
   Orlova A, 2007, CANCER BIOTHER RADIO, V22, P573, DOI 10.1089/cbr.2006.004-U
   Pohlmann PR, 2009, CLIN CANCER RES, V15, P7479, DOI 10.1158/1078-0432.CCR-09-0636
   de Souza ALR, 2018, PHOTOCHEM PHOTOBIOL, V94, P1167, DOI 10.1111/php.13003
   Ross JS, 2009, ONCOLOGIST, V14, P320, DOI 10.1634/theoncologist.2008-0230
   Sato K, 2018, ACS CENTRAL SCI, V4, P1559, DOI 10.1021/acscentsci.8b00565
   Schneider CA, 2012, NAT METHODS, V9, P671, DOI 10.1038/nmeth.2089
   Sörensen J, 2016, THERANOSTICS, V6, P262, DOI 10.7150/thno.13502
   Sörensen J, 2014, J NUCL MED, V55, P730, DOI 10.2967/jnumed.113.131243
   Ståhl S, 2017, TRENDS BIOTECHNOL, V35, P691, DOI 10.1016/j.tibtech.2017.04.007
   Tamura K, 2013, J NUCL MED, V54, P1869, DOI 10.2967/jnumed.112.118612
   Tanner M, 2004, MOL CANCER THER, V3, P1585
   Tominaga N, 2015, NAT COMMUN, V6, P0, DOI 10.1038/ncomms7716
   Xu YP, 2017, J CANCER, V8, P1170, DOI 10.7150/jca.18070
   Yamaguchi H, 2019, INT J MOL SCI, V20, P0, DOI 10.3390/ijms20235835
   Yao MY, 2018, CHIN CLIN ONCOL, V7, P0, DOI 10.21037/cco.2018.05.04
NR 38
TC 15
Z9 15
U1 0
U2 12
PU MDPI
PI BASEL
PA MDPI AG, Grosspeteranlage 5, CH-4052 BASEL, SWITZERLAND
SN 1661-6596
EI 1422-0067
J9 INT J MOL SCI
JI Int. J. Mol. Sci.
PD NOV 15
PY 2021
VL 22
IS 22
BP 
EP 
DI 10.3390/ijms222212213
PG 16
WC Biochemistry & Molecular Biology; Chemistry, Multidisciplinary
SC Biochemistry & Molecular Biology; Chemistry
GA ZB8ZF
UT WOS:000757122800004
PM 34830099
DA 2025-03-16
ER

PT J
AU Aoki, M
   Iwasa, S
   Boku, N
AF Aoki, Masahiko
   Iwasa, Satoru
   Boku, Narikazu
TI Trastuzumab deruxtecan for the treatment of HER2-positive advanced gastric cancer: a clinical perspective
SO GASTRIC CANCER
LA English
DT Review
DE Human epidermal growth factor receptor 2 (HER2); Gastric cancer; Trastuzumab deruxtecan (T-DXd)
ID randomized phase-iii; breast-cancer; 1st-line treatment; plus paclitaxel; double-blind; open-label; locally recurrent; her2 status; chemotherapy; combination
AB Human epidermal growth factor receptor 2 (HER2)-positive gastric cancer is a subtype for which new drugs and specific treatment strategies should be developed. Trastuzumab deruxtecan (T-DXd) is a novel HER2-targeted antibody-drug conjugate containing topoisomerase I inhibitor as a payload. In the randomized phase 2 study (DESTINY-Gastric01) for HER2-positive advanced gastric or gastroesophageal junction cancer (AGC), patients treated with T-DXd showed a significantly higher response rate compared with the chemotherapy of physician's choice, associated with remarkably prolonged progression-free and overall survival. T-DXd also exhibits anti-tumor activity to HER2-negative tumor cells close to HER2-positive cells (so-called bystander killing effect). T-DXd was effective even for HER2-low expressing breast and gastric cancer in several clinical studies. Taking advantage of these strong points and synergism with other cytotoxic, molecular-targeted and immunological agents, it is expected that T-DXd will bring further progression in treatment both for strongly and weakly HER2 positive AGC in various treatment settings including perioperative chemotherapy.
C1 [Aoki, Masahiko; Iwasa, Satoru; Boku, Narikazu] Natl Canc Ctr, Div Gastrointestinal Med Oncol, Chuo Ku, 5-1-1 Tsukiji, Tokyo 1040045, Japan.
C3 National Cancer Center - Japan
RP Boku, N (corresponding author), Natl Canc Ctr, Div Gastrointestinal Med Oncol, Chuo Ku, 5-1-1 Tsukiji, Tokyo 1040045, Japan.
EM nboku@ncc.go.jp
CR Abali H, 2018, J CLIN ONCOL, V36, P0, DOI 10.1200/JCO.2018.36.4_suppl.26
   Adams SR, 2016, NAT COMMUN, V7, P0, DOI 10.1038/ncomms13019
   Aggarwal N, 2014, PROTEOM CLIN APPL, V8, P427, DOI 10.1002/prca.201300105
   Aizawa M, 2014, GASTRIC CANCER, V17, P34, DOI 10.1007/s10120-013-0239-9
   [Anonymous], 2011, CA-CANCER J CLIN, V0, P0
   Arnould L, 2006, BRIT J CANCER, V94, P259, DOI 10.1038/sj.bjc.6602930
   Bang Y, 2009, J CLIN ONCOL, V27, P0
   Bang YJ, 2010, LANCET, V376, P687, DOI 10.1016/S0140-6736(10)61121-X
   Bartley AN, 2017, J CLIN ONCOL, V35, P446, DOI 10.1200/JCO.2016.69.4836
   Boku N, 2020, ANN ONCOL, V31, PS1192, DOI 10.1016/j.annonc.2020.08.2297
   Fuchs CS, 2018, JAMA ONCOL, V4, P0, DOI 10.1001/jamaoncol.2018.0013
   Fuchs CS, 2003, J CLIN ONCOL, V21, P807, DOI 10.1200/JCO.2003.08.058
   Fuse N, 2016, GASTRIC CANCER, V19, P183, DOI 10.1007/s10120-015-0471-6
   Gennari R, 2004, CLIN CANCER RES, V10, P5650, DOI 10.1158/1078-0432.CCR-04-0225
   Gravalos C, 2008, ANN ONCOL, V19, P1523, DOI 10.1093/annonc/mdn169
   Gumusay O, 2015, JPN J CLIN ONCOL, V45, P416, DOI 10.1093/jjco/hyv020
   Guo GZ, 2004, ONCOGENE, V23, P535, DOI 10.1038/sj.onc.1207149
   Halyard MY, 2009, J CLIN ONCOL, V27, P2638, DOI 10.1200/JCO.2008.17.9549
   Hara H, 2019, J CLIN ONCOL, V37, P0, DOI 10.1200/JCO.2019.37.4_suppl.129
   Hecht JR, 2016, J CLIN ONCOL, V34, P443, DOI 10.1200/JCO.2015.62.6598
   Hironaka S, 2013, J CLIN ONCOL, V31, P4438, DOI 10.1200/JCO.2012.48.5805
   Horton JK, 2010, INT J RADIAT ONCOL, V76, P998, DOI 10.1016/j.ijrobp.2009.03.027
   Hurvitz SA, 2015, LANCET ONCOL, V16, P816, DOI 10.1016/S1470-2045(15)00051-0
   Ieni A, 2014, INT J MOL SCI, V15, P22331, DOI 10.3390/ijms151222331
   Iwata TN, 2018, MOL CANCER THER, V17, P1494, DOI 10.1158/1535-7163.MCT-17-0749
   Jacob J, 2014, BREAST CANCER RES TR, V148, P345, DOI 10.1007/s10549-014-3166-5
   Janjigian YY, 2018, CANCER DISCOV, V8, P49, DOI 10.1158/2159-8290.CD-17-0787
   Janjigian YY, 2019, J CLIN ONCOL, V37, P0, DOI 10.1200/JCO.2019.37.4_suppl.62
   Junttila TT, 2011, BREAST CANCER RES TR, V128, P347, DOI 10.1007/s10549-010-1090-x
   Kang YK, 2017, LANCET, V390, P2461, DOI 10.1016/S0140-6736(17)31827-5
   Koizumi W, 2008, LANCET ONCOL, V9, P215, DOI 10.1016/S1470-2045(08)70035-4
   Kulke MH, 2006, CANCER INVEST, V24, P346, DOI 10.1080/07357900600705268
   Laughner E, 2001, MOL CELL BIOL, V21, P3995, DOI 10.1128/MCB.21.12.3995-4004.2001
   Le DT, 2015, NEW ENGL J MED, V372, P2509, DOI 10.1056/NEJMoa1500596
   Le DT, 2017, SCIENCE, V357, P409, DOI 10.1126/science.aan6733
   Le XF, 2008, CELL CYCLE, V7, P3747, DOI 10.4161/cc.7.23.7212
   Liang K, 2003, MOL CANCER THER, V2, P1113
   Loi S, 2019, LANCET ONCOL, V20, P371, DOI 10.1016/S1470-2045(18)30812-X
   Makiyama A, 2020, J CLIN ONCOL, V38, P1919, DOI 10.1200/JCO.19.03077
   Martín M, 2012, ONCOLOGIST, V17, P469, DOI 10.1634/theoncologist.2011-0344
   Modi S, 2020, J CLIN ONCOL, V38, P1887, DOI 10.1200/JCO.19.02318
   Modi S, 2020, NEW ENGL J MED, V382, P610, DOI 10.1056/NEJMoa1914510
   Moehler M, 2020, ANN ONCOL, V31, PS1191, DOI 10.1016/j.annonc.2020.08.2296
   Mohamed MM, 2006, NAT REV CANCER, V6, P764, DOI 10.1038/nrc1949
   Niedergethmann M, 2004, PANCREAS, V29, P204, DOI 10.1097/00006676-200410000-00005
   Nukatsuka M, 2015, ANTICANCER RES, V35, P1437
   Ogitani Y, 2016, CLIN CANCER RES, V22, P5097, DOI 10.1158/1078-0432.CCR-15-2822
   Ogitani Y, 2016, CANCER SCI, V107, P1039, DOI 10.1111/cas.12966
   Phillips GDL, 2008, CANCER RES, V68, P9280, DOI 10.1158/0008-5472.CAN-08-1776
   Pierga JY, 2012, LANCET ONCOL, V13, P375, DOI 10.1016/S1470-2045(12)70049-9
   Pietrantonio F, 2016, INT J CANCER, V139, P2859, DOI 10.1002/ijc.30408
   Rogers JE, 2020, ONCOLOGY-BASEL, V98, P289, DOI 10.1159/000505974
   Satoh T, 2020, GASTRIC CANCER, V23, P143, DOI 10.1007/s10120-019-00970-8
   Satoh T, 2014, J CLIN ONCOL, V32, P2039, DOI 10.1200/JCO.2013.53.6136
   Savas P, 2014, CURR OPIN ONCOL, V26, P562, DOI 10.1097/CCO.0000000000000131
   Schmid P, 2020, NEW ENGL J MED, V382, P810, DOI 10.1056/NEJMoa1910549
   Shiose Y, 2007, BIOL PHARM BULL, V30, P2365, DOI 10.1248/bpb.30.2365
   Shitara K, 2020, NEW ENGL J MED, V382, P2419, DOI 10.1056/NEJMoa2004413
   Shitara K, 2019, LANCET ONCOL, V20, P827, DOI 10.1016/S1470-2045(19)30088-9
   Shitara K, 2018, LANCET ONCOL, V19, P1437, DOI 10.1016/S1470-2045(18)30739-3
   Slamon DJ, 2001, NEW ENGL J MED, V344, P783, DOI 10.1056/NEJM200103153441101
   SLAMON DJ, 1987, SCIENCE, V235, P177, DOI 10.1126/science.3798106
   Stagg J, 2011, P NATL ACAD SCI USA, V108, P7142, DOI 10.1073/pnas.1016569108
   Sym SJ, 2013, CANCER CHEMOTH PHARM, V71, P481, DOI 10.1007/s00280-012-2027-3
   Tabernero J, 2018, LANCET ONCOL, V19, P1372, DOI 10.1016/S1470-2045(18)30481-9
   Takegawa N, 2019, INT J CANCER, V145, P3414, DOI 10.1002/ijc.32408
   Thuss-Patience PC, 2017, LANCET ONCOL, V18, P640, DOI 10.1016/S1470-2045(17)30111-0
   Thuss-Patience PC, 2011, EUR J CANCER, V47, P2306, DOI 10.1016/j.ejca.2011.06.002
   Wang DS, 2019, GUT, V68, P1152, DOI 10.1136/gutjnl-2018-316522
   Weber J, 2017, NEW ENGL J MED, V377, P1824, DOI 10.1056/NEJMoa1709030
   Wilke H, 2014, LANCET ONCOL, V15, P1224, DOI 10.1016/S1470-2045(14)70420-6
   Yamaguchi K, 2020, ANN ONCOL, V31, PS899, DOI 10.1016/j.annonc.2020.08.1928
   Yoshida K, 2019, J CLIN ONCOL, V37, P1296, DOI 10.1200/JCO.18.01138
NR 73
TC 19
Z9 20
U1 3
U2 17
PU SPRINGER
PI NEW YORK
PA ONE NEW YORK PLAZA, SUITE 4600, NEW YORK, NY, UNITED STATES
SN 1436-3291
EI 1436-3305
J9 GASTRIC CANCER
JI Gastric Cancer
PD MAY 15
PY 2021
VL 24
IS 3
BP 567
EP 576
DI 10.1007/s10120-021-01164-x
EA MAR 2021
PG 10
WC Oncology; Gastroenterology & Hepatology
SC Oncology; Gastroenterology & Hepatology
GA RR2FB
UT WOS:000623725500001
PM 33646464
DA 2025-03-16
ER

PT J
AU Perez, J
   Garrigós, L
   Gion, M
   Jänne, PA
   Shitara, K
   Siena, S
   Cortés, J
AF Perez, Jose
   Garrigos, Laia
   Gion, Maria
   Janne, Pasi A.
   Shitara, Kohei
   Siena, Salvatore
   Cortes, Javier
TI Trastuzumab deruxtecan in HER2-positive metastatic breast cancer and beyond
SO EXPERT OPINION ON BIOLOGICAL THERAPY
LA English
DT Article
DE Antibody-drug conjugate; breast cancer; colorectal cancer; DS8201; gastric cancer; HER2-positive; HER2 targeted; non&#8211; small cell lung cancer; t-DXd; trastuzumab deruxtecan
ID antibody-drug conjugate; open-label; physicians choice; emtansine; ds-8201a; her2; lapatinib; survival; efficacy; society
AB Introduction Despite the substantial improvements made in human epidermal growth factor receptor 2 (HER2)-targeted therapies since the approval of trastuzumab more than 20 years ago, there is still considerable unmet need in patients with HER2-expressing breast cancer (BC) and other solid tumors. Trastuzumab deruxtecan (T-DXd) is a newer antibody-drug conjugate approved for the treatment of metastatic breast cancer (BC) and gastric cancer (GC) and is under active investigation in other solid tumors, including non-small cell lung cancer, colorectal cancer, and HER2-low tumors. Areas covered The current treatment and investigational landscape of HER2-positive and HER2-low metastatic BC (mBC) and the preclinical and clinical trials investigating T-DXd. To identify relevant literature, a search was performed on English-language publications and congress abstracts. Expert opinion T-DXd is likely to become the standard of care for second-line treatment of HER2-positive mBC, and it may play a role in the treatment of hormone receptor-positive and triple-negative mBC with HER2-low expression. Because it was recently approved in the United States and Japan to treat HER2-positive metastatic GC, it holds promise for the treatment of other HER2-positive solid tumors, including colorectal cancer, non-small cell lung cancer, and HER2-low BC.
C1 [Perez, Jose; Garrigos, Laia; Cortes, Javier] Quiron Grp, Int Breast Canc Ctr, Barcelona, Spain.
   [Perez, Jose; Cortes, Javier] Med Scientia Innovat Res MedSIR, Med Dept, Valencia, Spain.
   [Gion, Maria] Quironsalud Grp, Madrid, Spain.
   [Gion, Maria] Hosp Univ Ramon Y Cajal, Dept Med Oncol, Madrid, Spain.
   [Janne, Pasi A.] Dana Farber Canc Inst, Lowe Ctr Thorac Oncol, Dept Med Oncol, Boston, MA 02115 USA.
   [Shitara, Kohei] Natl Canc Ctr Hosp East, Dept Gastroenterol & Gastrointestinal Oncol, Kashiwa, Chiba, Japan.
   [Siena, Salvatore] Univ Milan, Dept Oncol & Hematol Oncol, Milan, Italy.
   [Siena, Salvatore] Grande Osped Metropolitano Niguarda, Niguarda Canc Ctr, Milan, Italy.
   [Cortes, Javier] Vall dHebron Inst Oncol VHIO, Dept Med Oncol, Barcelona, Spain.
C3 quironsalud Group; Hospital Universitario Ramon y Cajal; Harvard University; Harvard University Medical Affiliates; Dana-Farber Cancer Institute; National Cancer Center - Japan; University of Milan; Vall d'Hebron Institut d'Oncologia (VHIO)
RP Cortés, J (corresponding author), Quiron Grp, Int Breast Canc Ctr, Barcelona, Spain.
FU Daiichi Sankyo
CR Aihara T, 2016, BREAST CANCER-TOKYO, V23, P329, DOI 10.1007/s12282-016-0670-y
   Alsina M, 2017, J CLIN ONCOL, V35, P0, DOI 10.1200/JCO.2017.35.15_suppl.2522
   André F, 2020, CANCER RES, V80, P0, DOI 10.1158/1538-7445.SABCS19-OT1-07-04
   [Anonymous], 2019, ENH PRESCR INF, V0, P0
   Awada A, 2016, JAMA ONCOL, V2, P1557, DOI 10.1001/jamaoncol.2016.0237
   Banerji U, 2019, LANCET ONCOL, V20, P1124, DOI 10.1016/S1470-2045(19)30328-6
   Bang YJ, 2019, ANN ONCOL, V30, P116
   Benson AB, 2021, J NATL COMPR CANCER NETW, V19, P329, DOI 10.6004/JNCCN.2021.0012
   Bray F, 2018, CA-CANCER J CLIN, V68, P394, DOI 10.3322/caac.21492
   Brouckaert O, 2017, BREAST CANCER RES, V19, P0, DOI 10.1186/s13058-017-0909-3
   Cardoso F, 2018, ANN ONCOL, V29, P1634, DOI 10.1093/annonc/mdy192
   Cortés J, 2020, CANCER RES, V80, P0, DOI 10.1158/1538-7445.SABCS19-OT1-07-01
   Doi T, 2017, LANCET ONCOL, V18, P1512, DOI 10.1016/S1470-2045(17)30604-6
   Haque R, 2012, CANCER EPIDEM BIOMAR, V21, P1848, DOI 10.1158/1055-9965.EPI-12-0474
   Hecht JR, 2016, J CLIN ONCOL, V34, P443, DOI 10.1200/JCO.2015.62.6598
   Inwald EC, 2015, BREAST CANCER RES TR, V153, P647, DOI 10.1007/s10549-015-3572-3
   Iqbal Nida, 2014, CHEMOTHER RES PRACT, V2014, P357027, DOI 10.1155/2014/852748
   Jerusalem G, 2020, ANN ONCOL, V31, PS63, DOI 10.1016/j.annonc.2020.03.239
   Jiang ZF, 2019, J CLIN ONCOL, V37, P0, DOI 10.1200/JCO.2019.37.15_suppl.1001
   Killelea BK, 2017, AM J SURG, V213, P426, DOI 10.1016/j.amjsurg.2016.05.018
   Krop IE, 2017, LANCET ONCOL, V18, P743, DOI 10.1016/S1470-2045(17)30313-3
   Krop IE, 2014, LANCET ONCOL, V15, P689, DOI 10.1016/S1470-2045(14)70178-0
   Lin NU, 2020, J CLIN ONCOL, V38, P2610, DOI 10.1200/JCO.20.00775
   Lv QX, 2016, INT J MOL SCI, V17, P0, DOI 10.3390/ijms17122095
   Makiyama A, 2020, J CLIN ONCOL, V38, P1919, DOI 10.1200/JCO.19.03077
   Meric-Bernstam F, 2018, J CLIN ONCOL, V36, P0, DOI 10.1200/JCO.2018.36.15_suppl.2500
   Milanezi F, 2008, EXPERT REV MOL DIAGN, V8, P417, DOI 10.1586/14737159.8.4.417
   Moasser MM, 2007, ONCOGENE, V26, P6469, DOI 10.1038/sj.onc.1210477
   Modi S, 2019, CANCER RES, V79, P0, DOI 10.1158/1538-7445.SABCS18-P6-17-02
   Modi S, 2020, SAN ANTONIO BREAST C, V0, P0
   Modi S, 2020, CANCER RES, V80, P0, DOI 10.1158/1538-7445.SABCS19-OT1-07-02
   Modi S, 2020, J CLIN ONCOL, V38, P1887, DOI 10.1200/JCO.19.02318
   Muro K, 2019, ANN ONCOL, V30, P19, DOI 10.1093/annonc/mdy502
   Murthy RK, 2020, NEW ENGL J MED, V382, P597, DOI 10.1056/NEJMoa1914609
   Nagai Y, 2019, XENOBIOTICA, V49, P1086, DOI 10.1080/00498254.2018.1531158
   Nakada T, 2019, CHEM PHARM BULL, V67, P173, DOI 10.1248/cpb.c18-00744
   Nakagawa K, 2021, J THORAC ONCOL, V16, P0
   National Comprehensive Cancer Network, 2020, NCCN CLIN PRACTICE G, V0, P0
   National Comprehensive Cancer Network, 2020, NON-SMALL CELL LUNG CANCER: VERSION 8, V0, P0
   National Comprehensive Cancer Network, 2021, RECT CANC VERS 2 202, V0, P0
   Ogitani Y, 2016, CLIN CANCER RES, V22, P5097, DOI 10.1158/1078-0432.CCR-15-2822
   Ogitani Y, 2016, CANCER SCI, V107, P1039, DOI 10.1111/cas.12966
   Park YH, 2018, INT J CANCER, V143, P3240, DOI 10.1002/ijc.31651
   Pernas S, 2019, THER ADV MED ONCOL, V11, P0, DOI 10.1177/1758835919833519
   Peters S, 2016, CANCER TREAT REV, V45, P139, DOI 10.1016/j.ctrv.2016.03.009
   Phillips GDL, 2008, CANCER RES, V68, P9280, DOI 10.1158/0008-5472.CAN-08-1776
   Rinnerthaler G, 2019, INT J MOL SCI, V20, P0, DOI 10.3390/ijms20051115
   Rugo HS, 2019, J CLIN ONCOL, V37, P0, DOI 10.1200/JCO.2019.37.15_suppl.1000
   Sartore-Bianchi A, 2020, JAMA ONCOL, V6, P927, DOI 10.1001/jamaoncol.2020.0571
   Satoh T, 2014, J CLIN ONCOL, V32, P2039, DOI 10.1200/JCO.2013.53.6136
   Saura C, 2020, J CLIN ONCOL, V38, P3138, DOI 10.1200/JCO.20.00147
   Schalper KA, 2014, ARCH PATHOL LAB MED, V138, P213, DOI 10.5858/arpa.2012-0617-OA
   Shitara K, 2019, LANCET ONCOL, V20, P827, DOI 10.1016/S1470-2045(19)30088-9
   Siena S, 2020, J CLIN ONCOL, V38, P0
   Smit EF, 2020, J CLIN ONCOL, V38, P0
   Swain SM, 2020, LANCET ONCOL, V21, P519, DOI 10.1016/S1470-2045(19)30863-0
   Tabernero J, 2018, LANCET ONCOL, V19, P1372, DOI 10.1016/S1470-2045(18)30481-9
   Tamura K, 2019, LANCET ONCOL, V20, P0
   Tarantino P, 2020, J CLIN ONCOL, V38, P1951, DOI 10.1200/JCO.19.02488
   Thuss-Patience PC, 2017, LANCET ONCOL, V18, P640, DOI 10.1016/S1470-2045(17)30111-0
   Tosi F, 2020, CLIN COLORECTAL CANC, V19, P256, DOI 10.1016/j.clcc.2020.06.009
   Trail PA, 2018, PHARMACOL THERAPEUT, V181, P126, DOI 10.1016/j.pharmthera.2017.07.013
   Tsuchikama K, 2018, PROTEIN CELL, V9, P33, DOI 10.1007/s13238-016-0323-0
   Tsurutani J, 2020, CANCER DISCOV, V10, P688, DOI 10.1158/2159-8290.CD-19-1014
   Venur VA, 2016, INT J MOL SCI, V17, P0, DOI 10.3390/ijms17091543
   Verma S, 2012, NEW ENGL J MED, V367, P1783, DOI 10.1056/NEJMoa1209124
   Wang DS, 2019, GUT, V68, P1152, DOI 10.1136/gutjnl-2018-316522
   Wang XY, 2021, ACTA OTO-LARYNGOL, V141, P279, DOI 10.1080/00016489.2020.1844288
   Wolff AC, 2018, J CLIN ONCOL, V36, P2105, DOI 10.5858/arpa.2018-0902-SA
   Xu BH, 2018, J CLIN ONCOL, V36, P0, DOI 10.1200/JCO.2018.36.15_suppl.1028
   Zhou P, 2016, ONCOTARGETS THER, V9, P2287, DOI 10.2147/OTT.S97583
   Zimmer AS, 2022, CANCER REP-US, V5, P0, DOI 10.1002/cnr2.1274
NR 73
TC 25
Z9 25
U1 3
U2 16
PU TAYLOR & FRANCIS LTD
PI ABINGDON
PA 2-4 PARK SQUARE, MILTON PARK, ABINGDON OR14 4RN, OXON, ENGLAND
SN 1471-2598
EI 1744-7682
J9 EXPERT OPIN BIOL TH
JI Expert Opin. Biol. Ther.
PD JUL 3
PY 2021
VL 21
IS 7
BP 811
EP 824
DI 10.1080/14712598.2021.1890710
EA APR 2021
PG 14
WC Biotechnology & Applied Microbiology; Medicine, Research & Experimental
SC Biotechnology & Applied Microbiology; Research & Experimental Medicine
GA SV7TK
UT WOS:000635830600001
PM 33759669
DA 2025-03-16
ER

PT J
AU Agostinetto, E
   Rediti, M
   Fimereli, D
   Debien, V
   Piccart, M
   Aftimos, P
   Sotiriou, C
   de Azambuja, E
AF Agostinetto, Elisa
   Rediti, Mattia
   Fimereli, Danai
   Debien, Veronique
   Piccart, Martine
   Aftimos, Philippe
   Sotiriou, Christos
   de Azambuja, Evandro
TI HER2-Low Breast Cancer: Molecular Characteristics and Prognosis
SO CANCERS
LA English
DT Article
DE HER2-low; breast cancer; PAM50; TCGA; prognosis
ID expression; trastuzumab; survival; amplification
AB Simple Summary The dichotomous classification of HER2 status is experiencing a paradigm change, leading to the identification of the so-called "HER2-low" category. The aim of our retrospective, observational study was to characterize intrinsic PAM50 subtypes within HER2-low primary breast tumors extracted from The Cancer Genome Atlas (TCGA) dataset and to describe the prognostic impact of HER2-low on survival outcomes. We evaluated 804 breast cancers and we identified 410 HER2-low tumors (336 with positive hormonal receptor status (HR+) and 74 with negative HR status (HR-)). HER2-enriched tumors were more frequent in HER2-low/HR- and HER2-low/HR+ subtypes, compared to HER2-negative/HR- and HER2-negative/HR+ subtypes, respectively (13.7% versus 1.6% and 1.2% versus 0.5%, respectively). We observed no significant differences in prognosis between HER2-low subtypes and each non-HER2-low subtype when paired by HR status. Our characterization of PAM50 intrinsic subtypes within HER2-low breast cancer ultimately supports further investigation of new treatment strategies in the HER2-low category, with new promising drugs being tested in the context. Background: We aimed to determine the distribution of intrinsic subtypes within HER2-low breast cancer (BC), and to describe the prognostic impact of HER2-low status on survival outcomes. Methods: This is a retrospective, observational study of primary BC extracted from The Cancer Genome Atlas dataset. We described the distribution of PAM50 intrinsic subtypes within HER2-low BC subtype according to hormonal receptor status (positive (HR+) and negative (HR-)). Secondly, we assessed the impact of HER2-low on survival outcomes (progression-free interval (PFI), disease-free interval (DFI), and overall survival (OS)). Results: We analyzed 804 primary BCs, including 410 (51%) HER2-low BCs (336 HR+ and 74 HR-). The proportion of HER2-enriched tumors was higher in the HER2-low/HR- group compared to HER2-low/HR+ (13.7% versus 1.2%, respectively). HER2-enriched tumors were more frequent in HER2-low/HR- and HER2-low/HR+ subtypes, compared to HER2-negative/HR- and HER2-negative/HR+ subtypes, respectively (13.7% versus 1.6% and 1.2% versus 0.5%, respectively). We observed no significant differences in PFI, DFI, and OS between HER2-low subtypes and each non-HER2-low subtype paired by HR status. Conclusions: Our characterization of PAM50 intrinsic subtypes within HER2-low breast cancer may explain the different clinical behaviors and responses to treatment, and ultimately support further investigation of new treatment strategies in the HER2-low category. Moreover, it highlights the importance of considering HR status in the HER2-low category.
C1 [Agostinetto, Elisa; Debien, Veronique; de Azambuja, Evandro] Univ Libre Bruxelles ULB, Inst Jules Bordet, Acad Trials Promoting Team, B-1000 Brussels, Belgium.
   [Agostinetto, Elisa] Humanitas Clin & Res Ctr IRCCS, Humanitas Canc Ctr, Via Manzoni 56, I-20089 Milan, Italy.
   [Agostinetto, Elisa] Humanitas Univ, Dept Biomed Sci, Via Rita Levi Montalcini 4, I-20090 Milan, Italy.
   [Rediti, Mattia; Fimereli, Danai; Sotiriou, Christos] Univ Libre Bruxelles, Inst Jules Bordet, Breast Canc Translat Res Lab JC Heuson, B-1000 Brussels, Belgium.
   [Piccart, Martine] Inst Jules Bordet, Med Oncol Dept, B-1000 Brussels, Belgium.
   [Aftimos, Philippe] Univ Libre Bruxelles, Inst Jules Bordet, Clin Trials Conduct Unit, B-1000 Brussels, Belgium.
C3 Institut Jules Bordet; Universite Libre de Bruxelles; Humanitas University; Institut Jules Bordet; Universite Libre de Bruxelles; Institut Jules Bordet; Universite Libre de Bruxelles; Institut Jules Bordet
RP Agostinetto, E (corresponding author), Univ Libre Bruxelles ULB, Inst Jules Bordet, Acad Trials Promoting Team, B-1000 Brussels, Belgium.; Agostinetto, E (corresponding author), Humanitas Clin & Res Ctr IRCCS, Humanitas Canc Ctr, Via Manzoni 56, I-20089 Milan, Italy.; Agostinetto, E (corresponding author), Humanitas Univ, Dept Biomed Sci, Via Rita Levi Montalcini 4, I-20090 Milan, Italy.
EM elisa.agostinetto@bordet.be; mattia.rediti@bordet.be; danai.fimereli@bordet.be; veronique.debien@bordet.be; martine.piccart@bordet.be; philippe.aftimos@bordet.be; christos.sotiriou@bordet.be; evandro.azambuja@bordet.be
FU Televie; Belgian Fonds National de la Recherche Scientifique (F.R.S.-FNRS); Belgian Fonds National de la Recherche Scientifique (F.R.S-FNRS)
CR Aftimos PG, 2019, ANN ONCOL, V30, P48, DOI 10.1093/annonc/mdz100.003
   Allison KH, 2020, J CLIN ONCOL, V38, P1346, DOI 10.1200/JCO.19.02309
   Banerji U, 2019, LANCET ONCOL, V20, P1124, DOI 10.1016/S1470-2045(19)30328-6
   Cejalvo JM, 2017, CANCER RES, V77, P2213, DOI 10.1158/0008-5472.CAN-16-2717
   Clifton GT, 2020, CLIN CANCER RES, V26, P2515, DOI 10.1158/1078-0432.CCR-19-2741
   Colaprico A, 2016, NUCLEIC ACIDS RES, V44, P0, DOI 10.1093/nar/gkv1507
   Eggemann H, 2015, ENDOCR-RELAT CANCER, V22, P725, DOI 10.1530/ERC-15-0335
   Eiger D, 2021, CANCERS, V13, P0, DOI 10.3390/cancers13051015
   Fehrenbacher L, 2020, J CLIN ONCOL, V38, P0, DOI 10.1200/JCO.19.01455
   Fumagalli D, 2017, JAMA ONCOL, V3, P227, DOI 10.1001/jamaoncol.2016.3824
   Griguolo G, 2020, CANCERS, V12, P0, DOI 10.3390/cancers12071902
   Hoadley KA, 2014, CELL, V158, P929, DOI 10.1016/j.cell.2014.06.049
   Huo DZ, 2017, JAMA ONCOL, V3, P1654, DOI 10.1001/jamaoncol.2017.0595
   Iwata H, 2018, J CLIN ONCOL, V36, P0, DOI 10.1200/JCO.2018.36.15_suppl.2501
   Kalinowski L, 2019, ADV EXP MED BIOL, V1152, P75, DOI 10.1007/978-3-030-20301-6_6
   Koboldt DC, 2012, NATURE, V490, P61, DOI 10.1038/nature11412
   Liu JF, 2018, CELL, V173, P400, DOI 10.1016/j.cell.2018.02.052
   Marchiò C, 2021, SEMIN CANCER BIOL, V72, P123, DOI 10.1016/j.semcancer.2020.02.016
   Mendes D, 2015, BREAST CANCER RES, V17, P0, DOI 10.1186/s13058-015-0648-2
   Mittendorf EA, 2019, CLIN CANCER RES, V25, P4248, DOI 10.1158/1078-0432.CCR-18-2867
   Modi S, 2020, J CLIN ONCOL, V38, P1887, DOI 10.1200/JCO.19.02318
   Parker JS, 2009, J CLIN ONCOL, V27, P1160, DOI 10.1200/JCO.2008.18.1370
   Pinhel I, 2012, BREAST CANCER RES, V14, P0, DOI 10.1186/bcr3145
   Prat A, 2021, J CLIN ONCOL, V39, P1458, DOI 10.1200/JCO.20.02977
   Prat A, 2020, JNCI-J NATL CANCER I, V112, P46, DOI 10.1093/jnci/djz042
   Prat A, 2015, BREAST, V24, PS26, DOI 10.1016/j.breast.2015.07.008
   Prat A, 2014, JNCI-J NATL CANCER I, V106, P0, DOI 10.1093/jnci/dju152
   Razavi P, 2018, CANCER CELL, V34, P427, DOI 10.1016/j.ccell.2018.08.008
   Riecke K, 2020, BREAST CARE, V15, P579, DOI 10.1159/000510998
   Rinnerthaler G, 2019, INT J MOL SCI, V20, P0, DOI 10.3390/ijms20051115
   Ross JS, 1998, STEM CELLS, V16, P413, DOI 10.1002/stem.160413
   Rossi V, 2012, ONCOLOGIST, V17, P1418, DOI 10.1634/theoncologist.2012-0194
   Schettini F, 2021, NPJ BREAST CANCER, V7, P0, DOI 10.1038/s41523-020-00208-2
   SLAMON DJ, 1987, SCIENCE, V235, P177, DOI 10.1126/science.3798106
   Swain SM, 2020, LANCET ONCOL, V21, P519, DOI 10.1016/S1470-2045(19)30863-0
   Tarantino P, 2020, J CLIN ONCOL, V38, P1951, DOI 10.1200/JCO.19.02488
   Viani GA, 2007, BMC CANCER, V7, P0, DOI 10.1186/1471-2407-7-153
   Wolff AC, 2018, ARCH PATHOL LAB MED, V142, P1364, DOI 10.5858/arpa.2018-0902-SA
   Wolff AC, 2014, ARCH PATHOL LAB MED, V138, P241, DOI 10.5858/arpa.2013-0953-SA
NR 39
TC 150
Z9 156
U1 6
U2 50
PU MDPI
PI BASEL
PA ST ALBAN-ANLAGE 66, CH-4052 BASEL, SWITZERLAND
SN 
EI 2072-6694
J9 CANCERS
JI Cancers
PD JUN 15
PY 2021
VL 13
IS 11
BP 
EP 
DI 10.3390/cancers13112824
PG 16
WC Oncology
SC Oncology
GA SP3HL
UT WOS:000659563300001
PM 34198891
DA 2025-03-16
ER

PT J
AU Hamilton, E
   Shastry, M
   Shiller, SM
   Ren, RQ
AF Hamilton, Erika
   Shastry, Mythili
   Shiller, S. Michelle
   Ren, Rongqin
TI Targeting HER2 heterogeneity in breast cancer
SO CANCER TREATMENT REVIEWS
LA English
DT Review
DE Antibody drug conjugate; Breast cancer; HER2-low; HER2 heterogeneity; Immunohistochemistry (IHC)
ID in-situ hybridization; trastuzumab emtansine; intratumoral heterogeneity; clinical oncology/college; genetic-heterogeneity; adjuvant trastuzumab; american society; amplification; chemotherapy; survival
AB The identification of Human epidermal growth factor receptor 2 (HER2) as a target in breast cancer and the subsequent development of HER2-targeted therapies has revolutionized the treatment of patients with HER2positive breast cancer. However, there is an increasing awareness of how frequently tumors have low or heterogeneous expression of HER2. It is now recognized that this impacts the degree of benefit from HER2-targeted therapies. With the advent of novel and more potent antibody drug conjugates, targeting HER2 in traditional HER2-negative tumors with "HER2-low" expression is becoming possible. It is essential to refine the nomenclature around HER2 expression to enable clinicians to optimize treatment for patients across the HER2 expression spectrum in breast cancer. HER2 heterogeneity can be detected by conventional IHC, gene expression profiling or other methods and numerous studies have documented the correlation between the presence of HER2 heterogeneity and shorter disease-free survival (DFS) and overall survival (OS). Validation of techniques to identify HER2 heterogeneity in the clinic and concurrent development of agents to effectively treat tumors with non-uniform HER2 expression is needed.
C1 [Hamilton, Erika] Sarah Cannon Res Inst, Tennessee Oncol, 250 25th Ave N,Suite 200, Nashville, TN 37203 USA.
   [Shastry, Mythili] Sarah Cannon Res Inst, Nashville, TN USA.
   [Shiller, S. Michelle; Ren, Rongqin] Pathgrp, Genom & Mol Pathol Serv, Nashville, TN USA.
C3 Sarah Cannon Research Institute; Tennessee Oncology; Sarah Cannon Research Institute
RP Hamilton, E (corresponding author), Sarah Cannon Res Inst, Tennessee Oncol, 250 25th Ave N,Suite 200, Nashville, TN 37203 USA.
EM ehamilton@tnonc.com
CR Agostinetto E, 2021, CANCERS, V13, P0, DOI 10.3390/cancers13112824
   Allison KH, 2011, AM J CLIN PATHOL, V136, P864, DOI 10.1309/AJCPXTZSKBRIP07W
   Banerji U, 2019, LANCET ONCOL, V20, P1124, DOI 10.1016/S1470-2045(19)30328-6
   Baselga J, 2016, CLIN CANCER RES, V22, P3755, DOI 10.1158/1078-0432.CCR-15-2499
   Bon G, 2020, J EXP CLIN CANC RES, V39, P0, DOI 10.1186/s13046-020-01797-3
   Branco FP, 2019, AM J TRANSL RES, V11, P6110
   Brasó-Maristany F, 2020, NAT COMMUN, V11, P0, DOI 10.1038/s41467-019-14111-3
   Burris HA, 2011, CLIN BREAST CANCER, V11, P275, DOI 10.1016/j.clbc.2011.03.018
   Cortazar P, 2014, LANCET, V384, P164, DOI 10.1016/S0140-6736(13)62422-8
   de Haas SL, 2017, CANCER RES, V77, P0, DOI 10.1158/1538-7445.SABCS16-P6-07-09
   Denkert C, 2020, J CLIN ONCOL, V38, P0
   Dowsett M, 2009, J CLIN ONCOL, V27, P2962, DOI 10.1200/JCO.2008.19.7939
   Dzimitrowicz H, 2016, J CLIN ONCOL, V34, P3511, DOI 10.1200/JCO.2016.67.3624
   Eiger D, 2021, CANCERS, V13, P0, DOI 10.3390/cancers13051015
   Fehrenbacher L, 2020, J CLIN ONCOL, V38, P0, DOI 10.1200/JCO.19.01455
   Hamilton E, 2021, CANCER RES, V81, P0
   Hanna WM, 2014, MODERN PATHOL, V27, P4, DOI 10.1038/modpathol.2013.103
   Hosonaga M, 2018, INT J MOL SCI, V19, P0, DOI 10.3390/ijms19082158
   Hurvitz SA, 2019, J CLIN ONCOL, V37, P2206, DOI 10.1200/JCO.19.00882
   KING CR, 1985, SCIENCE, V229, P974, DOI 10.1126/science.2992089
   Koboldt DC, 2012, NATURE, V490, P61, DOI 10.1038/nature11412
   Kurozumi S, 2016, BREAST CANCER RES TR, V158, P99, DOI 10.1007/s10549-016-3856-2
   Lee HJ, 2014, AM J CLIN PATHOL, V142, P755, DOI 10.1309/AJCPIRL4GUVGK3YX
   Llombart-Cussac A, 2017, LANCET ONCOL, V18, P545, DOI 10.1016/S1470-2045(17)30021-9
   Metzger O, 2021, CANCER DISCOV, V11, P2474, DOI 10.1158/2159-8290.CD-20-1557
   Cejalvo JM, 2018, CANCER TREAT REV, V67, P63, DOI 10.1016/j.ctrv.2018.04.015
   Mittendorf EA, 2009, CLIN CANCER RES, V15, P7381, DOI 10.1158/1078-0432.CCR-09-1735
   Modi S, 2020, J CLIN ONCOL, V38, P1887, DOI 10.1200/JCO.19.02318
   Modi S, 2020, NEW ENGL J MED, V382, P610, DOI 10.1056/NEJMoa1914510
   Murthy RK, 2020, NEW ENGL J MED, V382, P597, DOI 10.1056/NEJMoa1914609
   Niikura N, 2016, ANN ONCOL, V27, P480, DOI 10.1093/annonc/mdv611
   Öhlschlegel C, 2011, J CLIN PATHOL, V64, P1112, DOI 10.1136/jclinpath-2011-200265
   Paik S, 2008, NEW ENGL J MED, V358, P1409, DOI 10.1056/NEJMc0801440
   Parker JS, 2009, J CLIN ONCOL, V27, P1160, DOI 10.1200/JCO.2008.18.1370
   Pegram M, 1999, ONCOGENE, V18, P2241, DOI 10.1038/sj.onc.1202526
   Perez EA, 2010, J CLIN ONCOL, V28, P4307, DOI 10.1200/JCO.2009.26.2154
   Pistilli B, 2020, J CLIN ONCOL, V38, P0
   Prat A, 2012, BREAST CANCER RES TR, V135, P301, DOI 10.1007/s10549-012-2143-0
   Prat A, 2014, JNCI-J NATL CANCER I, V106, P0, DOI 10.1093/jnci/dju152
   Prat A, 2011, MOL ONCOL, V5, P5, DOI 10.1016/j.molonc.2010.11.003
   Schalper KA, 2014, ARCH PATHOL LAB MED, V138, P213, DOI 10.5858/arpa.2012-0617-OA
   Seol H, 2012, MODERN PATHOL, V25, P938, DOI 10.1038/modpathol.2012.36
   Shafi H, 2013, J CLIN PATHOL, V66, P649, DOI 10.1136/jclinpath-2012-201403
   Slamon DJ, 2001, NEW ENGL J MED, V344, P783, DOI 10.1056/NEJM200103153441101
   SLAMON DJ, 1987, SCIENCE, V235, P177, DOI 10.1126/science.3798106
   Tarantino P, 2020, J CLIN ONCOL, V38, P1951, DOI 10.1200/JCO.19.02488
   Verma S, 2012, NEW ENGL J MED, V367, P1783, DOI 10.1056/NEJMoa1209124
   Vici P, 2017, ONCOTARGET, V8, P56921, DOI 10.18632/oncotarget.18176
   Wolff AC, 2018, J CLIN ONCOL, V36, P2105, DOI 10.5858/arpa.2018-0902-SA
   Wolff AC, 2013, J CLIN ONCOL, V31, P3997, DOI 10.1200/JCO.2013.50.9984
   Wulfkuhle JD, 2019, J CLIN ONCOL, V37, P0, DOI 10.1200/JCO.2019.37.15_suppl.3133
   Yver A, 2020, ANN ONCOL, V31, P430, DOI 10.1016/j.annonc.2019.11.019
NR 52
TC 69
Z9 73
U1 5
U2 42
PU ELSEVIER SCI LTD
PI OXFORD
PA THE BOULEVARD, LANGFORD LANE, KIDLINGTON, OXFORD OX5 1GB, OXON, ENGLAND
SN 0305-7372
EI 1532-1967
J9 CANCER TREAT REV
JI Cancer Treat. Rev.
PD NOV 15
PY 2021
VL 100
IS 
BP 
EP 
DI 10.1016/j.ctrv.2021.102286
EA SEP 2021
PG 8
WC Oncology
SC Oncology
GA WB9SQ
UT WOS:000703905800009
PM 34534820
DA 2025-03-16
ER

PT J
AU Dreyer, TF
   Kuhn, S
   Stange, C
   Heithorst, N
   Schilling, D
   Jelsma, J
   Sievert, W
   Seitz, S
   Stangl, S
   Hapfelmeier, A
   Noske, A
   Wege, AK
   Weichert, W
   Ruland, J
   Schmitt, M
   Dorn, J
   Kiechle, M
   Reuning, U
   Magdolen, V
   Multhoff, G
   Bronger, H
AF Dreyer, Tobias F.
   Kuhn, Sabine
   Stange, Christoph
   Heithorst, Nadine
   Schilling, Daniela
   Jelsma, Jil
   Sievert, Wolfgang
   Seitz, Stefanie
   Stangl, Stefan
   Hapfelmeier, Alexander
   Noske, Aurelia
   Wege, Anja K.
   Weichert, Wilko
   Ruland, Juergen
   Schmitt, Manfred
   Dorn, Julia
   Kiechle, Marion
   Reuning, Ute
   Magdolen, Viktor
   Multhoff, Gabriele
   Bronger, Holger
TI The Chemokine CX3CL1 Improves Trastuzumab Efficacy in HER2 Low-Expressing Cancer <i>In Vitro</i> and <i>In Vivo</i>
SO CANCER IMMUNOLOGY RESEARCH
LA English
DT Article
ID natural-killer-cells; tumor-infiltrating lymphocytes; breast-cancer; t-cells; antitumor immunity; poor-prognosis; ifn-gamma; fractalkine; receptors; survival
AB A crucial mode of action of trastuzumab is the labeling of HER2-positive (HER2(+)) tumor cells for the eradication by natural killer (NK) cells, a process called antibody-dependent cellular cytotoxicity (ADCC). However, despite widespread HER2 expression among cancer entities, only a fraction, with robust HER2 overexpression, benefits from trastuzumab therapy. ADCC requires both sufficient lymphocytic infiltration and close binding of the immune cells to the antibody-tagged tumor cells. We hypothesized that the chemokine CX3CL1 could improve both processes, as it is synthesized as a membrane-bound, adhesive form that is eventually cleaved into a soluble, chemotactic protein. Here, we show that CX3CL1 overexpression is a positive prognostic marker in breast cancer. CX3CL1 overexpression attracted tumor-suppressive lymphocytes, including NK cells, and inhibited tumor growth and lung metastasis in the syngeneic 4T1 breast cancer mouse model. In HER2(+) SKBR3, MDA-MB-453, and HT-29 tumor cells, CX3CL1 overexpression increased NK cellmediated cytotoxicity in vitro and acted synergistically with trastuzumab. Even though CX3CL1 did not further improve trastuzumab efficacy in vivo in the trastuzumab-sensitive MDA-MB-453 model, it compensated for NK-cell depletion and prolonged survival. In the HER2 low-expressing HT-29 model, however, CX3CL1 overexpression not only prolonged survival time but also overcame trastuzumab resistance in a partly NK cell-dependent manner. Taken together, these findings identify CX3CL1 as a feasible pharmacologic target to enable trastuzumab therapy in HER2 low-expressing cancers and render it a potential predictive biomarker to determine therapy responders.
C1 [Dreyer, Tobias F.; Stange, Christoph; Heithorst, Nadine; Jelsma, Jil; Seitz, Stefanie; Schmitt, Manfred; Dorn, Julia; Kiechle, Marion; Reuning, Ute; Magdolen, Viktor; Bronger, Holger] Tech Univ Munich, Dept Gynecol & Obstet, Ismaninger Str 22, D-81675 Munich, Germany.
   [Kuhn, Sabine; Ruland, Juergen] Tech Univ Munich, Dept Clin Chem & Pathobiochem, Munich, Germany.
   [Schilling, Daniela; Sievert, Wolfgang; Stangl, Stefan; Multhoff, Gabriele] Tech Univ Munich, Dept Radiat Oncol, Munich, Germany.
   [Schilling, Daniela] Helmholtz Zentrum Munich, Dept Radiat Sci DRS, Inst Radiat Med IRM, Neuherberg, Germany.
   [Hapfelmeier, Alexander] Tech Univ Munich, Sch Med, Inst Med Informat Stat & Epidemiol, Munich, Germany.
   [Noske, Aurelia; Weichert, Wilko] Tech Univ Munich, Dept Pathol, Munich, Germany.
   [Wege, Anja K.] Univ Can Ctr Regensburg, Dept Gynecol & Obstet, Regensburg, Germany.
   [Weichert, Wilko; Ruland, Juergen; Bronger, Holger] German Canc Consortium DKTK, Partner Site Munich, Heidelberg, Germany.
   [Weichert, Wilko; Ruland, Juergen; Bronger, Holger] German Canc Res Ctr, Heidelberg, Germany.
C3 Technical University of Munich; Technical University of Munich; Technical University of Munich; Helmholtz Association; Helmholtz-Center Munich - German Research Center for Environmental Health; Technical University of Munich; Technical University of Munich; Helmholtz Association; German Cancer Research Center (DKFZ); Helmholtz Association; German Cancer Research Center (DKFZ)
RP Bronger, H (corresponding author), Tech Univ Munich, Dept Gynecol & Obstet, Ismaninger Str 22, D-81675 Munich, Germany.
EM holger.bronger@tum.de
FU German Research Foundation (Deutsche Forschungsgemeinschaft, DFG) [BR4733/2-1, WE3606/3-1]
CR Panek CA, 2015, CELL MOL IMMUNOL, V12, P669, DOI 10.1038/cmi.2014.116
   Andre F, 2006, ANN ONCOL, V17, P945, DOI 10.1093/annonc/mdl053
   Andre F, 2013, CLIN CANCER RES, V19, P28, DOI 10.1158/1078-0432.CCR-11-2701
   Baselga J, 2010, ANN ONCOL, V21, P36, DOI 10.1093/annonc/mdq421
   Beano A, 2008, J TRANSL MED, V6, P0, DOI 10.1186/1479-5876-6-25
   Bronger H, 2019, CANCER METAST REV, V38, P417, DOI 10.1007/s10555-019-09807-3
   Bronger H, 2016, BRIT J CANCER, V115, P553, DOI 10.1038/bjc.2016.172
   Chen DS, 2013, IMMUNITY, V39, P1, DOI 10.1016/j.immuni.2013.07.012
   Chen JR, 2016, PLOS ONE, V11, P0, DOI 10.1371/journal.pone.0158240
   Clynes RA, 2000, NAT MED, V6, P443, DOI 10.1038/74704
   Conroy MJ, 2020, ADV EXP MED BIOL, V1231, P1, DOI 10.1007/978-3-030-36667-4_1
   Duffy MJ, 2014, ONCOTARGET, V5, P10963, DOI 10.18632/oncotarget.2794
   Feldinger K, 2014, ONCOTARGET, V5, P6633, DOI 10.18632/oncotarget.1955
   Gorini S, 2010, BLOOD, V116, P4492, DOI 10.1182/blood-2009-12-260828
   Graham K, 2011, CLIN CANCER RES, V17, P236, DOI 10.1158/1078-0432.CCR-10-1369
   Gross C, 2003, CELL STRESS CHAPERON, V8, P348, DOI 10.1379/1466-1268(2003)008<0348:HSPRIA>2.0.CO;2
   Guo J, 2003, INT J CANCER, V103, P212, DOI 10.1002/ijc.10816
   Györffy B, 2010, BREAST CANCER RES TR, V123, P725, DOI 10.1007/s10549-009-0674-9
   Harrison JK, 1998, P NATL ACAD SCI USA, V95, P10896, DOI 10.1073/pnas.95.18.10896
   Heppner BI, 2016, CLIN CANCER RES, V22, P5747, DOI 10.1158/1078-0432.CCR-15-2338
   Honkanen TJ, 2019, SCI REP-UK, V9, P0, DOI 10.1038/s41598-019-47375-2
   Hyakudomi M, 2008, ANN SURG ONCOL, V15, P1775, DOI 10.1245/s10434-008-9876-3
   Iikura M, 2001, J LEUKOCYTE BIOL, V70, P113
   Jamieson-Gladney WL, 2011, BREAST CANCER RES, V13, P0, DOI 10.1186/bcr3016
   Kee JY, 2013, MOL CLIN ONCOL, V1, P35, DOI 10.3892/mco.2012.30
   Kehlen A, 2014, INT J CANCER, V135, P2096, DOI 10.1002/ijc.28867
   Krause SW, 2004, CLIN CANCER RES, V10, P3699, DOI 10.1158/1078-0432.CCR-03-0683
   Lacroix M, 2004, ENDOCR-RELAT CANCER, V11, P497, DOI 10.1677/erc.1.00758
   Lavergne E, 2003, CANCER RES, V63, P7468
   Liu J, 2019, ONCOL LETT, V17, P4877, DOI 10.3892/ol.2019.10211
   Ludwig A, 2007, THROMB HAEMOSTASIS, V97, P694
   Meric-Bernstam F, 2019, CLIN CANCER RES, V25, P2033, DOI 10.1158/1078-0432.CCR-18-2275
   Mlecnik B, 2010, GASTROENTEROLOGY, V138, P1429, DOI 10.1053/j.gastro.2009.10.057
   Muntasell A, 2017, FRONT IMMUNOL, V8, P0, DOI 10.3389/fimmu.2017.01544
   Nagarsheth N, 2017, NAT REV IMMUNOL, V17, P559, DOI 10.1038/nri.2017.49
   Nagy A, 2021, SCI REP-UK, V11, P0, DOI 10.1038/s41598-021-84787-5
   Ohta M, 2005, INT J ONCOL, V26, P41
   Park MH, 2012, J SURG ONCOL, V106, P386, DOI 10.1002/jso.23095
   Pegram M, 2000, SEMIN ONCOL, V27, P13
   Perreard L, 2006, BREAST CANCER RES, V8, P0, DOI 10.1186/bcr1399
   Salgado R, 2015, JAMA ONCOL, V1, P448, DOI 10.1001/jamaoncol.2015.0830
   Seiz L, 2012, BIOL CHEM, V393, P391, DOI 10.1515/hsz-2011-0264
   Shi Y, 2015, J IMMUNOL, V194, P4379, DOI 10.4049/jimmunol.1402891
   Tang L, 2007, GENE THER, V14, P1226, DOI 10.1038/sj.gt.3302959
   Tardáguila M, 2013, CANCER RES, V73, P4461, DOI 10.1158/0008-5472.CAN-12-3828
   Triulzi T, 2015, CANCER RES, V75, P0, DOI 10.1158/1538-7445.AM2015-5015
   Vitale S, 2007, GUT, V56, P365, DOI 10.1136/gut.2005.088989
   Wang RP, 2012, J LEUKOCYTE BIOL, V91, P299, DOI 10.1189/jlb.0611308
   Xin H, 2005, EUR J IMMUNOL, V35, P1371, DOI 10.1002/eji.200526042
   Xu M, 2015, J IMMUNOL, V194, P4997, DOI 10.4049/jimmunol.1402603
   Xu XH, 2012, J GASTROINTEST SURG, V16, P1493, DOI 10.1007/s11605-012-1921-7
   Yoneda O, 2000, J IMMUNOL, V164, P4055, DOI 10.4049/jimmunol.164.8.4055
   Yoneda O, 2003, EUR J IMMUNOL, V33, P53, DOI 10.1002/immu.200390007
   Zeng Y, 2007, CANCER RES, V67, P2331, DOI 10.1158/0008-5472.CAN-06-3041
   Zhang XJ, 2007, ONCOL REP, V17, P1371
   Zhang XJ, 2006, ONCOL REP, V15, P485
NR 56
TC 15
Z9 15
U1 0
U2 13
PU AMER ASSOC CANCER RESEARCH
PI PHILADELPHIA
PA 615 CHESTNUT ST, 17TH FLOOR, PHILADELPHIA, PA 19106-4404 USA
SN 2326-6066
EI 2326-6074
J9 CANCER IMMUNOL RES
JI Cancer Immunol. Res.
PD JUL 15
PY 2021
VL 9
IS 7
BP 779
EP 789
DI 10.1158/2326-6066.CIR-20-0327
PG 11
WC Oncology; Immunology
SC Oncology; Immunology
GA TF2HJ
UT WOS:000670532600007
PM 33906866
DA 2025-03-16
ER

PT J
AU Li, H
   Li, HF
AF Li, Hu
   Li, Hongfeng
TI A narrative review of the current landscape and future perspectives of HER2-targeting antibody drug conjugates for advanced breast cancer
SO TRANSLATIONAL BREAST CANCER RESEARCH
LA English
DT Review
DE Antibody drug conjugate (ADC); HER2; breast cancer; payload; brain metastasis (BM); drug resistance
ID trastuzumab emtansine t-dm1; growth-factor-receptor; nervous-system metastases; single-chain fv; tumor penetration; brain metastases; cns metastases; therapy; pyrrolobenzodiazepine; pharmacokinetics
AB Objective: To (I) provide an update of approved antibody drug conjugates (ADCs) and those registered with NMPA, (II) give an overview of HER2-targeting ADCs as a mono- or combination therapy in clinical development for breast cancer and the molecular mechanism of payloads of these molecules, (III) describe the pharmacokinetic profiles of ADCs using mostly exploited vcMMAE platform as an example, (IV) discuss future development strategies for ADC therapeutics in addressing substantially unmet medical needs, such as brain metastasis (BM) and drug resistance in patients with HER2-expressing advanced breast cancer. Background: As the most common type of cancer in women, breast cancer remains a significant challenge for drug discovery and development due to its heterogenous nature and complex molecular subtypes and pathologies. The advent of tyrosine kinase inhibitors (TKIs) and targeted therapies has significantly improved overall survival (OS) for breast cancer patients with early diagnosis, however, those who have experienced metastasis are still facing limited treatment options. ADCs are an emerging class of drugs used in targeted therapies for hematologic malignancies and solid tumors, known for their highly selective binding moiety of monoclonal antibody (mAb) to differentially expressed tumor antigens and highly cytotoxic warheads with defined mechanisms of action. Eleven ADCs have been approved by the FDA, three of which are for breast cancer indication namely HER2-targeting Kadcyla (R) and ENHERTU (R), and TROP2-targeting Trodelvy (R), highlighting the clinical potential of this therapeutic modality for breast cancer treatment. Methods: We searched relevant studies published in English in the PubMed, Informa PharmaProjects, ClinicalTrials.gov, FDA and EPO databases, google.com, and in Chinese in NMPA website up to Aug 9, 2021, using search strategies with search terms "HER2 ADC", "breast cancer", "antibody drug conjugate" (ADC), "PK/PD", "linker", "payload", "drug resistance", and/or "brain metastasis". Conclusions: In this review, we provide an update of HER2-targeting ADCs for breast cancer treatment, the types of payload used in these molecules, and the structures and mechanism of action of these payloads. We describe PK profile using vcMMAE platform and discuss future development strategies in addressing unmet medical needs such as CNS metastasis, HER2-low expression, and acquired drug resistance.
C1 [Li, Hu; Li, Hongfeng] Shanghai Miracogen, Shanghai, Peoples R China.
RP Li, H (corresponding author), Shanghai Miracogen, Suite 4E,Bldg 3,1238 Zhangjiang Rd, Shanghai 201203, Shanghai, Peoples R China.
EM li_hu@miracogen.com.cn
CR Ackerman SE, 2021, NAT CANCER, V2, P18, DOI 10.1038/s43018-020-00136-x
   Adams GP, 2001, CANCER RES, V61, P4750
   Amouzegar A, 2021, CANCERS, V13, P0, DOI 10.3390/cancers13112695
   Baah S, 2021, MOLECULES, V26, P0, DOI 10.3390/molecules26102943
   Ballantyne A, 2013, DRUGS, V73, P755, DOI 10.1007/s40265-013-0050-2
   Bang YJ, 2010, LANCET, V376, P1302
   Barok M, 2014, BREAST CANCER RES, V16, P0, DOI 10.1186/bcr3621
   Bennett G, 2020, MOL CANCER THER, V19, P1385, DOI 10.1158/1535-7163.MCT-19-1092
   Bogen SA, 2019, APPL IMMUNOHISTO M M, V27, P329, DOI 10.1097/PAI.0000000000000750
   Brufsky AM, 2011, CLIN CANCER RES, V17, P4834, DOI 10.1158/1078-0432.CCR-10-2962
   Buecheler JW, 2018, MOL PHARMACEUT, V15, P2656, DOI 10.1021/acs.molpharmaceut.8b00177
   Burris HA, 2011, CLIN BREAST CANCER, V11, P275, DOI 10.1016/j.clbc.2011.03.018
   Chan CT, 2005, BREAST CANCER RES TR, V91, P187, DOI 10.1007/s10549-004-7715-1
   Chari RVJ, 2008, ACCOUNTS CHEM RES, V41, P98, DOI 10.1021/ar700108g
   Chia SKL, 2018, J CLIN ONCOL, V36, P0, DOI 10.1200/JCO.2018.36.15_suppl.1029
   Chung YC, 2018, SCI REP-UK, V8, P0, DOI 10.1038/s41598-018-22250-8
   Cilliers C, 2018, CANCER RES, V78, P758, DOI 10.1158/0008-5472.CAN-17-1638
   Coats S, 2019, CLIN CANCER RES, V25, P5441, DOI 10.1158/1078-0432.CCR-19-0272
   Cooper BM, 2021, CHEM SOC REV, V50, P1480, DOI 10.1039/d0cs00556h
   Damelin M, 2018, CANCER DRUG DISCOV D, V0, PP1, DOI 10.1007/978-3-319-78154-9
   Dawood S, 2008, ANN ONCOL, V19, P1242, DOI 10.1093/annonc/mdn036
   Denkert C, 2013, BREAST CANCER RES, V15, P0, DOI 10.1186/bcr3384
   Dennis MS, 2007, CANCER RES, V67, P254, DOI 10.1158/0008-5472.CAN-06-2531
   Deonarain MP, 2018, ANTIBODIES, V7, P0, DOI 10.3390/antib7020016
   Dijkers EC, 2010, CLIN PHARMACOL THER, V87, P586, DOI 10.1038/clpt.2010.12
   Drago JZ, 2021, NAT REV CLIN ONCOL, V18, P327, DOI 10.1038/s41571-021-00470-8
   Gabos Z, 2006, J CLIN ONCOL, V24, P5658, DOI 10.1200/JCO.2006.07.0250
   Gerber HP, 2016, BIOCHEM PHARMACOL, V102, P1, DOI 10.1016/j.bcp.2015.12.008
   Giuliani S, 2016, VIRCHOWS ARCH, V469, P45, DOI 10.1007/s00428-016-1940-y
   Gril B, 2020, NEURO-ONCOLOGY, V22, P1625, DOI 10.1093/neuonc/noaa118
   Hamblett KJ, 2019, CANCER RES, V79, P0, DOI 10.1158/1538-7445.SABCS18-P6-17-13
   Hamblett KJ, 2018, CANCER RES, V78, P0, DOI 10.1158/1538-7445.AM2018-3914
   Han Tae H, 2014, DRUG METAB DISPOS, V42, P1914, DOI 10.1124/dmd.114.058586
   Hartley JA, 2018, SCI REP-UK, V8, P0, DOI 10.1038/s41598-018-28533-4
   Hinrichs MJM, 2017, CLIN CANCER RES, V23, P5858, DOI 10.1158/1078-0432.CCR-17-0219
   Hunter FW, 2020, BRIT J CANCER, V122, P603, DOI 10.1038/s41416-019-0635-y
   Ignatov T, 2019, BREAST CANCER RES TR, V175, P401, DOI 10.1007/s10549-019-05173-4
   Jain Rakesh K, 1997, MICROCIRCULATION (PHILADELPHIA), V4, P1, DOI 10.3109/10739689709148314
   Kaal ECA, 2007, CNS DRUGS, V21, P559, DOI 10.2165/00023210-200721070-00003
   Kalinsky K, 2020, ANN ONCOL, V31, P1709, DOI 10.1016/j.annonc.2020.09.004
   KALOFONOS HP, 1989, J NUCL MED, V30, P1636
   Karpov AS, 2018, ACS MED CHEM LETT, V9, P838, DOI 10.1021/acsmedchemlett.8b00254
   Kaufman PA, 2014, CANCER-AM CANCER SOC, V120, P2657, DOI 10.1002/cncr.28710
   Khongorzul P, 2020, MOL CANCER RES, V18, P3, DOI 10.1158/1541-7786.MCR-19-0582
   Kostova V, 2021, PHARMACEUTICALS-BASE, V14, P0, DOI 10.3390/ph14050442
   Krop IE, 2015, ANN ONCOL, V26, P113, DOI 10.1093/annonc/mdu486
   Lal P, 2004, AM J CLIN PATHOL, V121, P631, DOI 10.1309/VE7862V2646BR6EX
   Leyland-Jones B, 2009, J CLIN ONCOL, V27, P5278, DOI 10.1200/JCO.2008.19.8481
   Li CZ, 2020, MABS-AUSTIN, V12, P0, DOI 10.1080/19420862.2019.1699768
   Lin NU, 2004, J CLIN ONCOL, V22, P3608, DOI 10.1200/JCO.2004.01.175
   Liu JF, 2016, ANN ONCOL, V27, P2124, DOI 10.1093/annonc/mdw401
   Loganzo F, 2016, MOL CANCER THER, V15, P2825, DOI 10.1158/1535-7163.MCT-16-0408
   Lu GL, 2020, NAT COMMUN, V11, P0, DOI 10.1038/s41467-020-19498-y
   Mantaj J, 2017, ANGEW CHEM INT EDIT, V56, P462, DOI 10.1002/anie.201510610
   Martin K, 2014, CANCER IMMUNOL IMMUN, V63, P925, DOI 10.1007/s00262-014-1565-4
   Modi S, 2020, J CLIN ONCOL, V38, P1887, DOI 10.1200/JCO.19.02318
   Modi S, 2020, NEW ENGL J MED, V382, P610, DOI 10.1056/NEJMoa1914510
   Montemurro F, 2020, ANN ONCOL, V31, P1350, DOI 10.1016/j.annonc.2020.06.020
   Moore K, 2018, CANCER RES, V78, P0, DOI 10.1158/1538-7445.AM2018-CT036
   Müller P, 2015, SCI TRANSL MED, V7, P0, DOI 10.1126/scitranslmed.aac4925
   Müller P, 2014, CANCER IMMUNOL RES, V2, P741, DOI 10.1158/2326-6066.CIR-13-0198
   Nam BH, 2008, BREAST CANCER RES, V10, P0, DOI 10.1186/bcr1870
   Ogitani Y, 2016, CLIN CANCER RES, V22, P5097, DOI 10.1158/1078-0432.CCR-15-2822
   Oller-Salvia B, 2016, CHEM SOC REV, V45, P4690, DOI 10.1039/c6cs00076b
   Pereira PMR, 2018, NAT COMMUN, V9, P0, DOI 10.1038/s41467-018-07608-w
   Phillips GDL, 2008, CANCER RES, V68, P9280, DOI 10.1158/0008-5472.CAN-08-1776
   Pienkowski T, 2010, ANN ONCOL, V21, P917, DOI 10.1093/annonc/mdp353
   Ponziani S, 2020, INT J MOL SCI, V21, P0, DOI 10.3390/ijms21155510
   Puthenveetil S, 2016, BIOCONJUGATE CHEM, V27, P1880, DOI 10.1021/acs.bioconjchem.6b00291
   Regina A, 2015, MOL CANCER THER, V14, P129, DOI 10.1158/1535-7163.MCT-14-0399
   Reid EE, 2019, ACS MED CHEM LETT, V10, P1193, DOI 10.1021/acsmedchemlett.9b00240
   Rios-Doria J, 2017, CANCER RES, V77, P2686, DOI 10.1158/0008-5472.CAN-16-2854
   Robert BP, 2019, CONJUGATES AND METHODS OF USE THEREOF FOR SELECTIVE DELIVERY OF IMMUNEMODULATORY AGENTS, V0, Patent No. WO2019084060A1
   Robert BP, 2018, ANTIBODY CONSTRUCT CONJUGATES, V0, Patent No. WO2018227023A1
   Rosenberg JE, 2020, J CLIN ONCOL, V38, P0
   Ross JS, 2009, ONCOLOGIST, V14, P320, DOI 10.1634/theoncologist.2008-0230
   Rudnick SI, 2011, CANCER RES, V71, P2250, DOI 10.1158/0008-5472.CAN-10-2277
   S9 Implementation Working Group, 2018, CURRENT STEP 4 VERSION, V0, P0
   Shah DK, 2014, AAPS J, V16, P452, DOI 10.1208/s12248-014-9576-9
   Shah DK, 2012, J PHARMACOKINET PHAR, V39, P643, DOI 10.1007/s10928-012-9276-y
   Stalmans S, 2015, PLOS ONE, V10, P0, DOI 10.1371/journal.pone.0139652
   Terrell-Hall TB, 2017, ONCOTARGET, V8, P83734, DOI 10.18632/oncotarget.19634
   Thurber GM, 2008, ADV DRUG DELIVER REV, V60, P1421, DOI 10.1016/j.addr.2008.04.012
   Thurber GM, 2012, J THEOR BIOL, V314, P57, DOI 10.1016/j.jtbi.2012.08.034
   TSUKADA Y, 1983, CANCER-AM CANCER SOC, V52, P2349, DOI 10.1002/1097-0142(19831215)52:12<2349::AID-CNCR2820521231>3.0.CO;2-B
   Vasalou C, 2015, PLOS ONE, V10, P0, DOI 10.1371/journal.pone.0118977
   Verkade JMM, 2018, ANTIBODIES, V7, P0, DOI 10.3390/antib7010012
   Walsh SJ, 2021, CHEM SOC REV, V50, P1305, DOI 10.1039/d0cs00310g
   Witton CJ, 2003, J PATHOL, V200, P290, DOI 10.1002/path.1370
   Witzel I, 2016, BREAST CANCER RES, V18, P0, DOI 10.1186/s13058-015-0665-1
   Yamazaki CM, 2021, NAT COMMUN, V12, P0, DOI 10.1038/s41467-021-23793-7
   Yan M, 2014, CANCER TREAT REV, V40, P770, DOI 10.1016/j.ctrv.2014.02.008
   Yarden Y, 2001, NAT REV MOL CELL BIO, V2, P127, DOI 10.1038/35052073
   Yip V, 2021, J CLIN MED, V10, P0, DOI 10.3390/jcm10061323
   YOKOTA T, 1992, CANCER RES, V52, P3402
   ZALUTSKY MR, 1990, CANCER RES, V50, P4105
   ZALUTSKY MR, 1989, CANCER RES, V49, P2807
   Zimmer AS, 2022, CANCER REP-US, V5, P0, DOI 10.1002/cnr2.1274
NR 99
TC 4
Z9 5
U1 0
U2 2
PU AME PUBLISHING COMPANY
PI SHATIN
PA FLAT-RM C 16F, KINGS WING PLAZA 1, NO 3 KWAN ST, SHATIN, HONG KONG 00000, PEOPLES R CHINA
SN 
EI 2218-6778
J9 TRANSL BREAST CANCER
JI Transl. Breast Cancer Res.
PD OCT 31
PY 2021
VL 2
IS 
BP 
EP 
DI 10.21037/tbcr-21-22
PG 23
WC Oncology
SC Oncology
GA NQ0C2
UT WOS:001201789400003
DA 2025-03-16
ER
