# Supplementary material for: Bibliometric analysis of global research on breast cancer with HER2-low expression
Source: Discov Oncol. 2025 Nov 18;16:2229. doi: 10.1007/s12672-025-03820-5 (PMC12748448; doi:10.1007/s12672-025-03820-5)
Supplement: Supplementary file 6 — Supplementary Material 6 [file 12672_2025_3820_MOESM6_ESM.txt]

PT J
AU Xu, HC
   Han, YQ
   Wu, Y
   Wang, Y
   Li, Q
   Zhang, P
   Yuan, P
   Luo, Y
   Fan, Y
   Chen, SS
   Cai, RG
   Li, Q
   Ma, F
   Xu, BH
   Wang, JY
AF Xu, Hangcheng
   Han, Yiqun
   Wu, Yun
   Wang, Yan
   Li, Qing
   Zhang, Pin
   Yuan, Peng
   Luo, Yang
   Fan, Ying
   Chen, Shanshan
   Cai, Ruigang
   Li, Qiao
   Ma, Fei
   Xu, Binghe
   Wang, Jiayu
TI Clinicopathological Characteristics and Prognosis of HER2-Low Early-Stage Breast Cancer: A Single-Institution Experience
SO FRONTIERS IN ONCOLOGY
LA English
DT Article
DE HER2-low; HER2-zero; breast cancer; prognosis; landmark analysis
ID expression; level; survival
AB BackgroundHuman epidermal growth factor 2 (HER2)-low breast cancer, which is defined as HER2 1+ or 2+ in immunohistochemistry without gene amplification, accounts for a considerable part of all breast cancers. However, it remains controversial whether HER2-low breast cancer is a distinct entity. Our aim was to compare the clinicopathological features and survival outcomes between HER2-zero and HER2-low early breast cancer. MethodsThe study was a retrospective analysis that enrolled 1,039 patients with available HER2 expression data in a single institute from 2013 to 2014, of whom 262 HER2-positive patients were excluded from the subsequent analysis. The remaining patients were divided into HER2-zero and HER2-low groups. Each group was further categorized into a hormone receptor (HR)-positive and an HR-negative subgroup. Clinicopathological characteristics were collected and compared between HER2-zero and HER2-low groups. The primary endpoint was disease-free survival (DFS) and overall survival (OS), which were analyzed using the Kaplan-Meier method with log-rank test, landmark analysis, and Cox proportional hazards model. ResultsA total of 777 non-HER2-positive patients were included in this analysis, of whom 126, 552, 53, and 46 patients were HR-positive/HER2-zero, HR-positive/HER2-low, HR-negative/HER2-zero, and HR-negative/HER2-low, respectively. No significant difference in DFS and OS was detected between the HER2-zero group and the HER2-low group when paired by HR status. Landmark analysis with a time point set at 5 years indicated that HR-positive/HER2-low patients had a better DFS compared with HR-positive/HER2-zero patients after 5 years (p = 0.0047). HER2-low status was an independent prognostic factor for DFS after 5 years [hazard ratio (HR) 0.31, 95% confidence interval (CI) 0.13-0.75, p = 0.01]. ConclusionThe clinicopathological characteristics and prognosis of HER2-zero and HER2-low breast cancer were similar regardless of HR status. Patients with HR-positive/HER2-low tumors tended to have a better DFS than their HR-positive/HER2-zero counterparts after 5 years.
C1 [Xu, Hangcheng; Han, Yiqun; Wu, Yun; Wang, Yan; Li, Qing; Zhang, Pin; Luo, Yang; Fan, Ying; Chen, Shanshan; Cai, Ruigang; Li, Qiao; Ma, Fei; Xu, Binghe; Wang, Jiayu] Chinese Acad Med Sci & Peking Union Med Coll, Canc Hosp, Natl Canc Ctr, Dept Med Oncol,Natl Clin Res Ctr Canc, Beijing, Peoples R China.
   [Yuan, Peng] Chinese Acad Med Sci & Peking Union Med Coll, Canc Hosp, Natl Canc Ctr, Dept VIP Med Serv,Natl Clin Res Ctr Canc, Beijing, Peoples R China.
C3 Chinese Academy of Medical Sciences - Peking Union Medical College; Cancer Institute & Hospital - CAMS; Peking Union Medical College; Chinese Academy of Medical Sciences - Peking Union Medical College; Cancer Institute & Hospital - CAMS; Peking Union Medical College
RP Wang, JY (corresponding author), Chinese Acad Med Sci & Peking Union Med Coll, Canc Hosp, Natl Canc Ctr, Dept Med Oncol,Natl Clin Res Ctr Canc, Beijing, Peoples R China.
EM drwangjy@126.com
CR Agostinetto E, 2021, CANCERS, V13, P0, DOI 10.3390/cancers13112824
   Banerji U, 2019, LANCET ONCOL, V20, P1124, DOI 10.1016/S1470-2045(19)30328-6
   Camp RL, 2003, CANCER RES, V63, P1445
   Cesca MG, 2020, CANCER TREAT REV, V88, P0, DOI 10.1016/j.ctrv.2020.102033
   Chan A, 2021, CLIN BREAST CANCER, V21, P80, DOI 10.1016/j.clbc.2020.09.014
   Leite LD, 2021, BREAST CANCER RES TR, V190, P155, DOI 10.1007/s10549-021-06365-7
   Denkert C, 2021, LANCET ONCOL, V22, P1151, DOI 10.1016/S1470-2045(21)00301-6
   Desmedt C, 2008, CLIN CANCER RES, V14, P5158, DOI 10.1158/1078-0432.CCR-07-4756
   Dieras V, 2021, ABSTRACT PD8 02, V0, P0
   Eggemann H, 2015, ENDOCR-RELAT CANCER, V22, P725, DOI 10.1530/ERC-15-0335
   Gampenrieder SP, 2021, BREAST CANCER RES, V23, P0, DOI 10.1186/s13058-021-01492-x
   Gilcrease MZ, 2009, AM J SURG PATHOL, V33, P759, DOI 10.1097/PAS.0b013e31819437f9
   Hammond MEH, 2010, J CLIN ONCOL, V28, P2784, DOI 10.1200/JCO.2009.25.6529
   Hein A, 2021, EUR J CANCER, V155, P1, DOI 10.1016/j.ejca.2021.06.033
   Horisawa N, 2022, BREAST CANCER-TOKYO, V29, P234, DOI 10.1007/s12282-021-01303-3
   Ignatov T, 2015, BREAST CANCER RES TR, V151, P357, DOI 10.1007/s10549-015-3407-2
   Johnston SRD, 2010, CLIN CANCER RES, V16, P1979, DOI 10.1158/1078-0432.CCR-09-1823
   Li YQ, 2022, FRONT ONCOL, V11, P0, DOI 10.3389/fonc.2021.774577
   Marchiò C, 2021, SEMIN CANCER BIOL, V72, P123, DOI 10.1016/j.semcancer.2020.02.016
   Miglietta F, 2021, NPJ BREAST CANCER, V7, P0, DOI 10.1038/s41523-021-00343-4
   Modi S, 2020, J CLIN ONCOL, V38, P1887, DOI 10.1200/JCO.19.02318
   Mutai R, 2021, BREAST, V60, P62, DOI 10.1016/j.breast.2021.08.016
   Perou CM, 2000, NATURE, V406, P747, DOI 10.1038/35021093
   Pondé N, 2019, CURR TREAT OPTION ON, V20, P0, DOI 10.1007/s11864-019-0633-6
   Prat A, 2020, JNCI-J NATL CANCER I, V112, P46, DOI 10.1093/jnci/djz042
   Schettini F, 2021, NPJ BREAST CANCER, V7, P0, DOI 10.1038/s41523-020-00208-2
   SLAMON DJ, 1987, SCIENCE, V235, P177, DOI 10.1126/science.3798106
   Sung H, 2021, CA-CANCER J CLIN, V71, P209, DOI 10.3322/caac.21660
   Tan RSYC, 2022, BMC MED, V20, P0, DOI 10.1186/s12916-022-02284-6
   Tarantino P, 2022, EUR J CANCER, V163, P35, DOI 10.1016/j.ejca.2021.12.022
   Tarantino P, 2020, J CLIN ONCOL, V38, P1951, DOI 10.1200/JCO.19.02488
   Wang JY, 2021, J CLIN ONCOL, V39, P0, DOI 10.1200/JCO.2021.39.15_suppl.1022
   Wolff AC, 2018, J CLIN ONCOL, V36, P2105, DOI 10.5858/arpa.2018-0902-SA
   Won HS, 2022, BREAST CANCER RES, V24, P0, DOI 10.1186/s13058-022-01519-x
   Zhang GC, 2022, BMC MED, V20, P0, DOI 10.1186/s12916-022-02346-9
NR 35
TC 43
Z9 46
U1 0
U2 10
PU FRONTIERS MEDIA SA
PI LAUSANNE
PA AVENUE DU TRIBUNAL FEDERAL 34, LAUSANNE, CH-1015, SWITZERLAND
SN 2234-943X
EI 
J9 FRONT ONCOL
JI Front. Oncol.
PD JUN 16
PY 2022
VL 12
IS 
BP 
EP 
DI 10.3389/fonc.2022.906011
PG 11
WC Oncology
SC Oncology
GA 2N9EB
UT WOS:000818673200001
PM 35785207
DA 2025-03-16
ER

PT J
AU Tan, RSYC
   Ong, WS
   Lee, KH
   Lim, AH
   Park, S
   Park, YH
   Lin, CH
   Lu, YS
   Ono, M
   Ueno, T
   Naito, Y
   Onishi, T
   Lim, GH
   Tan, SM
   Lee, HB
   Ryu, HS
   Han, W
   Tan, VKM
   Wong, FY
   Im, SA
   Tan, PH
   Chan, JY
   Yap, YS
AF Tan, Ryan Shea Ying Cong
   Ong, Whee Sze
   Lee, Kyung-Hun
   Lim, Abner Herbert
   Park, Seri
   Park, Yeon Hee
   Lin, Ching-Hung
   Lu, Yen-Shen
   Ono, Makiko
   Ueno, Takayuki
   Naito, Yoichi
   Onishi, Tatsuya
   Lim, Geok-Hoon
   Tan, Su-Ming
   Lee, Han-Byoel
   Ryu, Han Suk
   Han, Wonshik
   Tan, Veronique Kiak Mien
   Wong, Fuh-Yong
   Im, Seock-Ah
   Tan, Puay Hoon
   Chan, Jason Yongsheng
   Yap, Yoon-Sim
TI HER2 expression, copy number variation and survival outcomes in HER2-low non-metastatic breast cancer: an international multicentre cohort study and TCGA-METABRIC analysis
SO BMC MEDICINE
LA English
DT Article
DE HER2-low breast cancer; ERBB2 neutral; Prognosis; TCGA; METABRIC
ID clinical oncology/college; american society; prognostic-factor; immunohistochemistry; impact; plus
AB Background HER2-low breast cancer (BC) is currently an area of active interest. This study evaluated the impact of low expression of HER2 on survival outcomes in HER2-negative non-metastatic breast cancer (BC). Methods Patients with HER2-negative non-metastatic BC from 6 centres within the Asian Breast Cancer Cooperative Group (ABCCG) (n = 28,280) were analysed. HER2-low was defined as immunohistochemistry (IHC) 1+ or 2+ and in situ hybridization non-amplified (ISH-) and HER2-zero as IHC 0. Relapse-free survival (RFS) and overall survival (OS) by hormone receptor status and HER2 IHC 0, 1+ and 2+ ISH- status were the main outcomes. A combined TCGA-BRCA and METABRIC cohort (n = 1967) was also analysed to explore the association between HER2 expression, ERBB2 copy number variation (CNV) status and RFS. Results ABCCG cohort median follow-up was 6.6 years; there were 12,260 (43.4%) HER2-low BC and 16,020 (56.6%) HER2-zero BC. The outcomes were better in HER2-low BC than in HER2-zero BC (RFS: centre-adjusted hazard ratio (HR) 0.88, 95% CI 0.82-0.93, P < 0.001; OS: centre-adjusted HR 0.82, 95% CI 0.76-0.89, P < 0.001). On multivariable analysis, HER2-low status was prognostic (RFS: HR 0.90, 95% CI 0.85-0.96, P = 0.002; OS: HR 0.86, 95% CI 0.79-0.93, P < 0.001). These differences remained significant in hormone receptor-positive tumours and for OS in hormone receptor-negative tumours. Superior outcomes were observed for HER2 IHC1+ BC versus HER2-zero BC (RFS: HR 0.89, 95% CI 0.83-0.96, P = 0.001; OS: HR 0.85, 95% CI 0.78-0.93, P = 0.001). No significant differences were seen between HER2 IHC2+ ISH- and HER2-zero BCs. In the TCGA-BRCA and METABRIC cohorts, ERBB2 CNV status was an independent RFS prognostic factor (neutral versus non-neutral HR 0.71, 95% CI 0.59-0.86, P < 0.001); no differences in RFS by ERBB2 mRNA expression levels were found. Conclusions HER2-low BC had a superior prognosis compared to HER2-zero BC in the non-metastatic setting, though absolute differences were modest and driven by HER2 IHC 1+ BC. ERBB2 CNV merits further investigation in HER2-negative BC.
C1 [Tan, Ryan Shea Ying Cong; Chan, Jason Yongsheng; Yap, Yoon-Sim] Natl Canc Ctr Singapore, Div Med Oncol, 11 Hosp Crescent, Singapore 169610, Singapore.
   [Ong, Whee Sze] Natl Canc Ctr Singapore, Div Clin Trials & Epidemiol Sci, Singapore, Singapore.
   [Lee, Kyung-Hun; Im, Seock-Ah] Seoul Natl Univ, Coll Med, Canc Res Inst, Dept Internal Med,Seoul Natl Univ Hosp, Seoul, South Korea.
   [Lim, Abner Herbert; Chan, Jason Yongsheng] Natl Canc Ctr Singapore, Canc Discovery Hub, Singapore, Singapore.
   [Park, Seri; Park, Yeon Hee] Sungkyunkwan Univ, SAIHST, Dept Hlth Sci & Technol, Seoul, South Korea.
   [Park, Yeon Hee] Sungkyunkwan Univ, Sch Med, Samsung Med Ctr, Div Hematol Oncol,Dept Med, Seoul, South Korea.
   [Lin, Ching-Hung; Lu, Yen-Shen] Natl Taiwan Univ Hosp, Dept Oncol, Taipei, Taiwan.
   [Ono, Makiko] Japanese Fdn Canc Res, Canc Inst Hosp, Dept Med Oncol, Tokyo, Japan.
   [Ueno, Takayuki] Japanese Fdn Canc Res, Canc Inst Hosp, Breast Oncol Ctr, Breast Surg Oncol, Tokyo, Japan.
   [Naito, Yoichi] Natl Canc Ctr Hosp East, Dept Med Oncol, Kashiwa, Chiba, Japan.
   [Onishi, Tatsuya] Natl Canc Ctr Hosp East, Dept Breast Surg, Kashiwa, Chiba, Japan.
   [Lim, Geok-Hoon] KK Womens & Childrens Hosp, Breast Dept, Singapore, Singapore.
   [Lim, Geok-Hoon; Tan, Su-Ming; Tan, Veronique Kiak Mien] Sing Hlth Duke NUS Breast Ctr, Singapore, Singapore.
   [Tan, Su-Ming] Changi Gen Hosp, Dept Gen Surg, Div Breast Surg, Singapore, Singapore.
   [Lee, Han-Byoel; Han, Wonshik] Seoul Natl Univ, Coll Med, Seoul Natl Univ Hosp, Canc Res Inst,Dept Surg, Seoul, South Korea.
   [Ryu, Han Suk] Seoul Natl Univ, Coll Med, Canc Res Inst, Dept Pathol,Seoul Natl Univ Hosp, Seoul, South Korea.
   [Tan, Veronique Kiak Mien] Natl Canc Ctr Singapore, Div Surg & Surg Oncol, Singapore, Singapore.
   [Tan, Veronique Kiak Mien] Singapore Gen Hosp, Dept Breast Surg, Singapore, Singapore.
   [Wong, Fuh-Yong] Natl Canc Ctr Singapore, Div Radiat Oncol, Singapore, Singapore.
   [Tan, Puay Hoon] Singapore Gen Hosp, Div Pathol, Singapore, Singapore.
   [Chan, Jason Yongsheng; Yap, Yoon-Sim] Duke NUS Med Sch, Singapore, Singapore.
C3 National Cancer Centre Singapore (NCCS); National Cancer Centre Singapore (NCCS); Seoul National University (SNU); Seoul National University Hospital; National Cancer Centre Singapore (NCCS); Sungkyunkwan University (SKKU); Sungkyunkwan University (SKKU); Samsung Medical Center; National Taiwan University; National Taiwan University Hospital; Japanese Foundation for Cancer Research; Japanese Foundation for Cancer Research; National Cancer Center - Japan; National Cancer Center - Japan; KK Women's & Children's Hospital; Changi General Hospital; Seoul National University (SNU); Seoul National University Hospital; Seoul National University (SNU); Seoul National University Hospital; National Cancer Centre Singapore (NCCS); Singapore General Hospital; National Cancer Centre Singapore (NCCS); Singapore General Hospital; National University of Singapore
RP Yap, YS (corresponding author), Natl Canc Ctr Singapore, Div Med Oncol, 11 Hosp Crescent, Singapore 169610, Singapore.; Yap, YS (corresponding author), Duke NUS Med Sch, Singapore, Singapore.
EM Yap.Y.S@nccs.com.sg
FU Singapore National Medical Research Council (NMRC) Clinician Scientist Award [MOH-CSAINV18nov-0009]
CR Agostinetto E, 2021, CANCERS, V13, P0, DOI 10.3390/cancers13112824
   [Anonymous], 2002, AJCC CANCER STAGING MANUAL, V0, PP223, DOI [10.1007/978-1-4757-3656-4, DOI 10.1007/978-1-4757-3656-4]
   Banerji U, 2019, LANCET ONCOL, V20, P1124, DOI 10.1016/S1470-2045(19)30328-6
   Bardia A, 2021, CANCER RES, V81, P0
   Baselga J, 2012, NEW ENGL J MED, V366, P109, DOI 10.1056/NEJMoa1113216
   Bergh J, 2021, LANCET ONCOL, V22, P1139, DOI 10.1016/S1470-2045(21)00288-6
   Cerami E, 2012, CANCER DISCOV, V2, P401, DOI 10.1158/2159-8290.CD-12-0095
   Curtis C, 2012, NATURE, V486, P346, DOI 10.1038/nature10983
   Leite LD, 2021, BREAST CANCER RES TR, V190, P155, DOI 10.1007/s10549-021-06365-7
   Denkert C, 2021, LANCET ONCOL, V22, P1151, DOI 10.1016/S1470-2045(21)00301-6
   Edge SB, 2010, AJCC CANC STAGING MA, V7th, P103
   Eggemann H, 2015, ENDOCR-RELAT CANCER, V22, P725, DOI 10.1530/ERC-15-0335
   Fleming ID, 1997, AJCC CANC STAGING MA, V0, P0
   Frenel JS, 2021, ANN ONCOL, V32, PS491, DOI 10.1016/j.annonc.2021.08.574
   Gampenrieder SP, 2021, BREAST CANCER RES, V23, P0, DOI 10.1186/s13058-021-01492-x
   Gao JJ, 2013, SCI SIGNAL, V6, P0, DOI 10.1126/scisignal.2004088
   Guven DC, 2022, INT J CLIN ONCOL, V27, P332, DOI 10.1007/s10147-021-02049-w
   Hammond MEH, 2010, ARCH PATHOL LAB MED, V134, P907, DOI 10.1200/JCO.2009.25.6529
   Hammond MEH, 2010, J CLIN ONCOL, V28, P2784, DOI 10.1200/JCO.2009.25.6529
   Hein A, 2021, EUR J CANCER, V155, P1, DOI 10.1016/j.ejca.2021.06.033
   Horisawa N, 2022, BREAST CANCER-TOKYO, V29, P234, DOI 10.1007/s12282-021-01303-3
   Koboldt DC, 2012, NATURE, V490, P61, DOI 10.1038/nature11412
   Lambein K, 2013, AM J CLIN PATHOL, V140, P561, DOI 10.1309/AJCP4A7KTAYHZSOE
   Mermel CH, 2011, GENOME BIOL, V12, P0, DOI 10.1186/gb-2011-12-4-r41
   Miglietta F, 2021, ANN ONCOL, V32, P0
   Miglietta F, 2021, NPJ BREAST CANCER, V7, P0, DOI 10.1038/s41523-021-00343-4
   Modi S, 2020, J CLIN ONCOL, V38, P11
   Modi S, 2020, CANCER RES, V80, P0, DOI 10.1158/1538-7445.SABCS19-OT1-07-02
   Mutai R, 2021, BREAST, V60, P62, DOI 10.1016/j.breast.2021.08.016
   Rossi V, 2012, ONCOLOGIST, V17, P1418, DOI 10.1634/theoncologist.2012-0194
   Schalper KA, 2014, ARCH PATHOL LAB MED, V138, P213, DOI 10.5858/arpa.2012-0617-OA
   Schettini F, 2021, NPJ BREAST CANCER, V7, P0, DOI 10.1038/s41523-020-00208-2
   Scott M, 2021, J CLIN ONCOL, V39, P0, DOI 10.1200/JCO.2021.39.15_suppl.1021
   SLAMON DJ, 1989, SCIENCE, V244, P707, DOI 10.1126/science.2470152
   Slamon DJ, 2001, NEW ENGL J MED, V344, P783, DOI 10.1056/NEJM200103153441101
   Tarantino P, 2020, J CLIN ONCOL, V38, P1951, DOI 10.1200/JCO.19.02488
   Tolaney SM, 2021, J CLIN ONCOL, V39, P2720, DOI 10.1200/JCO.20.03613
   Wolff AC, 2018, ARCH PATHOL LAB MED, V142, P1364, DOI 10.5858/arpa.2018-0902-SA
   Wolff AC, 2007, J CLIN ONCOL, V25, P118, DOI 10.1200/JCO.2006.09.2775
   Wolff AC, 2013, J CLIN ONCOL, V31, P3997, DOI 10.1200/JCO.2013.50.9984
   Wong FY, 2021, LANCET REG HEALTH-W, V6, P0, DOI 10.1016/j.lanwpc.2020.100065
NR 41
TC 85
Z9 87
U1 5
U2 27
PU BMC
PI LONDON
PA CAMPUS, 4 CRINAN ST, LONDON N1 9XW, ENGLAND
SN 1741-7015
EI 
J9 BMC MED
JI BMC Med.
PD MAR 17
PY 2022
VL 20
IS 1
BP 
EP 
DI 10.1186/s12916-022-02284-6
PG 15
WC Medicine, General & Internal
SC General & Internal Medicine
GA ZU6YR
UT WOS:000769987500001
PM 35296300
DA 2025-03-16
ER

PT J
AU Shao, YB
   Luo, ZF
   Yu, Y
   Chen, Q
   He, YN
   Liu, CJ
   Nie, B
   Zhu, FY
   Liu, H
AF Shao, Yingbo
   Luo, Zhifen
   Yu, Yang
   Chen, Qi
   He, Yaning
   Liu, Chaojun
   Nie, Bing
   Zhu, Fangyuan
   Liu, Hui
TI HER2-low expression does not affect the clinical outcomes of metastatic breast cancer treated with CDK4/6 inhibitor: A real-world study
SO FRONTIERS IN ENDOCRINOLOGY
LA English
DT Article
DE breast cancer; CDK4; 6 inhibitor; HER2-low; endocrine therapy; palbociclib
ID trastuzumab; amplification; fulvestrant; multicenter; abemaciclib; palbociclib; pertuzumab; therapy
AB BackgroundThere is accumulating evidence support human epidermal growth factor receptor 2 (HER2)-low as a biologically distinct subtype of breast cancer. The present study was conducted to explore whether HER2-low expression will affect the clinical efficacy of cyclin-dependent kinase (CDK) 4/6 inhibitor for patients with hormone receptor (HR)-positive, HER-2 negative metastatic breast cancer. MethodsPatients with HR+/HER2- metastatic breast cancer who were treated with palbociclib from January 2019 to June 2021 were retrospectively analyzed based on real-world clinical practice. HER2-zero was defined as immunohistochemistry (IHC) 0, and HER2-low was defined as IHC 1+ or IHC 2+/fluorescence in situ hybridization (FISH) negative. The primary end point was progression free survival (PFS), and the secondary end points were objective response rate (ORR), disease control rate (DCR), overall survival(OS) and safety. Results45 patients received palbociclib plus aromatase inhibitor (AI) or fulvestrant therapy, including 24 HER-2-zero and 21 HER-2-low patients. There were no statistically significant differences in clinicopathological characteristics between the two groups. No significant differences were observed in ORR (41.7% vs. 28.6%, P=0.360) and DCR (79.2% vs. 76.2%, P=0.811) between HER-2-zero and HER-2-low patients. And simultaneously, HER2-zero and HER2-low patients obtained similar median PFS (16.2m vs. 14.1m, P=0.263). The median OS was not reached. Neutropenia and leukopenia were the most common adverse events. Grade 3-4 adverse events(AEs) occurred in 58.3% and 57.1% of patients, respectively. ConclusionsHER2-low expression does not affect the clinical efficacy of palbociclib and our present study did not support incorporating HER2-low into systemic therapy decisions for patients with HR+/HER2- metastatic breast cancer treated with CDK4/6 inhibitor.
C1 [Shao, Yingbo; Yu, Yang; Chen, Qi; He, Yaning; Liu, Chaojun; Nie, Bing; Zhu, Fangyuan; Liu, Hui] Zhengzhou Univ, Peoples Hosp, Henan Prov Peoples Hosp, Dept Breast Oncol, Zhengzhou, Peoples R China.
   [Shao, Yingbo; Yu, Yang; Chen, Qi; He, Yaning; Liu, Chaojun; Nie, Bing; Zhu, Fangyuan; Liu, Hui] Henan Univ, Peoples Hosp, Henan Prov Peoples Hosp, Dept Breast Oncol, Zhengzhou, Peoples R China.
   [Luo, Zhifen] Zhengzhou Univ, Peoples Hosp, Henan Prov Peoples Hosp, Dept Med Oncol, Zhengzhou, Peoples R China.
   [Luo, Zhifen] Henan Univ, Peoples Hosp, Henan Prov Peoples Hosp, Dept Med Oncol, Zhengzhou, Peoples R China.
C3 Zhengzhou University; Henan University; Zhengzhou University; Zhengzhou University; Zhengzhou University; Henan University
RP Liu, H (corresponding author), Zhengzhou Univ, Peoples Hosp, Henan Prov Peoples Hosp, Dept Breast Oncol, Zhengzhou, Peoples R China.; Liu, H (corresponding author), Henan Univ, Peoples Hosp, Henan Prov Peoples Hosp, Dept Breast Oncol, Zhengzhou, Peoples R China.
EM rxliuhui@zzu.edu.cn
FU Beijing Medical Award Foundation Project [YXJL-2020-0941-0748]; Medical Science and Technique Foundation of Henan Province [LHGJ20210055]
CR Agostinetto E, 2021, CANCERS, V13, P0, DOI 10.3390/cancers13112824
   Cristofanilli M, 2022, CLIN CANCER RES, V28, P0, DOI 10.1158/1078-0432.CCR-22-0305
   Cristofanilli M, 2016, LANCET ONCOL, V17, P425, DOI 10.1016/S1470-2045(15)00613-0
   Leite LD, 2021, BREAST CANCER RES TR, V190, P155, DOI 10.1007/s10549-021-06365-7
   Denkert C, 2021, LANCET ONCOL, V22, P1151, DOI 10.1016/S1470-2045(21)00301-6
   Dickler MN, 2017, CLIN CANCER RES, V23, P5218, DOI 10.1158/1078-0432.CCR-17-0754
   Finn RS, 2015, LANCET ONCOL, V16, P25, DOI 10.1016/S1470-2045(14)71159-3
   Gianni L, 2016, LANCET ONCOL, V17, P791, DOI 10.1016/S1470-2045(16)00163-7
   Goetz MP, 2017, J CLIN ONCOL, V35, P3638, DOI 10.1200/JCO.2017.75.6155
   Hortobagyi GN, 2018, ANN ONCOL, V29, P1541, DOI 10.1093/annonc/mdy155
   Iwata H, 2017, J GLOB ONCOL, V3, P289, DOI 10.1200/JGO.2016.008318
   Lu YS, 2022, CLIN CANCER RES, V28, P851, DOI 10.1158/1078-0432.CCR-21-3032
   Marchiò C, 2021, SEMIN CANCER BIOL, V72, P123, DOI 10.1016/j.semcancer.2020.02.016
   Modi S, 2022, NEW ENGL J MED, V387, P9, DOI 10.1056/NEJMoa2203690
   Modi S, 2020, J CLIN ONCOL, V38, P1887, DOI 10.1200/JCO.19.02318
   Mutai R, 2021, BREAST, V60, P62, DOI 10.1016/j.breast.2021.08.016
   Pernas S, 2020, CURR OPIN ONCOL, V32, P545, DOI 10.1097/CCO.0000000000000685
   Rugo HS, 2020, CLIN BREAST CANCER, V20, PE173, DOI 10.1016/j.clbc.2019.08.009
   Schettini F, 2021, NPJ BREAST CANCER, V7, P0, DOI 10.1038/s41523-020-00208-2
   SESHADRI R, 1993, J CLIN ONCOL, V11, P1936, DOI 10.1200/JCO.1993.11.10.1936
   Siegel RL, 2020, CA-CANCER J CLIN, V70, P7, DOI 10.3322/caac.21590
   Slamon DJ, 2021, ANN ONCOL, V32, P1015, DOI 10.1016/j.annonc.2021.05.353
   Slamon D, 2011, NEW ENGL J MED, V365, P1273, DOI 10.1056/NEJMoa0910383
   SLAMON DJ, 1987, SCIENCE, V235, P177, DOI 10.1126/science.3798106
   Sledge GW, 2020, JAMA ONCOL, V6, P116, DOI 10.1001/jamaoncol.2019.4782
   Swain SM, 2015, NEW ENGL J MED, V372, P724, DOI 10.1056/NEJMoa1413513
   Tarantino P, 2020, J CLIN ONCOL, V38, P1951, DOI 10.1200/JCO.19.02488
   Won HS, 2022, BREAST CANCER RES, V24, P0, DOI 10.1186/s13058-022-01519-x
   Xu BH, 2021, CANCER CHEMOTH PHARM, V88, P131, DOI 10.1007/s00280-021-04263-9
   Zhang GC, 2022, BMC MED, V20, P0, DOI 10.1186/s12916-022-02346-9
NR 30
TC 14
Z9 14
U1 0
U2 2
PU FRONTIERS MEDIA SA
PI LAUSANNE
PA AVENUE DU TRIBUNAL FEDERAL 34, LAUSANNE, CH-1015, SWITZERLAND
SN 1664-2392
EI 
J9 FRONT ENDOCRINOL
JI Front. Endocrinol.
PD AUG 18
PY 2022
VL 13
IS 
BP 
EP 
DI 10.3389/fendo.2022.1000704
PG 9
WC Endocrinology & Metabolism
SC Endocrinology & Metabolism
GA 6D6MQ
UT WOS:000882802600001
PM 36060981
DA 2025-03-16
ER

PT J
AU Schettini, F
   Venturini, S
   Giuliano, M
   Lambertini, M
   Pinato, DJ
   Onesti, CE
   De Placido, P
   Harbeck, N
   Lueftner, D
   Denys, H
   Van Dam, P
   Arpino, G
   Zaman, K
   Mustacchi, G
   Gligorov, J
   Awada, A
   Campone, M
   Wildiers, H
   Gennari, A
   Tjan-Heijnen, V
   Bartsch, R
   Cortes, J
   Paris, I
   Martin, M
   De Placido, S
   Del Mastro, L
   Jerusalem, G
   Curigliano, G
   Prat, A
   Generali, D
AF Schettini, Francesco
   Venturini, Sergio
   Giuliano, Mario
   Lambertini, Matteo
   Pinato, David J.
   Onesti, Concetta Elisa
   De Placido, Pietro
   Harbeck, Nadia
   Lueftner, Diana
   Denys, Hannelore
   Van Dam, Peter
   Arpino, Grazia
   Zaman, Khalil
   Mustacchi, Giorgio
   Gligorov, Joseph
   Awada, Ahmad
   Campone, Mario
   Wildiers, Hans
   Gennari, Alessandra
   Tjan-Heijnen, Vivianne
   Bartsch, Rupert
   Cortes, Javier
   Paris, Ida
   Martin, Miguel
   De Placido, Sabino
   Del Mastro, Lucia
   Jerusalem, Guy
   Curigliano, Giuseppe
   Prat, Aleix
   Generali, Daniele
TI Multiple Bayesian network meta-analyses to establish therapeutic algorithms for metastatic triple negative breast cancer
SO CANCER TREATMENT REVIEWS
LA English
DT Review
DE Triple negative breast cancer; Bayesian network meta-analysis; Therapeutic algorithm; PD-L1; BRCA; PARP inhibitors; Immunotherapy; Sacituzumab govitecan; Trastuzumab deruxtecan; HER2-low; Pembrolizumab
ID ispor task-force; double-blind; 1st-line bevacizumab; locally recurrent; open-label; sacituzumab govitecan; modeling framework; 2nd-line treatment; plus chemotherapy; paclitaxel
AB Metastatic triple-negative breast cancer (mTNBC) is a poor prognostic disease with limited treatments and un-certain therapeutic algorithms. We performed a systematic review and multiple Bayesian network meta-analyses according to treatment line to establish an optimal therapeutic sequencing strategy for this lethal disease. We included 125 first-line trials (37,812 patients) and 33 s/further-lines trials (11,321 patients). The primary endpoint was progression-free survival (PFS). Secondary endpoints included overall response rates (ORR), overall survival (OS) and safety, for first and further lines, separately. We also estimated separate treatment rankings for the first and subsequent lines according to each endpoint, based on (surface under the cumulative ranking curve) SUCRA values. No first-line treatment was associated with superior PFS and OS than paclitaxel +/- bevacizumab. Platinum-based polychemotherapies were generally superior in terms of ORR, at the cost of higher toxicity.. PARP-inhibitors in germline-BRCA1/2-mutant patients, and immunotherapy + chemotherapy in PD-L1 -positive mTNBC, performed similar to paclitaxel +/- bevacizumab. In PD-L1-positive mTNBC, pembrolizumab + chemotherapy was better than atezolizumab + nab-paclitaxel in terms of OS according to SUCRA values. In second/further-lines, sacituzumab govitecan outperformed all other treatments on all endpoints, followed by PARP-inhibitors in germline-BRCA1/2-mutant tumors. Trastuzumab deruxtecan in HER2-low mTNBC performed similarly and was the best advanced-line treatment in terms of PFS and OS after sacituzumab govitecan, ac-cording to SUCRA values. Moreover, comparisons with sacituzumab govitecan, talazoparib and olaparib were not statistically significant. The most effective alternatives or candidates for subsequent lines were represented by nab-paclitaxel (in ORR), capecitabine (in PFS) and eribulin (in PFS and OS).
C1 [Schettini, Francesco; Prat, Aleix] Translat Genom & Targeted Therapies Solid Tumors, Barcelona 08036, Spain.
   [Schettini, Francesco; Prat, Aleix] Hosp Clin Barcelona, Dept Med Oncol, Barcelona 08036, Spain.
   [Schettini, Francesco; Prat, Aleix] Univ Barcelona, Dept Med, Barcelona 08036, Spain.
   [Venturini, Sergio] Catholic Univ Sacred Heart Cremona Campus, Dept Econ & Social Sci, I-26100 Cremona, Italy.
   [Giuliano, Mario; De Placido, Pietro; Arpino, Grazia; De Placido, Sabino] Univ Naples Federico II, Dept Clin Med & Surg, I-80131 Naples, Italy.
   [Lambertini, Matteo; Del Mastro, Lucia] Univ Genoa, Sch Med, Dept Internal Med & Med Specialties DiMI, I-16132 Genoa, Italy.
   [Lambertini, Matteo; Del Mastro, Lucia] IRCCS Osped Policlin San Martino, Dept Med Oncol, UOC Clin Oncol Med, I-16132 Genoa, Italy.
   [Pinato, David J.] Imperial Coll London, Dept Surg & Canc, Div Canc, London SW7, England.
   [Pinato, David J.; Gennari, Alessandra] Univ Piemonte Orientale, Dept Translat Med, I-28100 Novara, Italy.
   [Onesti, Concetta Elisa] IRCCS Regina Elena Natl Canc Inst, Clin & Oncol Res Dept, I-00144 Rome, Italy.
   [Harbeck, Nadia] LMU Univ Hosp, Breast Ctr, Dept OB & GYN, D-81377 Munich, Germany.
   [Lueftner, Diana] Charite Univ Med Berlin, Dept Hematol, Oncol & Tumor Immunol, D-10117 Berlin, Germany.
   [Denys, Hannelore] UZ Gent, Dept Med Oncol, B-9000 Ghent, Belgium.
   [Van Dam, Peter] Univ Hosp Antwerp UZA, Oncol Dept, B-2650 Edegem, Belgium.
   [Zaman, Khalil] Lausanne Univ Hosp CHUV, Oncol Dept, CH-1011 Lausanne, Switzerland.
   [Mustacchi, Giorgio] Univ Trieste, Med Oncol, I-34127 Trieste, Italy.
   [Gligorov, Joseph] Sorbonne Univ, Tenon Hosp, Inst Univ Cancerol, Dept Med Oncol,AP HP, F-75004 Paris, France.
   [Awada, Ahmad] Univ Libre Bruxelles, Inst Jules Bordet, Oncol Med Dept, B-1000 Brussels, Belgium.
   [Campone, Mario] Inst Cancerol Ouest Pays Loire, Med Oncol, F-44800 St Herblain, France.
   [Wildiers, Hans] Univ Hosp Leuven, Dept Gen Med Oncol, B-3000 Leuven, Belgium.
   [Tjan-Heijnen, Vivianne] Maastricht Univ Med Ctr MUMC, Med Oncol, NL-6229 Maastricht, Netherlands.
   [Bartsch, Rupert] Med Univ Vienna, Dept Med 1, Div Oncol, A-1090 Vienna, Austria.
   [Cortes, Javier] Int Breast Canc Ctr IBCC, Quironsalud Grp, Barcelona, Spain.
   [Cortes, Javier] Med Scientia Innovat Res MedSIR, Barcelona, Spain.
   [Cortes, Javier] Med Scientia Innovat Res MedSIR, Ridgewood, NJ USA.
   [Cortes, Javier] Vall dHebron Inst Oncol VHIO, Barcelona 08035, Spain.
   [Cortes, Javier] Univ Europea Madrid, Fac Biomed & Hlth Sci, Dept Med, Madrid, Spain.
   [Paris, Ida] Fdn Policlin Univ A Gemelli IRCCS, Dept Woman & Child Hlth & Publ Hlth, Woman Hlth Area, I-00168 Rome, Italy.
   [Martin, Miguel] Univ Complutense, Dept Med, Inst Invest Sanitaria Gregorio Maranon, Madrid 28007, Spain.
   [Jerusalem, Guy] CHU Sart Tilman Liege & Univ Liege, Med Oncol, B-4000 Liege, Belgium.
   [Curigliano, Giuseppe] Ist Europeo Oncol, IRCCS Univ Milano, I-20141 Milan, Italy.
   [Prat, Aleix] Quiron Grp, IOB Inst Oncol, Oncol Dept, Barcelona 08023, Spain.
   [Prat, Aleix] SOLTI Cooperat Res Grp, Barcelona 08008, Spain.
   [Generali, Daniele] Univ Trieste, Dept Med Surg & Hlth Sci, I-34127 Trieste, Italy.
   [Generali, Daniele] Cremona Hosp, Multidisciplinary Unit Breast Pathol & Translat Re, I-26100 Cremona, Italy.
   [Schettini, Francesco] August Pi I Sunyer Biomed Res Inst IDIBAPS, Translat Genom & Targeted Therapies Solid Tumors, CELLEX Bldg, C Casanova 143, 1st floor,Sect A, Barcelona 08036, Spain.
   [Generali, Daniele] Cremona Hosp, Head Multidisciplinary Unit Breast Pathol & Transl, Viale Concordia 1, Cremona 26100, Italy.
C3 University of Barcelona; Hospital Clinic de Barcelona; University of Barcelona; University of Naples Federico II; University of Genoa; Imperial College London; University of Eastern Piedmont Amedeo Avogadro; University of Munich; Berlin Institute of Health; Free University of Berlin; Humboldt University of Berlin; Charite Universitatsmedizin Berlin; Ghent University; Ghent University Hospital; University of Antwerp; University of Lausanne; Centre Hospitalier Universitaire Vaudois (CHUV); University of Trieste; Assistance Publique Hopitaux Paris (APHP); Sorbonne Universite; Hopital Universitaire Tenon - APHP; Universite Libre de Bruxelles; Institut Jules Bordet; KU Leuven; University Hospital Leuven; Maastricht University; Maastricht University Medical Centre (MUMC); Medical University of Vienna; quironsalud Group; Vall d'Hebron Institut d'Oncologia (VHIO); European University of Madrid; Catholic University of the Sacred Heart; IRCCS Policlinico Gemelli; Complutense University of Madrid; IRCCS European Institute of Oncology (IEO); University of Trieste; University of Barcelona; Hospital Clinic de Barcelona; IDIBAPS
RP Schettini, F (corresponding author), August Pi I Sunyer Biomed Res Inst IDIBAPS, Translat Genom & Targeted Therapies Solid Tumors, CELLEX Bldg, C Casanova 143, 1st floor,Sect A, Barcelona 08036, Spain.; Generali, D (corresponding author), Cremona Hosp, Head Multidisciplinary Unit Breast Pathol & Transl, Viale Concordia 1, Cremona 26100, Italy.
EM schettini@clinic.cat; sergio.venturini@unicatt.it; m.giuliano@unina.it; matteo.lambertini@unige.it; david.pinato@imperial.ac.uk; nadia.harbeck@med.uni-muenchen.de; diana.lueftner@charite.de; hannelore.denys@ugent.be; peter.vandam@uza.be; grazia.arpino@unina.it; khalil.zaman@chuv.ch; mail@mustacchioncology.it; joseph.gligorov@tnn.aphp.fr; ahmad.awada@bordet.be; mario.campone@ico.unicancer.fr; hans.wildiers@uzleuven.be; alessandra.gennari@uniupo.it; vcg.tjan.heijnen@mumc.nl; rupert.bartsch@meduniwien.ac.at; jacortes@vhio.net; ida.paris@policlinicogemelli.it; mmartin@geicam.org; hannelore.denys@ugent.be; lucia.delmastro@hsanmartino.it; g.jerusalem@chuliege.be; giuseppe.curigliano@ieo.it; alprat@clinic.cat; dgenerali@units.it
CR Aapro M, 2018, ANN ONCOL, V29, P96, DOI 10.1093/annonc/mdx758
   Bailar JC, 1997, NEW ENGL J MED, V337, P559, DOI 10.1056/NEJM199708213370810
   Bardia A, 2021, NEW ENGL J MED, V384, P1529, DOI 10.1056/NEJMoa2028485
   Bardia A, 2019, NEW ENGL J MED, V380, P741, DOI 10.1056/NEJMoa1814213
   Bramati A, 2014, CANCER TREAT REV, V40, P605, DOI 10.1016/j.ctrv.2014.01.003
   Burstein HJ, 2021, J CLIN ONCOL, V39, P3959, DOI 10.1200/JCO.21.01392
   Chaimani A CD, 2022, COCHRANE HANDBOOK FOR SYSTEMATIC REVIEWS OF INTERVENTIONS, V3, P0
   Chaimani A, 2013, PLOS ONE, V8, P0, DOI 10.1371/journal.pone.0076654
   Cortes J, 2020, LANCET, V396, P1817, DOI 10.1016/S0140-6736(20)32531-9
   Cortes J, 2020, J CLIN ONCOL, V38, P0
   Cumpston M, 2019, COCHRANE DB SYST REV, V0, P0, DOI DOI 10.1002/14651858.ED000142
   Delaloge S, 2016, ANN ONCOL, V27, P1725, DOI 10.1093/annonc/mdw260
   Dent R, 2021, CANCER RES, V81, P0
   Dias S, 2010, STAT MED, V29, P932, DOI 10.1002/sim.3767
   Dias S, 2018, NETWORK METAANALYSIS, V0, P0, DOI DOI 10.1002/9781118951651
   Dias S, 2013, MED DECIS MAKING, V33, P607, DOI 10.1177/0272989X12458724
   Diéras V, 2020, LANCET ONCOL, V21, P1269, DOI 10.1016/S1470-2045(20)30447-2
   Dieras V, 2017, ANTICANCER RES, V37, P1403, DOI 10.21873/anticanres.11462
   Egger SJ, 2020, COCHRANE DB SYST REV, V0, P0, DOI DOI 10.1002/14651858.CD013750
   Fasching PA, 2021, ANN ONCOL, V32, P49, DOI 10.1016/j.annonc.2020.10.471
   Garutti M, 2019, INT J MOL SCI, V20, P0, DOI 10.3390/ijms20143390
   Gelman A, 1992, STAT SCI, V7, P457, DOI 10.1214/SS/1177011136
   Generali D, 2015, BREAST CANCER RES TR, V152, P95, DOI 10.1007/s10549-015-3453-9
   Gennari A, 2021, ANN ONCOL, V32, P1475, DOI 10.1016/j.annonc.2021.09.019
   Giuliano M, 2019, LANCET ONCOL, V20, P1360, DOI 10.1016/S1470-2045(19)30420-6
   GREENLAND S, 1994, AM J EPIDEMIOL, V140, P783, DOI 10.1093/oxfordjournals.aje.a117326
   Harbeck N, 2017, BREAST CANCER RES TR, V161, P63, DOI 10.1007/s10549-016-4033-3
   Hartman AR, 2012, CANCER-AM CANCER SOC, V118, P2787, DOI 10.1002/cncr.26576
   Higgins JPT, 2012, RES SYNTH METHODS, V3, P98, DOI 10.1002/jrsm.1044
   Hoaglin DC, 2011, VALUE HEALTH, V14, P429, DOI 10.1016/j.jval.2011.01.011
   Hutton B, 2015, ANN INTERN MED, V162, P777, DOI 10.7326/M14-2385
   Jansen JP, 2011, VALUE HEALTH, V14, P417, DOI 10.1016/j.jval.2011.04.002
   Kim SB, 2017, LANCET ONCOL, V18, P1360, DOI 10.1016/S1470-2045(17)30450-3
   Klastersky J, 2016, ANN ONCOL, V27, Pv111, DOI 10.1093/annonc/mdw325
   Li L, 2018, CLIN BREAST CANCER, V18, P63, DOI 10.1016/j.clbc.2017.07.015
   Litton JK, 2018, NEW ENGL J MED, V379, P753, DOI 10.1056/NEJMoa1802905
   Lunn DJ, 2000, STAT COMPUT, V10, P325, DOI 10.1023/A:1008929526011
   Lynch SM, 2007, STAT SOC BEHAV SC, V0, PP1, DOI 10.1007/978-0-387-71265-9
   Marabelle A, 2020, LANCET ONCOL, V21, P1353, DOI 10.1016/S1470-2045(20)30445-9
   Marabelle A, 2020, J CLIN ONCOL, V38, P1, DOI 10.1200/JCO.19.02105
   Mbuagbaw L, 2017, SYST REV-LONDON, V6, P0, DOI 10.1186/s13643-017-0473-z
   Miles D, 2021, ANN ONCOL, V32, P994, DOI 10.1016/j.annonc.2021.05.801
   Miles DW, 2013, ANN ONCOL, V24, P2773, DOI 10.1093/annonc/mdt276
   Mittendorf EA, 2014, CANCER IMMUNOL RES, V2, P361, DOI 10.1158/2326-6066.CIR-13-0127
   Modi S, 2022, NEW ENGL J MED, V387, P9, DOI 10.1056/NEJMoa2203690
   Moy B, 2021, J CLIN ONCOL, V39, P3938, DOI 10.1200/JCO.21.01374
   National Comprehensive Cancer Network, 2022, NCCN GUID BREAST CAN, V0, P0
   Puglisi F, 2016, CANCER TREAT REV, V43, P36, DOI 10.1016/j.ctrv.2015.11.012
   Raats MM, 1992, FOOD QUALITY AND PREFERENCE, V3, P89, DOI 10.1016/0950-3293(91)90028-D
   Robson M, 2017, NEW ENGL J MED, V377, P523, DOI 10.1056/NEJMoa1706450
   Roila F, 2016, ANN ONCOL, V27, Pv119, DOI 10.1093/annonc/mdw270
   Rozenblit M, 2020, J IMMUNOTHER CANCER, V8, P0, DOI 10.1136/jitc-2020-001558
   Rugo H, 2021, CANCER RES, V81, P0, DOI 10.1158/1538-7445.SABCS20-OT-30-01
   Schettini F, 2021, CANCERS, V13, P0, DOI 10.3390/cancers13174421
   Schettini F, 2021, FRONT ONCOL, V11, P0, DOI 10.3389/fonc.2021.686776
   Schettini F, 2021, EUR J CANCER, V149, P134, DOI 10.1016/j.ejca.2021.02.035
   Schettini F, 2021, NPJ BREAST CANCER, V7, P0, DOI 10.1038/s41523-020-00208-2
   Schettini F, 2016, CANCER TREAT REV, V50, P129, DOI 10.1016/j.ctrv.2016.09.004
   Schmid P, 2021, ANN ONCOL, V32, P1198, DOI 10.1016/j.annonc.2021.06.014
   Schmid P, 2018, NEW ENGL J MED, V379, P2108, DOI 10.1056/NEJMoa1809615
   Schmid P, 2020, J CLIN ONCOL, V38, P0
   Schmid P, 2020, J CLIN ONCOL, V38, P0, DOI 10.1200/JCO.19.00368
   Smith IE, 2011, ANN ONCOL, V22, P595, DOI 10.1093/annonc/mdq430
   Takashima T, 2016, LANCET ONCOL, V17, P90, DOI 10.1016/S1470-2045(15)00411-8
   Therapeutics G, 2021, GLOBENEWSWIRE NEWS R, V0, P0
   Tung NM, 2020, J CLIN ONCOL, V38, P4274, DOI 10.1200/JCO.20.02151
   Tutt A, 2018, NAT MED, V24, P628, DOI 10.1038/s41591-018-0009-7
   Tutt ANJ, 2021, NEW ENGL J MED, V384, P2394, DOI 10.1056/NEJMoa2105215
   von Minckwitz G, 2014, LANCET ONCOL, V15, P1269, DOI 10.1016/S1470-2045(14)70439-5
   Winer EP, 2021, LANCET ONCOL, V22, P499, DOI 10.1016/S1470-2045(20)30754-3
   Yue G, 2017, SCI REP-UK, V7, P0, DOI 10.1038/srep45411
NR 72
TC 21
Z9 21
U1 2
U2 12
PU ELSEVIER SCI LTD
PI London
PA 125 London Wall, London, ENGLAND
SN 0305-7372
EI 1532-1967
J9 CANCER TREAT REV
JI Cancer Treat. Rev.
PD DEC 15
PY 2022
VL 111
IS 
BP 
EP 
DI 10.1016/j.ctrv.2022.102468
EA OCT 2022
PG 13
WC Oncology
SC Oncology
GA 5X4ZX
UT WOS:000878610600002
PM 36202026
DA 2025-03-16
ER

PT J
AU Zhang, HN
   Katerji, H
   Turner, BM
   Audeh, W
   Hicks, DG
AF Zhang, Huina
   Katerji, Hani
   Turner, Bradley M.
   Audeh, William
   Hicks, David G.
TI HER2-low breast cancers: incidence, HER2 staining patterns, clinicopathologic features, MammaPrint and BluePrint genomic profiles
SO MODERN PATHOLOGY
LA English
DT Article
ID antibody-drug conjugate; monoclonal-antibody; prognostic-factor; expression; gene; immunohistochemistry; chemotherapy; impact; target; women
AB Recently, clinical trials have demonstrated promising efficacy for novel HER2-targeted therapies in HER2-low breast cancers, raising the prospect of including a HER2-low category (immunohistochemical [IHC] score of 1+, or 2+ with non-amplified in-situ hybridization [ISH]) in the HER2 evaluation of breast cancers. In order to better understand this newly-proposed HER2 category, we investigated the incidence, HER2 staining patterns, clinicopathologic features, and genomic profile of HER2-low breast cancers. HER2-stained slides of 281 consecutive breast cancers were re-reviewed and the clinicopathologic information, MammaPrint, and BluePrint results of these cases were retrospectively analyzed. HER2-low breast cancers were identified in 31% of cases and were more common in estrogen receptor (ER)-positive than ER-negative breast cancers (33.6% vs 15%, p = 0.017). HER2-low cancers were generally clinical stages I-II (79%), ER-positive (93.1%), had homogenous HER2 staining (59.2%), HER2 IHC score of 1+ (87.4%), ductal phenotype (81.6%), histologic grades of 1 or 2 (94.2%) and luminal molecular subtypes (94.3%). Three HER2-low patients received neoadjuvant chemotherapy and none of them achieved pathologic complete response. When compared to HER2-negative (IHC of 0+) and HER2-positive (IHC of 3+ or IHC of 2+ with amplified ISH) cancers, HER2-low breast cancers had significantly lower Ki-67 (p = 0.03 and p < 0.01, respectively) and higher ER positivity (p = 0.01 and p = 0.03, respectively). HER2-low breast cancers were less likely to be basal molecular subtype when compared to HER2-negative cancers (p < 0.01) and were less likely to have a HER2 molecular subtype when compared to HER2-positive cancers (p < 0.01). When adjusted for ER status, there was no significant difference on all the examined variables between HER2-low and HER2-negative groups. Our study provides valuable baseline characteristics of HER2-low breast cancers deriving from consecutive, real-world cases with a consensus confirmation of HER2 status, and would help to increase our understanding of this newly-proposed HER2 category in breast cancers.
C1 [Zhang, Huina; Katerji, Hani; Turner, Bradley M.; Hicks, David G.] Univ Rochester, Med Ctr, Dept Pathol, Rochester, NY 14642 USA.
   [Audeh, William] Agendia Inc, Irvine, CA USA.
C3 University of Rochester; Agendia
RP Zhang, HN; Hicks, DG (corresponding author), Univ Rochester, Med Ctr, Dept Pathol, Rochester, NY 14642 USA.
EM Huina_Zhang@urmc.rochester.edu; David_Hicks@urmc.rochester.edu
CR Agostinetto E, 2021, CANCERS, V13, P0, DOI 10.3390/cancers13112824
   Banerji U, 2019, LANCET ONCOL, V20, P1124, DOI 10.1016/S1470-2045(19)30328-6
   Bartlett JMS, 2016, JNCI-J NATL CANCER I, V108, P0, DOI 10.1093/jnci/djw050
   Cardoso F, 2016, NEW ENGL J MED, V375, P717, DOI 10.1056/NEJMoa1602253
   Chick RC, 2021, CLIN IMMUNOL, V225, P0, DOI 10.1016/j.clim.2021.108679
   Cobleigh MA, 1999, J CLIN ONCOL, V17, P2639, DOI 10.1200/JCO.1999.17.9.2639
   Denkert C, 2021, LANCET ONCOL, V22, P1151, DOI 10.1016/S1470-2045(21)00301-6
   Dietz JR, 2020, BREAST CANCER RES TR, V181, P487, DOI 10.1007/s10549-020-05644-z
   Eggemann H, 2015, ENDOCR-RELAT CANCER, V22, P725, DOI 10.1530/ERC-15-0335
   Esserman LJ, 2017, JAMA ONCOL, V3, P1503, DOI 10.1001/jamaoncol.2017.1261
   Fehrenbacher L, 2020, J CLIN ONCOL, V38, P0, DOI 10.1200/JCO.19.01455
   Goldstein NS, 2007, APPL IMMUNOHISTO M M, V15, P124, DOI 10.1097/PAI.0b013e31804c7283
   Hendriks BS, 2013, MOL CANCER THER, V12, P1816, DOI 10.1158/1535-7163.MCT-13-0180
   Krijgsman O, 2012, BREAST CANCER RES TR, V133, P37, DOI 10.1007/s10549-011-1683-z
   Lambein K, 2013, AM J CLIN PATHOL, V140, P561, DOI 10.1309/AJCP4A7KTAYHZSOE
   Marchio, 2020, SEMIN CANCER BIOL, V0, P30049
   Mittendorf EA, 2019, CLIN CANCER RES, V25, P4248, DOI 10.1158/1078-0432.CCR-18-2867
   Modi S, 2020, J CLIN ONCOL, V38, P1887, DOI 10.1200/JCO.19.02318
   Ogitani Y, 2016, CANCER SCI, V107, P1039, DOI 10.1111/cas.12966
   Onsum MD, 2013, AM J PATHOL, V183, P1446, DOI 10.1016/j.ajpath.2013.07.015
   Pegram MD, 1998, J CLIN ONCOL, V16, P2659, DOI 10.1200/JCO.1998.16.8.2659
   Robert N, 2006, J CLIN ONCOL, V24, P2786, DOI 10.1200/JCO.2005.04.1764
   Ross JS, 2003, ONCOLOGIST, V8, P307, DOI 10.1634/theoncologist.8-4-307
   Rossi V, 2012, ONCOLOGIST, V17, P1418, DOI 10.1634/theoncologist.2012-0194
   Rugo HS, 2016, NEW ENGL J MED, V375, P23, DOI 10.1056/NEJMoa1513749
   Schalper KA, 2014, ARCH PATHOL LAB MED, V138, P213, DOI 10.5858/arpa.2012-0617-OA
   Schettini F, 2021, NPJ BREAST CANCER, V7, P0, DOI 10.1038/s41523-020-00208-2
   Schneeweiss A, 2018, INVEST NEW DRUG, V36, P848, DOI 10.1007/s10637-018-0562-4
   Scott M, 2021, J CLIN ONCOL, V39, P0, DOI 10.1200/JCO.2021.39.15_suppl.1021
   Sharma S, 2020, DRUG METAB DISPOS, V48, P368, DOI 10.1124/dmd.119.089276
   Tarantino P, 2020, J CLIN ONCOL, V38, P1951, DOI 10.1200/JCO.19.02488
   Wolff AC, 2018, J CLIN ONCOL, V36, P2105, DOI 10.5858/arpa.2018-0902-SA
   Zhang HN, 2022, MODERN PATHOL, V35, P1075, DOI 10.1038/s41379-022-01019-5
   Zhang HA, 2022, AM J CLIN PATHOL, V157, P328, DOI 10.1093/ajcp/aqab117
NR 34
TC 70
Z9 71
U1 3
U2 18
PU ELSEVIER SCIENCE INC
PI NEW YORK
PA STE 800, 230 PARK AVE, NEW YORK, NY 10169 USA
SN 0893-3952
EI 1530-0285
J9 MODERN PATHOL
JI Mod. Pathol.
PD AUG 15
PY 2022
VL 35
IS 8
BP 1075
EP 1082
DI 10.1038/s41379-022-01019-5
EA FEB 2022
PG 8
WC Pathology
SC Pathology
GA 3E5FB
UT WOS:000757922300002
PM 35184150
DA 2025-03-16
ER

PT J
AU Modi, S
   Jacot, W
   Yamashita, T
   Sohn, J
   Vidal, M
   Tokunaga, E
   Tsurutani, J
   Ueno, NT
   Prat, A
   Chae, YS
   Lee, KS
   Niikura, N
   Park, YH
   Xu, BH
   Wang, XJ
   Gil-Gil, M
   Li, W
   Pierga, JY
   Im, SA
   Moore, HCF
   Rugo, HS
   Yerushalmi, R
   Zagouri, F
   Gombos, A
   Kim, SB
   Liu, Q
   Luo, T
   Saura, C
   Schmid, P
   Sun, T
   Gambhire, D
   Yung, LT
   Wang, YB
   Singh, J
   Vitazka, P
   Meinhardt, G
   Harbeck, N
   Cameron, DA
AF Modi, Shanu
   Jacot, William
   Yamashita, Toshinari
   Sohn, Joohyuk
   Vidal, Maria
   Tokunaga, Eriko
   Tsurutani, Junji
   Ueno, Naoto T.
   Prat, Aleix
   Chae, Yee Soo
   Lee, Keun Seok
   Niikura, Naoki
   Park, Yeon Hee
   Xu, Binghe
   Wang, Xiaojia
   Gil-Gil, Miguel
   Li, Wei
   Pierga, Jean-Yves
   Im, Seock-Ah
   Moore, Halle C. F.
   Rugo, Hope S.
   Yerushalmi, Rinat
   Zagouri, Flora
   Gombos, Andrea
   Kim, Sung-Bae
   Liu, Qiang
   Luo, Ting
   Saura, Cristina
   Schmid, Peter
   Sun, Tao
   Gambhire, Dhiraj
   Yung, Lotus
   Wang, Yibin
   Singh, Jasmeet
   Vitazka, Patrik
   Meinhardt, Gerold
   Harbeck, Nadia
   Cameron, David A.
TI Trastuzumab Deruxtecan in Previously Treated HER2-Low Advanced Breast Cancer
SO NEW ENGLAND JOURNAL OF MEDICINE
LA English
DT Article
ID antibody-drug conjugate; ds-8201a; eribulin; palbociclib; inhibitor; letrozole
AB BACKGROUND Among breast cancers without human epidermal growth factor receptor 2 (HER2) amplification, overexpression, or both, a large proportion express low levels of HER2 that may be targetable. Currently available HER2-directed therapies have been ineffective in patients with these "HER2-low " cancers. METHODS We conducted a phase 3 trial involving patients with HER2-low metastatic breast cancer who had received one or two previous lines of chemotherapy. (Low expression of HER2 was defined as a score of 1+ on immunohistochemical [IHC] analysis or as an IHC score of 2+ and negative results on in situ hybridization.) Patients were randomly assigned in a 2:1 ratio to receive trastuzumab deruxtecan or the physician's choice of chemotherapy. The primary end point was progression-free survival in the hormone receptor-positive cohort. The key secondary end points were progression-free survival among all patients and overall survival in the hormone receptor-positive cohort and among all patients. RESULTS Of 557 patients who underwent randomization, 494 (88.7%) had hormone receptor-positive disease and 63 (11.3%) had hormone receptor-negative disease. In the hormone receptor-positive cohort, the median progression-free survival was 10.1 months in the trastuzumab deruxtecan group and 5.4 months in the physician's choice group (hazard ratio for disease progression or death, 0.51; P < 0.001), and overall survival was 23.9 months and 17.5 months, respectively (hazard ratio for death, 0.64; P=0.003). Among all patients, the median progression-free survival was 9.9 months in the trastuzumab deruxtecan group and 5.1 months in the physician's choice group (hazard ratio for disease progression or death, 0.50; P < 0.001), and overall survival was 23.4 months and 16.8 months, respectively (hazard ratio for death, 0.64; P=0.001). Adverse events of grade 3 or higher occurred in 52.6% of the patients who received trastuzumab deruxtecan and 67.4% of those who received the physician's choice of chemotherapy. Adjudicated, drug-related interstitial lung disease or pneumonitis occurred in 12.1% of the patients who received trastuzumab deruxtecan; 0.8% had grade 5 events. CONCLUSIONS In this trial involving patients with HER2-low metastatic breast cancer, trastuzumab deruxtecan resulted in significantly longer progression-free and overall survival than the physician's choice of chemotherapy. (Funded by Daiichi Sankyo and AstraZeneca; DESTINY-Breast04 ClinicalTrials.gov number, .)
C1 [Modi, Shanu] Mem Sloan Kettering Canc Ctr, Montpellier, France.
   [Jacot, William] Univ Montpellier, Inst Canc Montpellier, INSERM Un 1194, Montpellier, France.
   [Pierga, Jean-Yves] Univ Paris Cite, Inst Curie, Paris, France.
   [Yamashita, Toshinari] Kanagawa Canc Ctr, Yokohama, Japan.
   [Tokunaga, Eriko] Natl Hosp Org, Kyushu Canc Ctr, Fukuoka, Japan.
   [Tsurutani, Junji] Showa Univ Hosp, Tokyo, Japan.
   [Niikura, Naoki] Tokai Univ, Sch Med, Isehara, Japan.
   [Sohn, Joohyuk] Yonsei Univ Hlth Syst, Yonsei Canc Ctr, Seoul, South Korea.
   [Park, Yeon Hee] Samsung Med Ctr, Seoul, South Korea.
   [Im, Seock-Ah] Seoul Natl Univ, Seoul Natl Univ Hosp, Seoul Natl Univ Coll Med, Canc Res Inst, Seoul, South Korea.
   [Kim, Sung-Bae] Univ Ulsan Coll Med, Asan Med Ctr, Seoul, South Korea.
   [Chae, Yee Soo] Kyungpook Natl Univ, Chilgok Hosp, Daegu, South Korea.
   [Lee, Keun Seok] Natl Canc Ctr, Goyang, South Korea.
   [Vidal, Maria; Prat, Aleix] Hosp Clin Barcelona, Dept Med Oncol, Barcelona, Spain.
   [Prat, Aleix] Inst Invest Biomed August Pi i Sunyer, Translat Genom & Targeted Therapies Solid Tumors, Barcelona, Spain.
   [Prat, Aleix] Univ Barcelona, Dept Med, Barcelona, Spain.
   [Prat, Aleix] Inst Oncol IOB Quiron Salud, Breast Canc Unit, Barcelona, Spain.
   [Gil-Gil, Miguel] Hosp Duran i Reynals, Inst Catala Oncol lHospitalet, Barcelona, Spain.
   [Saura, Cristina] Vall dHebron Univ Hosp, Vall dHebron Inst Oncol, Barcelona, Spain.
   [Ueno, Naoto T.] Univ Texas MD, Anderson Canc Ctr, Houston, TX USA.
   [Xu, Binghe] Chinese Acad Med Sci, Canc Hosp, Peking Union Med Coll, Beijing, Peoples R China.
   [Wang, Xiaojia] Zhejiang Canc Hosp, Hangzhou, Peoples R China.
   [Li, Wei] First Hosp Jilin Univ, Changchun, Peoples R China.
   [Liu, Qiang] Sun Yat sen Univ, Sun Yat sen Mem Hosp, Guangzhou, Peoples R China.
   [Luo, Ting] Sichuan Univ, West China Hosp, Chengdu, Peoples R China.
   [Sun, Tao] Liaoning Canc Hosp & Inst, Shenyang, Peoples R China.
   [Moore, Halle C. F.] Cleveland Clin Fdn, Cleveland Hts, OH USA.
   [Rugo, Hope S.] Univ Calif San Francisco, Helen Diller Family Comprehens Canc Ctr, San Francisco, CA USA.
   [Rugo, Hope S.] Tel Aviv Univ, Rabin Med Ctr, Tel Aviv, Israel.
   [Zagouri, Flora] Alexandra Reg Gen Hosp, Athens, Greece.
   [Gombos, Andrea] Inst Jules Bordet, Brussels, Belgium.
   [Schmid, Peter] Queen Mary Univ London, London, England.
   [Cameron, David A.] Univ Edinburgh, Inst Genet & Canc, Edinburgh Canc Ctr, Edinburgh, Scotland.
   [Gambhire, Dhiraj; Yung, Lotus; Wang, Yibin; Vitazka, Patrik; Meinhardt, Gerold] Daiichi Sankyo, Basking Ridge, NJ USA.
   [Harbeck, Nadia] Ludwig Maximilian Univ Hosp, Breast Ctr, Dept Obstet & Gynecol, Munich, Germany.
   [Harbeck, Nadia] Ludwig Maximilian Univ Hosp, Comprehens Canc Ctr Munich, Munich, Germany.
   [Modi, Shanu] Mem Sloan Kettering Canc Ctr, 1275 York Ave, New York, NY 10065 USA.
C3 Institut National de la Sante et de la Recherche Medicale (Inserm); UNICANCER; Universite de Montpellier; Institut Regional du Cancer Montpellier / Val d'Aurelle (ICM); Universite Paris Cite; UNICANCER; Universite PSL; Institut Curie; Kanagawa Prefectural Cancer Center; Kyushu Cancer Center; Showa University; Tokai University; Yonsei University; Yonsei University Health System; Sungkyunkwan University (SKKU); Samsung Medical Center; Seoul National University (SNU); Seoul National University Hospital; University of Ulsan; Kyungpook National University (KNU); National Cancer Center - Korea (NCC); University of Barcelona; Hospital Clinic de Barcelona; University of Barcelona; Hospital Clinic de Barcelona; IDIBAPS; University of Barcelona; Institut d'Investigacio Biomedica de Bellvitge (IDIBELL); Hospital Duran i Reynals; Institut Catala d'Oncologia; Vall d'Hebron Institut d'Oncologia (VHIO); Hospital Universitari Vall d'Hebron; University of Texas System; UTMD Anderson Cancer Center; Chinese Academy of Medical Sciences - Peking Union Medical College; Peking Union Medical College; Zhejiang Cancer Hospital; Jilin University; Sun Yat Sen University; Sichuan University; Cleveland Clinic Foundation; University of California System; University of California San Francisco; UCSF Medical Center; UCSF Helen Diller Family Comprehensive Cancer Center; Tel Aviv University; Rabin Medical Center; Alexandra Hospital; Institut Jules Bordet; University of London; Queen Mary University London; University of Edinburgh; Daiichi Sankyo Company Limited; University of Munich; University of Munich; Memorial Sloan Kettering Cancer Center
RP Modi, S (corresponding author), Mem Sloan Kettering Canc Ctr, Montpellier, France.; Modi, S (corresponding author), Mem Sloan Kettering Canc Ctr, 1275 York Ave, New York, NY 10065 USA.
EM modis@mskcc.org
CR [Anonymous], 2018, N ENGL J MED, V379, P2582, DOI 10.1056/NEJMx180043
   Aogi K, 2012, ANN ONCOL, V23, P1441, DOI 10.1093/annonc/mdr444
   Bardia A, 2021, NEW ENGL J MED, V384, P1529, DOI 10.1056/NEJMoa2028485
   Burris HA, 2011, J CLIN ONCOL, V29, P398, DOI 10.1200/JCO.2010.29.5865
   Cortés J, 2022, NEW ENGL J MED, V386, P1143, DOI 10.1056/NEJMoa2115022
   Cortes J, 2011, LANCET, V377, P914, DOI 10.1016/S0140-6736(11)60070-6
   Diéras V, 2022, CANCER RES, V82, P0, DOI 10.1158/1538-7445.SABCS21-PD8-02
   Fehrenbacher L, 2020, J CLIN ONCOL, V38, P0, DOI 10.1200/JCO.19.01455
   Fernandez AI, 2022, JAMA ONCOL, V8, P0, DOI 10.1001/jamaoncol.2021.7239
   Finn RS, 2016, NEW ENGL J MED, V375, P1925, DOI 10.1056/NEJMoa1607303
   Finn RS, 2015, LANCET ONCOL, V16, P25, DOI 10.1016/S1470-2045(14)71159-3
   Hamilton E, 2021, CANCER RES, V81, P0
   Harbeck N, 2019, NAT REV DIS PRIMERS, V5, P0, DOI 10.1038/s41572-019-0111-2
   Kaufman PA, 2015, J CLIN ONCOL, V33, P594, DOI 10.1200/JCO.2013.52.4892
   Mo HJ, 2022, CLIN BREAST CANCER, V22, P143, DOI 10.1016/j.clbc.2021.10.002
   Modi S, 2020, J CLIN ONCOL, V38, P1887, DOI 10.1200/JCO.19.02318
   Modi S, 2020, NEW ENGL J MED, V382, P610, DOI 10.1056/NEJMoa1914510
   Nakada T, 2019, CHEM PHARM BULL, V67, P173, DOI 10.1248/cpb.c18-00744
   National Comprehensive Cancer Network, 2021, NCCN CLIN PRACTICE G, V0, P0
   Ogitani Y, 2016, CLIN CANCER RES, V22, P5097, DOI 10.1158/1078-0432.CCR-15-2822
   Ogitani Y, 2016, CANCER SCI, V107, P1039, DOI 10.1111/cas.12966
   Powell CA, 2021, CANCER RES, V81, P0
   Schettini F, 2021, NPJ BREAST CANCER, V7, P0, DOI 10.1038/s41523-020-00208-2
   Tarantino P, 2020, J CLIN ONCOL, V38, P1951, DOI 10.1200/JCO.19.02488
   Tripathy D, 2018, LANCET ONCOL, V19, P904, DOI 10.1016/S1470-2045(18)30292-4
   Wolff AC, 2018, J CLIN ONCOL, V36, P2105, DOI 10.5858/arpa.2018-0902-SA
NR 26
TC 1344
Z9 1409
U1 31
U2 196
PU MASSACHUSETTS MEDICAL SOC
PI WALTHAM
PA WALTHAM WOODS CENTER, 860 WINTER ST,, WALTHAM, MA 02451-1413 USA
SN 0028-4793
EI 1533-4406
J9 NEW ENGL J MED
JI N. Engl. J. Med.
PD JUL 7
PY 2022
VL 387
IS 1
BP 9
EP 20
DI 10.1056/NEJMoa2203690
EA JUN 2022
PG 12
WC Medicine, General & Internal
SC General & Internal Medicine
GA 4D8BK
UT WOS:000806835900001
PM 35665782
DA 2025-03-16
ER

PT J
AU Lai, HZ
   Han, JR
   Fu, X
   Ren, YF
   Li, ZH
   You, FM
AF Lai, Heng-Zhou
   Han, Jie-Rong
   Fu, Xi
   Ren, Yi-Feng
   Li, Zhuo-Hong
   You, Feng-Ming
TI Targeted Approaches to HER2-Low Breast Cancer: Current Practice and Future Directions
SO CANCERS
LA English
DT Review
DE breast cancer; HER2-low; anti-HER2 therapies; antibody drug conjugates; novel combinations
ID antibody-drug conjugate; her2/neu e75 vaccine; group-study i-01; phase-ii trial; open-label; american-society; clinical-trial; her2-targeting adc; antitumor-activity; prognostic-factor
AB Simple Summary HER2-low breast cancer (BC) accounts for more than half of breast cancer patients. Anti-HER2 therapy has been ineffective in HER2-low BC, for which palliative chemotherapy is the main treatment modality. The definitive efficacy of T-Dxd in HER2-low BC breaks previous treatment strategies, which will redefine HER2-low and thus reshape anti-HER2 therapy. This review summarizes detection technologies and novel agents for HER2-low BC, and explores their possible role in future clinics, to provide ideas for the diagnosis and treatment of HER2-low BC. HER2-low breast cancer (BC) has a poor prognosis, making the development of more suitable treatment an unmet clinical need. While chemotherapy is the main method of treatment for HER2-low BC, not all patients benefit from it. Antineoplastic therapy without chemotherapy has shown promise in clinical trials and is being explored further. As quantitative detection techniques become more advanced, they assist in better defining the expression level of HER2 and in guiding the development of targeted therapies, which include directly targeting HER2 receptors on the cell surface, targeting HER2-related intracellular signaling pathways and targeting the immune microenvironment. A new anti-HER2 antibody-drug conjugate called T-DM1 has been successfully tested and found to be highly effective in clinical trials. With this progress, it could eventually be transformed from a disease without a defined therapeutic target into a disease with a defined therapeutic molecular target. Furthermore, efforts are being made to compare the sequencing and combination of chemotherapy, endocrine therapy, and HER2-targeted therapy to improve prognosis to customize the subtype of HER2 low expression precision treatment regimens. In this review, we summarize the current and upcoming treatment strategies, to achieve accurate management of HER2-low BC.
C1 [Lai, Heng-Zhou; Han, Jie-Rong; Fu, Xi; Ren, Yi-Feng; Li, Zhuo-Hong; You, Feng-Ming] Hosp Chengdu Univ Tradit Chinese Med, Chengdu 610072, Peoples R China.
C3 Chengdu University of Traditional Chinese Medicine
RP You, FM (corresponding author), Hosp Chengdu Univ Tradit Chinese Med, Chengdu 610072, Peoples R China.
EM laihengzhou@stu.cdutcm.edu.cn; hjrclovercl@stu.cdutcm.edu.cn; fuxi884853@163.com; ryftcm.dr@yahoo.com; lizhuohong@hospit.net; yfmdoc@163.com
FU Sichuan Provincial Key Discipline Construction Project of Traditional Chinese Medicine-Oncology of TCM [2100601]
CR Adams S, 2020, J CLIN ONCOL, V34, P1009, DOI 10.1200/JCO.2016.34.15_
   Adams S, 2022, CLIN CANCER RES, V28, P271, DOI 10.1158/1078-0432.CCR-21-2182
   Agostinetto E, 2021, CANCERS, V13, P0, DOI 10.3390/cancers13112824
   Al-Awadhi A, 2018, INT J CANCER, V143, P2126, DOI 10.1002/ijc.31551
   Alsina M, 2017, J CLIN ONCOL, V35, P0, DOI 10.1200/JCO.2017.35.15_suppl.2522
   Alzahrani AS, 2019, SEMIN CANCER BIOL, V59, P125, DOI 10.1016/j.semcancer.2019.07.009
   André F, 2019, NEW ENGL J MED, V380, P1929, DOI 10.1056/NEJMoa1813904
   Arab A, 2020, ARCH IMMUNOL THER EX, V68, P0, DOI 10.1007/s00005-019-00566-1
   Banerji U, 2019, LANCET ONCOL, V20, P1124, DOI 10.1016/S1470-2045(19)30328-6
   Bao KKH, 2021, JAMA NETW OPEN, V4, P0, DOI 10.1001/jamanetworkopen.2021.33132
   Bardia A, 2021, CANCER RES, V81, P0
   Bartlett JMS, 2017, EUR J CANCER, V79, P129, DOI 10.1016/j.ejca.2017.03.033
   Benavides LC, 2009, CLIN CANCER RES, V15, P2895, DOI 10.1158/1078-0432.CCR-08-1126
   Benöhr P, 2005, ANTICANCER RES, V25, P1895
   Bergh J, 2021, LANCET ONCOL, V22, P1139, DOI 10.1016/S1470-2045(21)00288-6
   Blackwell KL, 2010, J CLIN ONCOL, V28, P1124, DOI 10.1200/JCO.2008.21.4437
   Boddington C, 2019, LANCET, V393, P1440, DOI 10.1016/S0140-6736(18)33137-4
   Borghaei H, 2020, J CLIN ONCOL, V38, PTPS1100, DOI 10.1200/JCO.2020.38.15_suppl.TPS1100
   Bozeman EN, 2016, HUM VACC IMMUNOTHER, V12, P421, DOI 10.1080/21645515.2015.1076953
   Buckley NE, 2016, SCI REP-UK, V6, P0, DOI 10.1038/srep23383
   Caselli E, 2021, PLOS ONE, V16, P0, DOI 10.1371/journal.pone.0255580
   Clifton GT, 2020, CLIN CANCER RES, V26, P2515, DOI 10.1158/1078-0432.CCR-19-2741
   Cocco E, 2018, SCI SIGNAL, V11, P0, DOI 10.1126/scisignal.aat9773
   Collins D, 2017, PLOS ONE, V12, P0, DOI 10.1371/journal.pone.0177331
   Collins DM, 2019, CANCERS, V11, P0, DOI 10.3390/cancers11060737
   Collins DM, 2017, CELL IMMUNOL, V319, P35, DOI 10.1016/j.cellimm.2017.07.005
   Connell CM, 2017, ESMO OPEN, V2, P0, DOI 10.1136/esmoopen-2017-000279
   Cronin M, 2007, CLIN CHEM, V53, P1084, DOI 10.1373/clinchem.2006.076497
   Curdy N, 2019, TRENDS CELL BIOL, V29, P777, DOI 10.1016/j.tcb.2019.07.002
   Dabbs DJ, 2011, J CLIN ONCOL, V29, P4279, DOI 10.1200/JCO.2011.34.7963
   Davies BR, 2012, MOL CANCER THER, V11, P873, DOI 10.1158/1535-7163.MCT-11-0824-T
   Leite LD, 2021, BREAST CANCER RES TR, V190, P155, DOI 10.1007/s10549-021-06365-7
   De Nardis C, 2017, J BIOL CHEM, V292, P14706, DOI 10.1074/jbc.M117.793497
   Denkert C, 2021, LANCET ONCOL, V22, P1151, DOI 10.1016/S1470-2045(21)00301-6
   Dickler MN, 2017, CLIN CANCER RES, V23, P5218, DOI 10.1158/1078-0432.CCR-17-0754
   Dokter W, 2014, MOL CANCER THER, V13, P2618, DOI 10.1158/1535-7163.MCT-14-0040-T
   Eggemann H, 2015, ENDOCR-RELAT CANCER, V22, P725, DOI 10.1530/ERC-15-0335
   Fehrenbacher L, 2020, J CLIN ONCOL, V38, P0, DOI 10.1200/JCO.19.01455
   Finn RS, 2016, NEW ENGL J MED, V375, P1925, DOI 10.1056/NEJMoa1607303
   Finn RS, 2015, LANCET ONCOL, V16, P25, DOI 10.1016/S1470-2045(14)71159-3
   Furrer D, 2015, AM J CLIN PATHOL, V144, P686, DOI 10.1309/AJCPT41TCBUEVDQC
   Geuijen CAW, 2018, CANCER CELL, V33, P922, DOI 10.1016/j.ccell.2018.04.003
   Gianni L, 2019, J CLIN ONCOL, V37, P0, DOI 10.1200/JCO.2019.37.15_suppl.527
   Gianni L, 2018, LANCET ONCOL, V19, P249, DOI 10.1016/S1470-2045(18)30001-9
   Gianni L, 2010, J CLIN ONCOL, V28, P1131, DOI 10.1200/JCO.2009.24.1661
   Gilcrease MZ, 2009, AM J SURG PATHOL, V33, P759, DOI 10.1097/PAS.0b013e31819437f9
   Goel S, 2018, TRENDS CELL BIOL, V28, P911, DOI 10.1016/j.tcb.2018.07.002
   Gomez HL, 2008, J CLIN ONCOL, V26, P2999, DOI 10.1200/JCO.2007.14.0590
   Hamilton E, 2021, CANCER RES, V81, P0
   Haque MM, 2019, FRONT ENDOCRINOL, V10, P0, DOI 10.3389/fendo.2019.00573
   Hasson SP, 2013, BREAST CARE, V8, P248, DOI 10.1159/000354757
   Hayes DF, 2019, NEW ENGL J MED, V381, P1284, DOI 10.1056/NEJMcibr1909386
   He Y, 2021, SIGNAL TRANSDUCT TAR, V6, P0, DOI 10.1038/s41392-021-00828-5
   Ho-Pun-Cheung A, 2020, BRIT J CANCER, V122, P397, DOI 10.1038/s41416-019-0670-8
   Hortobagyi GN, 2018, ANN ONCOL, V29, P1541, DOI 10.1093/annonc/mdy155
   Hosseini SS, 2021, INT J BIOL MACROMOL, V167, P1030, DOI 10.1016/j.ijbiomac.2020.11.058
   Hsu C, 2017, J CLIN ONCOL, V35, P4050, DOI 10.1200/JCO.2017.73.3675
   Hu XC, 2021, J CLIN ONCOL, V39, P0, DOI 10.1200/JCO.2021.39.15_suppl.1024
   Huang WD, 2010, AM J CLIN PATHOL, V134, P303, DOI 10.1309/AJCP3BZY4YAFNTRG
   Iksen, 2021, MOLECULES, V26, P0, DOI 10.3390/molecules26134100
   Im SA, 2021, CANCER RES, V81, P0
   Jacquemier J, 2013, BMC CANCER, V13, P0, DOI 10.1186/1471-2407-13-351
   Jhaveri K, 2021, CANCER RES, V81, P0, DOI 10.1158/1538-7445.SABCS20-OT-03-05
   Johnston S, 2008, J CLIN ONCOL, V26, P1066, DOI 10.1200/JCO.2007.13.9949
   Juric D, 2019, JAMA ONCOL, V5, P0, DOI 10.1001/jamaoncol.2018.4475
   Kim JY, 2020, BREAST CANCER RES TR, V184, P743, DOI 10.1007/s10549-020-05891-0
   Kim JY, 2019, INT J CANCER, V145, P1669, DOI 10.1002/ijc.32188
   Kim SB, 2017, LANCET ONCOL, V18, P1360, DOI 10.1016/S1470-2045(17)30450-3
   Koleva-Kolarova RG, 2017, CANCER TREAT REV, V55, P16, DOI 10.1016/j.ctrv.2017.01.001
   Koudelakova V, 2015, J MOL DIAGN, V17, P446, DOI 10.1016/j.jmoldx.2015.03.007
   Kurozumi S, 2016, BREAST CANCER RES TR, V158, P99, DOI 10.1007/s10549-016-3856-2
   Larson Jeffrey S, 2010, PATHOLOG RES INT, V2010, P814176, DOI 10.4061/2010/814176
   Li JY, 2016, CANCER CELL, V29, P117, DOI 10.1016/j.ccell.2015.12.008
   Liqing C, 2021, CANC RES, V81, P1825, DOI 10.1158/1538-7445.AM2021-1825
   Liu YH, 2020, J CLIN ONCOL, V38, P0
   Lloyd MR, 2022, CLIN CANCER RES, V28, P821, DOI 10.1158/1078-0432.CCR-21-2947
   Ma JB, 2021, FRONT IMMUNOL, V12, P0, DOI 10.3389/fimmu.2021.626616
   Marchiò C, 2021, SEMIN CANCER BIOL, V72, P123, DOI 10.1016/j.semcancer.2020.02.016
   Marchiò C, 2018, AM J SURG PATHOL, V42, P1190, DOI 10.1097/PAS.0000000000001100
   Martorana F, 2021, FRONT PHARMACOL, V12, P0, DOI 10.3389/fphar.2021.662232
   Maruyama T, 2011, ANTICANCER RES, V31, P2999
   Mayer IA, 2019, CLIN CANCER RES, V25, P2975, DOI 10.1158/1078-0432.CCR-18-3160
   Mayer IA, 2017, CLIN CANCER RES, V23, P26, DOI 10.1158/1078-0432.CCR-16-0134
   McCarthy PM, 2021, EXPERT OPIN INV DRUG, V30, P5, DOI 10.1080/13543784.2021.1849140
   Miglietta F, 2021, NPJ BREAST CANCER, V7, P0, DOI 10.1038/s41523-021-00343-4
   Miranda F, 2022, MOL BIOL REP, V49, P717, DOI 10.1007/s11033-021-06863-3
   Mittendorf EA, 2016, ANN ONCOL, V27, P1241, DOI 10.1093/annonc/mdw150
   Mittendorf EA, 2014, ANN ONCOL, V25, P1735, DOI 10.1093/annonc/mdu211
   Mittendorf EA, 2019, CLIN CANCER RES, V25, P4248, DOI 10.1158/1078-0432.CCR-18-2867
   Mittendorf EA, 2016, ONCOTARGET, V7, P66192, DOI 10.18632/oncotarget.11751
   Moasser MM, 2007, ONCOGENE, V26, P6469, DOI 10.1038/sj.onc.1210477
   Modi S, 2022, NEW ENGL J MED, V387, P9, DOI 10.1056/NEJMoa2203690
   Modi S, 2020, J CLIN ONCOL, V38, P1887, DOI 10.1200/JCO.19.02318
   Müller P, 2015, SCI TRANSL MED, V7, P0, DOI 10.1126/scitranslmed.aac4925
   Nanda R, 2016, J CLIN ONCOL, V34, P2460, DOI 10.1200/JCO.2015.64.8931
   Nordstrom JL, 2011, BREAST CANCER RES, V13, P0, DOI 10.1186/bcr3069
   OBrien NA, 2020, BREAST CANCER RES, V22, P0, DOI 10.1186/s13058-020-01320-8
   Oganesyan V, 2018, J BIOL CHEM, V293, P8439, DOI 10.1074/jbc.M117.818013
   Ogitani Y, 2016, CLIN CANCER RES, V22, P5097, DOI 10.1158/1078-0432.CCR-15-2822
   Ogitani Y, 2016, CANCER SCI, V107, P1039, DOI 10.1111/cas.12966
   Oliveira M, 2019, ANN ONCOL, V30, P1289, DOI 10.1093/annonc/mdz177
   Panowski S, 2014, MABS-AUSTIN, V6, P34, DOI 10.4161/mabs.27022
   Park JW, 2016, NEW ENGL J MED, V375, P11, DOI 10.1056/NEJMoa1513750
   Park YH, 2018, INT J CANCER, V143, P3240, DOI 10.1002/ijc.31651
   Pegram Mark D, 2021, MOLECULAR CANCER THERAPEUTICS, V20, P1442, DOI 10.1158/1535-7163.MCT-20-0014
   Peoples GE, 2005, J CLIN ONCOL, V23, P7536, DOI 10.1200/JCO.2005.03.047
   Peoples GE, 2008, CLIN CANCER RES, V14, P797, DOI 10.1158/1078-0432.CCR-07-1448
   Perez EA, 2006, J CLIN ONCOL, V24, P3032, DOI 10.1200/JCO.2005.03.4744
   Peter S, 2020, J CLIN ONCOL, V39, P15
   Pistilli B, 2020, J CLIN ONCOL, V38, P0
   Powell CA, 2019, CANCER RES, V79, P0, DOI 10.1158/1538-7445.SABCS18-P6-17-06
   Powles T, 2020, LANCET ONCOL, V21, P1574, DOI 10.1016/S1470-2045(20)30541-6
   Prêtre V, 2018, SEMIN CANCER BIOL, V48, P70, DOI 10.1016/j.semcancer.2017.04.011
   Purnomosari D, 2006, BIOTECH HISTOCHEM, V81, P79, DOI 10.1080/10520290600822198
   Rasmussen BB, 2008, LANCET ONCOL, V9, P23, DOI 10.1016/S1470-2045(07)70386-8
   Reinert T, 2021, CANCER RES, V81, P0
   Rinnerthaler G, 2019, INT J MOL SCI, V20, P0, DOI 10.3390/ijms20051115
   Ríos-Luci C, 2020, CANCER LETT, V470, P161, DOI 10.1016/j.canlet.2019.11.026
   Robichaux JP, 2019, CANCER CELL, V36, P444, DOI 10.1016/j.ccell.2019.09.001
   Rossi V, 2012, ONCOLOGIST, V17, P1418, DOI 10.1634/theoncologist.2012-0194
   Rosso C, 2022, CLIN BREAST CANCER, V22, P391, DOI 10.1016/j.clbc.2022.02.008
   Rugo HS, 2016, J CLIN ONCOL, V34, P3069, DOI 10.1200/JCO.2016.67.1487
   Sangai T, 2012, CLIN CANCER RES, V18, P5816, DOI 10.1158/1078-0432.CCR-12-1141
   Sapino A, 2013, FRONT ONCOL, V3, P0, DOI 10.3389/fonc.2013.00129
   Scaltriti M, 2009, ONCOGENE, V28, P803, DOI 10.1038/onc.2008.432
   Scaltriti M, 2015, CLIN CANCER RES, V21, P569, DOI 10.1158/1078-0432.CCR-14-1824
   Schettini F, 2021, NPJ BREAST CANCER, V7, P0, DOI 10.1038/s41523-020-00208-2
   Schiza A, 2021, BREAST CANCER RES TR, V186, P779, DOI 10.1007/s10549-020-06022-5
   Schmid P, 2020, CANCER RES, V80, P0, DOI 10.1158/1538-7445.SABCS19-OT2-08-02
   Schmid P, 2020, J CLIN ONCOL, V38, P0, DOI 10.1200/JCO.19.00368
   Schneeweiss A, 2018, INVEST NEW DRUG, V36, P848, DOI 10.1007/s10637-018-0562-4
   Schroeder RL, 2014, MOLECULES, V19, P15196, DOI 10.3390/molecules190915196
   Schultink AHMD, 2018, INVEST NEW DRUG, V36, P1006, DOI 10.1007/s10637-018-0593-x
   Sharma A, 2022, CAN J OPHTHALMOL, V57, P118, DOI 10.1016/j.jcjo.2021.02.028
   Sharma P, 2021, CLIN CANCER RES, V27, P3896, DOI 10.1158/1078-0432.CCR-20-4879
   Simmons C, 2022, THER ADV MED ONCOL, V14, P0, DOI 10.1177/17588359211066677
   Slamon DJ, 2020, NEW ENGL J MED, V382, P514, DOI 10.1056/NEJMoa1911149
   Sledge GW, 2017, J CLIN ONCOL, V35, P2875, DOI 10.1200/JCO.2017.73.7585
   Sparano JA, 2015, NEW ENGL J MED, V373, P2005, DOI 10.1056/NEJMoa1510764
   Staudacher AH, 2017, BRIT J CANCER, V117, P1736, DOI 10.1038/bjc.2017.367
   Stephen TL, 2017, IMMUNITY, V46, P51, DOI 10.1016/j.immuni.2016.12.015
   Susini T, 2010, GYNECOL ONCOL, V116, P234, DOI 10.1016/j.ygyno.2009.10.067
   Takegawa N, 2019, INT J CANCER, V145, P3414, DOI 10.1002/ijc.32408
   Tarantino P, 2020, J CLIN ONCOL, V38, P1951, DOI 10.1200/JCO.19.02488
   Taskaynatan H, 2018, J BUON, V23, P877
   Tong YW, 2018, EUR J CANCER, V89, P9, DOI 10.1016/j.ejca.2017.10.033
   Torlakovic EE, 2015, APPL IMMUNOHISTO M M, V23, P1, DOI 10.1097/PAI.0000000000000163
   Turner NC, 2019, ANN ONCOL, V30, P774, DOI 10.1093/annonc/mdz086
   Turner NC, 2018, NEW ENGL J MED, V379, P1926, DOI 10.1056/NEJMoa1810527
   Vuylsteke P, 2016, ANN ONCOL, V27, P2059, DOI 10.1093/annonc/mdw320
   Wang JY, 2021, J CLIN ONCOL, V39, P0, DOI 10.1200/JCO.2021.39.15_suppl.1022
   Wesley NA, 2022, PROTEIN SCI, V31, P0, DOI 10.1002/pro.4339
   Williams AD, 2017, CURR SURG REP, V5, P0, DOI 10.1007/s40137-017-0194-1
   Wolff AC, 2007, ARCH PATHOL LAB MED, V131, P18, DOI 10.1043/1543-2165(2007)131[18:ASOCCO]2.0.CO;2
   Wolff AC, 2018, J CLIN ONCOL, V36, P2105, DOI 10.5858/arpa.2018-0902-SA
   Won HS, 2022, BREAST CANCER RES, V24, P0, DOI 10.1186/s13058-022-01519-x
   Xing Y, 2019, BREAST CANCER RES, V21, P0, DOI 10.1186/s13058-019-1154-8
   Xu BH, 2020, CANCER RES, V80, P0, DOI 10.1158/1538-7445.SABCS19-PD4-06
   Yardley DA, 2015, BREAST CANCER RES, V17, P0, DOI 10.1186/s13058-015-0543-x
   Yi ZB, 2020, NPJ BREAST CANCER, V6, P0, DOI 10.1038/s41523-020-00201-9
   Zambelli A, 2020, BREAST, V52, P1, DOI 10.1016/j.breast.2020.04.003
   Zhang J, 2020, CELL MOL LIFE SCI, V77, P559, DOI 10.1007/s00018-019-03281-4
NR 162
TC 11
Z9 11
U1 1
U2 19
PU MDPI
PI BASEL
PA ST ALBAN-ANLAGE 66, CH-4052 BASEL, SWITZERLAND
SN 
EI 2072-6694
J9 CANCERS
JI Cancers
PD AUG 15
PY 2022
VL 14
IS 15
BP 
EP 
DI 10.3390/cancers14153774
PG 19
WC Oncology
SC Oncology
GA 3S1TY
UT WOS:000839386800001
PM 35954438
DA 2025-03-16
ER

PT J
AU Miglietta, F
   Griguolo, G
   Bottosso, M
   Giarratano, T
   Lo Mele, M
   Fassan, M
   Cacciatore, M
   Genovesi, E
   De Bartolo, D
   Vernaci, G
   Amato, O
   Porra, F
   Conte, P
   Guarneri, V
   Dieci, MV
AF Miglietta, Federica
   Griguolo, Gaia
   Bottosso, Michele
   Giarratano, Tommaso
   Lo Mele, Marcello
   Fassan, Matteo
   Cacciatore, Matilde
   Genovesi, Elisa
   De Bartolo, Debora
   Vernaci, Grazia
   Amato, Ottavia
   Porra, Francesca
   Conte, PierFranco
   Guarneri, Valentina
   Dieci, Maria Vittoria
TI HER2-low-positive breast cancer: evolution from primary tumor to residual disease after neoadjuvant treatment
SO NPJ BREAST CANCER
LA English
DT Article
ID estrogen-receptor er; core needle-biopsy; hormone-receptors; her2 status; therapy; chemotherapy; expression; immunohistochemistry; amplification; discordances
AB Approximately a half of breast tumors classified as HER2-negative exhibit HER2-low-positive expression. We recently described a high instability of HER2-low-positive expression from primary breast cancer (BC) to relapse. Previous studies reporting discordance in HER2 status between baseline biopsy and residual disease (RD) in patients undergoing neoadjuvant treatment did not include the HER2-low-positive category. The aim of this study is to track the evolution of HER2-low-positive expression from primary BC to RD after neoadjuvant treatment. Patients undergoing neoadjuvant treatment with available baseline tumor tissue and matched samples of RD (in case of no pCR) were included. HER2-negative cases were sub-classified as HER2-0 or HER2-low-positive (IHC 1+ or 2+ and ISH negative). Four-hundred forty-six patients were included. Primary BC phenotype was: HR-positive/HER2-negative 23.5%, triple-negative (TN) 35%, HER2-positive 41.5%. HER2-low-positive cases were 55.6% of the HER2-negative cohort and were significantly enriched in the HR-positive/HER2-negative vs. TN subgroup (68.6% vs. 46.8%, p= 0.001 chi(2) test). In all, 35.3% of non-pCR patients (n = 291) had a HER2-low-positive expression on RD. The overall rate of HER2 expression discordance was 26.4%, mostly driven by HER2-negative cases converting either from (14.8%) or to (8.9%) HER2-low-positive phenotype. Among HR-positive/HER2-negative patients with HER2-low-positive expression on RD, 32.0% and 57.1% had an estimated high risk of relapse according to the residual proliferative cancer burden and CPS-EG score, respectively. In conclusion, HER2-low-positive expression showed high instability from primary BC to RD after neoadjuvant treatment. HER2-low-positive expression on RD may guide personalized adjuvant treatment for high-risk patients in the context of clinical trials with novel anti-HER2 antibody-drug conjugates.
C1 [Miglietta, Federica; Griguolo, Gaia; Bottosso, Michele; Genovesi, Elisa; Vernaci, Grazia; Amato, Ottavia; Porra, Francesca; Conte, PierFranco; Guarneri, Valentina; Dieci, Maria Vittoria] Univ Padua, Dept Surg Oncol & Gastroenterol DISCOG, I-35128 Padua, Italy.
   [Miglietta, Federica; Griguolo, Gaia; Bottosso, Michele; Giarratano, Tommaso; Genovesi, Elisa; Vernaci, Grazia; Amato, Ottavia; Porra, Francesca; Conte, PierFranco; Guarneri, Valentina; Dieci, Maria Vittoria] Ist Oncol Veneto IOV IRCCS, Med Oncol 2, I-35128 Padua, Italy.
   [Lo Mele, Marcello] Univ Hosp Padua, Surg Pathol Unit, I-35121 Padua, Italy.
   [Fassan, Matteo; De Bartolo, Debora] Univ Padua, Dept Med DIMED, Surg Pathol & Cytopathol Unit, I-35121 Padua, Italy.
   [Fassan, Matteo] Ist Oncol Veneto IOV IRCCS, Padua, Italy.
   [Cacciatore, Matilde] Treviso Gen Hosp, Dept Pathol & Mol Genet, Treviso, Italy.
C3 University of Padua; IRCCS Istituto Oncologico Veneto (IOV); University of Padua; Azienda Ospedaliera - Universita di Padova; University of Padua; IRCCS Istituto Oncologico Veneto (IOV); ULSS 2 Marca TV; Ospedale Ca' Foncello Treviso
RP Guarneri, V (corresponding author), Univ Padua, Dept Surg Oncol & Gastroenterol DISCOG, I-35128 Padua, Italy.; Guarneri, V (corresponding author), Ist Oncol Veneto IOV IRCCS, Med Oncol 2, I-35128 Padua, Italy.
EM valentina.guarneri@unipd.it
FU University of Padova-Department of Surgery, Oncology and Gastroenterology [DOR-1830512/18, DOR-2194859/21]; Fondazione AIRC under 5 per mille 2019 [22759]; Health Ministry; Veneto Region research program [NET-2016-02363853]
CR Agostinetto E, 2021, CANCERS, V13, P0, DOI 10.3390/cancers13112824
   Arnedos M, 2009, ANN ONCOL, V20, P1948, DOI 10.1093/annonc/mdp234
   Ballard M, 2017, MODERN PATHOL, V30, P227, DOI 10.1038/modpathol.2016.175
   Banerji U, 2019, LANCET ONCOL, V20, P1124, DOI 10.1016/S1470-2045(19)30328-6
   Burstein HJ, 2021, ANN ONCOL, V32, P1216, DOI 10.1016/j.annonc.2021.06.023
   Chen HX, 2010, PROTEOMICS, V10, P3800, DOI 10.1002/pmic.201000297
   Cortazar P, 2014, LANCET, V384, P164, DOI 10.1016/S0140-6736(13)62422-8
   Denkert C, 2021, LANCET ONCOL, V22, P1151, DOI 10.1016/S1470-2045(21)00301-6
   Denkert C, 2020, J CLIN ONCOL, V38, P0
   Dieci MV, 2021, LANCET ONCOL, V22, P1051, DOI 10.1016/S1470-2045(21)00349-1
   Dieci MV, 2021, NPJ BREAST CANCER, V7, P0, DOI 10.1038/s41523-021-00308-7
   Domergue C, 2021, ANN ONCOL, V32, PS428, DOI 10.1016/j.annonc.2021.08.437
   Eiger D, 2021, CANCERS, V13, P0, DOI 10.3390/cancers13051015
   Guarneri V, 2013, ANN ONCOL, V24, P2990, DOI 10.1093/annonc/mdt364
   Guarneri V, 2007, CANCER LETT, V248, P175, DOI 10.1016/j.canlet.2006.07.001
   Gustavson MD, 2009, ARCH PATHOL LAB MED, V133, P1413, DOI 10.1043/1543-2165-133.9.1413
   Ho-Pun-Cheung A, 2020, BRIT J CANCER, V122, P397, DOI 10.1038/s41416-019-0670-8
   Ithimakin S, 2013, CANCER RES, V73, P1635, DOI 10.1158/0008-5472.CAN-12-3349
   Iwamoto T, 2012, J CLIN ONCOL, V30, P729, DOI 10.1200/JCO.2011.36.2574
   Jensen K, 2017, MODERN PATHOL, V30, P180, DOI 10.1038/modpathol.2016.176
   Jeruss JS, 2008, J CLIN ONCOL, V26, P246, DOI 10.1200/JCO.2007.11.5352
   Larson Jeffrey S, 2010, PATHOLOG RES INT, V2010, P814176, DOI 10.4061/2010/814176
   Marmé F, 2016, EUR J CANCER, V53, P65, DOI 10.1016/j.ejca.2015.09.022
   Miglietta F, 2021, NPJ BREAST CANCER, V7, P0, DOI 10.1038/s41523-021-00343-4
   Miglietta F, 2021, CANCER TREAT REV, V98, P0, DOI 10.1016/j.ctrv.2021.102222
   Miglietta F, 2020, ONCOLOGIST, V25, PE1355, DOI 10.1634/theoncologist.2020-0201
   Mittendorf EA, 2009, CLIN CANCER RES, V15, P7381, DOI 10.1158/1078-0432.CCR-09-1735
   Modi S, 2020, J CLIN ONCOL, V38, P1887, DOI 10.1200/JCO.19.02318
   Niikura N, 2016, ANN ONCOL, V27, P480, DOI 10.1093/annonc/mdv611
   Osborne CK, 2005, CLIN CANCER RES, V11, P0
   Pistilli B, 2020, J CLIN ONCOL, V38, P0
   Prowell TM, 2019, NEW ENGL J MED, V380, P612, DOI 10.1056/NEJMp1900079
   Rossi V, 2012, ONCOLOGIST, V17, P1418, DOI 10.1634/theoncologist.2012-0194
   Sapino A, 2014, ONCOLOGIST, V19, P1118, DOI 10.1634/theoncologist.2014-0195
   Schettini F, 2021, NPJ BREAST CANCER, V7, P0, DOI 10.1038/s41523-020-00208-2
   Sheri A, 2015, ANN ONCOL, V26, P75, DOI 10.1093/annonc/mdu508
   Tarantino P, 2020, J CLIN ONCOL, V38, P1951, DOI 10.1200/JCO.19.02488
   Tural D, 2019, J BUON, V24, P20
   van de Ven S, 2011, CANCER TREAT REV, V37, P422, DOI 10.1016/j.ctrv.2010.11.006
   Viale G, 2007, J CLIN ONCOL, V25, P3846, DOI 10.1200/JCO.2007.11.9453
   Villegas SL, 2021, EUR J CANCER, V148, P159, DOI 10.1016/j.ejca.2021.02.020
   von Minckwitz G, 2019, NEW ENGL J MED, V380, P617, DOI 10.1056/NEJMoa1814017
   Wolff AC, 2018, J ONCOL PRACT, V14, P437, DOI 10.1200/JOP.18.00206
   Yardley DA, 2015, BREAST CANCER RES, V17, P0, DOI 10.1186/s13058-015-0543-x
   You K, 2017, J BREAST CANCER, V20, P297, DOI 10.4048/jbc.2017.20.3.297
   Zattarin E, 2020, CELLS-BASEL, V9, P0, DOI 10.3390/cells9122644
NR 46
TC 68
Z9 71
U1 1
U2 9
PU NATURE PORTFOLIO
PI BERLIN
PA HEIDELBERGER PLATZ 3, BERLIN, 14197, GERMANY
SN 
EI 2374-4677
J9 NPJ BREAST CANCER
JI npj Breast Cancer
PD MAY 20
PY 2022
VL 8
IS 1
BP 
EP 
DI 10.1038/s41523-022-00434-w
PG 7
WC Oncology
SC Oncology
GA 1J8NT
UT WOS:000798170900001
PM 35595761
DA 2025-03-16
ER

PT J
AU Tarantino, P
   Jin, QC
   Tayob, N
   Jeselsohn, RM
   Schnitt, SJ
   Vincuilla, J
   Parker, T
   Tyekucheva, S
   Li, TY
   Lin, NU
   Hughes, ME
   Weiss, AC
   King, TA
   Mittendorf, EA
   Curigliano, G
   Tolaney, SM
AF Tarantino, Paolo
   Jin, Qingchun
   Tayob, Nabihah
   Jeselsohn, Rinath M.
   Schnitt, Stuart J.
   Vincuilla, Julie
   Parker, Tonia
   Tyekucheva, Svitlana
   Li, Tianyu
   Lin, Nancy U.
   Hughes, Melissa E.
   Weiss, Anna C.
   King, Tari A.
   Mittendorf, Elizabeth A.
   Curigliano, Giuseppe
   Tolaney, Sara M.
TI Prognostic and Biologic Significance of ERBB2-Low Expression in Early-Stage Breast Cancer
SO JAMA ONCOLOGY
LA English
DT Article
ID impact
AB IMPORTANCE It is unclear whether ERBB2-low breast cancer should be considered an individual biologic subtype distinct from ERBB2-0 breast cancer. OBJECTIVE To investigate whether low ERBB2 expression is associated with distinct clinicopathologic characteristics and prognosis among patients with hormone receptor (HR)-positive and triple-negative breast cancer (TNBC). DESIGN, SETTING, AND PARTICIPANTS This cohort study was conducted using data from a prospectively maintained institutional database on all consecutive patients with breast cancer undergoing surgery between January 2016 and March 2021 at Dana-Farber Brigham Cancer Center. The study included 5235 patients with stage I through III, ERBB2-negative invasive breast cancer. Tumors were classified as ERBB2-low if they had an ERBB2 immunohistochemical (INC) score of 1+ or 2+ with negative in situ hybridization assay and ERBB2-0 if they had an ERBB2 IHC score of 0. Data were analyzed from September 2021 through January 2022. EXPOSURES Standard treatment according to institutional guidelines. MAIN OUTCOMES AND MEASURES Comparison of clinicopathologic characteristics and disease outcomes (pathologic complete response rate [pCR], disease-free survival, distant disease-free survival, and overall survival) between patients with ERBB2-low and ERBB2-0 breast cancer. RESULTS Among 5235 patients with ERBB2-negative invasive breast cancer (5191 [99.2%) women; median [range] age at primary surgery, 59.0 [21.0-95.0] years), 2917 patients (55.7%) and 2318 patients (44.3%) had ERBB2-low and ERBB2-0 tumors, respectively. Expression of HR was significantly more common among ERBB2-low compared with ERBB2-0 tumors (2643 patients [90.6%) vs 1895 patients [81.8%); P < .001). The rate of ERBB2-low tumors increased progressively, from 296 of 739 estrogen receptor (ER)-negative tumors (40.1%) to 31 of 67 ER-low (ie, ER 1%-9%) tumors (46.3%), 37 of 67 ER-moderate (ie, ER, 10%-49%) tumors (55.2%), 2047 of 3542 ER-high (ie, ER, 50%-95%) tumors (57.8%), and 499 of 803 ER-very high (ie, ER > 95%) tumors (62.1%) (P < .001). Among 675 patients receiving neoadjuvant chemotherapy, those with ERBB2-0 tumors experienced higher pCR rates (95 patients [26.8%] vs 53 patients [16.6%]; P = .002). However, there were no statistically significant differences in pCR rate between ERBB2-low and ERBB2-0 tumors when separately analyzing HR-positive, ER-low, HR-positive without ER-low, or TNBC tumors. In exploratory survival analysis, no differences by ERBB2-low expression in disease-free survival, distant disease-free survival, or overall survival were observed among patients with HR-positive tumors or TNBC. CONCLUSIONS AND RELEVANCE The results of this cohort study did not support the interpretation of ERBB2-low breast cancer as a distinct biologic subtype. ERBB2-low expression was positively associated with level of ER expression, and ER-low tumors were enriched among ERBB2-0 tumors, suggesting that, given the worse prognosis of ER-low tumors, they may be associated with confounding of prognostic analyses of ERBB2-low expression.
C1 [Tarantino, Paolo; Jeselsohn, Rinath M.; Schnitt, Stuart J.; Vincuilla, Julie; Parker, Tonia; Lin, Nancy U.; Hughes, Melissa E.; Weiss, Anna C.; King, Tari A.; Mittendorf, Elizabeth A.; Tolaney, Sara M.] Dana Farber Canc Inst, Breast Oncol Program, Boston, MA USA.
   [Tarantino, Paolo; Tayob, Nabihah; Jeselsohn, Rinath M.; Schnitt, Stuart J.; Tyekucheva, Svitlana; Lin, Nancy U.; Weiss, Anna C.; King, Tari A.; Mittendorf, Elizabeth A.; Tolaney, Sara M.] Harvard Med Sch, Boston, MA 02115 USA.
   [Tarantino, Paolo; Curigliano, Giuseppe] European Inst Oncol, Ist Ricovero Cura Carattere Sci, Div New Drugs & Early Drug Dev, Milan, Italy.
   [Tarantino, Paolo; Curigliano, Giuseppe] Univ Milan, Dept Oncol & Hematooncol, Milan, Italy.
   [Jin, Qingchun; Tayob, Nabihah; Tyekucheva, Svitlana; Li, Tianyu] Dana Farber Canc Inst, Dept Data Sci, Boston, MA USA.
   [Schnitt, Stuart J.] Brigham & Womens Hosp, Dept Pathol, Boston, MA USA.
   [Weiss, Anna C.; King, Tari A.; Mittendorf, Elizabeth A.] Brigham & Womens Hosp, Div Breast Surg, Dept Surg, Boston, MA USA.
C3 Harvard University; Harvard University Medical Affiliates; Dana-Farber Cancer Institute; Harvard University; Harvard Medical School; IRCCS Ca Granda Ospedale Maggiore Policlinico; IRCCS European Institute of Oncology (IEO); University of Milan; Harvard University; Harvard University Medical Affiliates; Dana-Farber Cancer Institute; Harvard University; Harvard University Medical Affiliates; Brigham & Women's Hospital; Harvard University; Harvard University Medical Affiliates; Brigham & Women's Hospital
RP Tolaney, SM (corresponding author), Dana Farber Canc Inst, 450 Brookline Ave, Boston, MA 02215 USA.
EM sara_tolaney@dfci.harvard.edu
FU American-Italian Cancer Foundation postdoctoral research fellowship
CR Agostinetto E, 2021, CANCERS, V13, P0, DOI 10.3390/cancers13112824
   Allison KH, 2022, JAMA ONCOL, V8, P0, DOI 10.1001/jamaoncol.2021.7082
   Banerji U, 2019, LANCET ONCOL, V20, P1124, DOI 10.1016/S1470-2045(19)30328-6
   Bao KKH, 2021, JAMA NETW OPEN, V4, P0, DOI 10.1001/jamanetworkopen.2021.33132
   Bardia A, 2021, CANCER RES, V81, P0, DOI 10.1158/1538-7445.Sabcs20-ot-03-09
   Leite LD, 2021, BREAST CANCER RES TR, V190, P155, DOI 10.1007/s10549-021-06365-7
   Denkert C, 2021, LANCET ONCOL, V22, P1151, DOI 10.1016/S1470-2045(21)00301-6
   Dieras V, 2021, SAN ANTONIO BREAST C, V0, P0
   Fehrenbacher L, 2020, J CLIN ONCOL, V38, P0, DOI 10.1200/JCO.19.01455
   Fernandez AI, 2022, JAMA ONCOL, V8, P0, DOI 10.1001/jamaoncol.2021.7239
   Gampenrieder SP, 2021, BREAST CANCER RES, V23, P0, DOI 10.1186/s13058-021-01492-x
   Gianni L, 2010, J CLIN ONCOL, V28, P1131, DOI 10.1200/JCO.2009.24.1661
   Guven DC, 2022, INT J CLIN ONCOL, V27, P332, DOI 10.1007/s10147-021-02049-w
   Horisawa N, 2022, BREAST CANCER-TOKYO, V29, P234, DOI 10.1007/s12282-021-01303-3
   Jacot W, 2021, CANCERS, V13, P0, DOI 10.3390/cancers13236059
   Martínez-Sáez O, 2021, JCO ONCOL PRACT, V17, P594, DOI 10.1200/OP.21.00172
   Modi S, 2020, J CLIN ONCOL, V38, P1887, DOI 10.1200/JCO.19.02318
   Mutai R, 2021, BREAST, V60, P62, DOI 10.1016/j.breast.2021.08.016
   Omar A, 2021, LANCET ONCOL, V22, PE426, DOI 10.1016/S1470-2045(21)00456-3
   Pernas S, 2021, JCO ONCOL PRACT, V17, P320, DOI 10.1200/OP.21.00020
   Schalper KA, 2014, ARCH PATHOL LAB MED, V138, P213, DOI 10.5858/arpa.2012-0617-OA
   Schettini F, 2021, NPJ BREAST CANCER, V7, P0, DOI 10.1038/s41523-020-00208-2
   Schmid P, 2021, J CLIN ONCOL, V39, P0, DOI 10.1200/JCO.2021.39.15_suppl.1023
   Tarantino P, 2021, JCO ONCOL PRACT, V17, P605, DOI 10.1200/OP.21.00216
   Tarantino P, 2020, J CLIN ONCOL, V38, P1951, DOI 10.1200/JCO.19.02488
   Villegas SL, 2021, EUR J CANCER, V148, P159, DOI 10.1016/j.ejca.2021.02.020
   Wang JY, 2021, J CLIN ONCOL, V39, P0, DOI 10.1200/JCO.2021.39.15_suppl.1022
   Wolff AC, 2018, J CLIN ONCOL, V36, P2105, DOI 10.5858/arpa.2018-0902-SA
   Won HS, 2022, BREAST CANCER RES, V24, P0, DOI 10.1186/s13058-022-01519-x
NR 30
TC 145
Z9 152
U1 6
U2 43
PU AMER MEDICAL ASSOC
PI CHICAGO
PA 330 N WABASH AVE, STE 39300, CHICAGO, IL 60611-5885 USA
SN 2374-2437
EI 2374-2445
J9 JAMA ONCOL
JI JAMA Oncol.
PD AUG 15
PY 2022
VL 8
IS 8
BP 1177
EP 1183
DI 10.1001/jamaoncol.2022.2286
EA JUN 2022
PG 7
WC Oncology
SC Oncology
GA 3V8PD
UT WOS:000815252900008
PM 35737367
DA 2025-03-16
ER

PT J
AU Yu, YC
   Wang, J
   Liao, DY
   Zhang, D
   Li, XJ
   Jia, YJ
   Kong, FM
AF Yu, Yongchao
   Wang, Jin
   Liao, Dongying
   Zhang, Dou
   Li, Xiaojiang
   Jia, Yingjie
   Kong, Fanming
TI Advances in Antibody-Drug Conjugates in the Treatment of HER2-Positive Breast Cancer
SO BREAST CANCER-TARGETS AND THERAPY
LA English
DT Review
DE breast cancer; HER2-positive; antibody-drug conjugates; immunotherapy; advances
ID deruxtecan t-dxd; trastuzumab emtansine t-dm1; phase-iii; open-label; her2-targeting adc; physicians choice; dose-escalation; mbc; pertuzumab; lapatinib
AB Although targeted drugs improved the therapeutic effect of HER2-positive breast cancer, the long-term prognosis was still poor. In this regard, the research and development of antibody-drug conjugates (ADCs) came into being and made a lot of progress. ADCs had the characteristics of both chemotherapeutic agents and targeted agents by combining chemotherapeutic agents and targeted agents through a linker. It not only had a strong anti-tumor effect on HER2-positive breast cancer, but also had certain anti-tumor effects on HER2-low and even HER2-negative patients. In addition, the clinical researches of ADCs combined with immune checkpoint inhibitors (ICIs) therapy had also made a great breakthrough. This review aimed to summarize the clinical progress of ADCs, in particular the two drugs approved by the US Food and Drug Administration (FDA) for HER2-positive metastatic breast cancer as well as to summarize the current status of ADCs in combination with ICIs.
C1 [Yu, Yongchao; Wang, Jin; Liao, Dongying; Zhang, Dou; Li, Xiaojiang; Jia, Yingjie; Kong, Fanming] Tianjin Univ Tradit Chinese Med, Teaching Hosp 1, Dept Oncol, Tianjin, Peoples R China.
   [Li, Xiaojiang; Jia, Yingjie] Natl Clin Res Ctr Chinese Med Acupuncture & Moxibu, Tianjin, Peoples R China.
   [Yu, Yongchao; Wang, Jin; Liao, Dongying; Zhang, Dou; Kong, Fanming] Tianjin Univ Tradit Chinese Med, Tianjin, Peoples R China.
C3 Tianjin University of Traditional Chinese Medicine; Tianjin University of Traditional Chinese Medicine
RP Kong, FM (corresponding author), Tianjin Univ Tradit Chinese Med, Teaching Hosp 1, Dept Oncol, Tianjin, Peoples R China.; Kong, FM (corresponding author), Tianjin Univ Tradit Chinese Med, Tianjin, Peoples R China.
EM kongfanming08@163.com
FU National Natural Science Foundation of China; National Key Research and Development (RD) Plan; Tianjin Health and Family Planning-high Level Talent Selection and Training Project;  [81403220];  [2018YFC1707400]
CR Ackerman SE, 2021, NAT CANCER, V2, P18, DOI 10.1038/s43018-020-00136-x
   Anders Carey K, 2020, AM SOC CLIN ONCOL EDUC BOOK, V40, P55, DOI 10.1200/EDBK_279465
   Andre F, 2021, TRASTUZUMAB DERUXTEC, V0, P0
   André F, 2020, CANCER RES, V80, P0, DOI 10.1158/1538-7445.SABCS19-OT1-07-04
   Bardia A, 2021, CANCER RES, V81, P0
   Barok M, 2020, CANCER LETT, V473, P156, DOI 10.1016/j.canlet.2019.12.037
   Barok M, 2014, BREAST CANCER RES, V16, P0, DOI 10.1186/bcr3621
   Bartsch R, 2021, ANN ONCOL, V32, PS486, DOI 10.1016/j.annonc.2021.08.563
   Bergstrom DA, 2016, CANCER RES, V76, P0, DOI 10.1158/1538-7445.SABCS15-P4-14-28
   Borghaei H, 2020, STUDY, V38, P0
   Borghaei H, 2020, J CLIN ONCOL, V38, P0
   Burris HA, 2011, J CLIN ONCOL, V29, P398, DOI 10.1200/JCO.2010.29.5865
   Cameron D, 2017, LANCET, V389, P1195, DOI 10.1016/S0140-6736(16)32616-2
   Cao MM, 2022, CANCER BIOL MED, V19, P1121, DOI 10.20892/j.issn.2095-3941.2022.0231
   Chen DS, 2013, IMMUNITY, V39, P1, DOI 10.1016/j.immuni.2013.07.012
   Cortés J, 2022, NEW ENGL J MED, V386, P1143, DOI 10.1056/NEJMoa2115022
   Cortés J, 2021, ANN ONCOL, V32, PS1287, DOI 10.1016/j.annonc.2021.08.2087
   Dawood S, 2010, J CLIN ONCOL, V28, P92, DOI 10.1200/JCO.2008.19.9844
   Diéras V, 2017, LANCET ONCOL, V18, P732, DOI 10.1016/S1470-2045(17)30312-1
   Dokter W, 2014, MOL CANCER THER, V13, P2618, DOI 10.1158/1535-7163.MCT-14-0040-T
   Elgersma RC, 2015, MOL PHARMACEUT, V12, P1813, DOI 10.1021/mp500781a
   Emens LA, 2020, LANCET ONCOL, V21, P1283, DOI 10.1016/S1470-2045(20)30465-4
   Faria M, 2019, ANTIBODIES, V8, P0, DOI 10.3390/antib8010011
   Gatti-Mays ME, 2019, NPJ BREAST CANCER, V5, P0, DOI 10.1038/s41523-019-0133-7
   Geyer CE, 2021, CANCER RES, V81, P0
   Graziani EI, 2020, MOL CANCER THER, V19, P2068, DOI 10.1158/1535-7163.MCT-20-0237
   Hamilton E, 2021, CANCER RES, V81, P0
   Hamilton EP, 2020, CANCER RES, V80, P0, DOI 10.1158/1538-7445.SABCS19-PD1-05
   Hamilton EP, 2018, J CLIN ONCOL, V36, P0, DOI 10.1200/JCO.2018.36.15_suppl.2546
   Hong RX, 2021, CANCER COMMUN, V41, P171, DOI 10.1002/cac2.12135
   Hu XC, 2020, CANCER RES, V80, P0, DOI 10.1158/1538-7445.SABCS19-P1-18-16
   Huang L, 2022, BREAST CANCER RES TR, V191, P51, DOI 10.1007/s10549-021-06384-4
   Hurvitz SA, 2021, TRIO US B 12 TALENT, V0, P0
   Hurvitz S, 2022, CANCER RES, V82, P0, DOI 10.1158/1538-7445.SABCS21-GS3-01
   Ishii K, 2019, CORE EVID, V14, P51, DOI 10.2147/CE.S217848
   Jhaveri K, 2021, CANCER RES, V81, P0
   Krop I, 2022, CANCER RES, V82, P0, DOI 10.1158/1538-7445.SABCS21-P2-13-25
   Krop IE, 2020, CANCER RES, V80, P0, DOI 10.1158/1538-7445.SABCS19-GS1-03
   Krop IE, 2014, LANCET ONCOL, V15, P689, DOI 10.1016/S1470-2045(14)70178-0
   Krop IE, 2012, J CLIN ONCOL, V30, P3234, DOI 10.1200/JCO.2011.40.5902
   Krop IE, 2010, J CLIN ONCOL, V28, P2698, DOI 10.1200/JCO.2009.26.2071
   Krop IE, 2021, HER2CLIMB 04 PHASE 2, V0, P0
   Lambert JM, 2014, J MED CHEM, V57, P6949, DOI 10.1021/jm500766w
   Le Joncour V, 2019, MOL CANCER THER, V18, P1721, DOI 10.1158/1535-7163.MCT-19-0207
   Lezard L, 2021, CANCER RES, V1, P463
   Li J, 2016, CANCER RES, V76, P0, DOI 10.1158/1538-7445.AM2016-2970
   Linehan AS, 2021, BREAST CANCER-TARGET, V13, P151, DOI 10.2147/BCTT.S245024
   Liu YH, 2020, J CLIN ONCOL, V38, P0
   Liu YH, 2020, J CLIN ONCOL, V38, P0
   Loi S, 2021, ANN ONCOL, V32, PS509, DOI 10.1016/j.annonc.2021.08.612
   LoRusso P, 2015, CANCER RES, V75, P0, DOI 10.1158/1538-7445.AM2015-CT234
   Majumder A, 2021, SCI REP-UK, V11, P0, DOI 10.1038/s41598-021-88683-w
   Manich CS, 2021, ANN ONCOL, V32, PS1288, DOI 10.1016/j.annonc.2021.08.2088
   Meric-Bernstam F, 2020, J CLIN ONCOL, V38, P0
   Miller K, 2016, BMC CANCER, V16, P0, DOI 10.1186/s12885-016-2385-z
   Mode D, 2021, CANCER RES, V81, P0
   Modi S, 2022, NEW ENGL J MED, V387, P9, DOI 10.1056/NEJMoa2203690
   Modi S, 2021, CANCER RES, V81, P0, DOI 10.1158/1538-7445.SABCS20-PD3-06
   Modi S, 2020, CANCER RES, V80, P0, DOI 10.1158/1538-7445.SABCS19-OT1-07-02
   Modi S, 2020, J CLIN ONCOL, V38, P1887, DOI 10.1200/JCO.19.02318
   Müller P, 2015, SCI TRANSL MED, V7, P0, DOI 10.1126/scitranslmed.aac4925
   Nadal-Serrano M, 2020, CANCERS, V12, P0, DOI 10.3390/cancers12030670
   Nakada T, 2019, CHEM PHARM BULL, V67, P173, DOI 10.1248/cpb.c18-00744
   Nielsen KV, 2007, ARCH PATHOL LAB MED, V131, P1330
   Nogales, 2021, CANCER RES, V81, P0, DOI 10.1158/1538-7445.SABCS20-OT-03-07
   Ogitani Y, 2016, CLIN CANCER RES, V22, P5097, DOI 10.1158/1078-0432.CCR-15-2822
   Park YH, 2020, J CLIN ONCOL, V38, P0
   Pegram MD, 2021, MOL CANCER THER, V20, P1442, DOI 10.1158/1535-7163.MCT-20-0014
   Pegram MD, 2020, CLIN CANCER RES, V26, P775, DOI 10.1158/1078-0432.CCR-18-1976
   Perez EA, 2017, J CLIN ONCOL, V35, P141, DOI 10.1200/JCO.2016.67.4887
   Perez J, 2021, EXPERT OPIN BIOL TH, V21, P811, DOI 10.1080/14712598.2021.1890710
   Pernas S, 2019, THER ADV MED ONCOL, V11, P0, DOI 10.1177/1758835919833519
   Pommier Y, 2006, NAT REV CANCER, V6, P789, DOI 10.1038/nrc1977
   Qin T, 2013, ONCOTARGETS THER, V6, P341, DOI 10.2147/OTT.S40851
   Raedler LA, 2022, J MED, V1, P545
   Rinnerthaler G, 2019, INT J MOL SCI, V20, P0, DOI 10.3390/ijms20051115
   Ruiz-Saenz A, 2018, CANCER RES, V78, P3645, DOI 10.1158/0008-5472.CAN-18-0430
   Saura C, 2018, J CLIN ONCOL, V36, P0, DOI 10.1200/JCO.2018.36.15_suppl.1014
   Manich CS, 2021, ANN ONCOL, V32, PS485, DOI 10.1016/j.annonc.2021.08.562
   Schmid P, 2021, J CLIN ONCOL, V39, P0, DOI 10.1200/JCO.2021.39.15_suppl.1023
   Shastri PN, 2020, MOL CANCER THER, V19, P1822, DOI 10.1158/1535-7163.MCT-19-0692
   Shen BQ, 2012, CURR DRUG METAB, V13, P901, DOI 10.2174/138920012802138598
   Shui RH, 2020, CLIN BREAST CANCER, V20, PE65, DOI 10.1016/j.clbc.2019.07.013
   Sung H, 2021, CA-CANCER J CLIN, V71, P209, DOI 10.3322/caac.21660
   Tamura K, 2019, LANCET ONCOL, V20, P816, DOI 10.1016/S1470-2045(19)30097-X
   Tolaney SM, 2021, ANN ONCOL, V32, PS507, DOI 10.1016/j.annonc.2021.08.611
   Uhlen M, 2015, SCIENCE, V347, P0, DOI 10.1126/science.1260419
   Batista MV, 2021, ANN ONCOL, V32, PS509, DOI 10.1016/j.annonc.2021.08.613
   von Minckwitz G, 2019, NEW ENGL J MED, V380, P617, DOI 10.1056/NEJMoa1814017
   Waks AG, 2020, J CLIN ONCOL, V38, P0
   Wang JY, 2018, J CLIN ONCOL, V36, P0, DOI 10.1200/JCO.2018.36.15_suppl.1030
   Xu BH, 2021, LANCET ONCOL, V22, P351, DOI 10.1016/S1470-2045(20)30702-6
   Xu BH, 2018, J CLIN ONCOL, V36, P0, DOI 10.1200/JCO.2018.36.15_suppl.1028
   Xu ZY, 2019, EUR J MED CHEM, V183, P0, DOI 10.1016/j.ejmech.2019.111682
NR 94
TC 3
Z9 3
U1 1
U2 18
PU DOVE MEDICAL PRESS LTD
PI ALBANY
PA PO BOX 300-008, ALBANY, AUCKLAND 0752, NEW ZEALAND
SN 1179-1314
EI 
J9 BREAST CANCER-TARGET
JI Breast Cancer-Targets Ther.
PD JUN 15
PY 2022
VL 14
IS 
BP 417
EP 432
DI 10.2147/BCTT.S384830
PG 16
WC Oncology
SC Oncology
GA 7Y5ES
UT WOS:000914903000001
PM 36532256
DA 2025-03-16
ER

PT J
AU Xu, KY
   Bayani, J
   Mallon, E
   Pond, GR
   Piper, T
   Hasenburg, A
   Markopoulos, CJ
   Dirix, L
   Seynaeve, CM
   Velde, CJHV
   Rea, DW
   Bartlett, JMS
AF Xu, Keying
   Bayani, Jane
   Mallon, Elizabeth
   Pond, Gregory R.
   Piper, Tammy
   Hasenburg, Annette
   Markopoulos, Christos J.
   Dirix, Luc
   Seynaeve, Caroline M.
   Velde, Cornelis J. H. van de
   Rea, Daniel W.
   Bartlett, John M. S.
TI Discordance between Immunohistochemistry and Erb-B2 Receptor Tyrosine Kinase 2 mRNA to Determine Human Epidermal Growth Factor Receptor 2 Low Status for Breast Cancer
SO JOURNAL OF MOLECULAR DIAGNOSTICS
LA English
DT Article
ID estrogen-receptor; expression; tamoxifen
AB Novel human epidermal growth factor receptor 2 (HER2)-directed antibody-drug conjugates have demonstrated efficacy in HER2-low expressing breast cancers, which are currently defined as those with immunohistochemistry (IHC) scores of 1+ or 2+ with a negative in situ hybridization assay. However, current HER2 testing methods are designed to identify HER2-amplified tumors with high expression levels. The true definition of HER2-low expressing breast cancers remains controversial. Using quantitative molecular analysis of breast cancers based on RNA expression, the dynamic range of HER2 expression exceeds that detected by in situ IHC approaches. Erb-B2 receptor tyrosine kinase 2 (ERBB2) mRNA expression levels across IHC groups using patient samples derived from the Tamoxifen Exemestane Adjuvant Multicenter Trial were investigated. The standardized mean differences in ERBB2 mRNA scores in log base 2 are 0.47 (95% CI, 0.36-0.57), 0.58 (95% CI, 0.26-0.70), and 0.32 (95% CI, -0.12 to 0.75) when comparing IHC 0+ without staining versus IHC 0+ with some staining, IHC 0+ with some staining versus IHC 1+, and IHC 1+ versus IHC 2+/fluorescence in situ hybridization -negative, respectively. The results showed immunohistochemical methods have a comparatively limited dynamic range for measuring HER2 protein expression. The range of expression based on RNA abundance suggests a molecular method defining HER2-low cancers may better serve the treatment decision needs of this group. Indeed, the validity of RNA abundance to identify HER2-low cancers and predict treatment response needs to be further evaluated by prospective clinical trials. (J Mol Diagn 2022, 24: 775-783; https://doi.org/10.1016/j.jmoldx.2022.04.002)
C1 [Xu, Keying; Bartlett, John M. S.] Ontario Inst Canc Res, Diagnost Dev, Toronto, ON, Canada.
   [Bayani, Jane; Bartlett, John M. S.] Univ Toronto, Lab Med & Pathobiol, Toronto, ON, Canada.
   [Mallon, Elizabeth] Dept Pathol, Glasgow, Scotland.
   [Pond, Gregory R.] McMaster Univ, Dept Oncol, Hamilton, ON, Canada.
   [Piper, Tammy; Bartlett, John M. S.] Univ Edinburgh, Inst Genet & Canc, Canc Res UK Edinburgh Ctr, Edinburgh, Scotland.
   [Hasenburg, Annette] Univ Edinburgh, Inst Genet & Canc, Edinburgh, Scotland.
   [Hasenburg, Annette] Univ Ctr Mainz, Dept Gynecol & Obstet, Mainz, Germany.
   [Markopoulos, Christos J.] Natl & Kapodistrian Univ, Athens Med Sch, Athens, Greece.
   [Dirix, Luc] St Augustinus Hosp, Oncol Ctr, Antwerp, Belgium.
   [Seynaeve, Caroline M.] Erasmus MCCancer Inst, Dept Med Oncol, Rotterdam, Netherlands.
   [Velde, Cornelis J. H. van de] Leiden Univ, Med Ctr, Dept Surg Oncol, Leiden, Netherlands.
   [Rea, Daniel W.] Univ Birmingham, Canc Res UK Clin Trials Unit, Birmingham, England.
C3 University of Toronto; Ontario Institute for Cancer Research; University of Toronto; McMaster University; University of Edinburgh; University of Edinburgh; National & Kapodistrian University of Athens; Erasmus University Rotterdam; Erasmus MC; Erasmus MC Cancer Institute; Leiden University; Leiden University Medical Center (LUMC); Leiden University - Excl LUMC; University of Birmingham; Cancer Research UK
RP Bartlett, JMS (corresponding author), Ontario Inst Canc Res, Diagnost Dev, Toronto, ON, Canada.; Bartlett, JMS (corresponding author), Univ Toronto, Lab Med & Pathobiol, Toronto, ON, Canada.; Bartlett, JMS (corresponding author), Univ Edinburgh, Inst Genet & Canc, Canc Res UK Edinburgh Ctr, Edinburgh, Scotland.
EM john.bartlett@ed.ac.uk
CR Armitage P, 2001, STAT METHODS MED RES, V4th, P0
   Bartlett AI, 2011, AM J CLIN PATHOL, V136, P266, DOI 10.1309/AJCP0EN6AQMWETZZ
   Bartlett JMS, 2016, ARCH PATHOL LAB MED, V140, P66, DOI 10.5858/arpa.2014-0599-OA
   Bartlett JMS, 2011, J CLIN ONCOL, V29, P1531, DOI 10.1200/JCO.2010.30.3677
   Bayani J, 2017, NPJ BREAST CANCER, V3, P0, DOI 10.1038/s41523-016-0003-5
   Chic N, 2019, ANN ONCOL, V30, P36
   Clifton GT, 2020, CLIN CANCER RES, V26, P2515, DOI 10.1158/1078-0432.CCR-19-2741
   Cohen J, 1988, STATISTICAL POWER ANALYSIS FOR THE BEHAVIORAL SCIENCES, V2, P0
   Dodson A, 2018, J PATHOL CLIN RES, V4, P262, DOI 10.1002/cjp2.112
   Griguolo G, 2020, CANCERS, V12, P0, DOI 10.3390/cancers12071902
   Howlader N, 2018, CANCER EPIDEM BIOMAR, V27, P619, DOI 10.1158/1055-9965.EPI-17-0627
   Iwata H, 2018, J CLIN ONCOL, V36, P0, DOI 10.1200/JCO.2018.36.15_suppl.2501
   Loi S, 2007, CRIT REV ONCOL HEMAT, V61, P187, DOI 10.1016/j.critrevonc.2006.09.005
   Modi S, 2020, J CLIN ONCOL, V38, P1887, DOI 10.1200/JCO.19.02318
   Prat A, 2020, JNCI-J NATL CANCER I, V112, P46, DOI 10.1093/jnci/djz042
   Rinnerthaler G, 2019, INT J MOL SCI, V20, P0, DOI 10.3390/ijms20051115
   Schettini F, 2021, NPJ BREAST CANCER, V7, P0, DOI 10.1038/s41523-020-00208-2
   Tarantino P, 2020, J CLIN ONCOL, V38, P1951, DOI 10.1200/JCO.19.02488
   Tovey SM, 2006, J PATHOL, V210, P358, DOI 10.1002/path.2057
   van de Velde CJH, 2011, LANCET, V377, P321, DOI 10.1016/S0140-6736(10)62312-4
   Wolff AC, 2018, J CLIN ONCOL, V36, P2105, DOI 10.5858/arpa.2018-0902-SA
   Wolff AC, 2014, ARCH PATHOL LAB MED, V138, P241, DOI 10.5858/arpa.2013-0953-SA
NR 22
TC 19
Z9 19
U1 1
U2 3
PU ELSEVIER SCIENCE INC
PI NEW YORK
PA STE 800, 230 PARK AVE, NEW YORK, NY 10169 USA
SN 1525-1578
EI 1943-7811
J9 J MOL DIAGN
JI J. Mol. Diagn.
PD JUL 15
PY 2022
VL 24
IS 7
BP 775
EP 783
DI 10.1016/j.jmoldx.2022.04.002
EA JUL 2022
PG 9
WC Pathology
SC Pathology
GA 3A8SF
UT WOS:000827523500007
PM 35526835
DA 2025-03-16
ER

PT J
AU Carlino, F
   Diana, A
   Ventriglia, A
   Piccolo, A
   Mocerino, C
   Riccardi, F
   Bilancia, D
   Giotta, F
   Antoniol, G
   Famiglietti, V
   Feliciano, S
   Cangiano, R
   Lobianco, L
   Pellegrino, B
   De Vita, F
   Ciardiello, F
   Orditura, M
AF Carlino, Francesca
   Diana, Anna
   Ventriglia, Anna
   Piccolo, Antonio
   Mocerino, Carmela
   Riccardi, Ferdinando
   Bilancia, Domenico
   Giotta, Francesco
   Antoniol, Giulio
   Famiglietti, Vincenzo
   Feliciano, Salvatore
   Cangiano, Rodolfo
   Lobianco, Lorenzo
   Pellegrino, Benedetta
   De Vita, Ferdinando
   Ciardiello, Fortunato
   Orditura, Michele
TI HER2-Low Status Does Not Affect Survival Outcomes of Patients with Metastatic Breast Cancer (MBC) Undergoing First-Line Treatment with Endocrine Therapy plus Palbociclib: Results of a Multicenter, Retrospective Cohort Study
SO CANCERS
LA English
DT Article
DE breast cancer; cyclin-dependent kinase inhibitor 4 and 6; HER2-low; palbociclib
ID international expert consensus; prognostic-factor; open-label; expression; amplification; abemaciclib; fulvestrant; combination; highlights; ribociclib
AB Simple Summary Breast cancers (BCs) with a HER2 immunohistochemical score of 1+ or 2+ with negative in situ hybridization are referred as HER2-low BCs. The knowledge about the biological and clinical characteristics of HER2-low BCs is still limited and controversial. Despite that new anti-HER2 antibody-drug conjugates (ADCs) have demonstrated significant activity in HER2-low BCs, no anti-HER2 agents are currently approved for this subgroup in Europe. Therefore, treatment for HER2-low BCs is determined by HR expression status. In this study, we aimed to investigate the prognostic significance of HER2-low status in HR+/HER2 negative (HER2-) metastatic BC (MBC) patients treated with endocrine therapy (ET) plus palbociclib as first line. HR+ MBC patients with HER2-low tumors who received first-line treatment with ET plus palbociclib show similar survival outcomes compared to those HER2-0 disease. Background: Approximately 45-50% of breast cancers (BCs) have a HER2 immunohistochemical score of 1+ or 2+ with negative in situ hybridization, defining the "HER2-low BC" subtype. No anti-HER2 agents are currently approved for this subgroup in Europe, where treatment is still determined by HR expression status. In this study, we investigated the prognostic significance of HER2-low status in HR+/HER2- metastatic BC (MBC) patients treated with endocrine therapy (ET) plus palbociclib as first line. Methods: We conducted a retrospective study including 252 consecutive HR+/HER2- MBC patients who received first-line ET plus palbociclib at six Italian Oncology Units between March 2016 and June 2021. The chi-square test was used to assess differences in the distribution of clinical and pathological variables between the HER-0 and HER2-low subgroups. Survival outcomes, progression-free survival (PFS) and overall survival (OS), were calculated by the Kaplan-Meier method, and the log-rank test was performed to estimate the differences between the curves. Results: A total of 165 patients were included in the analysis: 94 (57%) and 71 (43%) patients had HER2-0 and HER2-low disease, respectively. The median age at treatment start was 64 years. No correlation between patients and tumor characteristics and HER2 status was found. Median PFS (mPFS) for the entire study cohort was 20 months (95% CI,18-25 months), while median OS (mOS) was not reached at the time of analysis. No statistically significant differences, in terms of PFS (p = 0.20) and OS (p = 0.1), were observed between HER2-low and HER2-0 subgroups. Conclusions: In our analysis, HR+ MBC patients with low HER2 expression who received first-line treatment with ET plus Palbociclib reported no statistically different survival outcomes compared to HER2-0 patients. Further prospective studies are needed to confirm the clinical role of HER2 expression level.
C1 [Carlino, Francesca; Ventriglia, Anna; Piccolo, Antonio; Famiglietti, Vincenzo; Lobianco, Lorenzo; De Vita, Ferdinando; Ciardiello, Fortunato; Orditura, Michele] Univ Campania Luigi Vanvitelli, Dept Precis Med, Div Med Oncol, I-80131 Naples, Italy.
   [Carlino, Francesca; Feliciano, Salvatore] Osped Ave Gratia Plena, Med Oncol Unit, I-81027 San Felice A Cancello, Caserta, Italy.
   [Diana, Anna] Osped Mare, Med Oncol Unit, I-80147 Naples, Italy.
   [Mocerino, Carmela; Riccardi, Ferdinando] Osped Cardarelli, Med Oncol Unit, I-80131 Naples, Italy.
   [Bilancia, Domenico] Hosp Azienda Osped S Carlo, Operating Unit, Med Oncol, I-85100 Potenza, Italy.
   [Giotta, Francesco] IRCCS Ist Tumori Giovanni Paolo II, Med Oncol Unit, I-70124 Bari, Italy.
   [Antoniol, Giulio] Dept Genie Informat & Genie Logiciel, 2500 Chemin Ecole Polytech Montreal, Montreal, PQ H3T 1J4, Canada.
   [Cangiano, Rodolfo] Osped Ave Gratia Plena, Med Oncol Unit, I-81016 Piedimonte Matese, Caserta, Italy.
   [Pellegrino, Benedetta] Univ Hosp Parma, Med Oncol & Breast Unit, I-43126 Parma, Italy.
C3 Universita della Campania Vanvitelli; Antonio Cardarelli Hospital; IRCCS Istituto Tumori Bari Giovanni Paolo II; University of Parma; University Hospital of Parma
RP Carlino, F (corresponding author), Univ Campania Luigi Vanvitelli, Dept Precis Med, Div Med Oncol, I-80131 Naples, Italy.; Carlino, F (corresponding author), Osped Ave Gratia Plena, Med Oncol Unit, I-81027 San Felice A Cancello, Caserta, Italy.
EM francesca91carlino@gmail.com
CR Agostinetto E, 2021, CANCERS, V13, P0, DOI 10.3390/cancers13112824
   Allison KH, 2020, ARCH PATHOL LAB MED, V144, P545, DOI 10.5858/arpa.2019-0904-SA
   Arpino G, 2022, J CLIN ONCOL, V40, P0
   Asghar US, 2022, JCO PRECIS ONCOL, V6, P0, DOI 10.1200/PO.21.00002
   Banerji U, 2019, LANCET ONCOL, V20, P1124, DOI 10.1016/S1470-2045(19)30328-6
   Bao KKH, 2021, JAMA NETW OPEN, V4, P0, DOI 10.1001/jamanetworkopen.2021.33132
   Bewick V, 2004, CRIT CARE, V8, P389, DOI 10.1186/cc2955
   Burris HA, 2011, J CLIN ONCOL, V29, P398, DOI 10.1200/JCO.2010.29.5865
   Coates AS, 2015, ANN ONCOL, V26, P1533, DOI 10.1093/annonc/mdv221
   Cristofanilli M, 2016, LANCET ONCOL, V17, P425, DOI 10.1016/S1470-2045(15)00613-0
   Denkert C, 2021, LANCET ONCOL, V22, P1151, DOI 10.1016/S1470-2045(21)00301-6
   Eggemann H, 2015, ENDOCR-RELAT CANCER, V22, P725, DOI 10.1530/ERC-15-0335
   Fehrenbacher L, 2020, J CLIN ONCOL, V38, P0, DOI 10.1200/JCO.19.01455
   Finn RS, 2020, BREAST CANCER RES TR, V184, P23, DOI 10.1007/s10549-020-05782-4
   Finn RS, 2020, CLIN CANCER RES, V26, P110, DOI 10.1158/1078-0432.CCR-19-0751
   Finn RS, 2016, NEW ENGL J MED, V375, P1925, DOI 10.1056/NEJMoa1607303
   Gampenrieder SP, 2021, BREAST CANCER RES, V23, P0, DOI 10.1186/s13058-021-01492-x
   Gianni L, 2010, J CLIN ONCOL, V28, P1131, DOI 10.1200/JCO.2009.24.1661
   Gilcrease MZ, 2009, AM J SURG PATHOL, V33, P759, DOI 10.1097/PAS.0b013e31819437f9
   Giuliano M, 2013, BREAST CARE, V8, P256, DOI 10.1159/000354253
   Goetz MP, 2017, J CLIN ONCOL, V35, P3638, DOI 10.1200/JCO.2017.75.6155
   Goldhirsch A, 2013, ANN ONCOL, V24, P2206, DOI 10.1093/annonc/mdt303
   Goldhirsch A, 2011, ANN ONCOL, V22, P1736, DOI 10.1093/annonc/mdr304
   Hammond MEH, 2010, ARCH PATHOL LAB MED, V134, PE48, DOI 10.1043/1543-2165-134.7.e48
   Hein A, 2021, EUR J CANCER, V155, P1, DOI 10.1016/j.ejca.2021.06.033
   Horisawa N, 2022, BREAST CANCER-TOKYO, V29, P234, DOI 10.1007/s12282-021-01303-3
   Hortobagyi GN, 2016, NEW ENGL J MED, V375, P1738, DOI 10.1056/NEJMoa1609709
   Jhaveri K, 2021, CANCER RES, V81, P0, DOI 10.1158/1538-7445.SABCS20-OT-03-05
   Marchiò C, 2021, SEMIN CANCER BIOL, V72, P123, DOI 10.1016/j.semcancer.2020.02.016
   Modi S, 2022, NEW ENGL J MED, V387, P9, DOI 10.1056/NEJMoa2203690
   Pistilli B, 2020, J CLIN ONCOL, V38, P0
   Polyak K, 2007, J CLIN INVEST, V117, P3155, DOI 10.1172/JCI33295
   Pondé N, 2018, CANCER TREAT REV, V67, P10, DOI 10.1016/j.ctrv.2018.04.016
   Poulakaki N, 2016, BREAST, V25, P57, DOI 10.1016/j.breast.2015.10.007
   Prat A, 2020, CLIN TRANSL ONCOL, V22, P953, DOI 10.1007/s12094-019-02203-x
   Prat A, 2021, J CLIN ONCOL, V39, P1458, DOI 10.1200/JCO.20.02977
   Riecke K, 2020, BREAST CARE, V15, P579, DOI 10.1159/000510998
   Rossi V, 2012, ONCOLOGIST, V17, P1418, DOI 10.1634/theoncologist.2012-0194
   Schettini F, 2021, NPJ BREAST CANCER, V7, P0, DOI 10.1038/s41523-020-00208-2
   SESHADRI R, 1993, J CLIN ONCOL, V11, P1936, DOI 10.1200/JCO.1993.11.10.1936
   Slamon DJ, 2018, J CLIN ONCOL, V36, P2465, DOI 10.1200/JCO.2018.78.9909
   SLAMON DJ, 1987, SCIENCE, V235, P177, DOI 10.1126/science.3798106
   Sledge GW, 2017, J CLIN ONCOL, V35, P2875, DOI 10.1200/JCO.2017.73.7585
   Tarantino P, 2022, EUR J CANCER, V163, P35, DOI 10.1016/j.ejca.2021.12.022
   Tarantino P, 2020, J CLIN ONCOL, V38, P1951, DOI 10.1200/JCO.19.02488
   Turner NC, 2019, J CLIN ONCOL, V37, P1169, DOI 10.1200/JCO.18.00925
   Watt AC, 2022, BREAST CANCER RES, V24, P0, DOI 10.1186/s13058-022-01510-6
   Wolff AC, 2018, J CLIN ONCOL, V36, P2105, DOI 10.5858/arpa.2018-0902-SA
   Won HS, 2022, BREAST CANCER RES, V24, P0, DOI 10.1186/s13058-022-01519-x
NR 50
TC 26
Z9 26
U1 1
U2 5
PU MDPI
PI BASEL
PA ST ALBAN-ANLAGE 66, CH-4052 BASEL, SWITZERLAND
SN 
EI 2072-6694
J9 CANCERS
JI Cancers
PD OCT 15
PY 2022
VL 14
IS 20
BP 
EP 
DI 10.3390/cancers14204981
PG 11
WC Oncology
SC Oncology
GA 5O4QE
UT WOS:000872459300001
PM 36291765
DA 2025-03-16
ER

PT J
AU Tang, LF
   Li, ZH
   Jiang, LS
   Shu, XJ
   Xu, YK
   Liu, SC
AF Tang, Lingfeng
   Li, Zhenghang
   Jiang, Linshan
   Shu, Xiujie
   Xu, Yingkun
   Liu, Shengchun
TI Efficacy evaluation of neoadjuvant chemotherapy in patients with HER2-low expression breast cancer: A real-world retrospective study
SO FRONTIERS IN ONCOLOGY
LA English
DT Article
DE HER2-low; neoadjuvant chemotherapy; pathologic complete response; nomogram; targeted therapy
ID preoperative chemotherapy; paclitaxel resistance; cells; survival; therapy; tumors
AB BackgroundTo characterize the clinicopathological features and evaluate the neoadjuvant chemotherapy (NACT) efficacy of patients with human epidermal growth factor receptor 2 (HER2)-low breast cancer. MethodsA total of 905 breast cancer patients who received 4 cycles of thrice-weekly standard NACT in the First Affiliated Hospital of Chongqing Medical University were retrospectively enrolled, including 685 cases with HER2-low expression and 220 cases with HER2-negative expression. Clinicopathological features were compared between patients with HER2-negative and HER2-low expression. Univariate and multivariate logistic regression analyses were used to find the independent factors of achieving a pathological complete response (pCR) after NACT. ResultsThere were significant differences in stage_N (P = 0.014), histological grade (P = 0.001), estrogen receptor (ER) status (P < 0.001), progesterone receptor (PgR) status (P < 0.001), NACT regimens (P = 0.032) and NACT efficacy (P = 0.037) between patients with HER2-negative and HER2-low expression breast cancer. In subgroup analysis, histological grade (P = 0.032), ER (P = 0.002), Ki-67 (P < 0.001) and HER2 status (P = 0.025) were independent predictors of achieving a pCR in ER-positive breast cancer. And the nomogram for pCR in ER-positive breast cancer showed great discriminatory ability with an AUC of 0.795. The calibration curve also showed that the predictive ability of the nomogram was a good fit to actual observations. Then, in the analysis of ER-negative breast cancer, only stage_N (P = 0.001) and Ki-67 (P = 0.018) were independent influencing factors of achieving a pCR in ER-negative breast cancer. ConclusionHER2-low breast cancer was a different disease from HER2-negative breast cancer in clinicopathological features. Moreover, the NACT efficacy of HER2-low breast cancer patients was poorer.
C1 [Tang, Lingfeng; Li, Zhenghang; Jiang, Linshan; Shu, Xiujie; Xu, Yingkun; Liu, Shengchun] Chongqing Med Univ, Affiliated Hosp 1, Dept Breast & Thyroid Surg, Chongqing, Peoples R China.
C3 Chongqing Medical University
RP Liu, SC (corresponding author), Chongqing Med Univ, Affiliated Hosp 1, Dept Breast & Thyroid Surg, Chongqing, Peoples R China.
CR Amin DN, 2010, SEMIN CELL DEV BIOL, V21, P944, DOI 10.1016/j.semcdb.2010.08.007
   Asif Hafiz Muhammad, 2016, ASIAN PAC J CANCER PREV, V17, P1609
   Chen J, 2018, BIOCHEM BIOPH RES CO, V501, P212, DOI 10.1016/j.bbrc.2018.04.218
   Chollet P, 2002, BRIT J CANCER, V86, P1041, DOI 10.1038/sj/bjc/6600210
   Cortés J, 2022, NEW ENGL J MED, V386, P1143, DOI 10.1056/NEJMoa2115022
   Cronin KA, 2010, CANCER INVEST, V28, P963, DOI 10.3109/07357907.2010.496759
   de Nonneville A, 2022, EUR J CANCER, V176, P181, DOI 10.1016/j.ejca.2022.09.017
   Denkert C, 2021, LANCET ONCOL, V22, P1151, DOI 10.1016/S1470-2045(21)00301-6
   Eisenhauer EA, 2009, EUR J CANCER, V45, P228, DOI 10.1016/j.ejca.2008.10.026
   Fehrenbacher L, 2020, J CLIN ONCOL, V38, P0, DOI 10.1200/JCO.19.01455
   Fisher ER, 2002, CANCER-AM CANCER SOC, V95, P681, DOI 10.1002/cncr.10741
   Geyer CE, 2006, NEW ENGL J MED, V355, P2733, DOI 10.1056/NEJMoa064320
   Hamilton EP, 2020, J CLIN ONCOL, V38, P0
   Horisawa N, 2022, BREAST CANCER-TOKYO, V29, P234, DOI 10.1007/s12282-021-01303-3
   Järvinen TAH, 1998, BRIT J CANCER, V77, P2267, DOI 10.1038/bjc.1998.377
   Ji RB, 2015, CELL CYCLE, V14, P2473, DOI 10.1080/15384101.2015.1005530
   Koboldt DC, 2012, NATURE, V490, P61, DOI 10.1038/nature11412
   Kramer AA, 2007, CRIT CARE MED, V35, P2052, DOI 10.1097/01.CCM.0000275267.64078.B0
   Miglietta F, 2022, NPJ BREAST CANCER, V8, P0, DOI 10.1038/s41523-022-00434-w
   Modi S, 2022, NEW ENGL J MED, V387, P9, DOI 10.1056/NEJMoa2203690
   Modi S, 2020, J CLIN ONCOL, V38, P1887, DOI 10.1200/JCO.19.02318
   MUSS HB, 1994, NEW ENGL J MED, V330, P1260, DOI 10.1056/NEJM199405053301802
   Osborne CK, 2005, CLIN CANCER RES, V11, P0
   Rosso C, 2022, CLIN BREAST CANCER, V22, P391, DOI 10.1016/j.clbc.2022.02.008
   Schettini F, 2021, NPJ BREAST CANCER, V7, P0, DOI 10.1038/s41523-020-00208-2
   SLAMON DJ, 1987, SCIENCE, V235, P177, DOI 10.1126/science.3798106
   Swain SM, 2015, NEW ENGL J MED, V372, P724, DOI 10.1056/NEJMoa1413513
   van der Hage JA, 2001, J CLIN ONCOL, V19, P4224, DOI 10.1200/JCO.2001.19.22.4224
   Wang S, 2010, ONCOGENE, V29, P4225, DOI 10.1038/onc.2010.180
   Yu DH, 2000, ONCOGENE, V19, P6115, DOI 10.1038/sj.onc.1203972
NR 30
TC 6
Z9 6
U1 0
U2 6
PU FRONTIERS MEDIA SA
PI LAUSANNE
PA AVENUE DU TRIBUNAL FEDERAL 34, LAUSANNE, CH-1015, SWITZERLAND
SN 2234-943X
EI 
J9 FRONT ONCOL
JI Front. Oncol.
PD DEC 19
PY 2022
VL 12
IS 
BP 
EP 
DI 10.3389/fonc.2022.999716
PG 13
WC Oncology
SC Oncology
GA 7L7PO
UT WOS:000906153000001
PM 36605428
DA 2025-03-16
ER

PT J
AU Li, YQ
   Abudureheiyimu, N
   Mo, HN
   Guan, XW
   Lin, SY
   Wang, ZJ
   Chen, YM
   Chen, SS
   Li, Q
   Cai, RG
   Wang, JY
   Luo, Y
   Fan, Y
   Yuan, P
   Zhang, P
   Li, Q
   Ma, F
   Xu, BH
AF Li, Yiqun
   Abudureheiyimu, Nilupai
   Mo, Hongnan
   Guan, Xiuwen
   Lin, Shaoyan
   Wang, Zijing
   Chen, Yimeng
   Chen, Shanshan
   Li, Qiao
   Cai, Ruigang
   Wang, Jiayu
   Luo, Yang
   Fan, Ying
   Yuan, Peng
   Zhang, Pin
   Li, Qing
   Ma, Fei
   Xu, Binghe
TI In Real Life, Low-Level HER2 Expression May Be Associated With Better Outcome in HER2-Negative Breast Cancer: A Study of the National Cancer Center, China
SO FRONTIERS IN ONCOLOGY
LA English
DT Article
DE HER2-low; clinicopathological features; metastatic breast cancer; survival; prognosis
ID clinical oncology/college; american society; trastuzumab; survival
AB BackgroundTo characterize the clinical and pathological features and survival of patients with human epidermal growth factor receptor 2 (HER2)-low breast cancer in China. MethodsThe China National Cancer Center database was used to identify 1,433 metastatic breast cancer patients with HER2-negative disease diagnosed between 2005 and 2015. Clinicopathological features, survival, and prognosis information were extracted. Overall survival (OS) was estimated using the Kaplan-Meier method and compared using the log-rank test. Prognostic factors associated with OS were analyzed using Cox regression model with 95% confidence interval (95% CI). ResultsThere were 618 (43.1%) and 815 (56.9%) HER2-low and HER2-zero tumors out of 1,433 tumors, respectively. The proportion of hormone receptor (HR)-positive tumors was significantly higher in HER2-low tumors than in those with HER2-zero tumors (77.8% vs. 69.2%, p < 0.001). Patients with HER2-low tumors survived significantly longer than those with HER2-zero tumors in the overall population (48.5 months vs. 43.0 months, p = 0.004) and HR-positive subgroup (54.9 months vs. 48.1 months, p = 0.011), but not in the HR-negative subgroup (29.5 months vs. 29.9 months, p = 0.718). Multivariate regression analysis revealed that HER2-low tumors were independently associated with increased OS in HER2-negative population (HR: 0.85, 95% CI: 0.73-0.98, p = 0.026). ConclusionOur findings demonstrate that HER2-low tumors could be identified as a more distinct clinical entity from HER2-zero tumors, especially for the HR-positive subgroup. A more complex molecular landscape of HER2-low breast cancer might exist, and more precise diagnostic algorithms for HER2 testing could be investigated, thus offering new therapeutic targets for breast cancer treatment.
C1 [Li, Yiqun; Abudureheiyimu, Nilupai; Mo, Hongnan; Guan, Xiuwen; Lin, Shaoyan; Wang, Zijing; Chen, Yimeng; Chen, Shanshan; Li, Qiao; Cai, Ruigang; Wang, Jiayu; Luo, Yang; Fan, Ying; Yuan, Peng; Zhang, Pin; Li, Qing; Ma, Fei; Xu, Binghe] Chinese Acad Med Sci & Peking Union Med Coll, Natl Clin Res Ctr Canc, Natl Canc Ctr, Canc Hosp,Dept Med Oncol, Beijing, Peoples R China.
C3 Chinese Academy of Medical Sciences - Peking Union Medical College; Cancer Institute & Hospital - CAMS; Peking Union Medical College
RP Xu, BH (corresponding author), Chinese Acad Med Sci & Peking Union Med Coll, Natl Clin Res Ctr Canc, Natl Canc Ctr, Canc Hosp,Dept Med Oncol, Beijing, Peoples R China.
EM xubinghe@medmail.com.cn
CR Banerji U, 2019, LANCET ONCOL, V20, P1124, DOI 10.1016/S1470-2045(19)30328-6
   Cronin KA, 2010, CANCER INVEST, V28, P963, DOI 10.3109/07357907.2010.496759
   Dehghani Mehdi, 2020, ASIAN PAC J CANCER PREV, V21, P3027, DOI 10.31557/APJCP.2020.21.10.3027
   Denkert C, 2021, LANCET ONCOL, V22, P1151, DOI 10.1016/S1470-2045(21)00301-6
   Fehrenbacher L, 2020, J CLIN ONCOL, V38, P0, DOI 10.1200/JCO.19.01455
   Hudis CA, 2007, NEW ENGL J MED, V357, P39, DOI 10.1056/NEJMra043186
   Krop IE, 2017, LANCET ONCOL, V18, P743, DOI 10.1016/S1470-2045(17)30313-3
   Modi S, 2020, J CLIN ONCOL, V38, P1887, DOI 10.1200/JCO.19.02318
   Nakada T, 2019, CHEM PHARM BULL, V67, P173, DOI 10.1248/cpb.c18-00744
   Schalper KA, 2014, ARCH PATHOL LAB MED, V138, P213, DOI 10.5858/arpa.2012-0617-OA
   Schettini F, 2021, NPJ BREAST CANCER, V7, P0, DOI 10.1038/s41523-020-00208-2
   Shui RH, 2020, CLIN BREAST CANCER, V20, PE65, DOI 10.1016/j.clbc.2019.07.013
   SLAMON DJ, 1987, SCIENCE, V235, P177, DOI 10.1126/science.3798106
   Swain SM, 2015, NEW ENGL J MED, V372, P724, DOI 10.1056/NEJMoa1413513
   Tamura K, 2019, LANCET ONCOL, V20, P816, DOI 10.1016/S1470-2045(19)30097-X
   Wolff AC, 2018, J CLIN ONCOL, V36, P2105, DOI 10.5858/arpa.2018-0902-SA
   Wolff AC, 2013, J CLIN ONCOL, V31, P3997, DOI 10.1200/JCO.2013.50.9984
NR 17
TC 65
Z9 68
U1 2
U2 12
PU FRONTIERS MEDIA SA
PI LAUSANNE
PA AVENUE DU TRIBUNAL FEDERAL 34, LAUSANNE, CH-1015, SWITZERLAND
SN 2234-943X
EI 
J9 FRONT ONCOL
JI Front. Oncol.
PD JAN 17
PY 2022
VL 11
IS 
BP 
EP 
DI 10.3389/fonc.2021.774577
PG 9
WC Oncology
SC Oncology
GA YR1QN
UT WOS:000749773300001
PM 35111669
DA 2025-03-16
ER

PT J
AU Tarantino, P
   Gandini, S
   Nicolò, E
   Trillo, P
   Giugliano, F
   Zagami, P
   Vivanet, G
   Bellerba, F
   Trapani, D
   Marra, A
   Esposito, A
   Criscitiello, C
   Viale, G
   Curigliano, G
AF Tarantino, Paolo
   Gandini, Sara
   Nicolo, Eleonora
   Trillo, Pamela
   Giugliano, Federica
   Zagami, Paola
   Vivanet, Grazia
   Bellerba, Federica
   Trapani, Dario
   Marra, Antonio
   Esposito, Angela
   Criscitiello, Carmen
   Viale, Giuseppe
   Curigliano, Giuseppe
TI Evolution of low HER2 expression between early and advanced-stage breast cancer
SO EUROPEAN JOURNAL OF CANCER
LA English
DT Article
DE HER2 expression; HER2-Low; HER2 dynamics; Breast cancer; Antibody-drug; conjugates
ID trastuzumab; pertuzumab; her-2/neu
AB Background: Low human epidermal growth factor receptor 2 (HER2) expression is emerging as an actionable biomarker for the treatment of breast cancer (BC) with novel antiHER2 drugs. However, the evolution of this biomarker during the course of disease is still poorly characterised, and controversial data exist on its prognostic implications. Methods: We reviewed data of patients with HER2-negative BC according to the latest ASCO/CAP guidelines referred between January 2014 and December 2020. We grouped patients based on the immunohistochemistry (IHC) expression of HER2, HER2-zero (IHC 0) and HER2-low subgroup (IHC 1+ or 2+/ISH-negative) and evaluated the evolution of HER2 expression between the primary tumour and the first biopsy collected in the advanced setting. Disease-free survival, overall survival and progression-free survival were compared between patients with HER2-zero and HER2-low expression on the primary tumour. Results: 232 patients were included in the analysis. Among the overall population, there was a relevant discordance in HER2 expression between the primary tumour and the matched biopsy (K Z 0.33, 95 %CI 0.21-0.44): 44% of the HER2-zero primary tumour showed an increased HER2 score on biopsy, and 22% of the HER2-low primary tumours turned into HER2-IHC 0. The findings in the sub-populations of hormone-receptors positive (K = 0.32, 95%CI 0.19-0.45) and triple-negative tumours (K = 0.18, 95%CI-0.09-0.46) were consistent with the primary analysis. No difference in survival outcomes was observed between HER2-low and HER2-zero primary tumours. Conclusions: HER2-low expression is dynamic in BC and may be enriched in the advanced stage setting. No prognostic significance was demonstrated for HER2-low expression. 2021 Elsevier Ltd. All rights reserved.
C1 [Tarantino, Paolo; Gandini, Sara; Nicolo, Eleonora; Trillo, Pamela; Giugliano, Federica; Zagami, Paola; Vivanet, Grazia; Trapani, Dario; Marra, Antonio; Esposito, Angela; Criscitiello, Carmen; Viale, Giuseppe; Curigliano, Giuseppe] European Inst Oncol IRCCS, Milan, Italy.
   [Tarantino, Paolo; Gandini, Sara; Nicolo, Eleonora; Trillo, Pamela; Giugliano, Federica; Zagami, Paola; Vivanet, Grazia; Bellerba, Federica; Trapani, Dario; Marra, Antonio; Criscitiello, Carmen; Viale, Giuseppe; Curigliano, Giuseppe] Univ Milan, Milan, Italy.
C3 IRCCS European Institute of Oncology (IEO); University of Milan
RP Curigliano, G (corresponding author), European Inst Oncol IRCCS, Div New Drugs & Early Drug Dev, Via Ripamonti 435, I-20141 Milan, Italy.
EM Giuseppe.curigliano@ieo.it
FU Italian Ministry of Health
CR Agostinetto E, 2021, CANCERS, V13, P0, DOI 10.3390/cancers13112824
   Allison KH, 2020, J CLIN ONCOL, V38, P1346, DOI 10.1200/JCO.19.02309
   Banerji U, 2019, LANCET ONCOL, V2045, P1
   Bao KKH, 2021, JAMA NETW OPEN, V4, P0, DOI 10.1001/jamanetworkopen.2021.33132
   Bardia A, 2021, SABCS2020OT0309OT030, V0, P0, DOI DOI 10.1158/1538-7445.SABCS20-OT-03-09
   Cao N, 2009, RADIAT RES, V171, P9, DOI 10.1667/RR1472.1
   Leite LD, 2021, BREAST CANCER RES TR, V190, P155, DOI 10.1007/s10549-021-06365-7
   Denkert C, 2021, LANCET ONCOL, V22, P1151, DOI 10.1016/S1470-2045(21)00301-6
   Fehrenbacher L, 2018, CANCER RES, V78, P0, DOI 10.1158/1538-7445.SABCS17-GS1-02
   Gianni L, 2010, J CLIN ONCOL, V28, P1131, DOI 10.1200/JCO.2009.24.1661
   Hein A, 2021, EUR J CANCER, V155, P1, DOI 10.1016/j.ejca.2021.06.033
   Kan S, 2015, ONCOL REP, V34, P504, DOI 10.3892/or.2015.3974
   Khoury T, 2018, AM J CLIN PATHOL, V149, P275, DOI 10.1093/ajcp/aqx164
   Knowlden JM, 2003, ENDOCRINOLOGY, V144, P1032, DOI 10.1210/en.2002-220620
   Miglietta F, 2021, NPJ BREAST CANCER, V7, P0, DOI 10.1038/s41523-021-00343-4
   Modi S, 2020, J CLIN ONCOL, V38, P1887, DOI 10.1200/JCO.19.02318
   Mutai R, 2021, BREAST, V60, P62, DOI 10.1016/j.breast.2021.08.016
   Piccart M, 2021, J CLIN ONCOL, V39, P1448, DOI 10.1200/JCO.20.01204
   PRESS MF, 1990, ONCOGENE, V5, P953
   Scaltriti M, 2009, ONCOGENE, V28, P803, DOI 10.1038/onc.2008.432
   Schettini F, 2020, ANN ONCOL, V31, PS24, DOI 10.1016/j.annonc.2020.03.159
   Schettini F, 2021, NPJ BREAST CANCER, V7, P0, DOI 10.1038/s41523-020-00208-2
   Swain SM, 2020, LANCET ONCOL, V21, P519, DOI 10.1016/S1470-2045(19)30863-0
   Tarantino P, 2020, J CLIN ONCOL, V38, P1951, DOI 10.1200/JCO.19.02488
   Tebbutt NC, 2010, J CLIN ONCOL, V28, P0, DOI 10.1200/jco.2010.28.15_suppl.3538
   Thomson TA, 2001, MODERN PATHOL, V14, P1079, DOI 10.1038/modpathol.3880440
   von Minckwitz G, 2019, NEW ENGL J MED, V380, P617, DOI 10.1056/NEJMoa1814017
   Wang J, 1900, V39, V0, P1022
   Wolff AC, 2018, ARCH PATHOL LAB MED, V142, P1364, DOI 10.5858/arpa.2018-0902-SA
NR 30
TC 123
Z9 128
U1 4
U2 34
PU ELSEVIER SCI LTD
PI OXFORD
PA THE BOULEVARD, LANGFORD LANE, KIDLINGTON, OXFORD OX5 1GB, OXON, ENGLAND
SN 0959-8049
EI 1879-0852
J9 EUR J CANCER
JI Eur. J. Cancer
PD MAR 15
PY 2022
VL 163
IS 
BP 35
EP 43
DI 10.1016/j.ejca.2021.12.022
EA JAN 2022
PG 9
WC Oncology
SC Oncology
GA 1B7FK
UT WOS:000792599000004
PM 35032815
DA 2025-03-16
ER

PT J
AU Lang, YT
   Wu, B
   Liu, XY
AF Lang, Yitian
   Wu, Bin
   Liu, Xiaoyan
TI Economic Evaluation of Trastuzumab Deruxtecan in Previously Treated HER2-Low Advanced Breast Cancer in the United States
SO BREAST CANCER-TARGETS AND THERAPY
LA English
DT Article
DE cost-effectiveness; HER2-low breast cancer; trastuzumab deruxtecan; partitioned survival approach
ID burden
AB Purpose: Recently, the DESTINY-Breast04 trial revealed that significant benefits in both overall survival (OS) and progression-free survival (PFS) in patients with HER2-low advanced or metastatic breast cancer treated with trastuzumab deruxtecan (T-DXd) compared with chemotherapy. The current study assessed the cost-effectiveness of T-DXd from the perspective of the United States payer.Methods: We developed a partitioned survival model to project the disease course of breast cancer. The OS and PFS data were derived from the DESTINY-Breast04 trial. We extrapolate the survival data beyond the follow-up time to assess the long-term survival prognosis. Direct medical costs and utility data were collected. The incremental cost-utility ratio (ICUR) was the primary outcome that evaluated the cost-effectiveness of a therapy regimen. One-way sensitivity and probabilistic sensitivity analysis were implemented to explore the uncertainty of outputs.Results: In the base-case, the ICUR of T-DXd versus chemotherapy is $346,571.8/QALY and $337,789.4/QALY for all patients group and hormone-receptor-positive (HR+) subgroup, respectively. One-way sensitivity analyses revealed that the hazard ratio of OS, the unit cost of T-DXd, and body weight had a relatively large impact on the base-case result. Probabilistic sensitivity analyses showed that the likelihood that T-DXd was cost-effective is 14.5% and 12.6% for all patients group and HR+ subgroup, respectively.Conclusion: The cost-effectiveness analysis suggested that, at current price, trastuzumab deruxtecan is unlikely to be a preferred option for patients with HER2-low breast cancer at a threshold of $150,000/QALY from a US payer perspective.
C1 [Lang, Yitian; Liu, Xiaoyan] Shanghai Jiao Tong Univ, Shanghai Peoples Hosp 9, Dept Pharm, Huangpu Branch,Sch Med, Shanghai, Peoples R China.
   [Wu, Bin] Shanghai Jiao Tong Univ, Ren Ji Hosp, Sch Med, Dept Pharm,Med Decis & Econ Grp, South Campus, Shanghai, Peoples R China.
   [Lang, Yitian] Shanghai Jiao Tong Univ, Shanghai Peoples Hosp 9, Dept Pharm, Huangpu Branch,Sch Med, 58 Puyu East Roa, Shanghai 200011, Peoples R China.
C3 Shanghai Jiao Tong University; Shanghai Jiao Tong University; Shanghai Jiao Tong University
RP Lang, YT (corresponding author), Shanghai Jiao Tong Univ, Shanghai Peoples Hosp 9, Dept Pharm, Huangpu Branch,Sch Med, 58 Puyu East Roa, Shanghai 200011, Peoples R China.
EM liuxiaoyanrj@sjtu.edu.cn
FU Wu Jieping Medical Foundation;  [320.6750.2021-10-28]
CR Andrikopoulou A, 2021, CLIN BREAST CANCER, V21, PE212, DOI 10.1016/j.clbc.2020.08.006
   Briggs AH, 2012, MED DECIS MAKING, V32, P722, DOI 10.1177/0272989X12458348
   Centers for Medicare & Medicaid Services, 2022, ASP DRUG PRIC FIL, V0, P0
   FDA, 2022, FDA APPR 1 TARG THER, V0, P0
   Fehrenbacher L, 2020, J CLIN ONCOL, V38, P0, DOI 10.1200/JCO.19.01455
   Gandjour A, 2015, EXPERT REV PHARM OUT, V15, P209, DOI 10.1586/14737167.2015.972374
   Goldstein DA, 2015, JAMA ONCOL, V1, P1293, DOI 10.1001/jamaoncol.2015.3316
   Guyot P, 2012, BMC MED RES METHODOL, V12, P0, DOI 10.1186/1471-2288-12-9
   Husereau D, 2022, VALUE HEALTH, V25, P3, DOI 10.1016/j.jval.2021.11.1351
   Husereau D, 2013, VALUE HEALTH, V16, P231, DOI 10.1016/j.jval.2013.02.002
   Indini A, 2021, INT J MOL SCI, V22, P0, DOI 10.3390/ijms22094774
   Jackson CH, 2016, J STAT SOFTW, V70, P1, DOI 10.18637/jss.v070.i08
   Keam SJ, 2020, DRUGS, V80, P501, DOI 10.1007/s40265-020-01281-4
   Kyu HH, 2018, LANCET, V392, P1859, DOI 10.1016/S0140-6736(18)32335-3
   Modi S, 2022, NEW ENGL J MED, V387, P9, DOI 10.1056/NEJMoa2203690
   National Comprehensive Cancer Network, 2021, NCCN CLIN PRACTICE G, V0, P0
   Phua LC, 2020, BMC HEALTH SERV RES, V20, P0, DOI 10.1186/s12913-020-05445-6
   Rashid N, 2016, BREAST CANCER-TARGET, V8, P173, DOI 10.2147/BCTT.S105618
   Saluja R, 2019, RES SYNTH METHODS, V10, P465, DOI 10.1002/jrsm.1362
   Schettini F, 2021, NPJ BREAST CANCER, V7, P0, DOI 10.1038/s41523-020-00208-2
   Sung H, 2021, CA-CANCER J CLIN, V71, P209, DOI 10.3322/caac.21660
   Tarantino P, 2020, J CLIN ONCOL, V38, P1951, DOI 10.1200/JCO.19.02488
   Verma V, 2018, J IMMUNOTHER CANCER, V6, P0, DOI 10.1186/s40425-018-0442-7
   Wu B, 2020, THER ADV MED ONCOL, V12, P0, DOI 10.1177/1758835920916000
   Zhang BN, 2019, BREAST CANCER RES TR, V175, P775, DOI 10.1007/s10549-019-05190-3
NR 27
TC 6
Z9 6
U1 5
U2 10
PU DOVE MEDICAL PRESS LTD
PI ALBANY
PA PO BOX 300-008, ALBANY, AUCKLAND 0752, NEW ZEALAND
SN 1179-1314
EI 
J9 BREAST CANCER-TARGET
JI Breast Cancer-Targets Ther.
PD JUN 15
PY 2022
VL 14
IS 
BP 453
EP 463
DI 10.2147/BCTT.S389696
PG 11
WC Oncology
SC Oncology
GA 6U3VM
UT WOS:000894296700001
PM 36532255
DA 2025-03-16
ER

PT J
AU Wei, YL
   An, X
   Cao, QM
   Che, NY
   Xue, YY
   Deng, HT
   Wang, QT
   Zhou, R
AF Wei, Yali
   An, Xu
   Cao, Qinmei
   Che, Nanying
   Xue, Yuanyuan
   Deng, Haiteng
   Wang, Qingtao
   Zhou, Rui
TI Lentiviral vector-based xenograft tumors as candidate reference materials for detection of HER2-low breast cancer
SO FRONTIERS IN ONCOLOGY
LA English
DT Article
DE HER2-low; lentiviral vector; digital PCR; reference materials; quality assurance
ID in-situ hybridization; paraffin-embedded breast; quality-control; digital pcr; amplification; carcinoma; gene; heterogeneity; expression
AB The human epidermal growth factor receptor 2 (HER2) is an important biomarker that plays a pivotal role in therapeutic decision-making for patients with breast cancer (BC). Patients with HER2-low BC can benefit from new HER2 targeted therapy. For ensuring the accurate and reproducible detection of HER2-low cancer, reliable reference materials are required for monitoring the sensitivity and specificity of detection assays. Herein, a lentiviral vector was used to transduce the HER2 gene into MDA-MB-231 cells that exhibited low HER2 density, and the cells were characterized by droplet digital PCR to accurately determine the copy number variation. Then, the formalin-fixed paraffin-embedded (FFPE) samples from xenografts were prepared and evaluated for suitability as candidate reference materials by immunohistochemistry (IHC) and fluorescence in situ hybridization (FISH). The FFPE reference materials were selected on the basis of IHC score of 2+ and negative FISH result to meet the requirement for HER2-low BC detection. Furthermore, the FFPE reference materials exhibited typical histological structures that resembled the clinical BC specimens. These novel FFPE reference materials displayed the high stability and homogeneity, and they were produced in high quantity. In summary, we generated high-quality reference materials for internal quality control and proficiency testing in HER2-low detection.
C1 [Wei, Yali; Wang, Qingtao; Zhou, Rui] Capital Med Univ, Beijing Chaoyang Hosp, Dept Clin Lab, Clin Med Coll 3, Beijing, Peoples R China.
   [An, Xu] Tongzhou Maternal & Child Hlth Hosp Beijing, Dept Clin Lab, Beijing, Peoples R China.
   [Cao, Qinmei] Capital Med Univ, China Japan Friendship Hosp, Dept Clin Lab, Clin Med Coll, Beijing, Peoples R China.
   [Che, Nanying] Capital Med Univ, Beijing Chest Hosp, Beijing TB & Thorac Tumor Res Inst, Dept Pathol, Beijing, Peoples R China.
   [Xue, Yuanyuan; Deng, Haiteng] Tsinghua Univ, Ctr Synthet & Systemat Biol, Sch Life Sci, Minist Educ MOE,Key Lab Bioinformat, Beijing, Peoples R China.
C3 Capital Medical University; Capital Medical University; China-Japan Friendship Hospital; Capital Medical University; Tsinghua University
RP Wang, QT; Zhou, R (corresponding author), Capital Med Univ, Beijing Chaoyang Hosp, Dept Clin Lab, Clin Med Coll 3, Beijing, Peoples R China.
EM wqt36@163.com; zr-molly@163.com
FU Beijing Municipal Administration of Hospitals Clinical Medicine Development of Special Funding Support [ZYLX201811]; Excellence Project of key clinical specialty in Beijing; 1351 Talent Training Plan [CYMY-2017-01]
CR Bray Freddie, 2018, CA CANCER J CLIN, V68, P394, DOI 10.3322/caac.21609
   Bartlett JMS, 2007, J CLIN PATHOL, V60, P816, DOI 10.1136/jcp.2006.040840
   Belgrader P, 2013, CLIN CHEM, V59, P991, DOI 10.1373/clinchem.2012.197855
   Chang MC, 2012, MODERN PATHOL, V25, P683, DOI 10.1038/modpathol.2011.206
   Chen Y, 2019, ADV CLIN CHEM, V91, P123, DOI 10.1016/bs.acc.2019.03.004
   Denkert C, 2021, LANCET ONCOL, V22, P1151, DOI 10.1016/S1470-2045(21)00301-6
   Dieci MV, 2021, LANCET ONCOL, V22, P1051, DOI 10.1016/S1470-2045(21)00349-1
   Furrer D, 2015, AM J CLIN PATHOL, V144, P686, DOI 10.1309/AJCPT41TCBUEVDQC
   Hamilton E, 2021, CANCER TREAT REV, V100, P0, DOI 10.1016/j.ctrv.2021.102286
   Hasan T, 2015, J CLIN PATHOL, V68, P746, DOI 10.1136/jclinpath-2015-203066
   He Hua-Jun, 2016, BIOMOL DETECT QUANTIF, V8, P1, DOI 10.1016/j.bdq.2016.02.001
   Hoang MP, 2000, AM J CLIN PATHOL, V113, P852, DOI 10.1309/VACP-VLQA-G9DX-VUDF
   Hofmann M, 2008, J CLIN PATHOL, V61, P89, DOI 10.1136/jcp.2006.043562
   Huggett JF, 2020, CLIN CHEM, V66, P1012, DOI 10.1093/clinchem/hvaa125
   Huggett JF, 2015, CLIN CHEM, V61, P79, DOI 10.1373/clinchem.2014.221366
   Iwaya T, 2021, GASTROENTEROLOGY, V160, P463, DOI 10.1053/j.gastro.2020.09.035
   Kim JW, 2013, CANCER CHEMOTH PHARM, V72, P109, DOI 10.1007/s00280-013-2174-1
   Kreutzfeldt J, 2020, AM J CANCER RES, V10, P1045
   Kurozumi S, 2016, BREAST CANCER RES TR, V158, P99, DOI 10.1007/s10549-016-3856-2
   Li R, 2021, J CLIN LAB ANAL, V35, P0, DOI 10.1002/jcla.23746
   Li YL, 2016, DIAGN PATHOL, V11, P0, DOI 10.1186/s13000-016-0537-8
   Lih CJ, 2016, J MOL DIAGN, V18, P753, DOI 10.1016/j.jmoldx.2016.05.008
   Lin GG, 2018, J MOL DIAGN, V20, P373, DOI 10.1016/j.jmoldx.2018.02.002
   Mao YY, 2015, INT J MED SCI, V12, P407, DOI 10.7150/ijms.11270
   Marchiò C, 2021, SEMIN CANCER BIOL, V72, P123, DOI 10.1016/j.semcancer.2020.02.016
   Martínez-Molina E, 2020, PHARMACEUTICS, V12, P0, DOI 10.3390/pharmaceutics12111051
   Modi S, 2020, J CLIN ONCOL, V38, P1887, DOI 10.1200/JCO.19.02318
   Niu DF, 2020, PATHOL ONCOL RES, V26, P2577, DOI 10.1007/s12253-020-00844-w
   Rakha EA, 2015, J CLIN PATHOL, V68, P93, DOI 10.1136/jclinpath-2014-202571
   Skidmore L, 2020, MOL CANCER THER, V19, P1833, DOI 10.1158/1535-7163.MCT-19-1004
   Smith SE, 2017, BREAST CANCER RES, V19, P0, DOI 10.1186/s13058-017-0855-0
   Tarantino P, 2020, J CLIN ONCOL, V38, P1951, DOI 10.1200/JCO.19.02488
   Varga Z, 2013, BMC CANCER, V13, P0, DOI 10.1186/1471-2407-13-615
   Wang M, 2020, ANAL CHEM, V92, P2468, DOI 10.1021/acs.analchem.9b03797
   Wolff AC, 2018, J CLIN ONCOL, V36, P2105, DOI 10.5858/arpa.2018-0902-SA
   Wu JM, 2021, BREAST CANCER RES TR, V186, P99, DOI 10.1007/s10549-020-06048-9
   Xiao Y, 2009, CLIN CHEM, V55, P1307, DOI 10.1373/clinchem.2008.120576
   Xu HC, 2022, FRONT ONCOL, V12, P0, DOI 10.3389/fonc.2022.906011
   Xu ZY, 2019, EUR J MED CHEM, V183, P0, DOI 10.1016/j.ejmech.2019.111682
   Zhu YZ, 2016, EXP MOL PATHOL, V100, P287, DOI 10.1016/j.yexmp.2015.11.027
NR 40
TC 0
Z9 0
U1 0
U2 5
PU FRONTIERS MEDIA SA
PI LAUSANNE
PA AVENUE DU TRIBUNAL FEDERAL 34, LAUSANNE, CH-1015, SWITZERLAND
SN 2234-943X
EI 
J9 FRONT ONCOL
JI Front. Oncol.
PD AUG 16
PY 2022
VL 12
IS 
BP 
EP 
DI 10.3389/fonc.2022.955943
PG 11
WC Oncology
SC Oncology
GA 4E8SM
UT WOS:000848090000001
PM 36052254
DA 2025-03-16
ER

PT J
AU Prat, A
   Bardia, A
   Curigliano, G
   Hammond, MEH
   Loibl, S
   Tolaney, SM
   Viale, G
AF Prat, Aleix
   Bardia, Aditya
   Curigliano, Giuseppe
   Hammond, M. Elizabeth H.
   Loibl, Sibylle
   Tolaney, Sara M.
   Viale, Giuseppe
TI An Overview of Clinical Development of Agents for Metastatic or Advanced Breast Cancer Without <i>ERBB2</i> Amplification (HER2-Low)
SO JAMA ONCOLOGY
LA English
DT Review
ID phase-ii; chemotherapy; expression; guideline; inhibitor; diagnosis; efficacy
AB IMPORTANCE Erb-b2 receptor tyrosine kinase 2 (ERBB2; formerly HER2 [human epidermal growth factor receptor 2]) is an important prognostic and predictive factor in breast cancer. Anti-ERBB2 therapies have improved outcomes in ERBB2-positive breast cancer. However, based on current definitions, tumors with low ERBB2 expression are induded in the ERBB2-negative subtype, and therefore, are ineligible for anti-ERBB2 therapies; patients with ERBB2-low (immunohistochemistry [IHC] 1 positive [+] or IHC 2+/in situ hybridization [ISH] negative [-]) tumors account for up to approximately 50% of breast cancer cases. Although the prognostic role of ERBB2-low needs to be defined, ERBB2 offers a potential therapeutic target in these patients. OBSERVATIONS Most breast cancer tumors have some ERBB2 expression, with ERBB2-low being more common in hormone receptor-positive than in hormone receptor-negative breast cancer. Although an early clinical study failed to demonstrate benefit of adjuvant trastuzumab for ERBB2-low disease, several novel anti-ERBB2 therapies have shown efficacy in ERBB2-low breast cancer, including the antibody-drug conjugate trastuzumab deruxtecan in a phase 3 trial, and trastuzumab duocarmazine and the bispecific antibody zenocutuzumab in early-phase studies. Although reports are conflicting, some differences in biology and patient outcomes have been found between ERBB2-low and ERBB2 IHC-0 breast cancer. Currently, no established guidelines exist for scoring ERBB2-low expression in breast cancer because the focus has been on binary classification as ERBB2-positive or ERBB2-negative. Additional interpretive cutoffs may be needed to select patients for treatment with effective agents in ERBB2-low breast cancer, along with standardized laboratory quality assurance programs to ensure consistent patient identification for eligibility for ERBB2-low targeting agents. CONCLUSIONS AND RELEVANCE This review suggests that ERBB2-low may be a distinct, clinically relevant breast cancer entity warranting reassessment of traditional diagnostic and therapeutic paradigms. Ongoing clinical trials and further investigations may provide optimized strategies for diagnosing and treating ERBB2-low breast cancer, including reproducible, consistent definitions to identify patients in this diagnostic category and demonstration of benefits of emerging therapies.
C1 [Prat, Aleix] Hosp Clin Barcelona, Dept Med Oncol, Barcelona, Spain.
   [Prat, Aleix] August Pi & Sunyer Biomed Res Inst, Translat Genom & Targeted Therapies Solid Tumors, Barcelona, Spain.
   [Prat, Aleix] Univ Barcelona, Dept Med, Barcelona, Spain.
   [Bardia, Aditya] Massachusetts Gen Hosp, Harvard Med Sch, Boston, MA 02114 USA.
   [Curigliano, Giuseppe; Viale, Giuseppe] Univ Milan, Dept Oncol & Hematooncol, Milan, Italy.
   [Curigliano, Giuseppe; Viale, Giuseppe] Ist Ricovero & Cura Carattere Sci, European Inst Oncol, Milan, Italy.
   [Hammond, M. Elizabeth H.] Intermt Healthcare, Salt Lake City, UT USA.
   [Hammond, M. Elizabeth H.] Univ Utah, Sch Med, Salt Lake City, UT USA.
   [Loibl, Sibylle] German Breast Grp, Neu Isenburg, Germany.
   [Loibl, Sibylle] Ctr Hematol & Oncol Bethanien, Frankfurt, Germany.
   [Tolaney, Sara M.] Dana Farber Canc Inst, Div Breast Oncol, Boston, MA 02115 USA.
C3 University of Barcelona; Hospital Clinic de Barcelona; University of Barcelona; Hospital Clinic de Barcelona; IDIBAPS; University of Barcelona; Harvard University; Harvard University Medical Affiliates; Massachusetts General Hospital; Harvard Medical School; University of Milan; IRCCS European Institute of Oncology (IEO); IRCCS Ca Granda Ospedale Maggiore Policlinico; Intermountain Healthcare; Intermountain Medical Center; Utah System of Higher Education; University of Utah; German Breast Group; Harvard University; Harvard University Medical Affiliates; Dana-Farber Cancer Institute
RP Prat, A (corresponding author), Hosp Clin Barcelona, Villarroel 170,Escalera 2,Planta 5, Barcelona 08036, Spain.
EM alprat@clinic.cat
FU AstraZeneca; Daiichi Sankyo [DS-8201]
CR Agostinetto E, 2021, CANCERS, V13, P0, DOI 10.3390/cancers13112824
   Ahn S, 2020, J PATHOL TRANSL MED, V54, P34
   Allison KH, 2022, JAMA ONCOL, V8, P0, DOI 10.1001/jamaoncol.2021.7082
   Allison KH, 2020, J CLIN ONCOL, V38, P1346, DOI 10.1200/JCO.19.02309
   Baehner FL, 2010, J CLIN ONCOL, V28, P4300, DOI 10.1200/JCO.2009.24.8211
   Banerji U, 2019, LANCET ONCOL, V20, P1124, DOI 10.1016/S1470-2045(19)30328-6
   Bao KKH, 2021, JAMA NETW OPEN, V4, P0, DOI 10.1001/jamanetworkopen.2021.33132
   Bardia A, 2019, NEW ENGL J MED, V380, P741, DOI 10.1056/NEJMoa1814213
   Burris HA, 2011, J CLIN ONCOL, V29, P398, DOI 10.1200/JCO.2010.29.5865
   Cardoso F, 2018, ANN ONCOL, V29, P1634, DOI 10.1093/annonc/mdy192
   Cardoso F, 2010, CANCER RES, V70, P0, DOI 10.1158/0008-5472.SABCS10-P3-14-21
   Carey L, 2022, CANCER RES, V82, P0, DOI 10.1158/1538-7445.SABCS21-GS2-00
   Clifton GT, 2020, CLIN CANCER RES, V26, P2515, DOI 10.1158/1078-0432.CCR-19-2741
   ClinicalTrialsgov, 2022, PHAS 1 STUD FS 1502, V0, P0
   ClinicalTrialsgov, 2022, STUD A166 PAT REL RE, V0, P0
   ClinicalTrialsgov, 2022, PHAS 2 STUD MON ANT, V0, P0
   ClinicalTrialsgov, 2022, STUD TRAST DER T DXD, V0, P0
   ClinicalTrialsgov, 2022, STUD RC48 ADC TREATM, V0, P0
   Daiichi Sankyo Europe GmbH, 2021, ENH TRAST DER SUMM P, V0, P0
   Leite LD, 2021, BREAST CANCER RES TR, V190, P155, DOI 10.1007/s10549-021-06365-7
   Deeks ED, 2021, DRUGS, V81, P1929, DOI 10.1007/s40265-021-01614-x
   Dekker TJA, 2020, J CLIN ONCOL, V38, P0, DOI 10.1200/JCO.20.00657
   Denkert C, 2021, LANCET ONCOL, V22, P1151, DOI 10.1016/S1470-2045(21)00301-6
   Dieras V, 2021, 2021 SAN ANTONIO BRE, V0, P0
   Do M, 2020, CLIN CHEM, V66, P1339, DOI 10.1093/clinchem/hvaa178
   Exman P, 2021, CLIN ADV HEMATOL ONC, V19, P40
   Fehrenbacher L, 2020, J CLIN ONCOL, V38, P0, DOI 10.1200/JCO.19.01455
   Fernandez AI, 2022, JAMA ONCOL, V8, P0, DOI 10.1001/jamaoncol.2021.7239
   Gennari A, 2021, ANN ONCOL, V32, P1475, DOI 10.1016/j.annonc.2021.09.019
   Gianni L, 2010, J CLIN ONCOL, V28, P1131, DOI 10.1200/JCO.2009.24.1661
   Giuliano M, 2013, BREAST CARE, V8, P256, DOI 10.1159/000354253
   Glass B, 2021, J CLIN ONCOL, V39, P0, DOI 10.1200/JCO.2021.39.15_suppl.3061
   Graziani EI, 2020, MOL CANCER THER, V19, P2068, DOI 10.1158/1535-7163.MCT-20-0237
   Griguolo G, 2020, CANCERS, V12, P0, DOI 10.3390/cancers12071902
   Gupta S, 2014, EXPERT REV PHARM OUT, V14, P929, DOI 10.1586/14737167.2014.949243
   Gustavson M, 2020, 2020 SAN ANTONIO BRE, V0, P0
   Hamilton E, 2021, CANCER RES, V81, PPD3, DOI 10.1158/1538-7445.SABCS20-PD3-07
   Hamilton E, 2021, CANCER TREAT REV, V100, P0, DOI 10.1016/j.ctrv.2021.102286
   Hugo A, 2022, J CLIN ONCOL, V40, P0
   Jakobsen MR, 2018, PATHOL RES PRACT, V214, P2087, DOI 10.1016/j.prp.2018.10.015
   Jordan NV, 2016, NATURE, V537, P102, DOI 10.1038/nature19328
   Krop IE, 2012, J CLIN ONCOL, V30, P3234, DOI 10.1200/JCO.2011.40.5902
   Lambein K, 2013, AM J CLIN PATHOL, V140, P561, DOI 10.1309/AJCP4A7KTAYHZSOE
   Li CH, 2019, BREAST CANCER RES, V21, P0, DOI 10.1186/s13058-019-1210-4
   Liqing C, 2021, CANC RES, V81, P1825, DOI 10.1158/1538-7445.AM2021-1825
   Loibl S, 2021, LANCET, V397, P1750, DOI 10.1016/S0140-6736(20)32381-3
   Medford AJ, 2019, NPJ PRECIS ONCOL, V3, P0, DOI 10.1038/s41698-019-0090-5
   Miglietta F, 2021, NPJ BREAST CANCER, V7, P0, DOI 10.1038/s41523-021-00343-4
   Modi S, 2022, NEW ENGL J MED, V387, P9, DOI 10.1056/NEJMoa2203690
   Modi S, 2020, J CLIN ONCOL, V38, P1887, DOI 10.1200/JCO.19.02318
   Mutai R, 2021, BREAST, V60, P62, DOI 10.1016/j.breast.2021.08.016
   National Cancer Institute, 2022, DRUGS APPR BREAST CA, V0, P0
   National Comprehensive Cancer Network, 2022, CLINICAL PRACTICE GUIDELINES IN ONCOLOGY (NCCN GUIDELINES) FOR BREAST CANCER, V0, P0
   Nordstrom JL, 2011, BREAST CANCER RES, V13, P0, DOI 10.1186/bcr3069
   Ogitani Y, 2016, CLIN CANCER RES, V22, P5097, DOI 10.1158/1078-0432.CCR-15-2822
   Omar AMA, 2021, J CLIN ONCOL, V39, P0, DOI 10.1200/JCO.2021.39.15_suppl.e12515
   Perez EA, 2014, CANCER TREAT REV, V40, P276, DOI 10.1016/j.ctrv.2013.09.001
   Pistilli B, 2020, J CLIN ONCOL, V38, P0
   Prat A, 2022, EBIOMEDICINE, V75, P0, DOI 10.1016/j.ebiom.2021.103801
   Rosswag S, 2021, CANCERS, V13, P0, DOI 10.3390/cancers13081810
   Bayona RS, 2021, ANN ONCOL, V32, PS29, DOI 10.1016/j.annonc.2021.03.036
   Sankyo Daiichi, 2021, ENH TRAST DER PROD M, V0, P0
   Sankyo Daiichi, 2022, PRESCRIBING INFORM, V0, P0
   Sankyo Daiichi, 2021, PRESCRIBING INFORM, V0, P0
   Schettini F, 2021, NPJ BREAST CANCER, V7, P0, DOI 10.1038/s41523-020-00208-2
   Schmid P, 2021, J CLIN ONCOL, V39, P0, DOI 10.1200/JCO.2021.39.15_suppl.1023
   Scott M, 2021, J CLIN ONCOL, V39, P0, DOI 10.1200/JCO.2021.39.15_suppl.1021
   Sharifi MN, 2020, CANCER-AM CANCER SOC, V126, P3400, DOI 10.1002/cncr.32931
   Skidmore L, 2020, MOL CANCER THER, V19, P1833, DOI 10.1158/1535-7163.MCT-19-1004
   Slamon DJ, 2001, NEW ENGL J MED, V344, P783, DOI 10.1056/NEJM200103153441101
   Swain SM, 2022, CANCER TREAT REV, V106, P0, DOI 10.1016/j.ctrv.2022.102378
   Tarantino P, 2022, ANN ONCOL, V33, PS124, DOI 10.1016/j.annonc.2022.03.016
   Tarantino P, 2021, ANN ONCOL, V32, PS31, DOI 10.1016/j.annonc.2021.03.040
   Tarantino P, 2020, J CLIN ONCOL, V38, P1951, DOI 10.1200/JCO.19.02488
   Twelves C, 2016, CRIT REV ONCOL HEMAT, V100, P74, DOI 10.1016/j.critrevonc.2016.01.021
   Vandenberghe ME, 2017, SCI REP-UK, V7, P0, DOI 10.1038/srep45938
   Viale G, 2014, ANN ONCOL, V25, P816, DOI 10.1093/annonc/mdu026
   Viale G, 2022, ASCO ANN M, V0, P0, DOI DOI 10.1200/JCO.2022.40.16_suppl.1087
   Wang JY, 2021, J CLIN ONCOL, V39, P0, DOI 10.1200/JCO.2021.39.15_suppl.1022
   Wolff AC, 2018, J CLIN ONCOL, V36, P2105, DOI 10.5858/arpa.2018-0902-SA
NR 80
TC 16
Z9 17
U1 0
U2 11
PU AMER MEDICAL ASSOC
PI CHICAGO
PA 330 N WABASH AVE, STE 39300, CHICAGO, IL 60611-5885 USA
SN 2374-2437
EI 2374-2445
J9 JAMA ONCOL
JI JAMA Oncol.
PD NOV 15
PY 2022
VL 8
IS 11
BP 1676
EP 1687
DI 10.1001/jamaoncol.2022.4175
EA SEP 2022
PG 12
WC Oncology
SC Oncology
GA 6L3CT
UT WOS:000854268100005
PM 36107417
DA 2025-03-16
ER

PT J
AU Shu, L
   Tong, YW
   Li, ZX
   Chen, XS
   Shen, KW
AF Shu, Lan
   Tong, Yiwei
   Li, Zhuoxuan
   Chen, Xiaosong
   Shen, Kunwei
TI Can HER2 1+Breast Cancer Be Considered as HER2-Low Tumor? A Comparison of Clinicopathological Features, Quantitative HER2 mRNA Levels, and Prognosis among HER2-Negative Breast Cancer
SO CANCERS
LA English
DT Article
DE breast cancer; HER2-low; immunohistochemistry; mRNA level; prognosis
ID in-situ hybridization; immunohistochemistry; trastuzumab; estrogen; concordance; score
AB Simple Summary HER2-low breast cancer is a new entity featuring low HER2 expression (HER2 1+ or HER2 2+/FISH-) and can potentially benefit from novel antibody-drug conjugates. A precise estimation of HER2-low expression is warranted. Here, we found that HER2 1+ and HER2 0 tumors shared similar clinicopathologic features and HER2 mRNA expression, significantly different from HER2 2+/FISH- tumors. A poor concordance rate was found between IHC/FISH and qRT-PCR for the estimation of HER2 expression in HER2-negative tumors. This study suggests that the current definition of HER2-low expression with the lower boundary of HER2 IHC 1+ may be inaccurate. IHC and qRT-PCR were not optimal to quantify HER2-low expression, especially for HER2 1+ patients. Background: Human epidermal growth factor receptor 2 (HER2)-low tumor is a new entity defined as HER2 immunohistochemistry (IHC) 1+ or 2+/fluorescence in situ hybridization (FISH)-negative. We aimed to evaluate whether HER2 mRNA levels tested by quantitative reverse transcriptase-polymerase chain reaction (qRT-PCR) could better define HER2-low tumors. Patients and methods: Consecutive breast cancer patients with hormonal receptor-positive, HER2-negative diseases, and HER2 mRNA results were included. Clinicopathologic features, HER2 mRNA expression level, and prognosis were compared among HER2 0, 1+ and 2+/FISH- groups. Concordance of the HER2 category between qRT-PCR and IHC/FISH was analyzed for each group. Results: 2296 patients were included: 368 (16.0%) HER2 0, 911 (39.7%) 1+, and 1017 (44.3%) 2+/FISH- tumors. HER2 1+ cases shared similarities with HER2 0 tumors in terms of clinicopathologic features (all p > 0.05), whereas IHC 2+/FISH- cases were less often non-IDC (p = 0.045), node-negative (p = 0.044), and Ki-67 < 14% (p <0.001). The mRNA expression was similar between HER2 0 and 1+ cases (p = 0.063), and both were lower than 2+/FISH- cases (p < 0.001). A poor concordance rate was found between IHC/FISH and qRT-PCR for HER2 0 and HER2-low cases (Cohen's kappa 0.126, p < 0.001). No survival difference was observed among these groups, whether stratified by HER2 IHC/FISH status or mRNA level (all p > 0.05). Conclusions: HER2 1+ cases had similar clinicopathological features to HER2 0 breast cancers, and both were different from HER2 2+/FISH- cases. HER2 mRNA levels were comparable between HER2 0 and 1+ tumors, and both were significantly lower than IHC 2+/FISH- tumors. Neither IHC nor qRT-PCR may be optimal to quantify HER2-low expression, especially for HER2 1+ patients.
C1 [Shu, Lan; Tong, Yiwei; Li, Zhuoxuan; Chen, Xiaosong; Shen, Kunwei] Shanghai Jiao Tong Univ, Ruijin Hosp, Comprehens Breast Hlth Ctr, Dept Gen Surg,Sch Med, Shanghai 200025, Peoples R China.
C3 Shanghai Jiao Tong University
RP Chen, XS; Shen, KW (corresponding author), Shanghai Jiao Tong Univ, Ruijin Hosp, Comprehens Breast Hlth Ctr, Dept Gen Surg,Sch Med, Shanghai 200025, Peoples R China.
EM chenxiaosong0156@hotmail.com; kwshen@medmail.com.cn
FU National Natural Science Foundation of China [81772797, 82072937]; Shanghai Municipal Education Commission Gaofeng Clinical Medicine [20172007]; Science and Technology Commission of Shanghai Municipality Shanghai Sailing Program [21YF1427400]
CR Allison KH, 2020, ARCH PATHOL LAB MED, V144, P545, DOI 10.5858/arpa.2019-0904-SA
   Baehner FL, 2010, J CLIN ONCOL, V28, P4300, DOI 10.1200/JCO.2009.24.8211
   Banerji U, 2019, LANCET ONCOL, V20, P1124, DOI 10.1016/S1470-2045(19)30328-6
   Bardia A, 2021, CANCER RES, V81, P0
   Denkert C, 2021, LANCET ONCOL, V22, P1151, DOI 10.1016/S1470-2045(21)00301-6
   Diéras V, 2022, CANCER RES, V82, P0, DOI 10.1158/1538-7445.SABCS21-PD8-02
   Eiger D, 2021, CANCERS, V13, P0, DOI 10.3390/cancers13051015
   Fernandez AI, 2022, JAMA ONCOL, V8, P0, DOI 10.1001/jamaoncol.2021.7239
   Gao WQ, 2019, J CANCER, V10, P1110, DOI 10.7150/jca.29337
   Goldhirsch A, 2013, ANN ONCOL, V24, P2206, DOI 10.1093/annonc/mdt303
   Goldhirsch A, 2013, LANCET, V382, P1021, DOI 10.1016/S0140-6736(13)61094-6
   Gong Y, 2007, LANCET ONCOL, V8, P203, DOI 10.1016/S1470-2045(07)70042-6
   Harbeck N, 2017, LANCET, V389, P1134, DOI 10.1016/s0140-6736(16)31891-8
   Lambein K, 2013, AM J CLIN PATHOL, V140, P561, DOI 10.1309/AJCP4A7KTAYHZSOE
   Lebeau A, 2001, J CLIN ONCOL, V19, P354, DOI 10.1200/JCO.2001.19.2.354
   Loibl S, 2017, LANCET, V389, P2415, DOI 10.1016/S0140-6736(16)32417-5
   Marchiò C, 2021, SEMIN CANCER BIOL, V72, P123, DOI 10.1016/j.semcancer.2020.02.016
   Modi S, 2020, CANCER RES, V80, P0, DOI 10.1158/1538-7445.SABCS19-OT1-07-02
   Modi S, 2020, J CLIN ONCOL, V38, P1887, DOI 10.1200/JCO.19.02318
   Mosele F, 2022, P ESMO BREAST CANC A, V0, P0
   Noske A, 2011, BREAST CANCER RES TR, V126, P109, DOI 10.1007/s10549-010-1316-y
   Penault-Llorca F, 2022, P ESMO BREAST CANC, V0, P0
   Perez EA, 2014, J CLIN ONCOL, V32, P3744, DOI 10.1200/JCO.2014.55.5730
   Perez J, 2021, EXPERT OPIN BIOL TH, V21, P811, DOI 10.1080/14712598.2021.1890710
   Pfitzner BM, 2018, MODERN PATHOL, V31, P607, DOI 10.1038/modpathol.2017.171
   Press MF, 2005, CLIN CANCER RES, V11, P6598, DOI 10.1158/1078-0432.CCR-05-0636
   Rüschoff J, 2017, MODERN PATHOL, V30, P217, DOI 10.1038/modpathol.2016.164
   Schettini F, 2021, NPJ BREAST CANCER, V7, P0, DOI 10.1038/s41523-020-00208-2
   Tarantino P, 2020, J CLIN ONCOL, V38, P1951, DOI 10.1200/JCO.19.02488
   Tolaney SM, 2021, J CLIN ONCOL, V39, P2720, DOI 10.1200/JCO.20.03613
   Tong YW, 2018, EUR J CANCER, V89, P9, DOI 10.1016/j.ejca.2017.10.033
   Wasserman BE, 2017, LAB INVEST, V97, P1521, DOI 10.1038/labinvest.2017.93
   Wolff AC, 2018, ARCH PATHOL LAB MED, V142, P1364, DOI 10.5858/arpa.2018-0902-SA
   Wu JY, 2021, FRONT MED-PRC, V15, P621, DOI 10.1007/s11684-020-0738-0
   Wu JY, 2017, ONCOTARGET, V8, P38706, DOI 10.18632/oncotarget.16313
   Xu K, 2022, J MOL DIAGN, V24, P775, DOI 10.1016/j.jmoldx.2022.04.002
   Zhang GC, 2022, BMC MED, V20, P0, DOI 10.1186/s12916-022-02346-9
   Zhang HN, 2022, MODERN PATHOL, V35, P1075, DOI 10.1038/s41379-022-01019-5
   Zhu SJ, 2019, ANN SURG ONCOL, V26, P2779, DOI 10.1245/s10434-019-07480-y
NR 41
TC 20
Z9 20
U1 0
U2 14
PU MDPI
PI BASEL
PA ST ALBAN-ANLAGE 66, CH-4052 BASEL, SWITZERLAND
SN 
EI 2072-6694
J9 CANCERS
JI Cancers
PD SEP 15
PY 2022
VL 14
IS 17
BP 
EP 
DI 10.3390/cancers14174250
PG 15
WC Oncology
SC Oncology
GA 4J1SL
UT WOS:000851050300001
PM 36077795
DA 2025-03-16
ER

PT J
AU Miglietta, F
   Bottosso, M
   Griguolo, G
   Dieci, M
   Guarneri,
AF Miglietta, F.
   Bottosso, M.
   Griguolo, G.
   Dieci, M., V
   Guarneri, V
TI Major advancements in metastatic breast cancer treatment: when expanding options means prolonging survival
SO ESMO OPEN
LA English
DT Review
DE metastatic breast cancer; patient selection; endocrine therapy; chemotherapy; targeted therapy
ID lapatinib plus capecitabine; estrogen-receptor degrader; antibody-drug conjugate; deruxtecan t-dxd; phase-iii trial; open-label; trastuzumab emtansine; endocrine therapy; physicians choice; double-blind
AB In the last years we have witnessed tremendous advancements in the treatment landscape of metastatic breast cancer (MBC), leading to a progressive prolongation of progression-free survival and, in some cases, also of overall survival. This led to a substantial increase of advanced disease treatability. In the present review we comprehensively and critically describe the most significant progresses in the therapeutic scenario of MBC according to BC subtype. In particular, we reviewed studies reporting practice-changing data in hormone receptor-positive/human epidermal growth factor receptor 2 (HER2)-negative, HER2-positive and triple-negative BC, with also a hint to BRCA-related tumors and the emerging HER2-low-positive category.
C1 [Miglietta, F.; Bottosso, M.; Griguolo, G.; Dieci, M., V; Guarneri, V] Univ Padua, Dept Surg Oncol & Gastroenterol, Padua, Italy.
   [Griguolo, G.; Dieci, M., V; Guarneri, V] Ist Oncol Veneto IRCCS, Div Oncol 2, Padua, Italy.
C3 University of Padua; IRCCS Istituto Oncologico Veneto (IOV)
RP Guarneri,  (corresponding author), Univ Padua, Ist Oncol Veneto IRCCS, Dept Surg Oncol & Gastroenterol, Div Oncol 2, Via Gattamelata 64, I-35128 Padua, Italy.
EM valentina.guarneri@unipd.it
CR André F, 2019, NEW ENGL J MED, V380, P1929, DOI 10.1056/NEJMoa1813904
   André F, 2014, CURR MED RES OPIN, V30, P1007, DOI 10.1185/03007995.2014.887002
   Balduzzi S, 2014, COCHRANE DB SYST REV, V0, P0, DOI DOI 10.1002/14651858.CD006242.pub2
   Banerji U, 2019, LANCET ONCOL, V20, P1124, DOI 10.1016/S1470-2045(19)30328-6
   Bardia A, 2021, ANN ONCOL, V32, P1148, DOI 10.1016/j.annonc.2021.06.002
   Bardia A, 2021, NEW ENGL J MED, V384, P1529, DOI 10.1056/NEJMoa2028485
   Bardia A, 2021, SABCS 2021, V0, P0
   Bardia A, 2021, J CLIN ONCOL, V39, P1360, DOI 10.1200/JCO.20.02272
   Bartsch R, 2021, ANN ONCOL, V32, PS486, DOI 10.1016/j.annonc.2021.08.563
   Baselga J, 2017, LANCET ONCOL, V18, P904, DOI 10.1016/S1470-2045(17)30376-5
   Baselga J, 2012, NEW ENGL J MED, V366, P520, DOI 10.1056/NEJMoa1109653
   Baselga J, 2012, NEW ENGL J MED, V366, P109, DOI 10.1056/NEJMoa1113216
   Bihani T, 2017, CLIN CANCER RES, V23, P4793, DOI 10.1158/1078-0432.CCR-16-2561
   Blackwell KL, 2010, J CLIN ONCOL, V28, P1124, DOI 10.1200/JCO.2008.21.4437
   Bonotto M, 2014, ONCOLOGIST, V19, P608, DOI 10.1634/theoncologist.2014-0002
   Bosch A, 2015, SCI TRANSL MED, V7, P0, DOI 10.1126/scitranslmed.aaa4442
   Brufsky A, 2012, BREAST CANCER RES TR, V133, P1067, DOI 10.1007/s10549-012-2008-6
   Burstein HJ, 2021, J CLIN ONCOL, V39, P3959, DOI 10.1200/JCO.21.01392
   Cameron D, 2010, ONCOLOGIST, V15, P924, DOI 10.1634/theoncologist.2009-0181
   Cherny NI, 2017, ANN ONCOL, V28, P2340, DOI 10.1093/annonc/mdx310
   Cortés J, 2021, ANN ONCOL, V32, PS1287, DOI 10.1016/j.annonc.2021.08.2087
   Cortés J, 2019, ANN ONCOL, V30, P859
   Cortes J, 2020, LANCET, V396, P1817, DOI 10.1016/S0140-6736(20)32531-9
   den Brok WD, 2017, BREAST CANCER RES TR, V161, P549, DOI 10.1007/s10549-016-4080-9
   Di Leo A, 2018, LANCET ONCOL, V19, P87, DOI 10.1016/S1470-2045(17)30688-5
   Dickler MN, 2017, CLIN CANCER RES, V23, P5218, DOI 10.1158/1078-0432.CCR-17-0754
   Dieci MV, 2021, LANCET ONCOL, V22, P1051, DOI 10.1016/S1470-2045(21)00349-1
   Diéras V, 2017, LANCET ONCOL, V18, P732, DOI 10.1016/S1470-2045(17)30312-1
   Dokter W, 2014, MOL CANCER THER, V13, P2618, DOI 10.1158/1535-7163.MCT-14-0040-T
   Emens LA, 2021, ANN ONCOL, V32, P983, DOI 10.1016/j.annonc.2021.05.355
   Emens LA, 2021, JNCI-J NATL CANCER I, V113, P1005, DOI 10.1093/jnci/djab004
   Finn RS, 2016, NEW ENGL J MED, V375, P1925, DOI 10.1056/NEJMoa1607303
   Finn RS, 2016, BREAST CANCER RES, V18, P0, DOI 10.1186/s13058-015-0661-5
   Franzoi MA, 2020, ESMO OPEN, V5, P0, DOI 10.1136/esmoopen-2020-001112
   Gelbert LM, 2014, INVEST NEW DRUG, V32, P825, DOI 10.1007/s10637-014-0120-7
   Gennari A, 2021, ANN ONCOL, V32, P1475, DOI 10.1016/j.annonc.2021.09.019
   Geyer CE, 2006, NEW ENGL J MED, V355, P2733, DOI 10.1056/NEJMoa064320
   Giordano SH, 2018, J CLIN ONCOL, V36, P2736, DOI 10.1200/JCO.2018.79.2697
   Goetz MP, 2017, J CLIN ONCOL, V35, P3638, DOI 10.1200/JCO.2017.75.6155
   Goldenberg DM, 2015, ONCOTARGET, V6, P22496, DOI 10.18632/oncotarget.4318
   Goncalves MD, 2018, NEW ENGL J MED, V379, P2052, DOI 10.1056/NEJMra1704560
   Griguolo G, 2020, CANCERS, V12, P0, DOI 10.3390/cancers12071902
   Guarneri V, 2021, EUR J CANCER, V154, P21, DOI 10.1016/j.ejca.2021.05.008
   Guarneri V, 2009, ONCOLOGIST, V14, P645, DOI 10.1634/theoncologist.2009-0078
   Helleday T, 2011, MOL ONCOL, V5, P387, DOI 10.1016/j.molonc.2011.07.001
   Hortobagyi GN, 2021, ANN ONCOL, V32, PS1290, DOI 10.1016/j.annonc.2021.08.2090
   Hortobagyi GN, 2016, NEW ENGL J MED, V375, P1738, DOI 10.1056/NEJMoa1609709
   Im SA, 2019, NEW ENGL J MED, V381, P307, DOI 10.1056/NEJMoa1903765
   Jacquet E, 2018, EUR J CANCER, V95, P93, DOI 10.1016/j.ejca.2018.03.013
   Javle M, 2011, THER ADV MED ONCOL, V3, P257, DOI 10.1177/1758834011417039
   Johnston SRD, 2018, J CLIN ONCOL, V36, P741, DOI 10.1200/JCO.2017.74.7824
   Krop IE, 2017, LANCET ONCOL, V18, P743, DOI 10.1016/S1470-2045(17)30313-3
   Krop IE, 2014, LANCET ONCOL, V15, P689, DOI 10.1016/S1470-2045(14)70178-0
   Kurian AW, 2009, CANCER EPIDEM BIOMAR, V18, P1084, DOI 10.1158/1055-9965.EPI-08-1090
   Lin NU, 2020, J CLIN ONCOL, V38, P2610, DOI 10.1200/JCO.20.00775
   Lindeman GJ, 2021, J CLIN ONCOL, V39, P0, DOI 10.1200/JCO.2021.39.15_suppl.1004
   Linehan AS, 2021, BREAST CANCER-TARGET, V13, P151, DOI 10.2147/BCTT.S245024
   Litton JK, 2020, ANN ONCOL, V31, P1526, DOI 10.1016/j.annonc.2020.08.2098
   Litton JK, 2018, NEW ENGL J MED, V379, P753, DOI 10.1056/NEJMoa1802905
   Lobbezoo DJA, 2016, ANN ONCOL, V27, P256, DOI 10.1093/annonc/mdv544
   Lord CJ, 2017, SCIENCE, V355, P1152, DOI 10.1126/science.aam7344
   Malone KE, 2006, CANCER RES, V66, P8297, DOI 10.1158/0008-5472.CAN-06-0503
   Manich CS, 2021, ANN ONCOL, V32, PS1288, DOI 10.1016/j.annonc.2021.08.2088
   Martin M, 2021, ANN ONCOL, V32, P488, DOI 10.1016/j.annonc.2020.12.013
   Martín M, 2019, ANN ONCOL, V30, P113
   Miglietta F, 2019, ONCOLOGIST, V24, PE1055, DOI 10.1634/theoncologist.2019-0197
   Miles D, 2021, ANN ONCOL, V32, P994, DOI 10.1016/j.annonc.2021.05.801
   Miller TW, 2011, CANCER DISCOV, V1, P338, DOI 10.1158/2159-8290.CD-11-0101
   Modi S, 2020, J CLIN ONCOL, V38, P1887, DOI 10.1200/JCO.19.02318
   Modi S, 2020, NEW ENGL J MED, V382, P610, DOI 10.1056/NEJMoa1914510
   Mollon LE, 2020, CLIN BREAST CANCER, V20, PE232, DOI 10.1016/j.clbc.2019.08.011
   Murthy RK, 2020, NEW ENGL J MED, V382, P597, DOI 10.1056/NEJMoa1914609
   Murthy R, 2018, LANCET ONCOL, V19, P880, DOI 10.1016/S1470-2045(18)30256-0
   OLeary B, 2021, JNCI-J NATL CANCER I, V113, P309, DOI 10.1093/jnci/djaa087
   Oesterreich S, 2013, NAT GENET, V45, P1415, DOI 10.1038/ng.2831
   Ogitani Y, 2016, CLIN CANCER RES, V22, P5097, DOI 10.1158/1078-0432.CCR-15-2822
   Ogitani Y, 2016, CANCER SCI, V107, P1039, DOI 10.1111/cas.12966
   Park IH, 2019, CANCER RES TREAT, V51, P43, DOI 10.4143/crt.2017.562
   Perez EA, 2010, BREAST CANCER RES TR, V121, P261, DOI 10.1007/s10549-010-0824-0
   Phillips GDL, 2008, CANCER RES, V68, P9280, DOI 10.1158/0008-5472.CAN-08-1776
   Piccart M, 2014, ANN ONCOL, V25, P2357, DOI 10.1093/annonc/mdu456
   Pivot X, 2016, ANN ONCOL, V27, P1525, DOI 10.1093/annonc/mdw203
   Pivot X, 2015, J CLIN ONCOL, V33, P1564, DOI 10.1200/JCO.2014.57.1794
   Rimawi M, 2018, J CLIN ONCOL, V36, P2826, DOI 10.1200/JCO.2017.76.7863
   Robson ME, 2019, ANN ONCOL, V30, P558, DOI 10.1093/annonc/mdz012
   Robson M, 2017, NEW ENGL J MED, V377, P523, DOI 10.1056/NEJMoa1706450
   Ross JS, 2009, ONCOLOGIST, V14, P320, DOI 10.1634/theoncologist.2008-0230
   Rugo HS, 2019, ANN ONCOL, V30, P858
   Rugo HS, 2019, BREAST CANCER RES TR, V174, P719, DOI 10.1007/s10549-018-05125-4
   Rugo HS, 2021, LANCET ONCOL, V22, P489, DOI 10.1016/S1470-2045(21)00034-6
   Rugo HS, 2021, JAMA ONCOL, V7, P573, DOI 10.1001/jamaoncol.2020.7932
   Rugo HS, 2020, J CLIN ONCOL, V38, P0
   Saura C, 2020, J CLIN ONCOL, V38, P3138, DOI 10.1200/JCO.20.00147
   Schmid P, 2018, NEW ENGL J MED, V379, P2108, DOI 10.1056/NEJMoa1809615
   Shanu M, 2021, PLENARY DISCUSSION P, V0, P0
   Slamon DJ, 2020, NEW ENGL J MED, V382, P514, DOI 10.1056/NEJMoa1911149
   Slamon DJ, 2018, J CLIN ONCOL, V36, P2465, DOI 10.1200/JCO.2018.78.9909
   Slamon DJ, 2001, NEW ENGL J MED, V344, P783, DOI 10.1056/NEJM200103153441101
   Sledge GW, 2020, JAMA ONCOL, V6, P116, DOI 10.1001/jamaoncol.2019.4782
   Sledge GW, 2017, J CLIN ONCOL, V35, P2875, DOI 10.1200/JCO.2017.73.7585
   Sutherland S, 2016, EUR J CANCER, V69, P216, DOI 10.1016/j.ejca.2016.09.019
   Swain SM, 2020, LANCET ONCOL, V21, P519, DOI 10.1016/S1470-2045(19)30863-0
   Thanopoulou E, 2020, CANCERS, V12, P0, DOI 10.3390/cancers12113317
   Thill M, 2018, THER ADV MED ONCOL, V10, P0, DOI 10.1177/1758835918793326
   Torres-Guzman R, 2017, ONCOTARGET, V8, P69493, DOI 10.18632/oncotarget.17778
   Tripathy D, 2019, ANN ONCOL, V30, P0
   Tripathy D, 2018, LANCET ONCOL, V19, P904, DOI 10.1016/S1470-2045(18)30292-4
   Turner NC, 2020, LANCET ONCOL, V21, P1296, DOI 10.1016/S1470-2045(20)30444-7
   Turner NC, 2015, NEW ENGL J MED, V373, P209, DOI 10.1056/NEJMoa1505270
   Verma S, 2012, NEW ENGL J MED, V367, P1783, DOI 10.1056/NEJMoa1209124
   von Minckwitz G, 2019, NEW ENGL J MED, V380, P617, DOI 10.1056/NEJMoa1814017
   Voorwerk L, 2019, NAT MED, V25, P920, DOI 10.1038/s41591-019-0432-4
   Wolff AC, 2018, J CLIN ONCOL, V36, P2105, DOI 10.5858/arpa.2018-0902-SA
   Xu BH, 2021, LANCET ONCOL, V22, P351, DOI 10.1016/S1470-2045(20)30702-6
   Yu YK, 2017, J CLIN PHARMACOL, V57, P173, DOI 10.1002/jcph.792
   Yuan ZY, 2021, J CLIN ONCOL, V39, P0, DOI 10.1200/JCO.2021.39.15_suppl.1003
NR 117
TC 54
Z9 55
U1 0
U2 3
PU ELSEVIER
PI AMSTERDAM
PA RADARWEG 29, 1043 NX AMSTERDAM, NETHERLANDS
SN 
EI 2059-7029
J9 ESMO OPEN
JI ESMO Open
PD APR 15
PY 2022
VL 7
IS 2
BP 
EP 
DI 10.1016/j.esmoop.2022.100409
EA FEB 2022
PG 18
WC Oncology
SC Oncology
GA 2P7NB
UT WOS:000819921700017
PM 35227965
DA 2025-03-16
ER

PT J
AU Boyraz, B
   Ly, A
AF Boyraz, Baris
   Ly, Amy
TI Discerning subsets of breast cancer with very low and absent HER2 protein expression
SO HUMAN PATHOLOGY
LA English
DT Article
DE HER2 immunohisto-chemistry; Low-HER2; HER2-low breast cancer
ID immunohistochemistry
AB Breast cancers are currently eligible for treatment with anti-HER2 therapies if they exhibit amplification of the gene ERBB2 and overexpression of its protein product HER2. Recently, breast can-cers with low HER2 expression have shown response to novel anti-HER2 antibody -drug conjugates, and the lower end of "low-HER2 " tumors has not yet been clinically delineated. The historically binary approach to HER2 scoring will need to evolve and reporting of HER2 status may require refinement to better stratify low-HER2 statuses. We performed a quality review of HER2 immunohistochemical (IHC) scoring of breast carcinomas with low HER2 expression (71 core biopsies and 51 excisions). We also investigated the feasibility of discerning cases with total lack of HER2 expression from those cases with "very low " HER2 expression that did not meet current criteria for a HER2(1+) score. Re -scoring HER2 achieved substantial agreement when performed at 200x, and near-perfect agreement at 400x magnification. Examination under 400x magnification led to recognition of more cases with HER2 expression. Less than 10% of cases showed complete lack of HER2 protein expression by IHC. Cases with "very low " expression were readily identified, and such a category would be feasible to implement in pathologist workflow. (C) 2022 Published by Elsevier Inc.
C1 [Boyraz, Baris] Massachusetts Gen Hosp, Dept Pathol, Boston, MA 02114 USA.
   [Ly, Amy] Harvard Med Sch, Boston, MA USA.
   [Boyraz, Baris] Massachusetts Gen Hosp, Pathol Dept, 55 Fruit St, Boston, MA 02114 USA.
C3 Harvard University; Harvard University Medical Affiliates; Massachusetts General Hospital; Harvard University; Harvard Medical School; Harvard University; Harvard University Medical Affiliates; Massachusetts General Hospital
RP Boyraz, B (corresponding author), Massachusetts Gen Hosp, Pathol Dept, 55 Fruit St, Boston, MA 02114 USA.
EM bboyraz@mgh.harvard.edu
CR Agostinetto E, 2021, CANCERS, V13, P0, DOI 10.3390/cancers13112824
   Banerji U, 2019, LANCET ONCOL, V20, P1124, DOI 10.1016/S1470-2045(19)30328-6
   Bartley AN, 2016, ARCH PATHOL LAB MED, V140, P1345, DOI 10.5858/arpa.2016-0331-CP
   Bilous M, 2003, BREAST, V12, P92, DOI 10.1016/S0960-9776(02)00273-4
   Board WCoTE, 2019, WHO CLASSIFICATION OF TUMORS, V0, P0
   Buza N, 2021, ARCH PATHOL LAB MED, V145, P687, DOI 10.5858/arpa.2020-0207-RA
   Denkert C, 2021, LANCET ONCOL, V22, P1151, DOI 10.1016/S1470-2045(21)00301-6
   Doi T, 2017, LANCET ONCOL, V18, P1512, DOI 10.1016/S1470-2045(17)30604-6
   Fernandez AI, 2022, JAMA ONCOL, V8, P0, DOI 10.1001/jamaoncol.2021.7239
   Krishnamurti U, 2014, ADV ANAT PATHOL, V21, P100, DOI 10.1097/PAP.0000000000000015
   Lambein K, 2013, AM J CLIN PATHOL, V140, P561, DOI 10.1309/AJCP4A7KTAYHZSOE
   Moasser MM, 2007, ONCOGENE, V26, P6469, DOI 10.1038/sj.onc.1210477
   Modi S, 2020, J CLIN ONCOL, V38, P1887, DOI 10.1200/JCO.19.02318
   Petroni S, 2016, ONCOL LETT, V12, P3115, DOI 10.3892/ol.2016.5125
   Ross JS, 2009, ONCOLOGIST, V14, P320, DOI 10.1634/theoncologist.2008-0230
   Schettini F, 2021, NPJ BREAST CANCER, V7, P0, DOI 10.1038/s41523-020-00208-2
   Thomson TA, 2001, MODERN PATHOL, V14, P1079, DOI 10.1038/modpathol.3880440
   Umemura S, 2008, AM J CLIN PATHOL, V130, P883, DOI 10.1309/AJCP5UUMFMA5ZKII
   Wolff AC, 2018, ARCH PATHOL LAB MED, V142, P1364, DOI 10.5858/arpa.2018-0902-SA
   Zhang HN, 2022, MODERN PATHOL, V35, P1075, DOI 10.1038/s41379-022-01019-5
NR 20
TC 12
Z9 12
U1 1
U2 10
PU W B SAUNDERS CO-ELSEVIER INC
PI PHILADELPHIA
PA 1600 JOHN F KENNEDY BOULEVARD, STE 1800, PHILADELPHIA, PA 19103-2899 USA
SN 0046-8177
EI 1532-8392
J9 HUM PATHOL
JI Hum. Pathol.
PD SEP 15
PY 2022
VL 127
IS 
BP 50
EP 55
DI 10.1016/j.humpath.2022.05.019
EA JUL 2022
PG 6
WC Pathology
SC Pathology
GA 3Y7RT
UT WOS:000843920400006
PM 35671839
DA 2025-03-16
ER

PT J
AU Jiang, CC
   Perimbeti, S
   Deng, L
   Shapiro, CL
   Gandhi, S
AF Jiang, Changchuan
   Perimbeti, Stuthi
   Deng, Lei
   Shapiro, Charles L. L.
   Gandhi, Shipra
TI Clinical outcomes of de novo metastatic HER2-low breast cancer: a National Cancer Database Analysis
SO NPJ BREAST CANCER
LA English
DT Article
ID antibody-drug conjugate; trastuzumab; chemotherapy; proliferation; therapy; trial
AB The development of novel anti-HER2 drugs opens new treatment options for women with breast cancers, including lower expression of HER2. The epidemiology and clinical outcome of metastatic HER2-low breast cancer remain not well described. We designed a retrospective cohort study of the 2010-2017 National Cancer Database (NCDB) was designed to compare the overall survival of HER2-low and HER2-zero de novo metastatic breast cancer with systemic therapy. Multivariable Cox regression models were performed to estimate hazard ratios (HR), adjusting for sociodemographic and clinical factors. A total of 20,636 of 30,929 (66.7%) patients were HER2-low and 10,293 (33.3%) were HER2-zero. When stratified by hormonal receptor status, HER2-low tumors account for 18,066 (69.7%) cases in HR+/HER2- population and 2570 (51.4%) cases in HR-/HER2- population. The prevalence of HER2-low tumors was similar across racial groups with a slightly lower prevalence among the Hispanic population. Women with HER2-low tumors had longer overall survival (OS) than women with Her2-zero tumors in both HR-positive (median OS 39.0 months vs. 37.1 months; adjusted HR: 0.95, 95%CI (0.91-0.98)) and HR-negative groups (median OS 15.8 months vs. 14.1 months; adjusted HR: 0.92 95%CI (0.86-0.98)). The survival advantage was primarily observed in patients who received chemotherapy as their first line of treatment (HR 0.92 95%CI (0.88-0.96) vs. 0.99 95%CI (0.94-1.04), p-interaction = 0.04). In summary, HER2-low tumors, irrespective of hormone receptor status, have better survival than HER2-zero tumors in the de-novo metastatic setting. The survival advantage was primarily observed in patients who received chemotherapy in the first line.
C1 [Jiang, Changchuan; Perimbeti, Stuthi; Deng, Lei; Gandhi, Shipra] Roswell Pk Comprehens Canc Ctr, Dept Med, Buffalo, NY 14203 USA.
   [Shapiro, Charles L. L.] Icahn Sch Med Mt Sinai, Dept Med, Div Hematol & Med Oncol, New York, NY USA.
C3 Roswell Park Comprehensive Cancer Center; Icahn School of Medicine at Mount Sinai
RP Jiang, CC; Gandhi, S (corresponding author), Roswell Pk Comprehens Canc Ctr, Dept Med, Buffalo, NY 14203 USA.
EM Changchuanjiang@gmail.com; Shipra.Gandhi@roswellpark.org
FU National Center for Advancing Translational Sciences of the National Institutes of Health;  [KL2TR001413];  [UL1TR001412]
CR Amadori D, 1997, BREAST CANCER RES TR, V43, P7, DOI 10.1023/A:1005780107879
   American College of Surgery, 2021, NAT CANC DAT PUF DAT, V0, P0
   Bao KKH, 2021, JAMA NETW OPEN, V4, P0, DOI 10.1001/jamanetworkopen.2021.33132
   Bardia A, 2021, CANCER RES, V81, P0
   Chang J, 2000, CANCER-AM CANCER SOC, V89, P2145, DOI 10.1002/1097-0142(20001201)89:11<2145::AID-CNCR1>3.3.CO;2-J
   Dehghani Mehdi, 2020, ASIAN PAC J CANCER PREV, V21, P3027, DOI 10.31557/APJCP.2020.21.10.3027
   Denkert C, 2021, LANCET ONCOL, V22, P1151, DOI 10.1016/S1470-2045(21)00301-6
   Diéras V, 2022, CANCER RES, V82, P0, DOI 10.1158/1538-7445.SABCS21-PD8-02
   Eggemann H, 2015, ENDOCR-RELAT CANCER, V22, P725, DOI 10.1530/ERC-15-0335
   Fehrenbacher L, 2020, J CLIN ONCOL, V38, P0, DOI 10.1200/JCO.19.01455
   Fernandez AI, 2022, JAMA ONCOL, V8, P0, DOI 10.1001/jamaoncol.2021.7239
   Gampenrieder SP, 2021, BREAST CANCER RES, V23, P0, DOI 10.1186/s13058-021-01492-x
   Hudis CA, 2007, NEW ENGL J MED, V357, P39, DOI 10.1056/NEJMra043186
   Jiang ZF, 2022, J CLIN ONCOL, V40, P0
   Li YQ, 2022, FRONT ONCOL, V11, P0, DOI 10.3389/fonc.2021.774577
   Lin NU, 2020, J CLIN ONCOL, V38, P2610, DOI 10.1200/JCO.20.00775
   Modi S, 2022, NEW ENGL J MED, V387, P9, DOI 10.1056/NEJMoa2203690
   Modi S, 2020, J CLIN ONCOL, V38, P1887, DOI 10.1200/JCO.19.02318
   Nakada T, 2019, CHEM PHARM BULL, V67, P173, DOI 10.1248/cpb.c18-00744
   Saura C, 2018, PHASE I EXPANSION CO, V0, P0
   Schettini F, 2021, NPJ BREAST CANCER, V7, P0, DOI 10.1038/s41523-020-00208-2
   Swain SM, 2020, LANCET ONCOL, V21, P519, DOI 10.1016/S1470-2045(19)30863-0
   Tarantino P, 2022, JAMA ONCOL, V8, P1177, DOI 10.1001/jamaoncol.2022.2286
   Tarantino P, 2020, J CLIN ONCOL, V38, P1951, DOI 10.1200/JCO.19.02488
   Wolff AC, 2018, ARCH PATHOL LAB MED, V142, P1364, DOI 10.5858/arpa.2018-0902-SA
   Wolff AC, 2018, J CLIN ONCOL, V36, P2105, DOI 10.5858/arpa.2018-0902-SA
   Wolff AC, 2013, J CLIN ONCOL, V31, P3997, DOI 10.1200/JCO.2013.50.9984
NR 27
TC 16
Z9 16
U1 0
U2 2
PU NATURE PORTFOLIO
PI BERLIN
PA HEIDELBERGER PLATZ 3, BERLIN, 14197, GERMANY
SN 
EI 2374-4677
J9 NPJ BREAST CANCER
JI npj Breast Cancer
PD DEC 30
PY 2022
VL 8
IS 1
BP 
EP 
DI 10.1038/s41523-022-00498-8
PG 9
WC Oncology
SC Oncology
GA 7L8IV
UT WOS:000906203300001
PM 36585415
DA 2025-03-16
ER

PT J
AU Wang, MT
   Liu, YX
   Shao, B
   Liu, XR
   Hu, ZY
   Wang, C
   Li, HP
   Zhu, L
   Li, P
   Yang, YL
AF Wang, Mengting
   Liu, Yaxin
   Shao, Bin
   Liu, Xiaoran
   Hu, Zhiyuan
   Wang, Chen
   Li, Huiping
   Zhu, Ling
   Li, Ping
   Yang, Yanlian
TI HER2 status of CTCs by peptide-functionalized nanoparticles as the diagnostic biomarker of breast cancer and predicting the efficacy of anti-HER2 treatment
SO FRONTIERS IN BIOENGINEERING AND BIOTECHNOLOGY
LA English
DT Article
DE circulating tumor cells; peptide nanomaterials; HER2 phenotyping; prognosis; breast cancer
ID circulating tumor-cells; clinical-practice guideline; peripheral-blood; metastatic sites; expression; chemotherapy; therapy; identification; enumeration; prognosis
AB Efficacy of anti-human epidermal growth factor receptor 2 (HER2) treatment is impacted by tissue-based evaluation bias due to tumor heterogeneity and dynamic changes of HER2 in breast cancer. Circulating tumor cell (CTC)-based HER2 phenotyping provides integral and real-time assessment, benefiting accurate HER2 diagnosis. This study developed a semi-quantitative fluorescent evaluation system of HER2 immunostaining on CTCs by peptide-functionalized magnetic nanoparticles (Pep@MNPs) and immunocytochemistry (ICC). 52 newly-diagnosed advanced breast cancer patients were enrolled for blood samples before and/or after first-line treatment, including 24 patients who were diagnosed with HER2+ tumors and treated with anti-HER2 drugs. We enumerated CTCs and assessed levels of HER2 expression on CTCs in 2.0 ml whole blood. Enumerating CTCs at baseline could distinguish cancer patients (sensitivity, 69.2%; specificity, 100%). 80.8% (42/52) of patients had at least one CTCs before therapy. Patients with <3 CTCs at baseline had significantly longer progression-free survival (medians, 19.4 vs. 9.2 months; log-rank p = 0.046) and overall survival (medians, not yet reached; log-rank p = 0.049) than those with >= 3 CTCs. Both HER2+ and HER2-low patients could be detected with HER2 overexpression on CTCs (CTC-HER2+) (52.6%, 44.4%, respectively), whereas all the HER2-negative patients had no CTC-HER2+ phenotype. Among HER2+ patients with >= 3 CTCs at baseline, objective response only appeared in pretherapeutic CTC-HER2+ cohort (60.0%), rather than in CTC-HER2- cohort (0.0%) (p = 0.034). In conclusion, we demonstrate the significance of CTC enumeration in diagnosis and prognosis of first-line advanced breast cancer, and highlight the value of CTC-HER2 status in predicting efficacy of anti-HER2 treatment.
C1 [Wang, Mengting; Hu, Zhiyuan; Wang, Chen; Zhu, Ling; Li, Ping; Yang, Yanlian] Chinese Acad Sci, Key Lab Standardizat & Measurement Nanotechnol, Key Lab Biol Effects Nanomat & Nanosafety, Ctr Excellence Nanosci,Natl Ctr Nanosci & Technol, Beijing, Peoples R China.
   [Wang, Mengting; Hu, Zhiyuan; Wang, Chen; Zhu, Ling; Li, Ping; Yang, Yanlian] Univ Chinese Acad Sci, Beijing, Peoples R China.
   [Liu, Yaxin; Shao, Bin; Liu, Xiaoran; Li, Huiping] Peking Univ, Canc Hosp & Inst, Key Lab Carcinogenesis & Translat Res, Minist Educ Beijing,Dept Breast Oncol, Beijing, Peoples R China.
C3 Chinese Academy of Sciences; Key Laboratory for Biological Effects of Nanomaterials & Nanosafety, CAS; National Center for Nanoscience & Technology, CAS; Chinese Academy of Sciences; University of Chinese Academy of Sciences, CAS; Peking University
RP Zhu, L; Li, P; Yang, YL (corresponding author), Chinese Acad Sci, Key Lab Standardizat & Measurement Nanotechnol, Key Lab Biol Effects Nanomat & Nanosafety, Ctr Excellence Nanosci,Natl Ctr Nanosci & Technol, Beijing, Peoples R China.; Zhu, L; Li, P; Yang, YL (corresponding author), Univ Chinese Acad Sci, Beijing, Peoples R China.; Li, HP (corresponding author), Peking Univ, Canc Hosp & Inst, Key Lab Carcinogenesis & Translat Res, Minist Educ Beijing,Dept Breast Oncol, Beijing, Peoples R China.
EM huipingli2012@hotmail.com; zhul@nanoctr.cn; lip@nanoctr.cn; yangyl@nanoctr.cn
FU Strategic Priority Research Program of Chinese Academy of Science [XDB36000000]; National Key Research and Development Program of China [2017YFA0205000]; National Natural Science Foundation of China [51861135103, 31971295, 21773042]; Key Research Program of Frontier Sciences [QYZDJ-SSW-SLH048]; Youth Innovation Promotion Association of Chinese Academy of Science [2018048]
CR Allard WJ, 2004, CLIN CANCER RES, V10, P6897, DOI 10.1158/1078-0432.CCR-04-0378
   Amin MB, 2017, IN: AJCC CANCER STAGING MANUAL, V0, P0
   Baccelli I, 2013, NAT BIOTECHNOL, V31, P539, DOI 10.1038/nbt.2576
   Bai LL, 2014, J MATER CHEM B, V2, P4080, DOI 10.1039/c4tb00456f
   Barok M, 2008, CANCER LETT, V260, P198, DOI 10.1016/j.canlet.2007.10.043
   Baselga J, 2012, NEW ENGL J MED, V366, P109, DOI 10.1056/NEJMoa1113216
   Beije N, 2016, NEOPLASIA, V18, P647, DOI 10.1016/j.neo.2016.08.007
   Bidard FC, 2014, LANCET ONCOL, V15, P406, DOI 10.1016/S1470-2045(14)70069-5
   Bozionellou V, 2004, CLIN CANCER RES, V10, P8185, DOI 10.1158/1078-0432.CCR-03-0094
   Budd GT, 2006, CLIN CANCER RES, V12, P6403, DOI 10.1158/1078-0432.CCR-05-1769
   Cheang MCU, 2009, JNCI-J NATL CANCER I, V101, P736, DOI 10.1093/jnci/djp082
   Chen WR, 2019, CLIN BREAST CANCER, V19, PE239, DOI 10.1016/j.clbc.2018.10.009
   Cristofanilli M, 2005, J CLIN ONCOL, V23, P1420, DOI 10.1200/JCO.2005.08.140
   Cristofanilli M, 2004, NEW ENGL J MED, V351, P781, DOI 10.1056/NEJMoa040766
   Cristofanilli M, 2019, CRIT REV ONCOL HEMAT, V134, P39, DOI 10.1016/j.critrevonc.2018.12.004
   Deutsch TM, 2020, BREAST CANCER RES TR, V182, P127, DOI 10.1007/s10549-020-05687-2
   Deutsch TM, 2020, CANCERS, V12, P0, DOI 10.3390/cancers12041055
   Diéras V, 2022, CANCER RES, V82, P0, DOI 10.1158/1538-7445.SABCS21-PD8-02
   Ebright RY, 2020, SCIENCE, V367, P1468, DOI 10.1126/science.aay0939
   Eisenhauer EA, 2009, EUR J CANCER, V45, P228, DOI 10.1016/j.ejca.2008.10.026
   Fehm T, 2007, BREAST CANCER RES, V9, P0, DOI 10.1186/bcr1783
   Fehm T, 2010, BREAST CANCER RES TR, V124, P403, DOI 10.1007/s10549-010-1163-x
   Gennari A, 2021, ANN ONCOL, V32, P1475, DOI 10.1016/j.annonc.2021.09.019
   Giordano A, 2012, ANN ONCOL, V23, P1144, DOI 10.1093/annonc/mdr434
   Giuliano M, 2014, BREAST CANCER RES, V16, P0, DOI 10.1186/s13058-014-0440-8
   Giuliano M, 2011, BREAST CANCER RES, V13, P0, DOI 10.1186/bcr2907
   Heitzer E, 2019, NAT REV GENET, V20, P71, DOI 10.1038/s41576-018-0071-5
   Jordan NV, 2016, NATURE, V537, P102, DOI 10.1038/nature19328
   Krebs MG, 2011, J CLIN ONCOL, V29, P1556, DOI 10.1200/JCO.2010.28.7045
   Li J B, 2021, ZHONGHUA YI XUE ZA ZHI, V101, P1835, DOI 10.3760/cma.j.cn112137-20210421-00954
   Li YL, 2018, CLIN CANCER RES, V24, P5261, DOI 10.1158/1078-0432.CCR-18-1205
   Liu XR, 2017, BREAST, V32, P119, DOI 10.1016/j.breast.2017.01.007
   Liu Y, 2013, BMC CANCER, V13, P0, DOI 10.1186/1471-2407-13-202
   Lucci A, 2012, LANCET ONCOL, V13, P688, DOI 10.1016/S1470-2045(12)70209-7
   Modi S, 2022, NEW ENGL J MED, V387, P9, DOI 10.1056/NEJMoa2203690
   Modi S, 2020, J CLIN ONCOL, V38, P1887, DOI 10.1200/JCO.19.02318
   Munzone E, 2010, CLIN BREAST CANCER, V10, P392, DOI 10.3816/CBC.2010.n.052
   Niikura N, 2012, J CLIN ONCOL, V30, P593, DOI 10.1200/JCO.2010.33.8889
   Pestrin M, 2009, BREAST CANCER RES TR, V118, P523, DOI 10.1007/s10549-009-0461-7
   Plaks V, 2013, SCIENCE, V341, P1186, DOI 10.1126/science.1235226
   Riethdorf S, 2007, CLIN CANCER RES, V13, P920, DOI 10.1158/1078-0432.CCR-06-1695
   Riethdorf S, 2010, CLIN CANCER RES, V16, P2634, DOI 10.1158/1078-0432.CCR-09-2042
   Schramm A, 2016, ARCH GYNECOL OBSTET, V293, P271, DOI 10.1007/s00404-015-3879-7
   Shead DA, 2022, NCCN GUIDELINES PATI, V0, P0
   Siegel RL, 2022, CA-CANCER J CLIN, V72, P7, DOI 10.3322/caac.21708
   SLAMON DJ, 1989, SCIENCE, V244, P707, DOI 10.1126/science.2470152
   Slamon DJ, 2001, NEW ENGL J MED, V344, P783, DOI 10.1056/NEJM200103153441101
   Stemmler HJ, 2005, ONKOLOGIE, V28, P95, DOI 10.1159/000082803
   Tan ZL, 2021, ONCOLOGIST, V26, PE2227, DOI 10.1002/onco.13981
   Tarantino P, 2020, J CLIN ONCOL, V38, P1951, DOI 10.1200/JCO.19.02488
   Wallwiener M, 2014, BMC CANCER, V14, P0, DOI 10.1186/1471-2407-14-512
   Wang C, 2020, BREAST CANCER RES TR, V181, P679, DOI 10.1007/s10549-020-05662-x
   Wolff AC, 2007, J CLIN ONCOL, V25, P118, DOI 10.1200/JCO.2006.09.2775
   Wolff AC, 2013, J CLIN ONCOL, V31, P3997, DOI 10.1200/JCO.2013.50.9984
   Xu JM, 2019, CLIN CANCER RES, V25, P515, DOI 10.1158/1078-0432.CCR-18-2484
   Yue CY, 2018, ONCOIMMUNOLOGY, V7, P0, DOI 10.1080/2162402X.2018.1438111
   Zhang GC, 2022, BMC MED, V20, P0, DOI 10.1186/s12916-022-02346-9
   Zhang SH, 2016, BMC CANCER, V16, P0, DOI 10.1186/s12885-016-2578-5
   Zhou JM, 2022, FRONT ONCOL, V12, P0, DOI 10.3389/fonc.2022.966624
   Zidan J, 2005, BRIT J CANCER, V93, P552, DOI 10.1038/sj.bjc.6602738
NR 60
TC 6
Z9 6
U1 5
U2 11
PU FRONTIERS MEDIA SA
PI LAUSANNE
PA AVENUE DU TRIBUNAL FEDERAL 34, LAUSANNE, CH-1015, SWITZERLAND
SN 2296-4185
EI 
J9 FRONT BIOENG BIOTECH
JI Front. Bioeng. Biotechnol.
PD SEP 28
PY 2022
VL 10
IS 
BP 
EP 
DI 10.3389/fbioe.2022.1015295
PG 17
WC Biotechnology & Applied Microbiology; Engineering, Biomedical
SC Biotechnology & Applied Microbiology; Engineering
GA 8Y8RI
UT WOS:000932959600001
PM 36246381
DA 2025-03-16
ER

PT J
AU Zhu, YW
   Liu, K
   Zhu, XL
   Qin, Q
   Zhu, H
AF Zhu, Youwen
   Liu, Kun
   Zhu, Xiaolu
   Qin, Qun
   Zhu, Hong
TI Trastuzumab deruxtecan <i>versus</i> chemotherapy for patients with HER2-low advanced breast cancer: A US-based cost-effectiveness analysis
SO FRONTIERS IN PHARMACOLOGY
LA English
DT Article
DE HER2-low advanced breast cancer; trastuzumab-deruxtecan; cost-effectiveness analysis; quality-adjusted life years; Markov model
ID cell lung-cancer; emtansine; tumors; care
AB Background: In recent years, the rise of antibody-drug conjugates (ADCs) has changed the treatment paradigm for patients with HER2-low advanced breast cancer (ABC). DESTINY-Breast04 (NCT03734029) has demonstrated the antitumor activity of trastuzumab deruxtecan (T-DXd). However, the balance between the efficacy and cost of T-DXd remains undefined. Consequently, there is a great need to assess the cost-effectiveness of T-DXd for patients with HER2-low ABC when compared with chemotherapy. Methods: A Markov decision-analytic model with a time horizon of 15 years was employed to estimate the costs and clinical efficacy of trials with the administration of T-DXd in contrast to chemotherapy alone as a later-line therapy in a group of patients with hormone receptor-positive (HR+) or negative (HR-) HER2-low ABC. The US payer perspective was taken into account when factors such as medical lifetime expenditure, incremental cost-effectiveness ratios (ICERs), and quality-adjusted life years (QALYs) were calculated. Sensitivity analyses were used to determine the model's stability. A subgroup analysis was also conducted on the HR+/HER2-low cohort. Results: T-DXd was associated with an improvement of 0.543, 0.558, and 0.789 QALYs when compared with treatment with chemotherapy for overall, HR+, and HR- HER2-low patients, respectively. However, incorporating T-DXd into later-line therapy led to increased costs ($161,406, $177,907, and $155,757), which causes the ICER for T-DXd to be $296,873, $318,944, and $197,355 per QALY. The cost of T-DXd and the patient's weight were the most influential factors for ICER. T-DXd being the dominant strategy is about 1.5%, 0.5%, and 28.0% in overall, HR+, and HR- HER2-low ABC patients, respectively. In addition, the T-DXd regimen was not cost-effective in all subgroups. Conclusion: Compared with chemotherapy, T-DXd was not cost-effective for patients with HER2-low ABC in the United States. However, it can provide more health benefits to patients with HR+/HER2-low ABC.
C1 [Zhu, Youwen; Liu, Kun; Zhu, Xiaolu; Zhu, Hong] Cent South Univ, Xiangya Hosp, Dept Oncol, Changsha, Peoples R China.
   [Zhu, Youwen; Liu, Kun; Zhu, Xiaolu; Qin, Qun; Zhu, Hong] Cent South Univ, Xiangya Hosp, Natl Clin Res Ctr Geriatr Disorders, Changsha, Peoples R China.
   [Qin, Qun] Cent South Univ, Xiangya Hosp, Natl Inst Drug Clin Trial, Changsha, Peoples R China.
C3 Central South University; Central South University; Central South University
RP Zhu, H (corresponding author), Cent South Univ, Xiangya Hosp, Dept Oncol, Changsha, Peoples R China.; Qin, Q; Zhu, H (corresponding author), Cent South Univ, Xiangya Hosp, Natl Clin Res Ctr Geriatr Disorders, Changsha, Peoples R China.; Qin, Q (corresponding author), Cent South Univ, Xiangya Hosp, Natl Inst Drug Clin Trial, Changsha, Peoples R China.
EM zhuhong0719@126.com; qinqun8087@hotmail.com
FU Clinical Research Project of Xiangya Hospital;  [2016L06]
CR [Anonymous], 2022, NATIONAL COMPREHENSIVE CANCER NETWORK CLINICAL PRACTICE GUILDELINES IN ONCOLOGY: DISTRESS MANAGEMENT, V0, P0
   Burris HA, 2011, J CLIN ONCOL, V29, P398, DOI 10.1200/JCO.2010.29.5865
   Centers for Disease Control and Prevention, 2022, PROT PAT PREV HARM I, V0, P0
   Chandra A, 2017, NEW ENGL J MED, V377, P103, DOI 10.1056/NEJMp1705035
   Cms, 2022, CTR MED MED SERV, V0, P0
   Cook MM, 2021, ONCOLOGIST, V26, P101, DOI 10.1002/onco.13609
   Cortes J, 2011, LANCET, V377, P914, DOI 10.1016/S0140-6736(11)60070-6
   da Silva BR, 2017, NUTRITION, V42, P99, DOI 10.1016/j.nut.2017.04.008
   Darnis S, 2012, QJM-INT J MED, V105, P769, DOI 10.1093/qjmed/hcs060
   Ding D, 2021, J NATL COMPR CANC NE, V19, P1141, DOI 10.6004/jnccn.2020.7796
   Doi T, 2017, LANCET ONCOL, V18, P1512, DOI 10.1016/S1470-2045(17)30604-6
   Fehrenbacher L, 2020, J CLIN ONCOL, V38, P0, DOI 10.1200/JCO.19.01455
   Gampenrieder SP, 2021, BREAST CANCER RES, V23, P0, DOI 10.1186/s13058-021-01492-x
   Gogate A, 2021, JNCI CANCER SPECT, V5, P0, DOI 10.1093/jncics/pkab063
   Han JQ, 2020, LUNG CANCER, V146, P42, DOI 10.1016/j.lungcan.2020.05.011
   Horisawa N, 2022, BREAST CANCER-TOKYO, V29, P234, DOI 10.1007/s12282-021-01303-3
   Kaufman PA, 2015, J CLIN ONCOL, V33, P594, DOI 10.1200/JCO.2013.52.4892
   Le QA, 2016, BREAST CANCER RES TR, V159, P565, DOI 10.1007/s10549-016-3958-x
   Liu Q, 2021, FRONT ONCOL, V11, P0, DOI 10.3389/fonc.2021.699781
   Lloyd A, 2006, BRIT J CANCER, V95, P683, DOI 10.1038/sj.bjc.6603326
   Mailankody S, 2015, JAMA ONCOL, V1, P539, DOI 10.1001/jamaoncol.2015.0373
   Miranda Romero Patricia, 2015, FARM HOSP., V39, P171, DOI 10.7399/fh.2015.39.3.8912
   Modi S, 2022, NEW ENGL J MED, V387, P9, DOI 10.1056/NEJMoa2203690
   National Cancer Institute, 2021, SURV EP END RES PROG, V0, P0
   Schettini F, 2021, NPJ BREAST CANCER, V7, P0, DOI 10.1038/s41523-020-00208-2
   Siegel RL, 2016, CA-CANCER J CLIN, V66, P7, DOI 10.3322/caac.21332
   SLAMON DJ, 1987, SCIENCE, V235, P177, DOI 10.1126/science.3798106
   Squires H, 2016, PHARMACOECONOMICS, V34, P673, DOI 10.1007/s40273-016-0386-z
   Sullivan R, 2011, LANCET ONCOL, V12, P933, DOI 10.1016/S1470-2045(11)70141-3
   Tarantino P, 2020, J CLIN ONCOL, V38, P1951, DOI 10.1200/JCO.19.02488
   Tartari F, 2017, CANCER TREAT REV, V60, P12, DOI 10.1016/j.ctrv.2017.08.005
   Us Bureau of Labor Statistics, 2022, CPI INFL CALC, V0, P0
   Wan XM, 2019, JAMA ONCOL, V5, P491, DOI 10.1001/jamaoncol.2018.7086
   Wang YC, 2021, FRONT MED-LAUSANNE, V8, P0, DOI 10.3389/fmed.2021.658747
   WHO, 2022, BREAST CANCER, V0, P0
   Wu QJ, 2020, FRONT ONCOL, V10, P0, DOI 10.3389/fonc.2020.01336
   Zhang HH, 2021, CLIN DRUG INVEST, V41, P569, DOI 10.1007/s40261-021-01035-4
   Zhang YJ, 2019, CLIN THER, V41, P1175, DOI 10.1016/j.clinthera.2019.04.033
   Zhu YW, 2021, COST EFFECT RESOUR A, V19, P0, DOI 10.1186/s12962-021-00329-w
NR 39
TC 11
Z9 11
U1 0
U2 8
PU FRONTIERS MEDIA SA
PI LAUSANNE
PA AVENUE DU TRIBUNAL FEDERAL 34, LAUSANNE, CH-1015, SWITZERLAND
SN 
EI 1663-9812
J9 FRONT PHARMACOL
JI Front. Pharmacol.
PD OCT 28
PY 2022
VL 13
IS 
BP 
EP 
DI 10.3389/fphar.2022.1025243
PG 10
WC Pharmacology & Pharmacy
SC Pharmacology & Pharmacy
GA 6G0RN
UT WOS:000884468400001
PM 36386213
DA 2025-03-16
ER

PT J
AU Moutafi, M
   Robbins, CJ
   Yaghoobi, V
   Fernandez, A
   Martinez-Morilla, S
   Xirou, V
   Bai, YL
   Song, Y
   Gaule, P
   Krueger, J
   Bloom, K
   Hill, S
   Liebler, DC
   Fulton, R
   Rimm, DL
AF Moutafi, Myrto
   Robbins, Charles J.
   Yaghoobi, Vesal
   Fernandez, Aileen, I
   Martinez-Morilla, Sandra
   Xirou, Vasiliki
   Bai, Yalai
   Song, Yan
   Gaule, Patricia
   Krueger, Joseph
   Bloom, Kenneth
   Hill, Salisha
   Liebler, Daniel C.
   Fulton, Regan
   Rimm, David L.
TI Quantitative measurement of HER2 expression to subclassify <i>ERBB2</i> unamplified breast cancer
SO LABORATORY INVESTIGATION
LA English
DT Article
ID protein expression; trastuzumab; validation; guide
AB The efficacy of the antibody drug conjugate (ADC) Trastuzumab deruxtecan (T-DXd) in HER2 low breast cancer patients suggests that the historical/conventional assays for HER2 may need revision for optimal patient care. Specifically, the conventional assay is designed to distinguish amplified HER2 from unamplified cases but is not sensitive enough to stratify the lower ranges of HER2 expression. Here we determine the optimal dynamic range for unamplified HER2 detection in breast cancer and then redesign an assay to increase the resolution of the assay to stratify HER2 expression in unamplified cases. We used the AQUA (TM) method of quantitative immunofluorescence to test a range of antibody concentrations to maximize the sensitivity within the lower range of HER2 expression. Then, using a cell line microarray with HER2 protein measured by mass spectrometry we determined the amount of HER2 protein in units of attomols/mm(2). Then by calculation of the limits of detection, quantification, and linearity of this assay we determined that low HER2 range expression in unamplified cell lines is between 2 and 20 attomol/mm(2). Finally, application of this assay to a serial collection of 364 breast cancer cases from Yale shows 67% of the population has HER2 expression above the limit of quantification and below the levels seen in HER2 amplified breast cancer. In the future, this assay could be used to determine the levels of HER2 required for response to T-DXd or similar HER2 conjugated ADCs. The antibody drug conjugate (ADC) Trastuzumab deruxtecan (T-DXd) has shown activity in breast cancer with low levels of HER2 expression. The historical/conventional assays for HER2 were designed separate high levels of HER2 from intermediate levels and show no expression in the low range. In this study, we determine the optimal dynamic range for unamplified HER2 detection in breast cancer and then design a quantitative assay to stratify HER2 expression in unamplified cases. Assessment of HER2 protein in the optimal dynamic range will ultimately help select the optimal patients for T-DXd and this work can serve as a model for other assays for ADCs where pathology reads may be less accurate that protein measurements.
C1 [Moutafi, Myrto; Robbins, Charles J.; Yaghoobi, Vesal; Fernandez, Aileen, I; Martinez-Morilla, Sandra; Xirou, Vasiliki; Bai, Yalai; Song, Yan; Gaule, Patricia; Rimm, David L.] Yale Sch Med, Dept Pathol, New Haven, CT USA.
   [Moutafi, Myrto] Attikon Univ Hosp, Dept Propaedeut Internal Med 2, Oncol, Athens, Greece.
   [Krueger, Joseph; Bloom, Kenneth] Invicro, Boston, MA USA.
   [Hill, Salisha; Liebler, Daniel C.] Protypia Inc, Nashville, TN USA.
   [Fulton, Regan] Array Sci LLC, Sausalito, CA USA.
   [Rimm, David L.] Yale Sch Med, Dept Med Oncol, New Haven, CT 06510 USA.
C3 Yale University; University Hospital Attikon; Yale University
RP Rimm, DL (corresponding author), Yale Sch Med, Dept Med Oncol, New Haven, CT 06510 USA.
EM david.rimm@yale.edu
FU InviCRO/Konica/Minolta; Breast Cancer Research Foundation (DLR); Yale Cancer Cancer [P30CA016359]; Hellenic Society of Medical Oncologists (HESMO)
CR Bai YL, 2011, LAB INVEST, V91, P1253, DOI 10.1038/labinvest.2011.75
   Bankhead P, 2017, SCI REP-UK, V7, P0, DOI 10.1038/s41598-017-17204-5
   Camp RL, 2002, NAT MED, V8, P1323, DOI 10.1038/nm791
   Carvajal-Hausdorf DE, 2015, LAB INVEST, V95, P385, DOI 10.1038/labinvest.2014.157
   DeFazio-Eli L, 2011, BREAST CANCER RES, V13, P0, DOI 10.1186/bcr2866
   Fernandez AI, 2022, JAMA ONCOL, V8, P0, DOI 10.1001/jamaoncol.2021.7239
   González AG, 2007, TRAC-TREND ANAL CHEM, V26, P227, DOI 10.1016/j.trac.2007.01.009
   Howie LJ, 2019, CLIN CANCER RES, V25, P2949, DOI 10.1158/1078-0432.CCR-18-3003
   Huber L, 1998, VALIDATION QUALIFICA, V0, P0, DOI DOI 10.3109/9780849382680
   Hubert P, 1999, ANAL CHIM ACTA, V391, P135, DOI 10.1016/S0003-2670(99)00106-3
   Hudis CA, 2007, NEW ENGL J MED, V357, P39, DOI 10.1056/NEJMra043186
   Inczedy J, 1998, IUPAC COMPENDIUM OF ANALYTICAL NOMENCLATURE. DEFINITIVE RULES 1997, V3rd ed., P0
   Koleva-Kolarova RG, 2017, CANCER TREAT REV, V55, P16, DOI 10.1016/j.ctrv.2017.01.001
   Liebler DC, 2020, SCI REP-UK, V10, P0, DOI 10.1038/s41598-020-66902-0
   MacLean B, 2010, BIOINFORMATICS, V26, P966, DOI 10.1093/bioinformatics/btq054
   McCabe A, 2005, JNCI-J NATL CANCER I, V97, P1808, DOI 10.1093/jnci/dji427
   Moatamed NA, 2011, AM J CLIN PATHOL, V136, P754, DOI 10.1309/AJCP99WZGBPKCXOQ
   Modi S, 2020, J CLIN ONCOL, V38, P1887, DOI 10.1200/JCO.19.02318
   Modi S, 2020, NEW ENGL J MED, V382, P610, DOI 10.1056/NEJMoa1914510
   Morales-Betanzos CA, 2017, MOL CELL PROTEOMICS, V16, P1705, DOI 10.1074/mcp.RA117.000037
   Murthy RK, 2020, NEW ENGL J MED, V382, P597, DOI 10.1056/NEJMoa1914609
   Nakada T, 2019, CHEM PHARM BULL, V67, P173, DOI 10.1248/cpb.c18-00744
   Onsum MD, 2013, AM J PATHOL, V183, P1446, DOI 10.1016/j.ajpath.2013.07.015
   Pegram MD, 1998, J CLIN ONCOL, V16, P2659, DOI 10.1200/JCO.1998.16.8.2659
   Rugo HS, 2021, JAMA ONCOL, V7, P573, DOI 10.1001/jamaoncol.2020.7932
   Ryan Q, 2008, ONCOLOGIST, V13, P1114, DOI 10.1634/theoncologist.2008-0816
   Saura C, 2020, J CLIN ONCOL, V38, P3138, DOI 10.1200/JCO.20.00147
   Schrohl AS, 2011, HISTOPATHOLOGY, V59, P975, DOI 10.1111/j.1365-2559.2011.04034.x
   Siddiqui S, 2010, BREAST CANCER RES, V12, P0, DOI 10.1186/bcr2782
   Subik K, 2010, BREAST CANCER-BASIC, V4, P35
   Tarantino P, 2020, J CLIN ONCOL, V38, P1951, DOI 10.1200/JCO.19.02488
   von Minckwitz G, 2019, NEW ENGL J MED, V380, P617, DOI 10.1056/NEJMoa1814017
   Wolff AC, 2018, J CLIN ONCOL, V36, P2105, DOI 10.5858/arpa.2018-0902-SA
NR 33
TC 76
Z9 78
U1 0
U2 12
PU ELSEVIER SCIENCE INC
PI NEW YORK
PA STE 800, 230 PARK AVE, NEW YORK, NY 10169 USA
SN 0023-6837
EI 1530-0307
J9 LAB INVEST
JI Lab. Invest.
PD OCT 15
PY 2022
VL 102
IS 10
BP 1101
EP 1108
DI 10.1038/s41374-022-00804-9
EA MAY 2022
PG 8
WC Medicine, Research & Experimental; Pathology
SC Research & Experimental Medicine; Pathology
GA 4W1XK
UT WOS:000799543500001
DA 2025-03-16
ER

PT J
AU Di Cosimo, S
   La Rocca, E
   Ljevar, S
   De Santis, MC
   Bini, M
   Cappelletti, V
   Valenti, M
   Baili, P
   de Braud, FG
   Folli, S
   Scaperrotta, G
   Volpi, C
   Vingiani, A
   Vernieri, C
   Verderio, P
   Miceli, R
   Pruneri, G
AF Di Cosimo, Serena
   La Rocca, Eliana
   Ljevar, Silva
   De Santis, Maria Carmen
   Bini, Marta
   Cappelletti, Vera
   Valenti, Marta
   Baili, Paolo
   de Braud, Filippo G.
   Folli, Secondo
   Scaperrotta, Gianfranco
   Volpi, Chiara
   Vingiani, Andrea
   Vernieri, Claudio
   Verderio, Paolo
   Miceli, Rosalba
   Pruneri, Giancarlo
TI Moving HER2-low breast cancer predictive and prognostic data from clinical trials into the real world
SO FRONTIERS IN MOLECULAR BIOSCIENCES
LA English
DT Article
DE HER2-low; breast cancer; neoadjuvant chemotherapy; predictive; prognostic
ID expression; tumors; level
AB Background: Previous data, mostly from clinical trials, reported that HER2-low status is associated with low pathological complete response (pCR), and favourable prognosis. Since these findings suggest the existence of an additional breast cancer subtype, we questioned if the predictive/prognostic value of HER2-low was also relevant in the real world. Methods: Data from non-metastatic breast cancer patients treated with neoadjuvant chemotherapy and surgery (2009-2020) were retrieved from our institutional prospectively-maintained registry. Univariable and multivariable logistic models were implemented to study the association between pCR and baseline HER2 status. Univariable analysis of disease-free survival (DFS) was performed through Kaplan-Meier survival curves and log-rank tests. Results: Starting from a total of 790 consecutive cases, we identified 444 newly-diagnosed breast cancer patients featuring HER2 immunohistochemistry (IHC) 0 (HER2-0, n = 109), and 1 + or IHC 2+/in situ hybridization negative (HER2-low, n = 335) receiving anthracycline and taxane-based regimens in 88.9% of cases. Most of the patients were diagnosed with stage II (67.3%) and there was no difference of disease presentation according to HER2-status. pCR was attained by 71 (16.0%) patients and was significantly associated with increased DFS (p = 0.031). Compared to HER2-0, HER2-low cases were more likely hormone receptor-positive (81.2% vs. 43.1%, p < 0.001), well-differentiated (47.5% vs. 26.6%, p = 0.001), less proliferative (21.5% vs. 8.3%, p = 0.001) and less responsive to treatment (pCR 11.6% vs. 29.4%, p < 0.0001). There was no difference in DFS according to HER2 status, though hormone-receptor (HR) negative/HER2-low cases tended to have a worse prognosis compared to HR-negative/HER2-0. By pCR achievement, 3-years DFS was 87.5.% (75.1-100%) vs. 71.6% (65.9-77.8%) (p = 0.161) in HER2-low and 89.1% (75.8-100%) vs. 72.1% (59.7-87.0%) (p = 0.092) in HER2-0. Conclusion: Our real-world data show that HER2-low breast cancer patients represent roughly a half of the cases treated with neoadjuvant therapy, and have poor treatment response. In absence of pCR, HER2-low breast cancer patients have a dismal prognosis, especially when primary tumor hormone receptor status is negative. Studies are therefore needed to define the biology of these tumors for new therapeutic targets and to incorporate HER2-targeting agents in early-stage treatment.
C1 [Di Cosimo, Serena] Fdn IRCCS Ist Nazl Tumori, Dept Appl Res & Technol Dev, Integrated Biol Platform Unit, Milan, Italy.
   [La Rocca, Eliana; De Santis, Maria Carmen; Bini, Marta] Fdn IRCCS Ist Nazl Tumori, Radiat Oncol 1, Milan, Italy.
   [La Rocca, Eliana; De Santis, Maria Carmen; Bini, Marta; de Braud, Filippo G.; Folli, Secondo; Scaperrotta, Gianfranco; Volpi, Chiara; Vingiani, Andrea; Vernieri, Claudio; Pruneri, Giancarlo] Fdn IRCCS Ist Nazl Tumori, Breast Unit, Milan, Italy.
   [Ljevar, Silva; Miceli, Rosalba] Fdn IRCCS Ist Nazl Tumori, Dept Appl Res & Technol Dev, Clin Epidemiol & Trial Org Unit, Milan, Italy.
   [Cappelletti, Vera; Valenti, Marta] Fdn IRCCS Ist Nazl Tumori, Dept Appl Res & Technol Dev, Biomarkers Unit, Milan, Italy.
   [Baili, Paolo; Vernieri, Claudio] Fdn IRCCS Ist Nazl Tumori, Analyt Epidemiol & Hlth Impact Unit, Milan, Italy.
   [de Braud, Filippo G.] Fdn IRCCS Ist Nazl Tumori, Dept Med Oncol, Milan, Italy.
   [de Braud, Filippo G.; Volpi, Chiara; Vingiani, Andrea; Pruneri, Giancarlo] Univ Milan, Sch Med, Milan, Italy.
   [Scaperrotta, Gianfranco] Fdn IRCCS Ist Nazl Tumori, Radiol Unit, Milan, Italy.
   [Volpi, Chiara; Vingiani, Andrea; Pruneri, Giancarlo] Fdn IRCCS Ist Nazl Tumori, Dept Pathol, Milan, Italy.
   [Vernieri, Claudio] IFOM ETS AIRC Inst Mol Oncol, Milan, Italy.
   [Verderio, Paolo] Fdn IRCCS Ist Nazl Tumori, Bioinformat & Biostat Unit, Milan, Italy.
C3 Fondazione IRCCS Istituto Nazionale Tumori Milan; Fondazione IRCCS Istituto Nazionale Tumori Milan; Fondazione IRCCS Istituto Nazionale Tumori Milan; Fondazione IRCCS Istituto Nazionale Tumori Milan; Fondazione IRCCS Istituto Nazionale Tumori Milan; Fondazione IRCCS Istituto Nazionale Tumori Milan; Fondazione IRCCS Istituto Nazionale Tumori Milan; University of Milan; Fondazione IRCCS Istituto Nazionale Tumori Milan; Fondazione IRCCS Istituto Nazionale Tumori Milan; IFOM - FIRC Institute of Molecular Oncology; Fondazione IRCCS Istituto Nazionale Tumori Milan
RP Di Cosimo, S (corresponding author), Fdn IRCCS Ist Nazl Tumori, Dept Appl Res & Technol Dev, Integrated Biol Platform Unit, Milan, Italy.
EM serena.dicosimo@istitutotumori.mi.it
CR Agostinetto E, 2021, CANCERS, V13, P0, DOI 10.3390/cancers13112824
   Alves FR, 2022, CUREUS J MED SCIENCE, V14, P0, DOI 10.7759/cureus.22330
   American Joint Committee on Cancer, 2017, AJCC CANCER STAGING MANUAL, V8th, P0
   Baili P, 2015, TUMORI, V101, P440, DOI 10.5301/tj.5000341
   Baselga J, 2017, CRIT REV ONCOL HEMAT, V119, P113, DOI 10.1016/j.critrevonc.2017.10.001
   Citri A, 2006, NAT REV MOL CELL BIO, V7, P505, DOI 10.1038/nrm1962
   Leite LD, 2021, BREAST CANCER RES TR, V190, P155, DOI 10.1007/s10549-021-06365-7
   Denkert C, 2021, LANCET ONCOL, V22, P1151, DOI 10.1016/S1470-2045(21)00301-6
   Doi T, 2017, LANCET ONCOL, V18, P1512, DOI 10.1016/S1470-2045(17)30604-6
   Domergue C, 2022, CANCERS, V14, P0, DOI 10.3390/cancers14102509
   Eggemann H, 2015, ENDOCR-RELAT CANCER, V22, P725, DOI 10.1530/ERC-15-0335
   FREEMAN GH, 1951, BIOMETRIKA, V38, P141, DOI 10.1093/biomet/38.1-2.141
   Gilcrease MZ, 2009, AM J SURG PATHOL, V33, P759, DOI 10.1097/PAS.0b013e31819437f9
   Hammond MEH, 2010, J CLIN ONCOL, V28, P2784, DOI 10.1200/JCO.2009.25.6529
   Ignatov T, 2015, BREAST CANCER RES TR, V151, P357, DOI 10.1007/s10549-015-3407-2
   Jacot W, 2021, CANCERS, V13, P0, DOI 10.3390/cancers13236059
   Modi S, 2022, NEW ENGL J MED, V387, P9, DOI 10.1056/NEJMoa2203690
   Modi S, 2020, J CLIN ONCOL, V38, P1887, DOI 10.1200/JCO.19.02318
   Pernas S, 2020, CURR OPIN ONCOL, V32, P545, DOI 10.1097/CCO.0000000000000685
   Pondé N, 2019, CURR TREAT OPTION ON, V20, P0, DOI 10.1007/s11864-019-0633-6
   Rinnerthaler G, 2019, INT J MOL SCI, V20, P0, DOI 10.3390/ijms20051115
   Rossi V, 2012, ONCOLOGIST, V17, P1418, DOI 10.1634/theoncologist.2012-0194
   Schettini F, 2021, NPJ BREAST CANCER, V7, P0, DOI 10.1038/s41523-020-00208-2
   Shui RH, 2020, CLIN BREAST CANCER, V20, PE65, DOI 10.1016/j.clbc.2019.07.013
   SLAMON DJ, 1989, SCIENCE, V244, P707, DOI 10.1126/science.2470152
   Tarantino P, 2020, J CLIN ONCOL, V38, P1951, DOI 10.1200/JCO.19.02488
   Tzahar E, 1996, MOL CELL BIOL, V16, P5276
   US National Library of Medicine, 2022, CLINICALTRIALS GOV, V0, P0
   Yarden Y, 2001, NAT REV MOL CELL BIO, V2, P127, DOI 10.1038/35052073
   Zhang GC, 2022, BMC MED, V20, P0, DOI 10.1186/s12916-022-02346-9
NR 30
TC 18
Z9 18
U1 1
U2 5
PU FRONTIERS MEDIA SA
PI LAUSANNE
PA AVENUE DU TRIBUNAL FEDERAL 34, LAUSANNE, CH-1015, SWITZERLAND
SN 
EI 2296-889X
J9 FRONT MOL BIOSCI
JI Front. Mol. Biosci.
PD SEP 26
PY 2022
VL 9
IS 
BP 
EP 
DI 10.3389/fmolb.2022.996434
PG 11
WC Biochemistry & Molecular Biology
SC Biochemistry & Molecular Biology
GA 5S8OK
UT WOS:000875442000001
PM 36225259
DA 2025-03-16
ER

PT J
AU Zhang, HA
   Karakas, C
   Tyburski, H
   Turner, BM
   Peng, Y
   Wang, X
   Katerji, H
   Schiffhauer, L
   Hicks, DG
AF Zhang, Huina
   Karakas, Cansu
   Tyburski, Haley
   Turner, Bradley M.
   Peng, Yan
   Wang, Xi
   Katerji, Hani
   Schiffhauer, Linda
   Hicks, David G.
TI HER2-low breast cancers: Current insights and future directions
SO SEMINARS IN DIAGNOSTIC PATHOLOGY
LA English
DT Article
DE HER2; HER2-low; Breast cancer; Pathology; Biology; Trastuzumab-deruxtecan; T-Dxd
ID phase-ii; receptor; trastuzumab; immunohistochemistry; expression; efficacy; safety; core
AB In light of the significant clinical benefits of novel HER2-targeting antibody-drug conjugates in advanced HER2-low expressing breast cancers in recent phases I and III clinical trials, particularly trastuzumab-deruxtecan (T-Dxd), the new "HER2-low " category in breast cancers (breast cancer with a HER2 IHC score of 1+, or 2+ without gene amplification) has gained increasing attention. In the past year, "HER2-low " breast cancers have been under active investigation by both oncologists and pathologists. In this current review, we update the recent cutting -edge research on HER2-low breast cancers, with a focus on the biology of HER2-low breast cancers, the issues on the identification of HER2-low breast cancers by immunohistochemistry in current practice of pathology, and the future directions in this emerging category in breast cancers.
C1 [Zhang, Huina; Karakas, Cansu; Turner, Bradley M.; Wang, Xi; Katerji, Hani; Schiffhauer, Linda; Hicks, David G.] Univ Rochester, Dept Pathol, Med Ctr, Rochester, NY 14627 USA.
   [Tyburski, Haley] Univ Rochester, Class 2024, Rochester, NY USA.
   [Peng, Yan] Univ Texas Southwestern Med Ctr, Dept Pathol, Dallas, TX USA.
C3 University of Rochester; University of Rochester; University of Texas System; University of Texas Southwestern Medical Center Dallas
RP Zhang, HA (corresponding author), Univ Rochester, Dept Pathol, Med Ctr, Rochester, NY 14627 USA.
EM Huina_zhang@urmc.rochester.edu
CR Agostinetto E, 2021, CANCERS, V13, P0, DOI 10.3390/cancers13112824
   Allison KH, 2022, JAMA ONCOL, V8, P0, DOI 10.1001/jamaoncol.2021.7082
   Alves FR, 2022, CUREUS J MED SCIENCE, V14, P0, DOI 10.7759/cureus.22330
   Banerji U, 2019, LANCET ONCOL, V20, P1124, DOI 10.1016/S1470-2045(19)30328-6
   Burris HA, 2011, J CLIN ONCOL, V29, P398, DOI 10.1200/JCO.2010.29.5865
   Chen MD, 2022, BREAST CANCER-TOKYO, V29, P844, DOI 10.1007/s12282-022-01364-y
   Chen XS, 2012, BREAST CANCER RES TR, V134, P957, DOI 10.1007/s10549-012-1990-z
   Leite LD, 2021, BREAST CANCER RES TR, V190, P155, DOI 10.1007/s10549-021-06365-7
   Denkert C, 2021, LANCET ONCOL, V22, P1151, DOI 10.1016/S1470-2045(21)00301-6
   Diéras V, 2022, CANCER RES, V82, P0, DOI 10.1158/1538-7445.SABCS21-PD8-02
   Domergue C, 2022, CANCERS, V14, P0, DOI 10.3390/cancers14102509
   Douganiotis George, 2022, CANCER DIAGN PROGN, V2, P316, DOI 10.21873/cdp.10111
   Fehrenbacher L, 2020, J CLIN ONCOL, V38, P0, DOI 10.1200/JCO.19.01455
   Fernandez AI, 2022, JAMA ONCOL, V8, P0, DOI 10.1001/jamaoncol.2021.7239
   Gampenrieder SP, 2021, BREAST CANCER RES, V23, P0, DOI 10.1186/s13058-021-01492-x
   Gianni L, 2010, J CLIN ONCOL, V28, P1131, DOI 10.1200/JCO.2009.24.1661
   Harigopal M, 2010, AM J PATHOL, V176, P1639, DOI 10.2353/ajpath.2010.090711
   Hicks DG, 2018, BMC CANCER, V18, P0, DOI 10.1186/s12885-018-5172-1
   Hicks DG, 2015, AM J CLIN PATHOL, V144, P533, DOI 10.1309/AJCPP28EQMVAEJIH
   Horisawa N, 2022, BREAST CANCER-TOKYO, V29, P234, DOI 10.1007/s12282-021-01303-3
   Huang WD, 2010, AM J CLIN PATHOL, V134, P303, DOI 10.1309/AJCP3BZY4YAFNTRG
   Jacot W, 2021, CANCERS, V13, P0, DOI 10.3390/cancers13236059
   Jensen K, 2017, MODERN PATHOL, V30, P180, DOI 10.1038/modpathol.2016.176
   Kennedy JJ, 2021, CLIN CHEM, V67, P1008, DOI 10.1093/clinchem/hvab047
   Krop IE, 2012, J CLIN ONCOL, V30, P3234, DOI 10.1200/JCO.2011.40.5902
   Larson Jeffrey S, 2010, PATHOLOG RES INT, V2010, P814176, DOI 10.4061/2010/814176
   Layfield LJ, 2016, PATHOL RES PRACT, V212, P190, DOI 10.1016/j.prp.2015.11.016
   Li YQ, 2022, FRONT ONCOL, V11, P0, DOI 10.3389/fonc.2021.774577
   Mass Robert D, 2005, CLIN BREAST CANCER, V6, P240, DOI 10.3816/CBC.2005.n.026
   Miglietta F, 2022, NPJ BREAST CANCER, V8, P0, DOI 10.1038/s41523-022-00434-w
   Miglietta F, 2021, NPJ BREAST CANCER, V7, P0, DOI 10.1038/s41523-021-00343-4
   Modi S, 2022, NEW ENGL J MED, V387, P9, DOI 10.1056/NEJMoa2203690
   Modi S, 2020, J CLIN ONCOL, V38, P1887, DOI 10.1200/JCO.19.02318
   Moutafi M, 2022, LAB INVEST, V102, P1101, DOI 10.1038/s41374-022-00804-9
   Mutai R, 2021, BREAST, V60, P62, DOI 10.1016/j.breast.2021.08.016
   Pegram MD, 1998, J CLIN ONCOL, V16, P2659, DOI 10.1200/JCO.1998.16.8.2659
   Rosso C, 2022, CLIN BREAST CANCER, V22, P391, DOI 10.1016/j.clbc.2022.02.008
   Schettini F, 2021, NPJ BREAST CANCER, V7, P0, DOI 10.1038/s41523-020-00208-2
   Scott M, 2021, J CLIN ONCOL, V0, P39
   Tan RSYC, 2022, BMC MED, V20, P0, DOI 10.1186/s12916-022-02284-6
   Tarantino P, 2022, JAMA ONCOL, V8, P1177, DOI 10.1001/jamaoncol.2022.2286
   Tarantino P, 2022, EUR J CANCER, V163, P35, DOI 10.1016/j.ejca.2021.12.022
   Vogel CL, 2002, J CLIN ONCOL, V20, P719, DOI 10.1200/JCO.2002.20.3.719
   Wolff AC, 2007, ARCH PATHOL LAB MED, V131, P18, DOI 10.1043/1543-2165(2007)131[18:ASOCCO]2.0.CO;2
   Wolff AC, 2018, J CLIN ONCOL, V36, P2105, DOI 10.5858/arpa.2018-0902-SA
   Wolff AC, 2013, J CLIN ONCOL, V31, P3997, DOI 10.1200/JCO.2013.50.9984
   Won HS, 2022, BREAST CANCER RES, V24, P0, DOI 10.1186/s13058-022-01519-x
   Xu K, 2022, J MOL DIAGN, V24, P775, DOI 10.1016/j.jmoldx.2022.04.002
   Yardley DA, 2015, BREAST CANCER RES, V17, P0, DOI 10.1186/s13058-015-0543-x
   Zhang GC, 2022, BMC MED, V20, P0, DOI 10.1186/s12916-022-02346-9
   Zhang H, 2022, US CANADIAN ACAD PAT, V0, P0
   Zhang HN, 2022, MODERN PATHOL, V35, P1075, DOI 10.1038/s41379-022-01019-5
   Zhang HA, 2022, AM J CLIN PATHOL, V157, P328, DOI 10.1093/ajcp/aqab117
NR 53
TC 26
Z9 27
U1 4
U2 42
PU W B SAUNDERS CO-ELSEVIER INC
PI PHILADELPHIA
PA 1600 JOHN F KENNEDY BOULEVARD, STE 1800, PHILADELPHIA, PA 19103-2899 USA
SN 0740-2570
EI 1930-1111
J9 SEMIN DIAGN PATHOL
JI Semin. Diagn. Pathol.
PD SEP 15
PY 2022
VL 39
IS 5
BP 305
EP 312
DI 10.1053/j.semdp.2022.07.003
EA AUG 2022
PG 8
WC Medical Laboratory Technology; Pathology
SC Medical Laboratory Technology; Pathology
GA 3Y7BR
UT WOS:000843877200001
PM 35872032
DA 2025-03-16
ER

PT J
AU Kang, S
   Lee, SH
   Lee, HJ
   Jeong, H
   Jeong, JH
   Kim, JE
   Ahn, JH
   Jung, KH
   Gong, G
   Kim, HH
   Lee, S
   Lee, J
   Kim, SB
AF Kang, Sora
   Lee, So H.
   Lee, Hee J.
   Jeong, Hyehyun
   Jeong, Jae H.
   Kim, Jeong E.
   Ahn, Jin-Hee
   Jung, Kyung H.
   Gong, Gyungyub
   Kim, Hak H.
   Lee, Saebyeol
   Lee, Jongwon
   Kim, Sung-Bae
TI Pathological complete response, long-term outcomes, and recurrence patterns in HER2-low versus HER2-zero breast cancer after neoadjuvant chemotherapy
SO EUROPEAN JOURNAL OF CANCER
LA English
DT Article
DE Breast cancer; HER2-low; HER2-zero; Prognosis; Pathological complete response
ID expression
AB Background: The interest in HER2-low breast cancer (BC) has increased in recent years with the development of novel anti-HER2 antibody-drug conjugates. Here, we investi-gated the clinical outcomes and relapse patterns of patients with HER2-low or-zero BCs in an Asian population.Methods: We retrospectively identified HER2-low or-zero BC patients with stage I-III tu-mours who were treated with neoadjuvant chemotherapy and underwent curative surgery, be-tween 2014 and 2018 at Asan Medical Center, Seoul, Korea.Results: A total of 818 and 754 HER2-zero and HER2-low BC patients, respectively, were consecutively included in this analysis. The HER2-low group had more hormone receptor [HR]-positive patients (81% versus 56%, P < 0.001). The HER2-zero group had a higher pro-portion of patients who achieved pathological complete response (pCR) (14.7% versus 9.8%, P Z 0.003); however, no significant differences of pCR rate by HER2 status were identified inthe HR-positive (P = 0.4) and HR-negative groups (P = 0.3) when analysed separately. The HER2-low BC cases had higher 5-year overall survival (OS) and disease-free survival (DFS) rates (P < 0.001 for OS; P = 0.002 for DFS); however, no differences were observed in terms of OS and DFS by HER2 status in the HR-positive group (P = 0.21 for OS and P = 0.66 for DFS).Conclusions: Our current findings do not support that HER2-low BC had different biology and clinical features compared to HER2-zero BC in patients who treated with neoadjuvant chemotherapy. However, the prognostic impact of HER2-low status in BC remains controver-sial; thus warranting further research. 2022 The Author(s). Published by Elsevier Ltd. This is an open access article under the CC BY license (http://creativecommons.org/licenses/by/4.0/).
C1 [Kang, Sora; Lee, So H.; Jeong, Hyehyun; Jeong, Jae H.; Kim, Jeong E.; Ahn, Jin-Hee; Jung, Kyung H.; Kim, Sung-Bae] Univ Ulsan, Asan Med Ctr, Dept Oncol, Coll Med, Seoul, South Korea.
   [Kang, Sora] Chungnam Natl Univ Hosp, Dept Internal Med, Div Hemato oncol, Daejeon, South Korea.
   [Lee, Hee J.; Gong, Gyungyub] Univ Ulsan, Asan Med Ctr, Dept Pathol, Coll Med, Seoul, South Korea.
   [Kim, Hak H.] Univ Ulsan, Asan Med Ctr, Dept Radiol, Coll Med, Seoul, South Korea.
   [Lee, Saebyeol; Lee, Jongwon] Univ Ulsan, Asan Med Ctr, Dept Surg, Div Breast Surg,Coll Med, Seoul, South Korea.
   [Kim, Sung-Bae] Univ Ulsan, Asan Med Ctr, Dept Oncol, Coll Med, 88 Olympic ro,43 gil, Seoul 05505, South Korea.
C3 University of Ulsan; Asan Medical Center; Chungnam National University; Chungnam National University Hospital; University of Ulsan; Asan Medical Center; University of Ulsan; Asan Medical Center; University of Ulsan; Asan Medical Center; University of Ulsan
RP Kim, SB (corresponding author), Univ Ulsan, Asan Med Ctr, Dept Oncol, Coll Med, 88 Olympic ro,43 gil, Seoul 05505, South Korea.
EM sbkim3@amc.seoul.kr
FU Asan Institute for Life Sciences [2019-144]
CR Banerji U, 2019, LANCET ONCOL, V20, P1124, DOI 10.1016/S1470-2045(19)30328-6
   Leite LD, 2021, BREAST CANCER RES TR, V190, P155, DOI 10.1007/s10549-021-06365-7
   Denkert C, 2021, LANCET ONCOL, V22, P1151, DOI 10.1016/S1470-2045(21)00301-6
   Diéras V, 2022, CANCER RES, V82, P0, DOI 10.1158/1538-7445.SABCS21-PD8-02
   Fernandez AI, 2022, JAMA ONCOL, V8, P0, DOI 10.1001/jamaoncol.2021.7239
   Gampenrieder SP, 2021, BREAST CANCER RES, V23, P0, DOI 10.1186/s13058-021-01492-x
   Hein A, 2021, EUR J CANCER, V155, P1, DOI 10.1016/j.ejca.2021.06.033
   Horisawa N, 2022, BREAST CANCER-TOKYO, V29, P234, DOI 10.1007/s12282-021-01303-3
   Jacot W, 2021, CANCERS, V13, P0, DOI 10.3390/cancers13236059
   Krishnamurti U, 2014, ADV ANAT PATHOL, V21, P100, DOI 10.1097/PAP.0000000000000015
   Lambein K, 2013, AM J CLIN PATHOL, V140, P561, DOI 10.1309/AJCP4A7KTAYHZSOE
   Modi S, 2022, NEW ENGL J MED, V387, P9, DOI 10.1056/NEJMoa2203690
   Moutafi M, 2022, LAB INVEST, V102, P1101, DOI 10.1038/s41374-022-00804-9
   Nakada T, 2019, CHEM PHARM BULL, V67, P173, DOI 10.1248/cpb.c18-00744
   Paakkola NM, 2021, ESMO OPEN, V6, P0, DOI 10.1016/j.esmoop.2021.100289
   Schettini F, 2021, NPJ BREAST CANCER, V7, P0, DOI 10.1038/s41523-020-00208-2
   Tarantino P, 2022, JAMA ONCOL, V8, P1177, DOI 10.1001/jamaoncol.2022.2286
   Tsang JYS, 2020, ADV ANAT PATHOL, V27, P27, DOI 10.1097/PAP.0000000000000232
   Wolff AC, 2018, ARCH PATHOL LAB MED, V142, P1364, DOI 10.5858/arpa.2018-0902-SA
   Yoder R, 2022, NPJ BREAST CANCER, V8, P0, DOI 10.1038/s41523-022-00448-4
NR 20
TC 47
Z9 47
U1 0
U2 5
PU ELSEVIER SCI LTD
PI London
PA 125 London Wall, London, ENGLAND
SN 0959-8049
EI 1879-0852
J9 EUR J CANCER
JI Eur. J. Cancer
PD NOV 15
PY 2022
VL 176
IS 
BP 30
EP 40
DI 10.1016/j.ejca.2022.08.031
EA SEP 2022
PG 11
WC Oncology
SC Oncology
GA 6R2BJ
UT WOS:000892112500003
PM 36183652
DA 2025-03-16
ER

PT J
AU van den Ende, NS
   Smid, M
   Timmermans, A
   van Brakel, JB
   Hansum, T
   Foekens, R
   Trapman, AMAC
   Heemskerk-Gerritsen, BAM
   Jager, A
   Martens, JWM
   van Deurzen, CHM
AF van den Ende, Nadine S.
   Smid, Marcel
   Timmermans, Annemieke
   van Brakel, Johannes B.
   Hansum, Tim
   Foekens, Renee
   Trapman, Anita M. A. C.
   Heemskerk-Gerritsen, Bernadette A. M.
   Jager, Agnes
   Martens, John W. M.
   van Deurzen, Carolien H. M.
TI HER2-low breast cancer shows a lower immune response compared to HER2-negative cases
SO SCIENTIFIC REPORTS
LA English
DT Article
ID international expert consensus; basal-like subtype; primary therapy; expression; metastasis; immunohistochemistry; reproducibility; proliferation; ds-8201a; growth
AB Currently, the human epidermal growth factor receptor 2 (HER2) status of breast cancer is classified dichotomously as negative or positive to select patients for HER2-targeted therapy. However, with the introduction of novel treatment options, it is important to get more insight in the biology of cancers with low HER2 expression. Therefore, we studied several clinicopathologic characteristics in relation to the level of HER2 expression (HER2- versus HER2low). We used a well-documented cohort of breast cancer patients (n = 529), with available tissue microarrays and Affymetrix mRNA expression data. HER2 status was scored as negative (immunohistochemistry 0) or low (immunohistochemistry 1 + or 2 + without amplification). We associated HER2 status with several clinicopathologic characteristics, gene-expression data and survival, stratified for estrogen receptor (ER) status. Overall, breast cancers were scored as HER2- (n = 429) or HER2low (n = 100). Within the ER+ cohort (n = 305), no significant associations were found between the HER2 groups and clinicopathologic features. However, HER2low tumors showed several differentially expressed genes compared to HER2- cases, including genes that are associated with worse outcome and depletion of immunity. In ER- cases (n = 224), HER2low status was significantly associated with increased regional nodal positivity, lower density of tumor infiltrating lymphocyte and a lower protein expression of Ki-67 and EGFR compared to HER2- cases. After multivariate analysis, only density of tumor infiltrating lymphocytes remained significantly associated with HER2low status (P = 0.035). No difference in survival was observed between HER2low and HER2- patients, neither in the ER+ nor ER- cohort. In conclusion, our data suggests that HER2low breast cancer is associated with a lower immune response compared to HER2- breast cancer.
C1 [van den Ende, Nadine S.; van Brakel, Johannes B.; Hansum, Tim; van Deurzen, Carolien H. M.] Erasmus MC, Erasmus MC Canc Inst, Dept Pathol, S Gravendijkwal 230, NL-3015 CE Rotterdam, Netherlands.
   [Smid, Marcel; Timmermans, Annemieke; Foekens, Renee; Trapman, Anita M. A. C.; Heemskerk-Gerritsen, Bernadette A. M.; Jager, Agnes; Martens, John W. M.] Erasmus MC, Erasmus MC Canc Inst, Dept Med Oncol, Rotterdam, Netherlands.
   [van Brakel, Johannes B.] Skane Univ Hosp, Dept Pathol, Malmo, Sweden.
   [Hansum, Tim] Reinier Haga MDC, Dept Pathol, Delft, Netherlands.
C3 Erasmus University Rotterdam; Erasmus MC; Erasmus MC Cancer Institute; Erasmus University Rotterdam; Erasmus MC; Erasmus MC Cancer Institute; Lund University; Skane University Hospital
RP van Deurzen, CHM (corresponding author), Erasmus MC, Erasmus MC Canc Inst, Dept Pathol, S Gravendijkwal 230, NL-3015 CE Rotterdam, Netherlands.
EM c.h.m.vandeurzen@erasmusmc.nl
FU AstraZeneca
CR Agostinetto E, 2021, CANCERS, V13, P0, DOI 10.3390/cancers13112824
   [Anonymous], 2012, MAMM LAND RICHTL VER, V0, P0
   [Anonymous], 2011, HUMAN TISSUE AND MEDICAL RESEARCH: CODE OF CONDUCT FOR RESPONSIBLE USE, V0, P0
   Bos PD, 2009, NATURE, V459, P1005, DOI 10.1038/nature08021
   Coates AS, 2015, ANN ONCOL, V26, P1533, DOI 10.1093/annonc/mdv221
   Combs SE, 2016, LAB INVEST, V96, P264, DOI 10.1038/labinvest.2015.138
   de Kruijff IE, 2018, CANCERS, V10, P0, DOI 10.3390/cancers10050134
   Leite LD, 2021, BREAST CANCER RES TR, V190, P155, DOI 10.1007/s10549-021-06365-7
   Denkert C, 2021, LANCET ONCOL, V22, P1151, DOI 10.1016/S1470-2045(21)00301-6
   Dennerlein S, 2010, BIOCHEM J, V430, P551, DOI 10.1042/BJ20100757
   Dowling RJO, 2019, JNCI CANCER SPECT, V3, P0, DOI 10.1093/jncics/pkz050
   Gao GX, 2020, BMC CANCER, V20, P0, DOI 10.1186/s12885-020-6668-z
   Gao Y, 2017, ONCOTARGET, V8, P71772, DOI 10.18632/oncotarget.17888
   Gilcrease MZ, 2009, AM J SURG PATHOL, V33, P759, DOI 10.1097/PAS.0b013e31819437f9
   Goldhirsch A, 2013, ANN ONCOL, V24, P2206, DOI 10.1093/annonc/mdt303
   Hammerl D, 2020, CLIN CANCER RES, V26, P505, DOI 10.1158/1078-0432.CCR-19-0285
   Hasegawa N, 2012, MOL CELL BIOL, V32, P1483, DOI 10.1128/MCB.05245-11
   He DB, 2020, ONCOTARGETS THER, V13, P10149, DOI 10.2147/OTT.S274574
   Horisawa N, 2022, BREAST CANCER-TOKYO, V29, P234, DOI 10.1007/s12282-021-01303-3
   Huang DW, 2009, NAT PROTOC, V4, P44, DOI 10.1038/nprot.2008.211
   Huang DW, 2009, NUCLEIC ACIDS RES, V37, P1, DOI 10.1093/nar/gkn923
   Jacot W, 2021, CANCERS, V13, P0, DOI 10.3390/cancers13236059
   Johnson WE, 2007, BIOSTATISTICS, V8, P118, DOI 10.1093/biostatistics/kxj037
   Kim S, 2018, CLIN BREAST CANCER, V18, PE1123, DOI 10.1016/j.clbc.2018.03.012
   Layfield LJ, 2016, PATHOL RES PRACT, V212, P190, DOI 10.1016/j.prp.2015.11.016
   Li XM, 2021, J SURG ONCOL, V123, P89, DOI 10.1002/jso.26252
   Livasy CA, 2006, MODERN PATHOL, V19, P264, DOI 10.1038/modpathol.3800528
   Loi S, 2019, J CLIN ONCOL, V37, P559, DOI 10.1200/JCO.18.01010
   Lombardi A, 2021, BREAST CANCER-TARGET, V13, P213, DOI 10.2147/SCTT.S305440
   Marchiò C, 2021, SEMIN CANCER BIOL, V72, P123, DOI 10.1016/j.semcancer.2020.02.016
   McCall MN, 2012, BIOINFORMATICS, V28, P3153, DOI 10.1093/bioinformatics/bts588
   Meyer JS, 2005, MODERN PATHOL, V18, P1067, DOI 10.1038/modpathol.3800388
   Miglietta F, 2021, NPJ BREAST CANCER, V7, P0, DOI 10.1038/s41523-021-00343-4
   Milioli HH, 2017, BMC MED GENOMICS, V10, P0, DOI 10.1186/s12920-017-0250-9
   Minn AJ, 2007, P NATL ACAD SCI USA, V104, P6740, DOI 10.1073/pnas.0701138104
   Modi S, 2020, J CLIN ONCOL, V38, P1887, DOI 10.1200/JCO.19.02318
   Nagel JHA, 2012, BREAST CANCER RES TR, V132, P439, DOI 10.1007/s10549-011-1588-x
   Nielsen TO, 2004, CLIN CANCER RES, V10, P5367, DOI 10.1158/1078-0432.CCR-04-0220
   Ogitani Y, 2016, CLIN CANCER RES, V22, P5097, DOI 10.1158/1078-0432.CCR-15-2822
   Ogitani Y, 2016, CANCER SCI, V107, P1039, DOI 10.1111/cas.12966
   Onsum MD, 2013, AM J PATHOL, V183, P1446, DOI 10.1016/j.ajpath.2013.07.015
   Rinnerthaler G, 2019, INT J MOL SCI, V20, P0, DOI 10.3390/ijms20051115
   Salgado R, 2015, ANN ONCOL, V26, P259, DOI 10.1093/annonc/mdu450
   Schettini F, 2021, NPJ BREAST CANCER, V7, P0, DOI 10.1038/s41523-020-00208-2
   Tarantino P, 2020, J CLIN ONCOL, V38, P1951, DOI 10.1200/JCO.19.02488
   Thomson TA, 2001, MODERN PATHOL, V14, P1079, DOI 10.1038/modpathol.3880440
   Tramm T, 2018, ACTA ONCOL, V57, P90, DOI 10.1080/0284186X.2017.1403040
   Turashvili G, 2009, BMC CANCER, V9, P0, DOI 10.1186/1471-2407-9-165
   Umemura S, 2008, AM J CLIN PATHOL, V130, P883, DOI 10.1309/AJCP5UUMFMA5ZKII
   Van Bockstal MR, 2021, MODERN PATHOL, V34, P2130, DOI 10.1038/s41379-021-00865-z
   Walter V, 2020, BREAST CANCER RES TR, V183, P137, DOI 10.1007/s10549-020-05746-8
   Wang YX, 2005, LANCET, V365, P671, DOI 10.1016/S0140-6736(05)17947-1
   Wein L, 2017, FRONT ONCOL, V7, P0, DOI 10.3389/fonc.2017.00156
   Wolff AC, 2018, J CLIN ONCOL, V36, P2105, DOI 10.5858/arpa.2018-0902-SA
NR 55
TC 23
Z9 25
U1 1
U2 8
PU NATURE PORTFOLIO
PI BERLIN
PA HEIDELBERGER PLATZ 3, BERLIN, 14197, GERMANY
SN 2045-2322
EI 
J9 SCI REP-UK
JI Sci Rep
PD JUL 28
PY 2022
VL 12
IS 1
BP 
EP 
DI 10.1038/s41598-022-16898-6
PG 10
WC Multidisciplinary Sciences
SC Science & Technology - Other Topics
GA 3J0BY
UT WOS:000833071900011
PM 35902644
DA 2025-03-16
ER

PT J
AU Najjar, S
   Allison, KH
AF Najjar, Saleh
   Allison, Kimberly H.
TI Updates on breast biomarkers
SO VIRCHOWS ARCHIV
LA English
DT Review
DE Breast cancer; Predictive; Prognostic; Biomarker; HER2; ER; Gene expression panel
ID in-situ hybridization; cancer american society; clinical oncology/college; receptor expression; her2 heterogeneity; survival outcm; polysomy 17; recommendations; estrogen; guidelines
AB Recent advancements in breast cancer treatment have ushered in a new era of precision medicine. Novel trials have led to the approval of a growing list of personalized therapies and corresponding biomarkers. These advancements have shifted the pathologist's practice into a leading role in the management breast cancer. Understanding the complex algorithms and diagnostic modalities used to assess predictive and prognostic biomarkers is central for quality oncology care. ER and HER2 subcategorize breast cancers into treatment groups under which different biomarkers and therapies are indicated, while they also serve as predictive biomarkers for specific targeted treatments. This review will cover the evolution and latest updates of the CAP/ASCO guidelines relevant to these two important biomarkers in breast cancer. Still evolving concepts such as HER2 heterogeneity, HER2 "low," and HER2-mutated cancers have the potential to continue to change HER2 testing in breast cancers. In addition to ER and HER2, biomarkers used in specific clinical scenarios will be covered. In early-stage ER-positive/HER2-negative disease, multi-gene expression panels (such as OncotypeDX) have emerged as the new standard biomarker when determining if chemotherapy should be added to endocrine therapy. In the more aggressive ER-negative/HER2-positive or triple negative early-stage breast cancers, response to neoadjuvant therapy has proved to be a useful biomarker to help determine if additional therapy should be added for patients with an incomplete response. Ki67 has also recently emerged as a marker that can be used to identify the highest risk ER-positive and HER2-negative cancers if considering adding a cell cycle inhibitor (abemaciclib) to endocrine therapy. Importantly, in the metastatic setting, numerous predictive biomarkers have emerged, including recommendations for germline BRCA mutation testing for all metastatic patients (to determine if PARP inhibitor therapy is an option) and other ER-/HER2-dependent biomarkers such as PD-L1 (for potential immunotherapy in triple negative patients) and PIK3CA mutation status (for potential PI3K inhibitor therapy in ER-positive metastatic patients). Other less common biomarkers of targeted therapy options (e.g., MSI/MMR, TMB, NTRK) as well as comprehensive genomic profiling to identify uncommon targets are also available in the metastatic setting to determine additional treatment options.
C1 [Najjar, Saleh; Allison, Kimberly H.] Stanford Univ, Dept Pathol, Sch Med, Stanford, CA 94305 USA.
C3 Stanford University
RP Allison, KH (corresponding author), Stanford Univ, Dept Pathol, Sch Med, Stanford, CA 94305 USA.
EM allisonk@stanford.edu
CR Allison KH, 2021, MODERN PATHOL, V34, P94, DOI 10.1038/s41379-020-00704-7
   Allison KH, 2020, ARCH PATHOL LAB MED, V144, P545, DOI 10.5858/arpa.2019-0904-SA
   Allison KH, 2020, J CLIN ONCOL, V38, P1346, DOI 10.1200/JCO.19.02309
   Allison KH, 2011, AM J CLIN PATHOL, V136, P864, DOI 10.1309/AJCPXTZSKBRIP07W
   Allred DC, 2012, J CLIN ONCOL, V30, P1268, DOI 10.1200/JCO.2010.34.0141
   André F, 2019, NEW ENGL J MED, V380, P1929, DOI 10.1056/NEJMoa1813904
   Balduzzi A, 2014, CLIN BREAST CANCER, V14, P258, DOI 10.1016/j.clbc.2013.10.019
   Ballard M, 2017, MODERN PATHOL, V30, P227, DOI 10.1038/modpathol.2016.175
   Bethune GC, 2013, AM J CLIN PATHOL, V140, P588, DOI 10.1309/AJCPZSV2W1CPGRJW
   Bose R, 2013, CANCER DISCOV, V3, P224, DOI 10.1158/2159-8290.CD-12-0349
   Chen T, 2018, CLIN BREAST CANCER, V18, P1, DOI 10.1016/j.clbc.2017.06.005
   Clark GM, 2006, J THORAC ONCOL, V1, P837, DOI 10.1097/01243894-200610000-00013
   Cortazar P, 2019, LANCET, V393, P986, DOI 10.1016/S0140-6736(13)62422-8
   Cortes J, 2020, LANCET, V396, P1817, DOI 10.1016/S0140-6736(20)32531-9
   Cuzick J, 2011, LANCET ONCOL, V12, P21, DOI 10.1016/S1470-2045(10)70266-7
   Davies C, 2011, LANCET, V378, P771, DOI 10.1016/S0140-6736(11)60993-8
   DeCensi A, 2019, J CLIN ONCOL, V37, P0, DOI 10.1200/JCO.18.01779
   Deyarmin B, 2013, ANN SURG ONCOL, V20, P87, DOI 10.1245/s10434-012-2588-8
   Ellis IO, 2000, J CLIN PATHOL, V53, P890, DOI 10.1136/jcp.53.12.890
   Ellis IO, 2004, J CLIN PATHOL, V57, P233, DOI 10.1136/jcp.2003.007724
   Farshid G, 2019, PATHOLOGY, V51, P345, DOI 10.1016/j.pathol.2019.02.004
   George WD, 2003, LANCET, V362, P95, DOI 10.1016/S0140-6736(03)13859-7
   Gervais R, 2005, ANN ONCOL, V16, P90, DOI 10.1093/annonc/mdi018
   Gloyeske NC, 2014, AM J CLIN PATHOL, V141, P697, DOI 10.1309/AJCP34CYSATWFDPQ
   Gordian-Arroyo AM, 2019, AM J CLIN PATHOL, V152, P17, DOI 10.1093/ajcp/aqz012
   Grimm, 2021, APPL IMMUNOHISTO M M, V0, P0
   Grinda T, 2021, NPJ BREAST CANCER, V7, P0, DOI 10.1038/s41523-021-00252-6
   Group FDANIHBW, 2016, BEST BIOM ENDP OTH T, V0, P0
   Hammond MEH, 2010, ARCH PATHOL LAB MED, V134, P907, DOI 10.1200/JCO.2009.25.6529
   Hanna WM, 2014, MODERN PATHOL, V27, P4, DOI 10.1038/modpathol.2013.103
   Harbeck N, 2021, FUTURE ONCOL, V17, P2107, DOI 10.2217/fon-2020-1264
   Honma N, 2014, BREAST, V23, P754, DOI 10.1016/j.breast.2014.08.003
   Hou YJ, 2017, AM J CLIN PATHOL, V147, P89, DOI 10.1093/AJCP/AQW211
   Hwang KT, 2018, BREAST CANCER RES TR, V169, P311, DOI 10.1007/s10549-018-4681-6
   Iwamoto T, 2012, J CLIN ONCOL, V30, P729, DOI 10.1200/JCO.2011.36.2574
   Kim MC, 2020, J BREAST CANCER, V23, P484, DOI 10.4048/jbc.2020.23.e53
   Le DT, 2017, SCIENCE, V357, P409, DOI 10.1126/science.aan6733
   Litton JK, 2018, NEW ENGL J MED, V379, P753, DOI 10.1056/NEJMoa1802905
   Rosa-Rosa JM, 2019, CANCERS, V11, P0, DOI 10.3390/cancers11010074
   Marchiò C, 2009, J PATHOL, V219, P16, DOI 10.1002/path.2574
   Masuda N, 2017, NEW ENGL J MED, V376, P2147, DOI 10.1056/NEJMoa1612645
   Moelans CB, 2010, BREAST CANCER RES TR, V120, P1, DOI 10.1007/s10549-009-0539-2
   Noordhoek I, 2021, CLIN CANCER RES, V27, P311, DOI 10.1158/1078-0432.CCR-20-2737
   Piccart M, 2021, LANCET ONCOL, V22, P476, DOI 10.1016/S1470-2045(21)00007-3
   Press MF, 1997, J CLIN ONCOL, V15, P2894, DOI 10.1200/JCO.1997.15.8.2894
   PRESS MF, 1993, CANCER RES, V53, P4960
   Press MF, 2016, ARCH PATHOL LAB MED, V140, P1250, DOI 10.5858/arpa.2016-0009-OA
   Press MF, 2016, J CLIN ONCOL, V34, P3518, DOI 10.1200/JCO.2016.66.6693
   Pritzker KPH, 2015, EXPERT REV MOL DIAGN, V15, P971, DOI 10.1586/14737159.2015.1063421
   Raghav KPS, 2012, CANCER-AM CANCER SOC, V118, P1498, DOI 10.1002/cncr.26431
   Rakha EA, 2021, BRIT J CANCER, V124, P1836, DOI 10.1038/s41416-021-01351-8
   Rakha EA, 2015, J CLIN PATHOL, V68, P93, DOI 10.1136/jclinpath-2014-202571
   Robson M, 2017, NEW ENGL J MED, V377, P523, DOI 10.1056/NEJMoa1706450
   Ross JS, 2016, CANCER-AM CANCER SOC, V122, P2654, DOI 10.1002/cncr.30102
   Schmid P, 2018, NEW ENGL J MED, V379, P2108, DOI 10.1056/NEJMoa1809615
   Sestak I, 2020, CLIN CANCER RES, V26, P4682, DOI 10.1158/1078-0432.CCR-20-0260
   Stoss OC, 2015, MODERN PATHOL, V28, P1528, DOI 10.1038/modpathol.2015.112
   Symmans WF, 2017, J CLIN ONCOL, V35, P1049, DOI 10.1200/JCO.2015.63.1010
   Troxell ML, 2006, AM J CLIN PATHOL, V126, P709, DOI 10.1309/9EYM6VE58F2YCD9F
   Tse CH, 2011, J CLIN ONCOL, V29, P4168, DOI 10.1200/JCO.2011.36.0107
   Tutt ANJ, 2021, NEW ENGL J MED, V384, P2394, DOI 10.1056/NEJMoa2105215
   von Minckwitz G, 2019, NEW ENGL J MED, V380, P617, DOI 10.1056/NEJMoa1814017
   Walker RA, 2008, J CLIN PATHOL, V61, P818, DOI 10.1136/jcp.2007.054866
   Wolff AC, 2007, ARCH PATHOL LAB MED, V131, P18, DOI 10.1043/1543-2165(2007)131[18:ASOCCO]2.0.CO;2
   Wolff AC, 2018, J ONCOL PRACT, V14, P437, DOI 10.1200/JOP.18.00206
   Wolff AC, 2018, J CLIN ONCOL, V36, P2105, DOI 10.5858/arpa.2018-0902-SA
   Wolff AC, 2013, J CLIN ONCOL, V31, P3997, DOI 10.1200/JCO.2013.50.9984
   Yamauchi H, 2001, J CLIN ONCOL, V19, P2334, DOI 10.1200/JCO.2001.19.8.2334
   Yeh IT, 2009, MODERN PATHOL, V22, P1169, DOI 10.1038/modpathol.2009.78
   Yi M, 2014, ANN ONCOL, V25, P1004, DOI 10.1093/annonc/mdu053
NR 70
TC 48
Z9 48
U1 1
U2 17
PU SPRINGER
PI NEW YORK
PA ONE NEW YORK PLAZA, SUITE 4600, NEW YORK, NY, UNITED STATES
SN 0945-6317
EI 1432-2307
J9 VIRCHOWS ARCH
JI Virchows Arch.
PD JAN 15
PY 2022
VL 480
IS 1
BP 163
EP 176
DI 10.1007/s00428-022-03267-x
EA JAN 2022
PG 14
WC Pathology
SC Pathology
GA 0H2JJ
UT WOS:000742584200001
PM 35029776
DA 2025-03-16
ER

PT J
AU Domergue, C
   Martin, E
   Lemarié, C
   Jézéquel, P
   Frenel, JS
   Augereau, P
   Campone, M
   Patsouris, A
AF Domergue, Camille
   Martin, Elodie
   Lemarie, Camille
   Jezequel, Pascal
   Frenel, Jean-Sebastien
   Augereau, Paule
   Campone, Mario
   Patsouris, Anne
TI Impact of HER2 Status on Pathological Response after Neoadjuvant Chemotherapy in Early Triple-Negative Breast Cancer
SO CANCERS
LA English
DT Article
DE triple-negative breast cancer; complete histologic response; HER2-low; prognosis
ID to-lymphocyte ratio; identification; platelet; expression; survival; tumors
AB Simple Summary HER2-low (IHC 1+ or IHC 2+/ISH-) breast cancer (BC) is an emerging subtype of BC with promising results with antibody drug conjugate (ADC) in the metastatic setting. In the early setting, few data have been reported regarding the predictive and prognostic impact of HER2-low status in triple-negative BC (TNBC). Purpose: Investigates the link between HER2 status and histological response after neoadjuvant chemotherapy in patients with early TNBC. Methods: We retrieved clinical and anatomopathological data retrospectively from 449 patients treated for the first time with standard neoadjuvant chemotherapy for early unilateral BC between 2005 and 2020. The primary endpoint was pathological complete response (pCR, i.e., ypT0 ypN0), according to HER2 status. Secondary endpoints included invasive disease-free survival (I-DFS) and overall survival (OS). Results: 437 patients were included, and 121 (27.7%) patients had HER2-low tumours. The pCR rate was not significantly different between the HER2-low group vs. the HER2-0 group (35.7% versus 41.8%, p = 0.284) in either univariate analysis or multivariate analysis adjusted for TNM classification and grade (odds ratio [OR] = 0.70, confidence interval [CI] 95% 0.45-1.08). With a median follow-up of 72.9 months, no significant survival differences were observed between patients with HER2-low tumours vs. patients with HER2-0 tumours in terms of I-DFS (p = 0.487) and OS (p = 0.329). Conclusions: In our cohort, HER2 status was not significantly associated with pCR in a manner consistent with data published recently on TNBC. However, the prognostic impact of HER2-low expression among TNBC patients warrants further evaluation.
C1 [Domergue, Camille; Augereau, Paule; Campone, Mario; Patsouris, Anne] ICO Inst Cancerol lOuest, Med Oncol Dept, F-49000 Angers, France.
   [Martin, Elodie] ICO Inst Cancerol lOuest, Clin Trial Sponsor Unit Biometry, F-44800 Saint Herblain, France.
   [Lemarie, Camille] ICO Inst Cancerol lOuest, Biopathol Dept, F-44800 Saint Herblain, France.
   [Jezequel, Pascal] ICO Inst Cancerol lOuest, Omics Data Sci Unit, F-44800 Saint Herblain, France.
   [Frenel, Jean-Sebastien] ICO Inst Cancerol lOuest, Med Oncol Dept, F-44800 Saint Herblain, France.
RP Domergue, C (corresponding author), ICO Inst Cancerol lOuest, Med Oncol Dept, F-49000 Angers, France.
EM camille.domergue@ico.unicancer.fr; elodie.martin@ico.unicancer.fr; camille.lemarie@ico.unicancer.fr; pascal.jezequel@ico.unicancer.fr; jean-sebastien.frenel@ico.unicancer.fr; paule.augereau@ico.unicancer.fr; mario.campone@ico.unicancer.fr; anne.patsouris@ico.unicancer.fr
CR Anderson JR, 2008, J CLIN ONCOL, V26, P3913, DOI 10.1200/JCO.2008.16.1000
   [Anonymous], 1900, DOI 10.1016/J.MOLONC.2010.11 DOI 10.1016/J.MOLONC.2010.11, V0, P0
   Asano Y, 2016, PLOS ONE, V11, P0, DOI 10.1371/journal.pone.0153459
   Asano Y, 2016, ANN SURG ONCOL, V23, P1104, DOI 10.1245/s10434-015-4934-0
   Brasó-Maristany F, 2022, MOL ONCOL, V16, P69, DOI 10.1002/1878-0261.13021
   Colozza M, 2005, ANN ONCOL, V16, P1723, DOI 10.1093/annonc/mdi352
   Cortazar P, 2014, LANCET, V384, P164, DOI 10.1016/S0140-6736(13)62422-8
   Cuello-López J, 2018, PLOS ONE, V13, P0, DOI 10.1371/journal.pone.0207224
   de Azambuja E, 2007, BRIT J CANCER, V96, P1504, DOI 10.1038/sj.bjc.6603756
   Leite LD, 2021, BREAST CANCER RES TR, V190, P155, DOI 10.1007/s10549-021-06365-7
   Denkert C, 2013, ANN ONCOL, V24, P2786, DOI 10.1093/annonc/mdt350
   Denkert C, 2021, LANCET ONCOL, V22, P1151, DOI 10.1016/S1470-2045(21)00301-6
   Echavarria I, 2018, CLIN CANCER RES, V24, P1845, DOI 10.1158/1078-0432.CCR-17-1912
   Esserman LJ, 2012, BREAST CANCER RES TR, V132, P1049, DOI 10.1007/s10549-011-1895-2
   Farmer P, 2005, ONCOGENE, V24, P4660, DOI 10.1038/sj.onc.1208561
   Foulkes WD, 2010, NEW ENGL J MED, V363, P1938, DOI 10.1056/NEJMra1001389
   Freres P, 2010, REV MED LIEGE, V65, P120
   Garrido-Castro AC, 2019, CANCER DISCOV, V9, P176, DOI 10.1158/2159-8290.CD-18-1177
   Gonçalves A, 2016, B CANCER, V103, PS76, DOI 10.1016/S0007-4551(16)30149-7
   Gourgou-Bourgade S, 2015, ANN ONCOL, V26, P873, DOI 10.1093/annonc/mdv106
   Huober J, 2010, BREAST CANCER RES TR, V124, P133, DOI 10.1007/s10549-010-1103-9
   Huszno J, 2019, ONCOL LETT, V18, P6275, DOI 10.3892/ol.2019.10966
   Jézéquel P, 2019, BREAST CANCER RES, V21, P0, DOI 10.1186/s13058-019-1148-6
   Kim C, 2018, CELL, V173, P879, DOI 10.1016/j.cell.2018.03.041
   Kim JY, 2020, BMC CANCER, V20, P0, DOI 10.1186/s12885-020-07700-9
   Krenn-Pilko S, 2014, BRIT J CANCER, V110, P2524, DOI 10.1038/bjc.2014.163
   Lehmann BD, 2014, J PATHOL, V232, P142, DOI 10.1002/path.4280
   Lehmann BD, 2011, J CLIN INVEST, V121, P2750, DOI 10.1172/JCI45014
   Liedtke C, 2008, J CLIN ONCOL, V26, P1275, DOI 10.1200/JCO.2007.14.4147
   Liu C, 2016, ONCOTARGETS THER, V9, P4653, DOI 10.2147/OTT.S106017
   Losada B, 2019, CLIN TRANSL ONCOL, V21, P855, DOI 10.1007/s12094-018-1999-9
   Marchiò C, 2021, SEMIN CANCER BIOL, V72, P123, DOI 10.1016/j.semcancer.2020.02.016
   Masuda H, 2013, CLIN CANCER RES, V19, P5533, DOI 10.1158/1078-0432.CCR-13-0799
   Mateo J, 2019, ANN ONCOL, V30, P1437, DOI 10.1093/annonc/mdz192
   Miller K, 2007, NEW ENGL J MED, V357, P2666, DOI 10.1056/NEJMoa072113
   Modi S, 2020, J CLIN ONCOL, V38, P1887, DOI 10.1200/JCO.19.02318
   Nabholtz JM, 2014, ANN ONCOL, V25, P1570, DOI 10.1093/annonc/mdu183
   Pernas S, 2020, CURR OPIN ONCOL, V32, P545, DOI 10.1097/CCO.0000000000000685
   Perou CM, 2000, NATURE, V406, P747, DOI 10.1038/35021093
   Prat A, 2013, ONCOLOGIST, V18, P123, DOI 10.1634/theoncologist.2012-0397
   Reinert T, 2021, CANCER RES, V81, P0
   Rossi V, 2012, ONCOLOGIST, V17, P1418, DOI 10.1634/theoncologist.2012-0194
   Santonja Angela, 2018, ONCOTARGET, V9, P26406, DOI 10.18632/oncotarget.25413
   Sapino A, 2013, FRONT ONCOL, V3, P0, DOI 10.3389/fonc.2013.00129
   Schettini F, 2021, NPJ BREAST CANCER, V7, P0, DOI 10.1038/s41523-020-00208-2
   Schmid P, 2020, NEW ENGL J MED, V382, P810, DOI 10.1056/NEJMoa1910549
   Scott M, 2021, J CLIN ONCOL, V39, P0, DOI 10.1200/JCO.2021.39.15_suppl.1021
   Seretis C, 2012, INT J SURG ONCOL, V2012, P0, DOI 10.1155/2012/653608
   Sorlie T, 2001, P NATL ACAD SCI USA, V98, P10869, DOI 10.1073/pnas.191367098
   Takegawa N, 2019, INT J CANCER, V145, P3414, DOI 10.1002/ijc.32408
   Tarantino P, 2020, J CLIN ONCOL, V38, P1951, DOI 10.1200/JCO.19.02488
   Templeton AJ, 2014, CANCER EPIDEM BIOMAR, V23, P1204, DOI 10.1158/1055-9965.EPI-14-0146
   Tutt ANJ, 2021, NEW ENGL J MED, V384, P2394, DOI 10.1056/NEJMoa2105215
   Wang JY, 2014, INT J BIOL MARKER, V29, PE187, DOI 10.5301/jbm.5000094
   Wang JY, 2012, BREAST CANCER RES TR, V135, P531, DOI 10.1007/s10549-012-2167-5
   Wiranata S, 2020, OPEN ACCESS MACED J MED SCI., V8, P1058, DOI 10.3889/oamjms.2020.5336
   Zhu XZ, 2020, SCI REP-UK, V10, P0, DOI 10.1038/s41598-019-57094-3
NR 58
TC 36
Z9 36
U1 0
U2 3
PU MDPI
PI BASEL
PA ST ALBAN-ANLAGE 66, CH-4052 BASEL, SWITZERLAND
SN 
EI 2072-6694
J9 CANCERS
JI Cancers
PD MAY 15
PY 2022
VL 14
IS 10
BP 
EP 
DI 10.3390/cancers14102509
PG 12
WC Oncology
SC Oncology
GA 1R3CN
UT WOS:000803251100001
PM 35626113
DA 2025-03-16
ER

PT J
AU Liang, X
   Yan, Y
   Song, GH
AF Liang, Xu
   Yan, Ying
   Song, Guohong
TI A round table discussion: clinical landscape of trastuzumab deruxtecan in breast cancer: a retrospective and prospective view
SO TRANSLATIONAL BREAST CANCER RESEARCH
LA English
DT Review
DE HER2-postive; breast cancer; HER2-low; trastuzumab deruxtecan (T-DXd); brain metastasis (BM)
ID pertuzumab plus trastuzumab; phase-ii; efficacy; multicenter; inhibitor; emtansine; ds-8201a; safety
AB The treatment landscape of breast cancer has been greatly changed by the innovative targeting therapies. Antibody-drug conjugates (ADCs) with a representative of trastuzumab deruxtecan (T-DXd) are the most successful ones. The revolutionary next-generation design of ADC transformed to the unprecedented clinical data. The DESTINY-BREAST01 and DESTINY-BREAST03 trials have changed the standard of care for HER2-positve metastatic breast cancer (MBC). At the same time the clinical data of T-DXd in HER2-postive patients with brain metastasis (BM) is numerously gaining and challenging the current treatment concept for central nerve system (CNS) involved disease. The DESTINY-BREAST series trials have quickly expanded to first-line (1L) and early setting of breast cancer. The newly reported positive result of DESTINY-BREAST04 trial has also opening the door of human epidermal growth factor receptor 2 (HER2)-low era. The breast cancer experts are facing a world of massive data and rapidly changing. Therefore, round table discussion meeting is a great way to share the information and options of among oncologists. This time, the breast cancer experts in China gathered to discuss the important clinical advances of T-DXd and its impact to clinical practice. The meeting minutes were recorded and organized as the review article. This would provide insights to better understanding of the current data and shape the further research directions of breast cancer.
C1 [Liang, Xu; Yan, Ying; Song, Guohong] Peking Univ Canc Hosp & Inst, Dept Breast Oncol, Key Lab Carcinogenesis & Translat Res, Minist Educ Beijing, Beijing, Peoples R China.
RP Liang, X; Song, GH (corresponding author), Peking Univ Canc Hosp & Inst, Dept Breast Oncol, 52 Fucheng Rd, Beijing 100142, Peoples R China.
EM liang_xu7788@163.com; songguohong918@hotmail.com
CR Abouharb S, 2014, BREAST CANCER RES TR, V146, P477, DOI 10.1007/s10549-014-3054-z
   Abraham J, 2019, J CLIN ONCOL, V37, P2601, DOI 10.1200/JCO.19.00858
   Alder L, 2022, CANCER RES, V82, P5257, DOI 10.1158/1538-7445.AM2022-5257
   Andre F, 2022, J CLIN ONCOL, V40, P0
   Bartsch R, 2022, NAT MED, V28, P1840, DOI 10.1038/s41591-022-01935-8
   Baselga J, 2016, CLIN CANCER RES, V22, P3755, DOI 10.1158/1078-0432.CCR-15-2499
   Baselga J, 2012, NEW ENGL J MED, V366, P109, DOI 10.1056/NEJMoa1113216
   Borges VF, 2018, JAMA ONCOL, V4, P1214, DOI 10.1001/jamaoncol.2018.1812
   Burris HA, 2011, J CLIN ONCOL, V29, P398, DOI 10.1200/JCO.2010.29.5865
   Cortés J, 2022, NEW ENGL J MED, V386, P1143, DOI 10.1056/NEJMoa2115022
   Corti C, 2021, CANCERS, V13, P0, DOI 10.3390/cancers13122898
   Diéras V, 2022, CANCER RES, V82, P0, DOI 10.1158/1538-7445.SABCS21-PD8-02
   Eiger D, 2021, CANCERS, V13, P0, DOI 10.3390/cancers13051015
   Fehrenbacher L, 2020, J CLIN ONCOL, V38, P0, DOI 10.1200/JCO.19.01455
   Fernandez AI, 2022, JAMA ONCOL, V8, P0, DOI 10.1001/jamaoncol.2021.7239
   Figura NB, 2019, BREAST CANCER RES TR, V177, P277, DOI 10.1007/s10549-019-05317-6
   Gianni L, 2010, J CLIN ONCOL, V28, P1131, DOI 10.1200/JCO.2009.24.1661
   Gustavson M, 2021, CANCER RES, V81, P0
   Hamilton EP, 2022, J CLIN ONCOL, V40, P0
   Hurvitz SA, 2021, CANCER RES, V39, P0
   Hurvitz S, 2022, CANCER RES, V82, P0, DOI 10.1158/1538-7445.SABCS21-GS3-01
   Hurvitz SA, 2018, LANCET ONCOL, V19, P115, DOI 10.1016/S1470-2045(17)30716-7
   Jiang ZF, 2022, TRANSL BREAST CANCER, V3, P0, DOI 10.21037/tbcr-22-21
   Kabraji S, 2023, CLIN CANCER RES, V29, P174, DOI 10.1158/1078-0432.CCR-22-1138
   Krop IE, 2020, CANCER RES, V80, P0, DOI 10.1158/1538-7445.SABCS19-GS1-03
   Krop IE, 2021, CANCER RES, V39, P0
   Lin NU, 2022, CANCER RES, V82, P0, DOI 10.1158/1538-7445.SABCS21-OT2-26-01
   Lin NU, 2020, J CLIN ONCOL, V38, P2610, DOI 10.1200/JCO.20.00775
   Marchiò C, 2021, SEMIN CANCER BIOL, V72, P123, DOI 10.1016/j.semcancer.2020.02.016
   Modi S, 2022, J CLIN ONCOL, V40, P0
   Modi S, 2022, NEW ENGL J MED, V387, P9, DOI 10.1056/NEJMoa2203690
   Modi S, 2020, J CLIN ONCOL, V38, P1887, DOI 10.1200/JCO.19.02318
   Modi S, 2020, NEW ENGL J MED, V382, P610, DOI 10.1056/NEJMoa1914510
   Murthy RK, 2020, NEW ENGL J MED, V382, P597, DOI 10.1056/NEJMoa1914609
   Nagai Y, 2019, XENOBIOTICA, V49, P1086, DOI 10.1080/00498254.2018.1531158
   Ogitani Y, 2016, CLIN CANCER RES, V22, P5097, DOI 10.1158/1078-0432.CCR-15-2822
   Ogitani Y, 2016, CANCER SCI, V107, P1039, DOI 10.1111/cas.12966
   Pellerino A, 2020, INT J MOL SCI, V21, P0, DOI 10.3390/ijms21228534
   Pérez-García JM, 2023, NEURO-ONCOLOGY, V25, P157, DOI 10.1093/neuonc/noac144
   Press MF, 2008, CLIN CANCER RES, V14, P7861, DOI 10.1158/1078-0432.CCR-08-1056
   Rugo HS, 2022, J CLIN ONCOL, V40, P3365, DOI 10.1200/JCO.22.01002
   Schneeweiss A, 2013, ANN ONCOL, V24, P2278, DOI 10.1093/annonc/mdt182
   Swain SM, 2018, ANN ONCOL, V29, P646, DOI 10.1093/annonc/mdx773
   Tarantino P, 2022, CA-CANCER J CLIN, V72, P165, DOI 10.3322/caac.21705
   Tarantino P, 2020, J CLIN ONCOL, V38, P1951, DOI 10.1200/JCO.19.02488
   Venetis K, 2022, FRONT MOL BIOSCI, V9, P0, DOI 10.3389/fmolb.2022.834651
   Yan FT, 2022, J NATL COMPR CANC NE, V20, P745, DOI 10.6004/jnccn.2022.7006
   Yan M, 2022, LANCET ONCOL, V23, P353, DOI 10.1016/S1470-2045(21)00716-6
   Yan Y, 2022, TRANSL BREAST CANCER RES, V3, P18
   Yver A, 2020, ANN ONCOL, V31, P430, DOI 10.1016/j.annonc.2019.11.019
NR 50
TC 0
Z9 0
U1 1
U2 2
PU AME PUBLISHING COMPANY
PI SHATIN
PA FLAT-RM C 16F, KINGS WING PLAZA 1, NO 3 KWAN ST, SHATIN, HONG KONG 00000, PEOPLES R CHINA
SN 
EI 2218-6778
J9 TRANSL BREAST CANCER
JI Transl. Breast Cancer Res.
PD OCT 31
PY 2022
VL 3
IS 
BP 
EP 
DI 10.21037/tbcr-22-45
PG 10
WC Oncology
SC Oncology
GA NQ1R0
UT WOS:001201831600003
PM 38751531
DA 2025-03-16
ER

PT J
AU Rosso, C
   Voutsadakis, IA
AF Rosso, Christopher
   Voutsadakis, Ioannis A.
TI Characteristics, Clinical Differences and Outcomes of Breast Cancer Patients with Negative or Low HER2 Expression
SO CLINICAL BREAST CANCER
LA English
DT Article
DE Breast cancer; HER2 expression; Grade; ER; PR
ID therapy
AB Emerging data suggest that breast cancer patients with low HER2 expression may benefit from newer, more potent antibody-drug conjugates. This paper presents an analysis of characteristics and prognosis of patients Background: High expression of HER2 receptor in Immunohistochemistry (IHC) sections or amplification of its gene in In Situ Hybridization (ISH) assays define a subset of breast cancers that have an aggressive natural history but respond to treatments blocking HER2. In contrast, patients with lower HER2 expression, not meeting the cr iter ia for clinical positivity, are currently treated similarly to completely HER2 negative patients. However, emerging data suggest that patients with low HER2 expression may benefit from newer, more potent antibody-drug conjugates. Thus, this investigation sought to clarify the characteristics of HER2 low expressors and compare them with patients with no HER2 expression. Methods: We undertook a retrospective analysis of all breast cancer patients seen in our cancer center over a 6-year period and been classified as HER2 negative. Patients were categorized as HER2 negative when they had a score of 0 in IHC and as HER2 low if they had a score of 1 + or 2 + in IHC and no amplification by ISH. Characteristics of the patients and tumors in the 2 groups were compared. Results: A total of 391 HER2 negative and low patients have been included. Among them, 130 patients (33.2%) were HER2 negative (score 0 by IHC) and 261 patients (66.8%) were HER2 low (score 1 + and 2 + by IHC/ ISH non-amplified). There were no differences in age, menopause status, mode of detection of cancer (clinical or screening) and clinical stage at diagnosis between the 2 groups. Patients in the HER2 low group had less commonly high-grade cancers than HER2 negative patients (25.35 vs. 34.6%, x 2 P = .04). In addition, The HER2 low group had higher ER Histoscore ( > 240) in 88.1% of cases compared with 69.2% in the HER2 negative group (x 2 P < .000). Similarly, a higher percentage of HER2 low cases than HER2 negative ones expressed the progesterone receptor (PR, x 2 P < .000). HER2 low patients were rarely (3.8%) classified as triple negative, while this percentage was 21.5% in HER2 negative patients. The Overall Survival (OS) of patients with HER2 low cancers was longer than the OS of their HER2 negative counterparts (LogRank P = .001). Conclusion: HER2 negative staining (IHC score 0) is associated with adverse tumor characteristics compared with clinically HER2 negative patients with low HER2 expression (score 1 + and 2 + / ISH non-amplified).
C1 [Rosso, Christopher] Algoma Univ, Dept Biol, Sault Ste Marie, ON, Canada.
   [Voutsadakis, Ioannis A.] Sault Area Hosp, Algoma Dist Canc Program, 750 Great Northern Rd, Sault Ste Marie, ON P6B 0A8, Canada.
   [Voutsadakis, Ioannis A.] Northern Ontario Sch Med, Div Clin Sci, Sect Internal Med, Sudbury, ON, Canada.
C3 Algoma University; NOSM University
RP Voutsadakis, IA (corresponding author), Sault Area Hosp, Algoma Dist Canc Program, 750 Great Northern Rd, Sault Ste Marie, ON P6B 0A8, Canada.
EM ivoutsadakis@yahoo.com
FU Sault Ste. Marie Academic Medical Association
CR Asif Hafiz Muhammad, 2016, ASIAN PAC J CANCER PREV, V17, P1609
   Bardia A, 2021, CANCER RES, V81, P4
   Beck A, 2017, NAT REV DRUG DISCOV, V16, P315, DOI 10.1038/nrd.2016.268
   Burguin A, 2021, J PERS MED, V11, P0, DOI 10.3390/jpm11080808
   Leite LD, 2021, BREAST CANCER RES TR, V190, P155, DOI 10.1007/s10549-021-06365-7
   Denkert C, 2021, LANCET ONCOL, V22, P1151, DOI 10.1016/S1470-2045(21)00301-6
   Dieci MV, 2021, LANCET ONCOL, V22, P1051, DOI 10.1016/S1470-2045(21)00349-1
   Fehrenbacher L, 2020, J CLIN ONCOL, V38, P0, DOI 10.1200/JCO.19.01455
   Hein A, 2021, EUR J CANCER, V155, P1, DOI 10.1016/j.ejca.2021.06.033
   Iqbal N, 2014, INT, V2014, P0, DOI 10.1155/2014/852748
   Krop I, 2017, J CLIN ONCOL, V35, P2838, DOI 10.1200/JCO.2017.74.0472
   Loibl S, 2017, LANCET, V389, P2415, DOI 10.1016/S0140-6736(16)32417-5
   Modi S, 2019, J CLIN ONCOL, V37, P0
   Modi S, 2020, J CLIN ONCOL, V38, P1887, DOI 10.1200/JCO.19.02318
   Modi S, 2020, NEW ENGL J MED, V382, P610, DOI 10.1056/NEJMoa1914510
   Mutai R, 2021, BREAST, V60, P62, DOI 10.1016/j.breast.2021.08.016
   Park YH, 2021, BREAST CANCER RES TR, V189, P653, DOI 10.1007/s10549-021-06309-1
   Prat A, 2015, BREAST, V24, PS26, DOI 10.1016/j.breast.2015.07.008
   Schettini F, 2021, NPJ BREAST CANCER, V7, P0, DOI 10.1038/s41523-020-00208-2
   Schrodi S, 2021, ANN ONCOL, V32, P1410, DOI 10.1016/j.annonc.2021.08.1988
   Stravodimou A, 2020, ANTICANCER RES, V40, P4829, DOI 10.21873/anticanres.14486
   Thibodeau S, 2019, EUR J BREAST HEALTH, V15, P163, DOI 10.5152/ejbh.2019.4901
   Thibodeau Stephane, 2019, HEMATOL ONCOL STEM CELL THER, V12, P89, DOI 10.1016/j.hemonc.2019.02.001
   Voutsadakis IA, 2002, ANTI-CANCER DRUG, V13, P685, DOI 10.1097/00001813-200208000-00002
NR 24
TC 37
Z9 37
U1 0
U2 10
PU CIG MEDIA GROUP, LP
PI DALLAS
PA 3500 MAPLE AVENUE, STE 750, DALLAS, TX 75219-3931 USA
SN 1526-8209
EI 1938-0666
J9 CLIN BREAST CANCER
JI Clin. Breast Cancer
PD JUN 15
PY 2022
VL 22
IS 4
BP 391
EP 397
DI 10.1016/j.clbc.2022.02.008
EA MAY 2022
PG 7
WC Oncology
SC Oncology
GA 2B4GE
UT WOS:000810147300012
PM 35337735
DA 2025-03-16
ER

PT J
AU Lu, YJ
   Zhu, SJ
   Tong, YW
   Fei, XC
   Jiang, W
   Shen, KW
   Chen, XS
AF Lu, Yujie
   Zhu, Siji
   Tong, Yiwei
   Fei, Xiaochun
   Jiang, Wu
   Shen, Kunwei
   Chen, Xiaosong
TI HER2-Low Status Is Not Accurate in Breast Cancer Core Needle Biopsy Samples: An Analysis of 5610 Consecutive Patients
SO CANCERS
LA English
DT Article
DE breast cancer; HER2-Low; concordance; core needle biopsy; surgical excision samples
ID estrogen-receptor; recommendations; concordance; excision; therapy; tumor
AB Simple Summary Novel anti-HER2 antibody-drug conjugates showed convincing efficacy in HER2-Low breast cancer patients. We aimed to investigate the accuracy of core needle biopsy (CNB) in diagnosing HER2-Low status. We found a low concordance rate of HER2-Low status between CNB and surgical excision specimen (SES) samples in early-stage HER2-Negative patients. In tumors identified as HER2-0 by CNB, 50.3% expressed HER2 at any level at SES samples. Our research confirmed the necessity of retesting HER2-Low status in SES samples to guide precise anti-HER2 ADCs therapy. Background: HER2-Low status is found in approximately half of breast cancer patients and shows potential benefits from novel antibody-drug conjugates (ADCs). Data on the accuracy of HER2-Low status between core needle biopsy (CNB) and surgical excision specimen (SES) samples are lacking. We aimed to investigate the accuracy of HER2-Low status diagnosis between CNB and SES samples. Methods: Consecutive early-stage breast cancer patients who underwent surgery from January 2009 to March 2022 with paired CNB and SES samples were retrospectively reviewed. HER2-Low was defined as IHC 1+ or IHC2+ and FISH-negative. Concordance rates were analyzed by the Kappa test. Further clinicopathological characteristics were compared among different HER2 status and their changes. Results: A total of 5610 patients were included, of whom 3209 (57.2%) and 3320 (59.2%) had HER2-Low status in CNB and SES samples, respectively. The concordance rate of HER2 status in the whole population was 82.37% (Kappa = 0.684, p < 0.001), and was 76.87% in the HER2-Negative patients (Kappa = 0.372, p < 0.001). Among 1066 HER2-0 cases by CNB, 530 patients were classified as HER2-Low tumors. On the contrary, in 3209 patients with HER2-Low tumor by CNB, 387 were scored as HER2-0 on the SES samples. ER-negative or Ki67 high expression tumor by CNB had a high concordance rate of HER2-Low status. Conclusions: A relatively low concordance rate was found when evaluating HER2-Low status between CNB and SES samples in HER2-Negative breast cancer patients, indicating the necessity of retesting HER2 low status at surgery, which may guide further therapy in the era of anti-HER2 ADCs.
C1 [Lu, Yujie; Zhu, Siji; Tong, Yiwei; Shen, Kunwei; Chen, Xiaosong] Shanghai Jiao Tong Univ, Ruijin Hosp, Comprehens Breast Hlth Ctr, Sch Med,Dept Gen Surg, Shanghai 200025, Peoples R China.
   [Fei, Xiaochun] Shanghai Jiao Tong Univ, Ruijin Hosp, Comprehens Breast Hlth Ctr, Dept Pathol,Sch Med, Shanghai 200025, Peoples R China.
   [Jiang, Wu] Yancheng Chinese Med Hosp, Dept Thyroid & Breast Surg, Yancheng 224001, Peoples R China.
C3 Shanghai Jiao Tong University; Shanghai Jiao Tong University
RP Shen, KW; Chen, XS (corresponding author), Shanghai Jiao Tong Univ, Ruijin Hosp, Comprehens Breast Hlth Ctr, Sch Med,Dept Gen Surg, Shanghai 200025, Peoples R China.
EM kwshen@medmail.com.cn; chenxiaosong0156@hotmail.com
CR Agostinetto E, 2021, CANCERS, V13, P0, DOI 10.3390/cancers13112824
   Allison KH, 2022, JAMA ONCOL, V8, P0, DOI 10.1001/jamaoncol.2021.7082
   [Anonymous], 2022, CLINICAL PRACTICE GUIDELINES IN ONCOLOGY: NON-SMALL CELL LUNG CANCER, V0, P0
   Baez-Navarro X, 2022, EUR J CANCER, V175, P187, DOI 10.1016/j.ejca.2022.08.022
   Ballard M, 2017, MODERN PATHOL, V30, P227, DOI 10.1038/modpathol.2016.175
   Banerji U, 2019, LANCET ONCOL, V20, P1124, DOI 10.1016/S1470-2045(19)30328-6
   Bove S, 2022, SCI REP-UK, V12, P0, DOI 10.1038/s41598-022-11876-4
   Chen MD, 2022, BREAST CANCER-TOKYO, V29, P844, DOI 10.1007/s12282-022-01364-y
   Chen XS, 2013, BMC CANCER, V13, P0, DOI 10.1186/1471-2407-13-390
   Chen XS, 2012, BREAST CANCER RES TR, V134, P957, DOI 10.1007/s10549-012-1990-z
   Denkert C, 2021, LANCET ONCOL, V22, P1151, DOI 10.1016/S1470-2045(21)00301-6
   Dieci MV, 2021, LANCET ONCOL, V22, P1051, DOI 10.1016/S1470-2045(21)00349-1
   Fanizzi A, 2021, CANCERS, V13, P0, DOI 10.3390/cancers13020352
   Fehrenbacher L, 2020, J CLIN ONCOL, V38, P0, DOI 10.1200/JCO.19.01455
   Fernandez AI, 2022, JAMA ONCOL, V8, P0, DOI 10.1001/jamaoncol.2021.7239
   Franchet C, 2021, ANN PATHOL, V41, P507, DOI 10.1016/j.annpat.2021.07.014
   Goldhirsch A, 2013, ANN ONCOL, V24, P2206, DOI 10.1093/annonc/mdt303
   Hamilton E, 2021, CANCER TREAT REV, V100, P0, DOI 10.1016/j.ctrv.2021.102286
   Ithimakin S, 2013, CANCER RES, V73, P1635, DOI 10.1158/0008-5472.CAN-12-3349
   Kalvala J, 2022, HISTOPATHOLOGY, V80, P468, DOI 10.1111/his.14555
   Koopman T, 2018, HISTOPATHOLOGY, V73, P852, DOI 10.1111/his.13704
   Lin L, 2019, AM J CLIN PATHOL, V152, P479, DOI 10.1093/ajcp/aqz061
   Lu YJ, 2021, FRONT ONCOL, V11, P0, DOI 10.3389/fonc.2021.638619
   Meattini I, 2017, EJSO-EUR J SURG ONC, V43, P642, DOI 10.1016/j.ejso.2016.10.025
   Miglietta F, 2022, NPJ BREAST CANCER, V8, P0, DOI 10.1038/s41523-022-00434-w
   Modi S, 2022, NEW ENGL J MED, V387, P9, DOI 10.1056/NEJMoa2203690
   Modi S, 2020, J CLIN ONCOL, V38, P1887, DOI 10.1200/JCO.19.02318
   Osborne CK, 2005, CLIN CANCER RES, V11, P0
   Schettini F, 2021, NPJ BREAST CANCER, V7, P0, DOI 10.1038/s41523-020-00208-2
   Shanmugalingam A, 2022, BREAST CANCER RES TR, V193, P151, DOI 10.1007/s10549-022-06548-w
   Shu L, 2022, CANCERS, V14, P0, DOI 10.3390/cancers14174250
   Sung H, 2021, CA-CANCER J CLIN, V71, P209, DOI 10.3322/caac.21660
   Tarantino P, 2022, EUR J CANCER, V163, P35, DOI 10.1016/j.ejca.2021.12.022
   Tarantino P, 2020, J CLIN ONCOL, V38, P1951, DOI 10.1200/JCO.19.02488
   Tong YW, 2018, EUR J CANCER, V89, P9, DOI 10.1016/j.ejca.2017.10.033
   Wang JY, 2021, J CLIN ONCOL, V39, P0, DOI 10.1200/JCO.2021.39.15_suppl.1022
   Wolff AC, 2007, ARCH PATHOL LAB MED, V131, P18, DOI 10.1043/1543-2165(2007)131[18:ASOCCO]2.0.CO;2
   Wolff AC, 2018, J CLIN ONCOL, V36, P2105, DOI 10.5858/arpa.2018-0902-SA
   Zhang HN, 2022, MODERN PATHOL, V35, P1075, DOI 10.1038/s41379-022-01019-5
   Zhu SJ, 2019, ANN SURG ONCOL, V26, P2779, DOI 10.1245/s10434-019-07480-y
NR 40
TC 14
Z9 14
U1 0
U2 5
PU MDPI
PI BASEL
PA ST ALBAN-ANLAGE 66, CH-4052 BASEL, SWITZERLAND
SN 
EI 2072-6694
J9 CANCERS
JI Cancers
PD DEC 15
PY 2022
VL 14
IS 24
BP 
EP 
DI 10.3390/cancers14246200
PG 11
WC Oncology
SC Oncology
GA 7D5DA
UT WOS:000900509700001
PM 36551684
DA 2025-03-16
ER

PT J
AU Abelman, RO
   Medford, A
   Spring, L
   Bardia, A
AF Abelman, Rachel Occhiogrosso
   Medford, Arielle
   Spring, Laura
   Bardia, Aditya
TI Antibody-Drug Conjugates in Breast Cancer: Spotlight on HER2
SO CANCER JOURNAL
LA English
DT Review
DE Antibody-drug conjugates; HER2 low; HER2-positive breast cancer; targeted therapies
ID trastuzumab emtansine; metastases; survival; tumors; amplification; expression; resistance
AB Antibody-drug conjugates (ADCs) are composed of monoclonal antibodies linked to a cytotoxic payload, enabling targeted delivery of more potent chemotherapy. In the past decade, there has been rapid development of ADCs aimed at different types of breast cancer. The success of the monoclonal antibody trastuzumab has led to the evolution of several ADCs targeting HER2-positive breast cancer. Trastuzumab-emtansine, the first approved ADC targeting HER2-positive breast cancer, has become standard of care for patients with high-risk early-stage HER2-positive breast cancer who have residual disease after neoadjuvant chemotherapy. More recently, the observation of the bystander effect, in which ADCs target both antigen-positive cells and adjacent antigen-negative cells, has led to the reclassification of "HER2-low" breast cancer and the development of trastuzumab-deruxtecan to target this population. This article reviews the history of HER2-directed ADCs in breast cancer as well as ongoing ADCs in development.
C1 [Abelman, Rachel Occhiogrosso; Medford, Arielle; Spring, Laura; Bardia, Aditya] Harvard Med Sch, Massachusetts Gen Hosp, Boston, MA USA.
   [Bardia, Aditya] Massachusetts Gen Hosp, 55 Fruit St, Boston, MA 02114 USA.
C3 Harvard University; Harvard Medical School; Harvard University Medical Affiliates; Massachusetts General Hospital; Harvard University; Harvard University Medical Affiliates; Massachusetts General Hospital
RP Bardia, A (corresponding author), Massachusetts Gen Hosp, 55 Fruit St, Boston, MA 02114 USA.
EM rachel_occhiogrosso@dfci.harvard.edu; amedford@mgh.harvard.edu; lspring2@partners.org; Bardia.Aditya@mgh.harvard.edu
FU Phillips; Merck; Genentech; GSK; Gilead; Eli Lilly; Novartis; Pfizer; Sanofi; Radius Health; Immunomedics/Gilead; Daiichi Pharma/AstraZeneca
CR Ahn S, 2020, J PATHOL TRANSL MED, V54, P34
   Banerji U, 2019, LANCET ONCOL, V20, P1124, DOI 10.1016/S1470-2045(19)30328-6
   Barroso-Sousa R, 2021, BIODRUGS, V35, P159, DOI 10.1007/s40259-021-00472-z
   Brufsky AM, 2011, CLIN CANCER RES, V17, P4834, DOI 10.1158/1078-0432.CCR-10-2962
   Clynes RA, 2000, NAT MED, V6, P443, DOI 10.1038/74704
   Cortés J, 2022, NEW ENGL J MED, V386, P1143, DOI 10.1056/NEJMoa2115022
   Dokter W, 2014, MOL CANCER THER, V13, P2618, DOI 10.1158/1535-7163.MCT-14-0040-T
   Drago JZ, 2021, NAT REV CLIN ONCOL, V18, P327, DOI 10.1038/s41571-021-00470-8
   Ferraro E, 2021, BREAST CANCER RES, V23, P0, DOI 10.1186/s13058-021-01459-y
   García-Alonso S, 2018, CANCER RES, V78, P2159, DOI 10.1158/0008-5472.CAN-17-3671
   Hurvitz SA, 2019, J CLIN ONCOL, V37, P2206, DOI 10.1200/JCO.19.00882
   Iqbal N, 2014, INT, V2014, P0, DOI 10.1155/2014/852748
   Jackson D, 2015, PHARM RES-DORDR, V32, P3458, DOI 10.1007/s11095-014-1536-7
   Jain N, 2015, PHARM RES-DORDR, V32, P3526, DOI 10.1007/s11095-015-1657-7
   Junttila TT, 2011, BREAST CANCER RES TR, V128, P347, DOI 10.1007/s10549-010-1090-x
   Kovtun YV, 2006, CANCER RES, V66, P3214, DOI 10.1158/0008-5472.CAN-05-3973
   Krop IE, 2017, LANCET ONCOL, V18, P743, DOI 10.1016/S1470-2045(17)30313-3
   Krop IE, 2010, J CLIN ONCOL, V28, P2698, DOI 10.1200/JCO.2009.26.2071
   Lin NU, 2013, CLIN CANCER RES, V19, P6404, DOI 10.1158/1078-0432.CCR-13-0790
   Modi S, 2022, NEW ENGL J MED, V387, P9, DOI 10.1056/NEJMoa2203690
   Modi S, 2020, J CLIN ONCOL, V38, P1887, DOI 10.1200/JCO.19.02318
   Modi S, 2020, NEW ENGL J MED, V382, P610, DOI 10.1056/NEJMoa1914510
   Montemurro F, 2020, ANN ONCOL, V31, P1350, DOI 10.1016/j.annonc.2020.06.020
   Mosele MF, 2022, ANN ONCOL, V33, PS123, DOI 10.1016/j.annonc.2022.03.277
   Muldoon LL, 2003, J NEURO-ONCOL, V65, P49, DOI 10.1023/A:1026234130830
   Nagayama A, 2017, TARGET ONCOL, V12, P719, DOI 10.1007/s11523-017-0535-0
   Ocaña A, 2020, BREAST CANCER RES, V22, P0, DOI 10.1186/s13058-020-1252-7
   Ogitani Y, 2016, CANCER SCI, V107, P1039, DOI 10.1111/cas.12966
   Pelosci A, 2022, SIGNIFICANT IMPROVEM, V0, P0
   Phillips GDL, 2008, CANCER RES, V68, P9280, DOI 10.1158/0008-5472.CAN-08-1776
   PRESS MF, 1993, CANCER RES, V53, P4960
   SESHADRI R, 1993, J CLIN ONCOL, V11, P1936, DOI 10.1200/JCO.1993.11.10.1936
   SLAMON DJ, 1987, SCIENCE, V235, P177, DOI 10.1126/science.3798106
   Verma S, 2012, NEW ENGL J MED, V367, P1783, DOI 10.1056/NEJMoa1209124
   von Minckwitz G, 2019, NEW ENGL J MED, V380, P617, DOI 10.1056/NEJMoa1814017
NR 35
TC 6
Z9 7
U1 2
U2 24
PU LIPPINCOTT WILLIAMS & WILKINS
PI PHILADELPHIA
PA TWO COMMERCE SQ, 2001 MARKET ST, PHILADELPHIA, PA 19103 USA
SN 1528-9117
EI 1540-336X
J9 CANCER J
JI Cancer J.
PD NOV-DEC 15
PY 2022
VL 28
IS 6
BP 423
EP 428
DI 10.1097/PPO.0000000000000634
PG 6
WC Oncology
SC Oncology
GA 6I4DI
UT WOS:000886077200002
PM 36383904
DA 2025-03-16
ER

PT J
AU Toss, A
   Venturelli, M
   Civallero, M
   Piombino, C
   Domati, F
   Ficarra, G
   Combi, F
   Cabitza, E
   Caggia, F
   Barbieri, E
   Barbolini, M
   Moscetti, L
   Omarini, C
   Piacentini, F
   Tazzioli, G
   Dominici, M
   Cortesi, L
AF Toss, Angela
   Venturelli, Marta
   Civallero, Monica
   Piombino, Claudia
   Domati, Federica
   Ficarra, Guido
   Combi, Francesca
   Cabitza, Eleonora
   Caggia, Federica
   Barbieri, Elena
   Barbolini, Monica
   Moscetti, Luca
   Omarini, Claudia
   Piacentini, Federico
   Tazzioli, Giovanni
   Dominici, Massimo
   Cortesi, Laura
TI Predictive factors for relapse in triple-negative breast cancer patients without pathological complete response after neoadjuvant chemotherapy
SO FRONTIERS IN ONCOLOGY
LA English
DT Article
DE triple-negative breast cancer; neoadjuvant chemotherapy; pathologic response; residual cancer burden (RCB); multifocal disease
ID tumor-infiltrating lymphocytes; prognostic value; survival; carboplatin; recurrence; patterns; surgery; therapy; distant; disease
AB IntroductionTriple-negative breast cancer (TNBC) patients who do not obtain pathological complete response (pCR) after neoadjuvant chemotherapy (NACT) present higher rate of relapse and worse overall survival. Risk factors for relapse in this subset of patients are poorly characterized. This study aimed to identify the predictive factors for relapse in TNBC patients without pCR after NACT. MethodsWomen with TNBC treated with NACT from January 2008 to May 2020 at the Modena Cancer Center were included in the analysis. In patients without pCR, univariate and multivariable Cox analyses were used to determine factors predictive of relapse. ResultsWe identified 142 patients with a median follow-up of 55 months. After NACT, 62 patients obtained pCR (43.9%). Young age at diagnosis (<50 years) and high Ki-67 (20%) were signi!cantly associated with pCR. Lack of pCR after NACT resulted in worse 5-year event-free survival (EFS) and overall survival (OS). Factors independently predicting EFS in patients without pCR were the presence of multifocal disease [hazard ratio (HR), 3.77; 95% CI, 1.45-9.61; p=0.005] and residual cancer burden (RCB) III (HR, 3.04; 95% CI, 1.09-9.9; p=0.04). Neither germline BRCA status nor HER2-low expression were associated with relapse. DiscussionThese data can be used to stratify patients and potentially guide treatment decision-making, identifying appropriate candidates for treatment intensi!cation especially in neo-/adjuvant setting.
C1 [Toss, Angela; Venturelli, Marta; Piombino, Claudia; Cabitza, Eleonora; Caggia, Federica; Barbieri, Elena; Barbolini, Monica; Moscetti, Luca; Omarini, Claudia; Piacentini, Federico; Dominici, Massimo; Cortesi, Laura] Azienda Osped Univ Modena, Dept Oncol & Hematol, Modena, Italy.
   [Toss, Angela; Domati, Federica; Piacentini, Federico; Tazzioli, Giovanni; Dominici, Massimo] Univ Modena & Reggio Emilia, Dept Med & Surg Sci, Modena, Italy.
   [Civallero, Monica] Univ Modena & Reggio Emilia, Dept Surg Med Dent & Morphol Sci Transplant Surg O, Modena, Italy.
   [Ficarra, Guido] Univ Hosp Modena, Pathol Unit, Modena, Italy.
   [Combi, Francesca; Tazzioli, Giovanni] Azienda Osped Univ Modena, Unit Breast Surg Oncol, Modena, Italy.
   [Combi, Francesca] Univ Modena & Reggio Emilia, Int Doctorate Sch Clin & Expt Med, Dept Biomed Metab & Neural Sci, Modena, Italy.
C3 Universita di Modena e Reggio Emilia; Universita di Modena e Reggio Emilia Hospital; Universita di Modena e Reggio Emilia; Universita di Modena e Reggio Emilia; Universita di Modena e Reggio Emilia; Universita di Modena e Reggio Emilia Hospital; Universita di Modena e Reggio Emilia; Universita di Modena e Reggio Emilia Hospital; Universita di Modena e Reggio Emilia
RP Toss, A (corresponding author), Azienda Osped Univ Modena, Dept Oncol & Hematol, Modena, Italy.; Toss, A (corresponding author), Univ Modena & Reggio Emilia, Dept Med & Surg Sci, Modena, Italy.
EM angela.toss@unimore.it
CR Ataseven B, 2015, ANN SURG ONCOL, V22, P1118, DOI 10.1245/s10434-014-4122-7
   Bagegni NA, 2019, PLOS ONE, V14, P0, DOI 10.1371/journal.pone.0222358
   Bossuyt V, 2022, INVASIVE CARCINOMA OF THE BREAST IN THE SETTING OF NEOADJUVANT THERAPY HISTOPATHOLOGY REPORTING GUIDE, V1, P0
   Cortazar P, 2014, LANCET, V384, P164, DOI 10.1016/S0140-6736(13)62422-8
   Denkert C, 2018, LANCET ONCOL, V19, P40, DOI 10.1016/S1470-2045(17)30904-X
   Denkert C, 2015, J CLIN ONCOL, V33, P983, DOI 10.1200/JCO.2014.58.1967
   Dent R, 2007, CLIN CANCER RES, V13, P4429, DOI 10.1158/1078-0432.CCR-06-3045
   Dieci MV, 2014, ANN ONCOL, V25, P611, DOI 10.1093/annonc/mdt556
   Harborg S, 2021, NPJ BREAST CANCER, V7, P0, DOI 10.1038/s41523-021-00325-6
   Houssami N, 2012, EUR J CANCER, V48, P3342, DOI 10.1016/j.ejca.2012.05.023
   Jones RL, 2009, BREAST CANCER RES TR, V116, P53, DOI 10.1007/s10549-008-0081-7
   Keam B, 2011, BREAST CANCER RES, V13, P0, DOI 10.1186/bcr2834
   Keilty D, 2020, INT J RADIAT ONCOL, V108, P676, DOI 10.1016/j.ijrobp.2020.04.044
   Kennedy WR, 2020, J NATL COMPR CANC NE, V18, P288, DOI 10.6004/jnccn.2019.7366
   Kojima Y, 2011, BREAST CANCER-TOKYO, V18, P146, DOI 10.1007/s12282-010-0223-8
   Lebert JM, 2018, CURR ONCOL, V25, PS142, DOI 10.3747/co.25.3954
   Li XX, 2017, BREAST CANCER RES TR, V161, P279, DOI 10.1007/s10549-016-4059-6
   Liedtke C, 2008, J CLIN ONCOL, V26, P1275, DOI 10.1200/JCO.2007.14.4147
   Liu YL, 2016, BREAST CANCER RES TR, V157, P555, DOI 10.1007/s10549-016-3837-5
   Loibl S, 2018, LANCET ONCOL, V19, P497, DOI 10.1016/S1470-2045(18)30111-6
   Masuda N, 2017, NEW ENGL J MED, V376, P2147, DOI 10.1056/NEJMoa1612645
   Neri A, 2015, BMC SURG, V15, P0, DOI 10.1186/1471-2482-15-1
   Ochi T, 2019, EUR J CANCER, V118, P41, DOI 10.1016/j.ejca.2019.05.014
   Omarini C, 2018, CANCER MANAG RES, V10, P91, DOI 10.2147/CMAR.S146658
   Ovcaricek T, 2011, RADIOL ONCOL, V45, P46, DOI 10.2478/v10019-010-0054-4
   Parsons HA, 2021, JAMA-J AM MED ASSOC, V325, P36, DOI 10.1001/jama.2020.23371
   Poggio F, 2018, ANN ONCOL, V29, P1497, DOI 10.1093/annonc/mdy127
   Polley MYC, 2013, JNCI-J NATL CANCER I, V105, P1897, DOI 10.1093/jnci/djt306
   Salgado R, 2018, LANCET ONCOL, V19, P3, DOI 10.1016/S1470-2045(17)30905-1
   Schmid P, 2020, NEW ENGL J MED, V382, P810, DOI 10.1056/NEJMoa1910549
   Spring LM, 2020, CLIN CANCER RES, V26, P2838, DOI 10.1158/1078-0432.CCR-19-3492
   Symmans WF, 2007, J CLIN ONCOL, V25, P4414, DOI 10.1200/JCO.2007.10.6823
   Symmans WF, 2021, JAMA ONCOL, V7, P1654, DOI 10.1001/jamaoncol.2021.3690
   Symmans WF, 2017, J CLIN ONCOL, V35, P1049, DOI 10.1200/JCO.2015.63.1010
   Tamura N, 2009, CANCER SCI, V100, P1823, DOI 10.1111/j.1349-7006.2009.01264.x
   Tanei T, 2011, EJSO-EUR J SURG ONC, V37, P155, DOI 10.1016/j.ejso.2010.10.009
   Toss A, 2020, CANCERS, V12, P0, DOI 10.3390/cancers12051252
   Tutt ANJ, 2021, NEW ENGL J MED, V384, P2394, DOI 10.1056/NEJMoa2105215
   von Minckwitz G, 2013, CLIN CANCER RES, V19, P4521, DOI 10.1158/1078-0432.CCR-12-3628
   von Minckwitz G, 2012, J CLIN ONCOL, V30, P1796, DOI 10.1200/JCO.2011.38.8595
   Wang K, 2016, ONCOTARGET, V7, P44288, DOI 10.18632/oncotarget.9988
   Werutsky G, 2020, EUR J CANCER, V130, P92, DOI 10.1016/j.ejca.2020.02.015
   Winters ZE, 2018, BJS OPEN, V2, P162, DOI 10.1002/bjs5.53
   Yau C, 2022, LANCET ONCOL, V23, P149, DOI 10.1016/S1470-2045(21)00589-1
   Yee D, 2020, JAMA ONCOL, V6, P1355, DOI 10.1001/jamaoncol.2020.2535
NR 45
TC 7
Z9 8
U1 0
U2 4
PU FRONTIERS MEDIA SA
PI LAUSANNE
PA AVENUE DU TRIBUNAL FEDERAL 34, LAUSANNE, CH-1015, SWITZERLAND
SN 2234-943X
EI 
J9 FRONT ONCOL
JI Front. Oncol.
PD DEC 1
PY 2022
VL 12
IS 
BP 
EP 
DI 10.3389/fonc.2022.1016295
PG 11
WC Oncology
SC Oncology
GA 7A3XC
UT WOS:000898392400001
PM 36531080
DA 2025-03-16
ER

PT J
AU Viganò, L
   Locatelli, A
   Ulisse, A
   Galbardi, B
   Dugo, M
   Tosi, D
   Tacchetti, C
   Daniele, T
   Gyorffy, B
   Sica, L
   Macchini, M
   Zambetti, M
   Zambelli, S
   Bianchini, G
   Gianni, L
AF Vigano, Lucia
   Locatelli, Alberta
   Ulisse, Adele
   Galbardi, Barbara
   Dugo, Matteo
   Tosi, Diego
   Tacchetti, Carlo
   Daniele, Tiziana
   Gyorffy, Balazs
   Sica, Lorenzo
   Macchini, Marina
   Zambetti, Milvia
   Zambelli, Stefania
   Bianchini, Giampaolo
   Gianni, Luca
TI Modulation of the Estrogen/erbB2 Receptors Cross-talk by CDK4/6 Inhibition Triggers Sustained Senescence in Estrogen Receptor- and ErbB2-positive Breast Cancer
SO CLINICAL CANCER RESEARCH
LA English
DT Article
ID kinase 4/6 inhibitor; endocrine therapy; acquired-resistance; plus palbociclib; open-label; fulvestrant; multicenter; combination; expression; mechanism
AB Purpose: The interplay between estrogen receptor (ER) and erbB tyrosine-kinase receptors (RTK) impacts growth and progression of erates mitogenic signals converging onto the Cyclin-D1/CDK4/6 complex. We probed this cross-talk combining endocrine-therapy (fulvestrant), dual HER2-blockade (trastuzumab and pertuzumab), and CDK4/6-inhibition (palbociclib; PFHPert). Experimental Design: Cytotoxic drug effects, interactions, and pharmacodynamics were studied after 72 hours of treatment and over 6 more days of culture after drug wash-out in three ER+/HER2(+), two HER2(low), and two ER-negative (ER-)/HER2(+) breast cancer cell lines. We assessed gene-expression dynamic and association with Ki67 downregulation in 28 patients with ER+/HER2(+) breast cancer treated with neoadjuvant PFHPert in NA-PHER2 trial (NCT02530424). Results: In vitro, palbociclib and/or fulvestrant induced a functional activation of RTKs signalling. PFHPert had additive or synergistic antiproliferative activity, interfered with resistance mechanisms linked to the RTKs/Akt/MTORC1 axis and induced sustained senescence. Unexpected synergism was found in HER2(low) cells. In patients, Ki67 downregulation at week 2 and surgery were significantly associated to upregulation of senescence-related genes (P = 7.7E-4 and P = 1.8E-4, respectively). Activation of MTORC1 pathway was associated with high Ki67 at surgery (P = 0.019). Conclusions: Resistance associated with the combination of drugs targeting ER and HER2 can be bypassed by cotargeting Rb, enhancing transition from quiescence to sustained senescence. MTORC1 pathway activation is a potential mechanism of escape and RTKs functional activation may be an alternative pathway for survival also in ER+/HER2(low) tumor. PFHPert combination is an effective chemotherapy-free regimen for ER+/HER2(+) breast cancer, and the mechanistic elucidation of sensitivity/resistance patterns may provide insights for further treatment refinement.
C1 [Vigano, Lucia; Locatelli, Alberta; Ulisse, Adele; Galbardi, Barbara; Dugo, Matteo; Sica, Lorenzo; Macchini, Marina; Zambetti, Milvia; Zambelli, Stefania; Bianchini, Giampaolo] IRCCS San Raffaele Sci Inst, Dept Med Oncol, Via Olgettina 60, I-20132 Milan, Italy.
   [Tosi, Diego] Inst Reg Canc Montpellier ICM Montpellier, Montpellier, France.
   [Tacchetti, Carlo; Daniele, Tiziana] IRCCS San Raffaele Sci Inst, Expt Imaging Ctr, Milan, Italy.
   [Gyorffy, Balazs] Semmelweis Univ, Fac Gen Med, Dept Bioinformat, Budapest, Hungary.
   [Gyorffy, Balazs] Semmelweis Univ, Dept Pediat 2, Fac Med, Budapest, Hungary.
   [Gyorffy, Balazs] Inst Enzymol, TTK Oncol Biomarker Res Grp, Budapest, Hungary.
   [Gianni, Luca] Fdn Michelangelo, Via Agostino Bertani 14, I-20121 Milan, Italy.
C3 Vita-Salute San Raffaele University; IRCCS Ospedale San Raffaele; Vita-Salute San Raffaele University; IRCCS Ospedale San Raffaele; Semmelweis University; Semmelweis University; HUN-REN; HUN-REN Research Centre for Natural Sciences; Institute of Enzymology - HAS
RP Bianchini, G (corresponding author), IRCCS San Raffaele Sci Inst, Dept Med Oncol, Via Olgettina 60, I-20132 Milan, Italy.; Gianni, L (corresponding author), Fdn Michelangelo, Via Agostino Bertani 14, I-20121 Milan, Italy.
EM giampaolo.bianchini@hsr.it; luca.gianni@fondazionemichelangelo.org
FU BCRF [18-181]; Associazione Italiana per la Ricerca sul Cancro (AIRC) [21787, IG 2018]; Higher Education Institutional Excellence Programme of the Ministry for Innovation and Technology in Hungary [2020-4.1.1.-TKP2020]; Pfizer Italia S.r.l.; Roche
CR Agarwal R, 2009, CLIN CANCER RES, V15, P3654, DOI 10.1158/1078-0432.CCR-08-3293
   Arpino G, 2008, ENDOCR REV, V29, P217, DOI 10.1210/er.2006-0045
   Bianchini G, 2010, CANCER RES, V70, P8852, DOI 10.1158/0008-5472.CAN-10-1039
   BLISS CI, 1956, BACTERIOL REV, V20, P243, DOI 10.1128/MMBR.20.4.243-258.1956
   Cristofanilli M, 2016, LANCET ONCOL, V17, P425, DOI 10.1016/S1470-2045(15)00613-0
   Dulic Vjekoslav, 2013, METHODS MOL BIOL, V965, P15, DOI 10.1007/978-1-62703-239-1_2
   Ellis MJ, 2008, J NATL CANCER I, V100, P1380, DOI 10.1093/jnci/djn309
   Faget DV, 2019, NAT REV CANCER, V19, P439, DOI 10.1038/s41568-019-0156-2
   Finn RS, 2015, LANCET ONCOL, V16, P25, DOI 10.1016/S1470-2045(14)71159-3
   Finn RS, 2009, BREAST CANCER RES, V11, P0, DOI 10.1186/bcr2419
   Foroutan M, 2018, BMC BIOINFORMATICS, V19, P0, DOI 10.1186/s12859-018-2435-4
   Frogne T, 2009, BREAST CANCER RES TR, V114, P263, DOI 10.1007/s10549-008-0011-8
   Gianni L, 2018, LANCET ONCOL, V19, P249, DOI 10.1016/S1470-2045(18)30001-9
   Giuliano M, 2015, CLIN CANCER RES, V21, P3995, DOI 10.1158/1078-0432.CCR-14-2728
   Goel S, 2016, CANCER CELL, V29, P255, DOI 10.1016/j.ccell.2016.02.006
   Gorgoulis V, 2019, CELL, V179, P813, DOI 10.1016/j.cell.2019.10.005
   Herrera-Abreu MT, 2016, CANCER RES, V76, P2301, DOI 10.1158/0008-5472.CAN-15-0728
   Hortobagyi GN, 2016, NEW ENGL J MED, V375, P1738, DOI 10.1056/NEJMoa1609709
   Houston SJ, 1999, BRIT J CANCER, V79, P1220, DOI 10.1038/sj.bjc.6690196
   Hutcheson IR, 2011, BREAST CANCER RES, V13, P0, DOI 10.1186/bcr2848
   Ianevski A, 2017, BIOINFORMATICS, V33, P2413, DOI 10.1093/bioinformatics/btx162
   Im SA, 2019, NEW ENGL J MED, V381, P307, DOI 10.1056/NEJMoa1903765
   Johnston S, 2009, J CLIN ONCOL, V27, P5538, DOI 10.1200/JCO.2009.23.3734
   Johnston SRD, 2020, J CLIN ONCOL, V38, P0, DOI 10.1200/JCO.20.02514
   Kaufman B, 2009, J CLIN ONCOL, V27, P5529, DOI 10.1200/JCO.2008.20.6847
   Klein ME, 2018, CANCER CELL, V34, P9, DOI 10.1016/j.ccell.2018.03.023
   Kovatcheva M, 2015, ONCOTARGET, V6, P8226, DOI 10.18632/oncotarget.3364
   Ladd B, 2016, ONCOTARGET, V7, P54120, DOI 10.18632/oncotarget.10852
   Liu Q, 2018, STAT BIOPHARM RES, V10, P112, DOI 10.1080/19466315.2018.1437071
   Lukas J, 1996, MOL CELL BIOL, V16, P6917
   Ma CX, 2017, CLIN CANCER RES, V23, P4055, DOI 10.1158/1078-0432.CCR-16-3206
   Mazumder A, 2021, ENDOCRINOLOGY, V162, P1, DOI 10.1210/endocr/bqab153
   Nahta R, 2012, BREAST CANCER RES TR, V135, P39, DOI 10.1007/s10549-012-2067-8
   Pancholi S, 2020, ONCOGENE, V39, P4781, DOI 10.1038/s41388-020-1284-6
   Prall OWJ, 1998, J STEROID BIOCHEM, V65, P169, DOI 10.1016/S0960-0760(98)00021-1
   Prat A, 2008, NAT CLIN PRACT ONCOL, V5, P531, DOI 10.1038/ncponc1179
   Punturi NB, 2021, NAT COMMUN, V12, P0, DOI 10.1038/s41467-021-23271-0
   Sengupta S, 2015, BBA-GENE REGUL MECH, V1849, P1289, DOI 10.1016/j.bbagrm.2015.08.008
   Sherr CJ, 2016, CANCER DISCOV, V6, P353, DOI 10.1158/2159-8290.CD-15-0894
   Sledge GW, 2017, J CLIN ONCOL, V35, P2875, DOI 10.1200/JCO.2017.73.7585
   Smith I, 2020, LANCET ONCOL, V21, P1443, DOI 10.1016/S1470-2045(20)30458-7
   Stein GH, 1999, MOL CELL BIOL, V19, P2109
   Sudhan DR, 2019, CLIN CANCER RES, V25, P771, DOI 10.1158/1078-0432.CCR-18-1131
   Tolaney SM, 2019, ANN ONCOL, V30, P861
   Tosi D, 2018, BMC CANCER, V18, P0, DOI 10.1186/s12885-018-4712-z
   Turner NC, 2018, NEW ENGL J MED, V379, P1926, DOI 10.1056/NEJMoa1810527
   Wang YC, 2011, BREAST CANCER RES, V13, P0, DOI 10.1186/bcr3067
   Yu QY, 2001, NATURE, V411, P1017, DOI 10.1038/35082500
   Zhang K, 2019, CANCER LETT, V447, P130, DOI 10.1016/j.canlet.2019.01.005
NR 49
TC 14
Z9 16
U1 2
U2 20
PU AMER ASSOC CANCER RESEARCH
PI PHILADELPHIA
PA 615 CHESTNUT ST, 17TH FLOOR, PHILADELPHIA, PA 19106-4404 USA
SN 1078-0432
EI 1557-3265
J9 CLIN CANCER RES
JI Clin. Cancer Res.
PD MAY 15
PY 2022
VL 28
IS 10
BP 2167
EP 2179
DI 10.1158/1078-0432.CCR-21-3185
PG 13
WC Oncology
SC Oncology
GA 1L9VK
UT WOS:000799627900001
PM 35254385
DA 2025-03-16
ER

PT J
AU Chen, N
   Michaels, E
   Howard, F
   Nanda, R
AF Chen, Nan
   Michaels, Elena
   Howard, Frederick
   Nanda, Rita
TI The evolving therapeutic landscape of antibody-drug conjugates in breast cancer
SO EXPERT REVIEW OF ANTICANCER THERAPY
LA English
DT Review
DE Breast cancer; antibody-drug conjugates; HER2-low; drug development; clinical trials; TROP2
ID trastuzumab emtansine t-dm1; sacituzumab govitecan sg; physicians choice tpc; deruxtecan t-dxd; patients pts; biomarker analyses; open-label; resistance; mechanisms; vedotin
AB IntroductionAntibody-drug conjugates (ADCs) are a relatively new class of anti-cancer therapies approved for a number of malignancies, including breast cancer. Their unique structure, consisting of a monoclonal antibody connected via a linker to a toxic payload, combines characteristics of both targeted therapy and chemotherapy.Areas coveredIn this review, we discuss the unique molecular structure and pharmacologic principles of ADCs and present the clinical efficacy and relevant toxicities of ADCs both approved and in development. While HER2 is the most studied target with approved agents for both HER2-positive and HER2-low expressing tumors, novel targets in HER2-negative disease have expanded our therapeutic capabilities significantly.Expert opinionADCs are a promising, novel drug class with significant efficacy in all breast cancer subtypes. They are generally safe and well-tolerated. However, further research is necessary to improve their therapeutic potential. The development of predictive biomarkers to identify patients with greatest benefit, improved understanding of drug resistance to advance combination therapies, and novel targets are needed to further the field.
C1 [Chen, Nan; Michaels, Elena; Howard, Frederick; Nanda, Rita] Univ Chicago, Dept Internal Med, Chicago, IL 60637 USA.
C3 University of Chicago
RP Nanda, R (corresponding author), Univ Chicago, Dept Internal Med, Chicago, IL 60637 USA.
EM rnanda@medicine.bsd.uchicago.edu
CR Banerji U, 2019, LANCET ONCOL, V20, P1124, DOI 10.1016/S1470-2045(19)30328-6
   Bardia A, 2021, ANN ONCOL, V32, P1148, DOI 10.1016/j.annonc.2021.06.002
   Bardia A, 2022, J CLIN ONCOL, V40, P0
   Bardia A, 2021, NEW ENGL J MED, V385, P0, DOI 10.1056/NEJMc2108478
   Bargh JD, 2019, CHEM SOC REV, V48, P4361, DOI 10.1039/c8cs00676h
   Barok M, 2011, BREAST CANCER RES, V13, P0, DOI 10.1186/bcr2868
   Bayerlová M, 2017, FRONT ONCOL, V7, P0, DOI 10.3389/fonc.2017.00135
   Bruce JY, 2020, J CLIN ONCOL, V38, P0
   Cardillo Thomas M, 2020, ONCOTARGET, V11, P3849, DOI 10.18632/oncotarget.27766
   Chic N, 2022, JNCI-J NATL CANCER I, V114, P467, DOI 10.1093/jnci/djab057
   Coates JT, 2021, CANCER DISCOV, V11, P2436, DOI 10.1158/2159-8290.CD-21-0702
   Cortés J, 2021, ANN ONCOL, V32, PS1287, DOI 10.1016/j.annonc.2021.08.2087
   Criscitiello C, 2021, J HEMATOL ONCOL, V14, P0, DOI 10.1186/s13045-021-01035-z
   Cubas R, 2010, MOL CANCER, V9, P0, DOI 10.1186/1476-4598-9-253
   Diéras V, 2017, LANCET ONCOL, V18, P732, DOI 10.1016/S1470-2045(17)30312-1
   Dokter W, 2014, MOL CANCER THER, V13, P2618, DOI 10.1158/1535-7163.MCT-14-0040-T
   Drago JZ, 2021, NAT REV CLIN ONCOL, V18, P327, DOI 10.1038/s41571-021-00470-8
   Fernandez AI, 2022, JAMA ONCOL, V8, P0, DOI 10.1001/jamaoncol.2021.7239
   García-Alonso S, 2018, CANCER RES, V78, P2159, DOI 10.1158/0008-5472.CAN-17-3671
   Han HS, 2019, J CLIN ONCOL, V37, P0, DOI 10.1200/JCO.2019.37.15_suppl.TPS1110
   Hoffmann RM, 2018, ONCOIMMUNOLOGY, V7, P0, DOI 10.1080/2162402X.2017.1395127
   Hunter FW, 2020, BRIT J CANCER, V122, P603, DOI 10.1038/s41416-019-0635-y
   Hurvitz SA, 2021, J CLIN ONCOL, V39, P0, DOI 10.1200/JCO.2021.39.15_suppl.1038
   Izci H, 2021, J CLIN ONCOL, V39, P0, DOI 10.1200/JCO.2021.39.15_suppl.e12558
   Jacob W, 2018, CANCER TREAT REV, V68, P111, DOI 10.1016/j.ctrv.2018.06.011
   Krop I, 2022, CANCER RES, V82, P0, DOI 10.1158/1538-7445.SABCS21-GS1-05
   Krop IE, 2022, J CLIN ONCOL, V40, P0
   Krop IE, 2017, LANCET ONCOL, V18, P743, DOI 10.1016/S1470-2045(17)30313-3
   Kumagai K, 2020, CANCER SCI, V111, P4636, DOI 10.1111/cas.14686
   Lee-Hoeflich ST, 2008, CANCER RES, V68, P5878, DOI 10.1158/0008-5472.CAN-08-0380
   Loganzo F, 2015, MOL CANCER THER, V14, P952, DOI 10.1158/1535-7163.MCT-14-0862
   Manich CS, 2021, ANN ONCOL, V32, PS1288, DOI 10.1016/j.annonc.2021.08.2088
   Melear J, 2019, MOL CANCER THER, V18, P0, DOI 10.1158/1535-7163.TARG-19-A088
   Moasser MM, 2007, ONCOGENE, V26, P6469, DOI 10.1038/sj.onc.1210477
   Modi S, 2018, CANCER RES, V78, PPD3, DOI 10.1158/1538-7445.SABCS17-PD3-14
   Modi S, 2022, NEW ENGL J MED, V387, P9, DOI 10.1056/NEJMoa2203690
   Modi S, 2021, CANCER RES, V81, P0, DOI 10.1158/1538-7445.SABCS20-PD3-06
   Modi S, 2020, J CLIN ONCOL, V38, P1887, DOI 10.1200/JCO.19.02318
   Modi S, 2020, NEW ENGL J MED, V382, P610, DOI 10.1056/NEJMoa1914510
   Mosele MF, 2022, ANN ONCOL, V33, PS123, DOI 10.1016/j.annonc.2022.03.277
   Perez HL, 2014, DRUG DISCOV TODAY, V19, P869, DOI 10.1016/j.drudis.2013.11.004
   Powell CA, 2021, CANCER RES, V81, P0
   Prat A, 2022, ANN ONCOL, V33, PS164, DOI 10.1016/j.annonc.2022.03.279
   Ríos-Luci C, 2017, CANCER RES, V77, P4639, DOI 10.1158/0008-5472.CAN-16-3127
   Rose AAN, 2010, CLIN CANCER RES, V16, P2147, DOI 10.1158/1078-0432.CCR-09-1611
   Rugo HS, 2022, ANN ONCOL, V33, PS1386, DOI 10.1016/j.annonc.2022.08.012
   Rugo HS, 2022, JCO, V40, PLBA1001, DOI 10.1200/JCO.2022.40.17_suppl.LBA1001
   Schmid P, 2021, J CLIN ONCOL, V39, P0, DOI 10.1200/JCO.2021.39.15_suppl.1023
   Sergina NV, 2007, NATURE, V445, P437, DOI 10.1038/nature05474
   Skidmore L, 2020, MOL CANCER THER, V19, P1833, DOI 10.1158/1535-7163.MCT-19-1004
   Sledge GW Jr, 2016, J ONCOL PRACT, V12, P6, DOI 10.1200/JOP.2015.008953
   Staudacher AH, 2017, BRIT J CANCER, V117, P1736, DOI 10.1038/bjc.2017.367
   Sung M, 2018, MOL CANCER THER, V17, P243, DOI 10.1158/1535-7163.MCT-17-0403
   Tamura K, 2019, LANCET ONCOL, V20, P816, DOI 10.1016/S1470-2045(19)30097-X
   Taylor KM, 2007, MOL MED, V13, P396, DOI 10.2119/2007-00040.Taylor
   Tsai M, 2021, ANN ONCOL, V32, PS474, DOI 10.1016/j.annonc.2021.08.542
   Tsuchikama K, 2018, PROTEIN CELL, V9, P33, DOI 10.1007/s13238-016-0323-0
   Vahdat LT, 2021, NPJ BREAST CANCER, V7, P0, DOI 10.1038/s41523-021-00244-6
   Vankemmelbeke M, 2016, THER DELIV, V7, P141, DOI 10.4155/tde-2016-0002
   Verma S, 2012, NEW ENGL J MED, V367, P1783, DOI 10.1056/NEJMoa1209124
   Visconti R, 2016, J EXP CLIN CANC RES, V35, P0, DOI 10.1186/s13046-016-0433-9
   von Minckwitz G, 2019, NEW ENGL J MED, V380, P617, DOI 10.1056/NEJMoa1814017
   Waks AG, 2020, J CLIN ONCOL, V38, P0
   Wilkinson L, 2022, BRIT J RADIOL, V95, P0, DOI 10.1259/bjr.20211033
   Yamazaki CM, 2021, NAT COMMUN, V12, P0, DOI 10.1038/s41467-021-23793-7
   Yardley DA, 2015, J CLIN ONCOL, V33, P1609, DOI 10.1200/JCO.2014.56.2959
   Yin O, 2021, CLIN PHARMACOL THER, V110, P986, DOI 10.1002/cpt.2291
NR 67
TC 2
Z9 2
U1 0
U2 7
PU TAYLOR & FRANCIS LTD
PI ABINGDON
PA 2-4 PARK SQUARE, MILTON PARK, ABINGDON OR14 4RN, OXON, ENGLAND
SN 1473-7140
EI 1744-8328
J9 EXPERT REV ANTICANC
JI Expert Rev. Anticancer Ther
PD DEC 2
PY 2022
VL 22
IS 12
BP 1325
EP 1331
DI 10.1080/14737140.2022.2147510
EA NOV 2022
PG 7
WC Oncology
SC Oncology
GA 6W2AV
UT WOS:000888956600001
PM 36408586
DA 2025-03-16
ER

PT J
AU Aktas, B
   Fehm, TN
   Welslau, M
   Müller, V
   Lüftner, D
   Schütz, F
   Fasching, PA
   Janni, W
   Thomssen, C
   Witzel, I
   Belleville, E
   Untch, M
   Thill, M
   Tesch, H
   Ditsch, N
   Lux, MP
   Banys-Paluchowski, M
   Kolberg-Liedtke, C
   Hartkopf, AD
   Wöckel, A
   Kolberg, HC
   Stickeler, E
   Harbeck, N
   Schneeweiss, A
AF Aktas, Bahriye
   Fehm, Tanja N.
   Welslau, Manfred
   Mueller, Volkmar
   Lueftner, Diana
   Schuetz, Florian
   Fasching, Peter A.
   Janni, Wolfgang
   Thomssen, Christoph
   Witzel, Isabell
   Belleville, Erik
   Untch, Michael
   Thill, Marc
   Tesch, Hans
   Ditsch, Nina
   Lux, Michael P.
   Banys-Paluchowski, Maggie
   Kolberg-Liedtke, Cornelia
   Hartkopf, Andreas D.
   Woeckel, Achim
   Kolberg, Hans-Christian
   Stickeler, Elmar
   Harbeck, Nadia
   Schneeweiss, Andreas
TI Update Breast Cancer 2022 Part 4-Advanced-Stage Breast Cancer
SO GEBURTSHILFE UND FRAUENHEILKUNDE
LA English
DT Review
DE advanced breast cancer; chemotherapy; endocrine therapy; antibody drug conjugates
ID fulvestrant plus capivasertib; aromatase inhibitor; ribociclib; survival; placebo; postmenopausal; abemaciclib; palbociclib; progression; expression
AB For the treatment of patients with advanced HER2-negative hormone receptor-positive breast cancer, several substances have been introduced into practice in recent years. In addition, other drugs are under development. A number of studies have been published over the past year which have shown either an advantage for progression-free survival or for overall survival. This review summarizes the latest results, which have been published at current congresses or in specialist journals, and classifies them in the clinical treatment context. In particular, the importance of therapy with CDK4/6 inhibitors - trastuzumab deruxtecan, sacituzumab govitecan and capivasertib - is discussed. For trastuzumab deruxtecan, an overall survival benefit in HER2-negative breast cancer with low HER2 expression (HER2-low expression) was reported in the Destiny- Breast-04 study. Similarly, there was an overall survival benefit in the FAKTION study with capivasertib. The lack of overall survival benefit for palbociclib in the first line of therapy raises the question of clinical classification.
C1 [Aktas, Bahriye] Univ Leipzig, Med Ctr, Dept Gynecol, Leipzig, Germany.
   [Fehm, Tanja N.] Univ Hosp Dusseldorf, Dept Gynecol & Obstet, Dusseldorf, Germany.
   [Welslau, Manfred] Onkol Aschaffenburg, Aschaffenburg, Germany.
   [Mueller, Volkmar; Witzel, Isabell] Hamburg Eppendorf Univ Med Ctr, Dept Gynecol, Hamburg, Germany.
   [Lueftner, Diana] Immanuel Hosp Mark Schweiz, Buckow, Germany.
   [Lueftner, Diana] Med Univ Brandenburg Theodor Fontane, Buckow, Germany.
   [Schuetz, Florian] Diakonissen Stiftungs Krankenhaus Speyer, Gynakol & Geburtshilfe, Speyer, Germany.
   [Fasching, Peter A.] Friedrich Alexander Univ Erlangen Nuremberg, Comprehens Canc Ctr Erlangen EMN, Dept Gynecol & Obstet, Erlangen Univ Hosp, Erlangen, Germany.
   [Janni, Wolfgang; Hartkopf, Andreas D.] Ulm Univ Hosp, Dept Gynecol & Obstet, Ulm, Germany.
   [Thomssen, Christoph] Martin Luther Univ Halle Wittenberg, Dept Gynaecol, Halle, Saale, Germany.
   [Belleville, Erik] ClinSol GmbH Co KG, Wurzburg, Germany.
   [Untch, Michael] Helios Klinikum Berlin Buch, Clin Gynecol & Obstet, Breast Canc Ctr, Gynecol Oncol Ctr, Berlin, Germany.
   [Thill, Marc] Agaples Markus Krankenhaus, Dept Gynecol & Gynecol Oncol, Frankfurt, Germany.
   [Tesch, Hans] Bethanien Hosp, Frankfurt, Germany.
   [Ditsch, Nina] Univ Hosp Augsburg, Dept Gynecol & Obstet, Augsburg, Germany.
   [Lux, Michael P.] St Vincenz Krankenhaus GmbH, St Josefs Krankenhaus, Frauenklin St Louise Paderborn, Klin Gynakol & Geburtshilfe, Salzkotten, Germany.
   [Banys-Paluchowski, Maggie] Univ Hosp Schleswig Holstein, Dept Gynecol & Obstet, Campus Lubeck, Lubeck, Germany.
   [Kolberg-Liedtke, Cornelia] Univ Hosp Essen, Dept Gynecol & Obstet, Essen, Germany.
   [Woeckel, Achim] Univ Hosp Wurzburg, Dept Gynecol & Obstet, Wurzburg, Germany.
   [Kolberg, Hans-Christian] Marienhosp Bottrop, Dept Gynecol & Obstet, Bottrop, Germany.
   [Stickeler, Elmar] RWTH Univ Hosp Aachen, Dept Gynecol & Obstet, Aachen, Germany.
   [Harbeck, Nadia] LMU Univ Hosp, CCC Munich LMU, Munich, Germany.
   [Harbeck, Nadia] LMU Univ Hosp, Breast Ctr, Dept Gynecol & Obstet, Munich, Germany.
   [Schneeweiss, Andreas] Univ Heidelberg Hosp, Natl Ctr Tumor Dis NCT, Heidelberg, Germany.
   [Schneeweiss, Andreas] German Canc Res Ctr, Heidelberg, Germany.
C3 Leipzig University; Heinrich Heine University Dusseldorf; Heinrich Heine University Dusseldorf Hospital; University of Hamburg; University Medical Center Hamburg-Eppendorf; University of Erlangen Nuremberg; Ulm University; Martin Luther University Halle Wittenberg; Helios Kliniken; University of Kiel; Schleswig Holstein University Hospital; University of Duisburg Essen; University of Wurzburg; St. Marien Hospital; RWTH Aachen University; RWTH Aachen University Hospital; University of Munich; University of Munich; Helmholtz Association; German Cancer Research Center (DKFZ); Ruprecht Karls University Heidelberg; National Center for Tumor Diseases; Helmholtz Association; German Cancer Research Center (DKFZ)
RP Fasching, PA (corresponding author), Friedrich Alexander Univ Erlangen Nuremberg, Erlangen Univ Hosp, Dept Gynecol & Obstet, Comprehens Canc Ctr Erlangen EMN, Univ Str 21-23, D-91054 Erlangen, Germany.
EM peter.fasching@fau.de
FU onkowissen.de; Gilead; Novartis; Pfizer; Roche; MSD
CR Ahmed N, 2015, J CLIN ONCOL, V33, P1688, DOI 10.1200/JCO.2014.58.0225
   André F, 2019, NEW ENGL J MED, V380, P1929, DOI 10.1056/NEJMoa1813904
   [Anonymous], 2021, PHAS 3 STUD ASS AZD9, V0, P0
   [Anonymous], 2022, CAP FULV VS PLAC FUL, V0, P0
   Bardia A, 2021, NEW ENGL J MED, V384, P1529, DOI 10.1056/NEJMoa2028485
   Baselga J, 2017, LANCET ONCOL, V18, P904, DOI 10.1016/S1470-2045(17)30376-5
   Bidard F, 2021, SAN ANTONIO BREAST C, V0, P0
   Burger MC, 2019, FRONT IMMUNOL, V10, P0, DOI 10.3389/fimmu.2019.02683
   Cristofanilli M, 2021, J CLIN ONCOL, V39, P0, DOI 10.1200/JCO.2021.39.15_suppl.1000
   Engler T, 2022, GEBURTSH FRAUENHEILK, V82, P1055, DOI 10.1055/a-1880-0087
   Erber R, 2021, CANCERS, V13, P0, DOI 10.3390/cancers13215577
   European Medicines Agency, 2022, VERZ SUMM PROD CHAR, V0, P0
   Fasching PA, 2022, CAPTOR BC GEMEINSAM, V0, P0
   Fasching PA, 2018, ANN ONCOL, V29, P90, DOI 10.1093/ANNONC/MDY272
   Finn RS, 2022, J CLIN ONCOL, V40, P0
   Finn RS, 2016, NEW ENGL J MED, V375, P1925, DOI 10.1056/NEJMoa1607303
   Goetz MP, 2017, J CLIN ONCOL, V35, P3638, DOI 10.1200/JCO.2017.75.6155
   Goldenberg David M, 2018, ONCOTARGET, V9, P28989, DOI 10.18632/oncotarget.25615
   Guyot P, 2012, BMC MED RES METHODOL, V12, P0, DOI 10.1186/1471-2288-12-9
   Hein A, 2021, EUR J CANCER, V155, P1, DOI 10.1016/j.ejca.2021.06.033
   Hortobagyi GN, 2016, NEW ENGL J MED, V375, P1738, DOI 10.1056/NEJMoa1609709
   Hortobagyi GN, 2022, NEW ENGL J MED, V386, P942, DOI 10.1056/NEJMoa2114663
   Hurvitz SA, 2020, SAN ANTONIO BREAST C, V0, P0
   Im SA, 2019, NEW ENGL J MED, V381, P307, DOI 10.1056/NEJMoa1903765
   Jones RH, 2020, LANCET ONCOL, V21, P345, DOI 10.1016/S1470-2045(19)30817-4
   Jones RH, 2022, J CLIN ONCOL, V40, P0
   Liu XY, 2022, ONCOTARGETS THER, V15, P509, DOI 10.2147/OTT.S354048
   Modi S, 2022, NEW ENGL J MED, V387, P9, DOI 10.1056/NEJMoa2203690
   Neven P, 2022, ANN ONCOL, V33, PS194, DOI 10.1016/j.annonc.2022.03.280
   Rugo HS, 2022, JCO, V40, PLBA1001, DOI 10.1200/JCO.2022.40.17_suppl.LBA1001
   Schneeweiss A, 2020, BREAST, V54, P88, DOI 10.1016/j.breast.2020.08.011
   Slamon DJ, 2019, ANN ONCOL, V30, P0
   Slamon DJ, 2020, NEW ENGL J MED, V382, P514, DOI 10.1056/NEJMoa1911149
   Slamon DJ, 2018, J CLIN ONCOL, V36, P2465, DOI 10.1200/JCO.2018.78.9909
   Sledge GW, 2020, JAMA ONCOL, V6, P116, DOI 10.1001/jamaoncol.2019.4782
   Sledge GW, 2017, J CLIN ONCOL, V35, P2875, DOI 10.1200/JCO.2017.73.7585
   Thill M, 2021, BREAST CARE, V16, P228, DOI 10.1159/000516420
   Tripathy D, 2021, CANCER RES, V81, P0, DOI 10.1158/1538-7445.SABCS20-PD2-04
   Tripathy D, 2018, LANCET ONCOL, V19, P904, DOI 10.1016/S1470-2045(18)30292-4
   Turner NC, 2018, NEW ENGL J MED, V379, P1926, DOI 10.1056/NEJMoa1810527
   Turner NC, 2015, NEW ENGL J MED, V373, P209, DOI 10.1056/NEJMoa1505270
   Vanhaesebroeck B, 2021, NAT REV DRUG DISCOV, V20, P741, DOI 10.1038/s41573-021-00209-1
   Vasan N, 2022, NAT REV CLIN ONCOL, V19, P471, DOI 10.1038/s41571-022-00633-1
   Vranic S, 2022, BOSNIAN J BASIC MED, V22, P14, DOI 10.17305/bjbms.2021.6100
   Wolff AC, 2018, ARCH PATHOL LAB MED, V142, P1364, DOI 10.5858/arpa.2018-0902-SA
   Xu BH, 2021, NAT MED, V27, P1904, DOI 10.1038/s41591-021-01562-9
   Yi ZB, 2017, J BREAST CANCER, V20, P321, DOI 10.4048/jbc.2017.20.4.321
   Yu AL, 2010, NEW ENGL J MED, V363, P1324, DOI 10.1056/NEJMoa0911123
   Zaman S, 2019, ONCOTARGETS THER, V12, P1781, DOI 10.2147/OTT.S162447
NR 49
TC 2
Z9 2
U1 0
U2 10
PU GEORG THIEME VERLAG KG
PI STUTTGART
PA RUDIGERSTR 14, D-70469 STUTTGART, GERMANY
SN 0016-5751
EI 1438-8804
J9 GEBURTSH FRAUENHEILK
JI Geburtshilfe Frauenheilkd.
PD SEP 15
PY 2022
VL 82
IS 9
BP 922
EP 931
DI 10.1055/a-1912-7362
PG 10
WC Obstetrics & Gynecology
SC Obstetrics & Gynecology
GA 6N3NG
UT WOS:000889464200006
PM 36110891
DA 2025-03-16
ER

PT J
AU Cherifi, F
   Da Silva, A
   Johnson, A
   Blanc-Fournier, C
   Abramovici, O
   Broyelle, A
   Levy, C
   Allouache, D
   Hrab, I
   Segura, C
   Morel, A
   Villemin, M
   Boscher, C
   Dubot-Poitelon, C
   Rottier, P
   Lequesne, J
   Emile, G
AF Cherifi, Francois
   Da Silva, Angelique
   Johnson, Alison
   Blanc-Fournier, Cecile
   Abramovici, Olivia
   Broyelle, Antonin
   Levy, Christelle
   Allouache, Djelila
   Hrab, Ioana
   Segura, Carine
   Morel, Adeline
   Villemin, Maud
   Boscher, Clemence
   Dubot-Poitelon, Coraline
   Rottier, Pauline
   Lequesne, Justine
   Emile, George
TI HELENA: HER2-Low as a prEdictive factor of response to Neoadjuvant chemotherapy in eArly breast cancer
SO BMC CANCER
LA English
DT Article
DE Antibody-drug conjugates; HER2-low; Breast cancer; Trastuzumab-deruxtecan; Neoadjuvant treatment; Lymphocytes; Neutrophils
ID clinical oncology/college; prognostic-factor; american society; expression; survival; immunohistochemistry; amplification; neutrophil; ratio
AB Background HER2 expression has a prognostic and predictive impact in early-stage breast cancer (BC). HER2 positive BC (immunohistochemistry (IHC) score 3 + or 2 + with in situ hybridization (ISH) amplification) are treated with HER2 targeted therapies. The concept of HER2-low BC (IHC score 1 + or 2 + without ISH amplification) is drawing attention as anti-HER2 treatment has recently shown efficacy in this subgroup. We aimed to explore the response to neoadjuvant chemotherapy (NAC) in HER2-low early BC according to the HER2 score (1 + or 2 + without amplification). Methods We conducted a retrospective study in two French comprehensive cancer centers. All patients with HER2-low BC treated with NAC from January 2014 to December 2020 were included. The primary objective was to analyze the pathological complete response (pCR) rate to NAC using the Sataloff or RCB system, according to the HER2 score. Secondary objectives were to assess disease free survival (DFS), overall survival (OS) and to explore the immune environment through the Neutrophil-to-Lymphocyte Ratio (NLR), according to HER2 expression. Univariate and multivariate analyses were performed. Results We included 237 tumors for 229 patients. Of these, 160 (67.5%) tumors were HER2 1 + , 77 (32.5%) were HER2 2 + , and 152 (64.1%) were hormone receptor (HR) positive. The median age was 53.9 years. No differences in tumor characteristics were observed between HER2 1 + and HER2 2 + subgroups. pCR was achieved in 38 tumors (17%), without any difference between HER2 1 + and HER2 2 + subgroups (p = 0.77). DFS and OS were significantly different between HER2 1 + and HER2 2 + patients (HR = 0.41,CI95%[0.17;0.97] p = 0.037 and HR = 0.31,CI95%[0.09;1.02] p = 0.042, respectively). HER2 status was still associated with DFS and OS after adjustment for age, HR status and NLR, with better outcomes in favor of HER2 score 2 + (HR = 0.35 [0.15-0.84] and HR = 0.24 [0.07-0.81], respectively). NLR was not associated with worse DFS or OS. Conclusion In HER2-low early BC, no differences in pCR were observed between HER2 1 + and HER2 2 + tumors, however patients with HER2 2 + tumors had a better DFS and OS than those with HER2 1 + . Further investigations are needed to describe the intrinsic differences in the spectrum of HER2-low BC.
C1 [Cherifi, Francois; Levy, Christelle; Lequesne, Justine; Emile, George] CLCC Francois Baclesse, Dept Clin Res, Caen, France.
   [Cherifi, Francois; Da Silva, Angelique; Johnson, Alison; Levy, Christelle; Allouache, Djelila; Hrab, Ioana; Segura, Carine; Morel, Adeline; Villemin, Maud; Boscher, Clemence; Dubot-Poitelon, Coraline; Rottier, Pauline; Emile, George] Inst Normand Sein, Breast Canc Unit, CLCC Francois Baclesse, Caen, France.
   [Blanc-Fournier, Cecile] CLCC Francois Baclesse, Dept Pathol, Caen, France.
   [Abramovici, Olivia] CLCC Oscar Lambret, Dept Pathol, Lille, France.
   [Broyelle, Antonin] CLCC Oscar Lambret, Breast Canc Unit, Lille, France.
C3 UNICANCER; Centre Francois Baclesse; UNICANCER; Centre Francois Baclesse; UNICANCER; Centre Francois Baclesse; UNICANCER; Centre Oscar Lambret; UNICANCER; Centre Oscar Lambret
RP Cherifi, F (corresponding author), CLCC Francois Baclesse, Dept Clin Res, Caen, France.; Cherifi, F (corresponding author), Inst Normand Sein, Breast Canc Unit, CLCC Francois Baclesse, Caen, France.
EM francois.cherifi@gmail.com
CR Andrikopoulou A, 2021, CLIN BREAST CANCER, V21, PE212, DOI 10.1016/j.clbc.2020.08.006
   Bray Freddie, 2018, CA CANCER J CLIN, V68, P394, DOI 10.3322/caac.21609
   Bardia A, 2021, NEW ENGL J MED, V384, P1529, DOI 10.1056/NEJMoa2028485
   Burstein HJ, 2021, ANN ONCOL, V32, P1216, DOI 10.1016/j.annonc.2021.06.023
   Cardoso F, 2019, ANN ONCOL, V30, P1194, DOI 10.1093/annonc/mdz173
   Cortazar P, 2014, LANCET, V384, P164, DOI 10.1016/S0140-6736(13)62422-8
   Leite LD, 2021, BREAST CANCER RES TR, V190, P155, DOI 10.1007/s10549-021-06365-7
   Denkert C, 2021, LANCET ONCOL, V22, P1151, DOI 10.1016/S1470-2045(21)00301-6
   Eggemann H, 2015, ENDOCR-RELAT CANCER, V22, P725, DOI 10.1530/ERC-15-0335
   Eiger D, 2021, CANCERS, V13, P0, DOI 10.3390/cancers13051015
   Fehrenbacher L, 2020, J CLIN ONCOL, V38, P0, DOI 10.1200/JCO.19.01455
   Figueroa-Magalhaes MC, 2014, BREAST, V23, P128, DOI 10.1016/j.breast.2013.11.011
   Franchet C, 2021, ANN PATHOL, V41, P507, DOI 10.1016/j.annpat.2021.07.014
   Gilcrease MZ, 2009, AM J SURG PATHOL, V33, P759, DOI 10.1097/PAS.0b013e31819437f9
   Giuliano M, 2013, BREAST CARE, V8, P256, DOI 10.1159/000354253
   Horisawa N, 2022, BREAST CANCER-TOKYO, V29, P234, DOI 10.1007/s12282-021-01303-3
   Howlader N, 2018, CANCER EPIDEM BIOMAR, V27, P619, DOI 10.1158/1055-9965.EPI-17-0627
   Jacobs TW, 1999, J CLIN ONCOL, V17, P1983, DOI 10.1200/JCO.1999.17.7.1983
   Kim MH, 2020, BREAST CANCER RES TR, V179, P687, DOI 10.1007/s10549-019-05505-4
   Koh YW, 2014, TUMOR BIOL, V35, P9823, DOI 10.1007/s13277-014-2282-5
   Lambein K, 2013, AM J CLIN PATHOL, V140, P561, DOI 10.1309/AJCP4A7KTAYHZSOE
   Metzger O, 2019, J CLIN ONCOL, V37, P0, DOI 10.1200/JCO.2019.37.15_suppl.502
   Modi S, 2022, NEW ENGL J MED, V387, P9, DOI 10.1056/NEJMoa2203690
   Modi S, 2020, J CLIN ONCOL, V38, P1887, DOI 10.1200/JCO.19.02318
   Noh H, 2013, J BREAST CANCER, V16, P55, DOI 10.4048/jbc.2013.16.1.55
   Oh DY, 2020, NAT REV CLIN ONCOL, V17, P33, DOI 10.1038/s41571-019-0268-3
   Ricci AD, 2021, CANCERS, V13, P0, DOI 10.3390/cancers13071664
   Rivas Mauricio, 2019, ASIAN PAC J CANCER PREV, V20, P2209, DOI 10.31557/APJCP.2019.20.7.2209
   Ross, 1998, ONCOLOGIST, V3, P237
   Rossi V, 2012, ONCOLOGIST, V17, P1418, DOI 10.1634/theoncologist.2012-0194
   Rye IH, 2018, MOL ONCOL, V12, P1838, DOI 10.1002/1878-0261.12375
   SATALOFF DM, 1995, J AM COLL SURGEONS, V180, P297
   Schalper KA, 2014, ARCH PATHOL LAB MED, V138, P213, DOI 10.5858/arpa.2012-0617-OA
   Schettini F, 2021, NPJ BREAST CANCER, V7, P0, DOI 10.1038/s41523-020-00208-2
   Shou J, 2004, JNCI-J NATL CANCER I, V96, P926, DOI 10.1093/jnci/djh166
   SLAMON DJ, 1987, SCIENCE, V235, P177, DOI 10.1126/science.3798106
   Sorlie T, 2001, P NATL ACAD SCI USA, V98, P10869, DOI 10.1073/pnas.191367098
   Spring LM, 2020, CLIN CANCER RES, V26, P2838, DOI 10.1158/1078-0432.CCR-19-3492
   Symmans WF, 2007, J CLIN ONCOL, V25, P4414, DOI 10.1200/JCO.2007.10.6823
   Tarantino P, 2020, J CLIN ONCOL, V38, P1951, DOI 10.1200/JCO.19.02488
   U.S. Department of Health and Human Services Food and Drug Administration Oncology Center of Excellence Center for Drug Evaluation and Research (CDER) Center for Biologics Evaluation and Research (CBER), 2020, CLIN MED REV 1 PATH, V0, P0
   Venetis K, 2022, FRONT MOL BIOSCI, V9, P0, DOI 10.3389/fmolb.2022.834651
   Wolff AC, 2018, J ONCOL PRACT, V14, P437, DOI 10.1200/JOP.18.00206
   Wolff AC, 2018, J CLIN ONCOL, V36, P2105, DOI 10.5858/arpa.2018-0902-SA
   Wulfkuhle JD, 2019, J CLIN ONCOL, V37, P0, DOI 10.1200/JCO.2019.37.15_suppl.3133
   Xu ZY, 2019, EUR J MED CHEM, V183, P0, DOI 10.1016/j.ejmech.2019.111682
NR 47
TC 14
Z9 15
U1 1
U2 4
PU BMC
PI LONDON
PA CAMPUS, 4 CRINAN ST, LONDON N1 9XW, ENGLAND
SN 
EI 1471-2407
J9 BMC CANCER
JI BMC Cancer
PD OCT 20
PY 2022
VL 22
IS 1
BP 
EP 
DI 10.1186/s12885-022-10163-9
PG 10
WC Oncology
SC Oncology
GA 5L9LK
UT WOS:000870729300003
PM 36266623
DA 2025-03-16
ER

PT J
AU Khadela, A
   Soni, S
   Shah, AC
   Pandya, AJ
   Megha, K
   Kothari, N
   Avinash, CB
AF Khadela, Avinash
   Soni, Shruti
   Shah, Aayushi C.
   Pandya, Aanshi J.
   Megha, Kaivalya
   Kothari, Nirjari
   Avinash, C. B.
TI Unveiling the antibody-drug conjugates portfolio in battling Triple-negative breast cancer: Therapeutic trends and Future horizon
SO MEDICAL ONCOLOGY
LA English
DT Review
DE Triple-negative breast cancer; Antibody-drug conjugates; Targeted therapy; Bystander effect; Sacituzumab govitecan; HER2 expression
ID sacituzumab govitecan
AB Triple-negative breast cancer (TNBC) showcases a labyrinthine network exhibiting deficient expression of Estrogen receptor (ER), Progesterone receptor (PR), and Human-epidermal growth factor receptor-2 (HER2). This restricts the conventional chemotherapeutic, hormonal, and few targeted regimens in showing efficient anti-tumor response. Antibody-drug conjugates (ADCs) are target-specific conjugates comprising a monoclonal antibody attached to the desired cytotoxic payload with the support of a stable linker. They are designated as one of the encouraging sets of targeted therapies that have unveiled affirmative outcomes owing to increased specificity in targeting the undetectable or deficiently expressed targets. Another virtue of ADCs lending superiority to this approach is the presence of inherent bystander effect which has a detrimental influence on the tumor microenvironment (TME) devoid of antigen expression. In the current scenario, FDA-approved Sacituzumab govitecan is widely being utilized to mitigate TNBC while many other ADCs are being studied in clinical trials. Additionally, a focus has been set on revelation of application of Trastuzumab deruxtecan in HER2-low metastatic breast cancer which widens the current therapeutic horizon dealing with such carcinomas. After making an effort towards sketching ADCs profile, we conclude that this novel approach deserves to be investigated through future campaigns owing to its remarkable bystander effect, ability to precisely recognize the antigen and spare the naive cells from detrimental toxicity. Exploration of the remarkable potential of Sacituzumab govitecan in multiple indications including TNBC portrays the prominence of ADCs and prompts the bright future of this therapeutic approach. In this review, we present the basic foundation of ADCs alongside summarizing the building blocks of several ADCs used in TNBC. Furthermore, by shedding light on the therapeutic regimens and concomitant effects of various ADCs derived from the supportive backbone of clinical trials, we have attempted to convene several segments of ADCs and portray their potentialities time ahead.
C1 [Khadela, Avinash; Soni, Shruti; Shah, Aayushi C.; Pandya, Aanshi J.; Megha, Kaivalya; Kothari, Nirjari] LM Coll Pharm, Dept Pharmacol, Ahmadabad 380009, Gujarat, India.
   [Avinash, C. B.] ClearMedi Radiant Hosp, Mysore 570017, India.
RP Khadela, A (corresponding author), LM Coll Pharm, Dept Pharmacol, Ahmadabad 380009, Gujarat, India.
EM avinashkhadela@gmail.com; sonishruti200@gmail.com; aayushah2613@gmail.com; aanshijp01@gmail.com; kaivumegha@gmail.com; nirjarikothari@gmail.com; dravinash@gmail.com
CR Altunay B, 2021, EUR J NUCL MED MOL I, V48, P1371, DOI 10.1007/s00259-020-05094-1
   [Anonymous], 2024, PATIENTS WITH LOCALLY ADVANCED OR METASTATIC BREAST CANCER, V0, P0
   Aretin MB, 2022, MEMO-MAG EUR MED ONC, V15, P125, DOI 10.1007/s12254-021-00780-8
   Bardia A, 2021, ANN ONCOL, V32, P746, DOI 10.1016/j.annonc.2021.03.005
   Bardia A, 2021, NEW ENGL J MED, V384, P1529, DOI 10.1056/NEJMoa2028485
   Bardia A, 2019, NEW ENGL J MED, V380, P741, DOI 10.1056/NEJMoa1814213
   Bargh JD, 2019, CHEM SOC REV, V48, P4361, DOI 10.1039/c8cs00676h
   Beck A, 2017, NAT REV DRUG DISCOV, V16, P315, DOI 10.1038/nrd.2016.268
   Birrer MJ, 2019, JNCI-J NATL CANCER I, V111, P538, DOI 10.1093/jnci/djz035
   Curigliano G, 2020, BREAST, V49, P202, DOI 10.1016/j.breast.2019.12.002
   de Nonneville A, 2022, ANN TRANSL MED, V10, P0, DOI 10.21037/atm-22-813
   Fenn KM, 2019, DRUG TODAY, V55, P575, DOI 10.1358/dot.2018.55.9.3039669
   Fu ZW, 2022, SIGNAL TRANSDUCT TAR, V7, P0, DOI 10.1038/s41392-022-00947-7
   García-Alonso S, 2018, CANCER RES, V78, P2159, DOI 10.1158/0008-5472.CAN-17-3671
   Garrido-Castro AC, 2019, CANCER DISCOV, V9, P176, DOI 10.1158/2159-8290.CD-18-1177
   Gauzy-Lazo L, 2020, SLAS DISCOV, V25, P843, DOI 10.1177/2472555220912955
   Hafeez U, 2020, MOLECULES, V25, P0, DOI 10.3390/molecules25204764
   Jacot W, 2021, CANCERS, V13, P0, DOI 10.3390/cancers13236059
   Jen EY, 2018, CLIN CANCER RES, V24, P3242, DOI 10.1158/1078-0432.CCR-17-3179
   Jin YM, 2022, PHARMACOL THERAPEUT, V229, P0, DOI 10.1016/j.pharmthera.2021.107917
   Khongorzul P, 2020, MOL CANCER RES, V18, P3, DOI 10.1158/1541-7786.MCR-19-0582
   Kopp A, 2019, CELL CHEM BIOL, V26, P1631, DOI 10.1016/j.chembiol.2019.12.001
   Li WQ, 2021, CANCER MED-US, V10, P4677, DOI 10.1002/cam4.4052
   Lu J, 2016, INT J MOL SCI, V17, P0, DOI 10.3390/ijms17040561
   Lucas AT, 2018, ANTIBODIES, V7, P0, DOI 10.3390/antib7010010
   Mahalingaiah PK, 2019, PHARMACOL THERAPEUT, V200, P110, DOI 10.1016/j.pharmthera.2019.04.008
   Marei HE, 2022, CANCER CELL INT, V22, P0, DOI 10.1186/s12935-022-02679-8
   McGuinness JE, 2021, EXPERT OPIN BIOL TH, V21, P903, DOI 10.1080/14712598.2021.1840547
   Mecklenburg L, 2018, TOXICOL PATHOL, V46, P746, DOI 10.1177/0192623318803059
   Modi S, 2018, CANCER RES, V78, PPD3, DOI 10.1158/1538-7445.SABCS17-PD3-14
   Modi S, 2022, NEW ENGL J MED, V387, P9, DOI 10.1056/NEJMoa2203690
   Nagayama A, 2020, THER ADV MED ONCOL, V12, P0, DOI 10.1177/1758835920915980
   Pavone G, 2021, MOLECULES, V26, P0, DOI 10.3390/molecules26237294
   Ponziani S, 2020, INT J MOL SCI, V21, P0, DOI 10.3390/ijms21155510
   Schreiber AR, 2021, EXPERT REV ANTICANC, V21, P1303, DOI 10.1080/14737140.2021.1993065
   Syed YY, 2020, DRUGS, V80, P1019, DOI 10.1007/s40265-020-01337-5
   Tong JTW, 2021, MOLECULES, V26, P0, DOI 10.3390/molecules26195847
   Trail PA, 2018, PHARMACOL THERAPEUT, V181, P126, DOI 10.1016/j.pharmthera.2017.07.013
   Tumey LN, 2020, METHODS MOL BIOL, V2078, P1, DOI 10.1007/978-1-4939-9929-3_1
   Vahdat LT, 2021, NPJ BREAST CANCER, V7, P0, DOI 10.1038/s41523-021-00244-6
   Wali VB, 2019, SCI REP-UK, V9, P0, DOI 10.1038/s41598-019-51453-w
   Wolska-Washer A, 2019, DRUG SAFETY, V42, P295, DOI 10.1007/s40264-018-0775-7
   Yaghoubi S, 2020, J CELL PHYSIOL, V235, P31, DOI 10.1002/jcp.28967
   Yang CQ, 2020, PROG BIOPHYS MOL BIO, V151, P40, DOI 10.1016/j.pbiomolbio.2019.11.007
   Yao HZ, 2016, INT J MOL SCI, V17, P0, DOI 10.3390/ijms17020194
   Yin L, 2020, BREAST CANCER RES, V22, P0, DOI 10.1186/s13058-020-01296-5
   Zipfel PF, 2022, MOL IMMUNOL, V150, P90, DOI 10.1016/j.molimm.2022.08.002
NR 69
TC 10
Z9 10
U1 1
U2 4
PU HUMANA PRESS INC
PI TOTOWA
PA 999 RIVERVIEW DRIVE SUITE 208, TOTOWA, NJ 07512 USA
SN 1357-0560
EI 1559-131X
J9 MED ONCOL
JI Med. Oncol.
PD DEC 2
PY 2022
VL 40
IS 1
BP 
EP 
DI 10.1007/s12032-022-01884-9
PG 17
WC Oncology
SC Oncology
GA 7V5RK
UT WOS:000912870800001
PM 36456774
DA 2025-03-16
ER

PT J
AU Sajjadi, E
   Venetis, K
   Ivanova, M
   Fusco, N
AF Sajjadi, Elham
   Venetis, Konstantinos
   Ivanova, Mariia
   Fusco, Nicola
TI Improving HER2 testing reproducibility in HER2-low breast cancer
SO CANCER DRUG RESISTANCE
LA English
DT Article
DE Breast cancer; biomarkers; HER2; HER2 low; targeted therapy; antibody -drug conjugates; immunohistochemistry; ISH
ID american-society; resistance; recommendations; heterogeneity
AB HER2 is a pillar biomarker in breast cancer, and it is assessed by immunohistochemistry (IHC) using a three-tier scoring system and reflex in situ hybridization (ISH) for IHC score 2+. Novel HER2-directed antibody-drug conjugates have demonstrated significant antitumor activity in breast cancers with low levels of HER2 expression, i.e. IHC score 1+ or ISH-negative IHC score 2+. Both primary and acquired resistance to anti-HER2 therapies remains a challenge in the treatment of breast cancers according to the HER2 positivity continuum. Thus, the ability to precisely discriminate among HER2-zero, HER2-low, and HER2-positive breast cancers is no longer a mere academic exercise. HER2 testing criteria, guidelines, and quality controls are re-gaining momentum for this new clinical need. Therefore, all preanalytical and analytical variables that might trouble the sensitivity and reproducibility of this test should be carefully considered to address all possible issues and open all possible therapeutic opportunities for breast cancer patients.
C1 [Sajjadi, Elham; Venetis, Konstantinos; Ivanova, Mariia; Fusco, Nicola] European Inst Oncol IRCCS, Div Pathol, IEO, I-20141 Milan, Italy.
   [Sajjadi, Elham; Venetis, Konstantinos; Fusco, Nicola] Univ Milan, Dept Oncol & Hematooncol, I-20122 Milan, Italy.
C3 IRCCS European Institute of Oncology (IEO); University of Milan
RP Fusco, N (corresponding author), Univ Milan, Dept Oncol & Hematooncol, I-20122 Milan, Italy.
EM nicola.fusco@ieo.it
CR Ahn S, 2020, J PATHOL TRANSL MED, V54, P34
   Angerilli V, 2021, DIAGNOSTICS, V11, P0, DOI 10.3390/diagnostics11020339
   [Anonymous], 2020, CANCER DISCOV, V10, P488, DOI 10.1158/2159-8290.CD-RW2020-030
   Banerji U, 2019, LANCET ONCOL, V20, P1124, DOI 10.1016/S1470-2045(19)30328-6
   Bianchi S, 2015, PATHOL ONCOL RES, V21, P477, DOI 10.1007/s12253-014-9852-0
   Chandarlapaty S, 2012, CLIN CANCER RES, V18, P6784, DOI 10.1158/1078-0432.CCR-12-1785
   Corti C, 2022, EXPERT OPIN INV DRUG, V31, P593, DOI 10.1080/13543784.2022.2054326
   Dai WF, 2022, JAMA ONCOL, V8, P597, DOI 10.1001/jamaoncol.2021.8049
   Denkert C, 2021, LANCET ONCOL, V22, P1151, DOI 10.1016/S1470-2045(21)00301-6
   Diamantis N, 2016, BRIT J CANCER, V114, P362, DOI 10.1038/bjc.2015.435
   Eiger D, 2021, CANCERS, V13, P0, DOI 10.3390/cancers13051015
   Ercolani C, 2017, J EXP CLIN CANC RES, V36, P0, DOI 10.1186/s13046-017-0613-2
   Exman P, 2021, CLIN ADV HEMATOL ONC, V19, P40
   Fernandez AI, 2022, JAMA ONCOL, V8, P0, DOI 10.1001/jamaoncol.2021.7239
   Fusco N, 2021, HISTOL HISTOPATHOL, V36, P1235, DOI 10.14670/HH-18-376
   Fusco N, 2021, FRONT ONCOL, V11, P0, DOI 10.3389/fonc.2021.644737
   Gajaria PK, 2020, INDIAN J PATHOL MICR, V63, P194, DOI 10.4103/IJPM.IJPM_861_19
   Goel S, 2016, CANCER CELL, V29, P255, DOI 10.1016/j.ccell.2016.02.006
   Hamilton E, 2021, CANCER TREAT REV, V100, P0, DOI 10.1016/j.ctrv.2021.102286
   Hou YJ, 2017, BREAST CANCER RES TR, V166, P447, DOI 10.1007/s10549-017-4453-8
   Indini A, 2021, INT J MOL SCI, V22, P0, DOI 10.3390/ijms22094774
   Ivkovic-Kapic T, 2019, J BUON, V24, P1045
   Iwata H, 2018, J CLIN ONCOL, V36, P0, DOI 10.1200/JCO.2018.36.15_suppl.2501
   Jensen SG, 2020, APMIS, V128, P573, DOI 10.1111/apm.13076
   Keam SJ, 2020, DRUGS, V80, P501, DOI 10.1007/s40265-020-01281-4
   Marchiò C, 2021, SEMIN CANCER BIOL, V72, P123, DOI 10.1016/j.semcancer.2020.02.016
   Modi S, 2022, NEW ENGL J MED, V387, P9, DOI 10.1056/NEJMoa2203690
   Modi S, 2020, J CLIN ONCOL, V38, P1887, DOI 10.1200/JCO.19.02318
   Najjar S, 2022, VIRCHOWS ARCH, V480, P163, DOI 10.1007/s00428-022-03267-x
   Picornell AC, 2019, BMC GENOMICS, V20, P0, DOI 10.1186/s12864-019-5849-0
   Pondé N, 2018, CANCER TREAT REV, V67, P10, DOI 10.1016/j.ctrv.2018.04.016
   Rexer BN, 2013, CLIN CANCER RES, V19, P5390, DOI 10.1158/1078-0432.CCR-13-1038
   Sandén E, 2020, VIRCHOWS ARCH, V477, P317, DOI 10.1007/s00428-020-02768-x
   Sapino A, 2013, FRONT ONCOL, V3, P0, DOI 10.3389/fonc.2013.00129
   Schettini F, 2021, NPJ BREAST CANCER, V7, P0, DOI 10.1038/s41523-020-00208-2
   Schrohl AS, 2011, HISTOPATHOLOGY, V59, P975, DOI 10.1111/j.1365-2559.2011.04034.x
   Tarantino P, 2022, JAMA ONCOL, V8, P1177, DOI 10.1001/jamaoncol.2022.2286
   Tarantino P, 2022, JAMA ONCOL, V8, P629, DOI 10.1001/jamaoncol.2021.6597
   Tarantino P, 2020, J CLIN ONCOL, V38, P1951, DOI 10.1200/JCO.19.02488
   Trowe T, 2008, CLIN CANCER RES, V14, P2465, DOI 10.1158/1078-0432.CCR-07-4367
   Vance GH, 2009, ARCH PATHOL LAB MED, V133, P611, DOI 10.1043/1543-2165-133.4.611
   Venetis K, 2022, FRONT MOL BIOSCI, V9, P0, DOI 10.3389/fmolb.2022.834651
   Venetis K, 2020, CANCER TREAT REV, V90, P0, DOI 10.1016/j.ctrv.2020.102089
   Vernieri C, 2019, CRIT REV ONCOL HEMAT, V139, P53, DOI 10.1016/j.critrevonc.2019.05.001
   Viale G, 2022, BREAST, V62, PS25, DOI 10.1016/j.breast.2021.11.009
   Wolff AC, 2007, ARCH PATHOL LAB MED, V131, P18, DOI 10.1043/1543-2165(2007)131[18:ASOCCO]2.0.CO;2
   Wolff AC, 2018, J CLIN ONCOL, V36, P2105, DOI 10.5858/arpa.2018-0902-SA
   Wolff AC, 2013, J CLIN ONCOL, V31, P3997, DOI 10.1200/JCO.2013.50.9984
   Zhang HA, 2022, AM J CLIN PATHOL, V157, P328, DOI 10.1093/ajcp/aqab117
   Zhang HN, 2020, CURR ONCOL REP, V22, P0, DOI 10.1007/s11912-020-0901-4
   Zhang YS, 2021, PHARMACOL THERAPEUT, V218, P0, DOI 10.1016/j.pharmthera.2020.107677
NR 51
TC 24
Z9 26
U1 0
U2 3
PU OAE PUBLISHING INC
PI ALHAMBRA
PA 245 E MAIN ST, ST122, ALHAMBRA, CA 91801 USA
SN 
EI 2578-532X
J9 CANCER DRUG RESIST
JI Cancer Drug Resist.
PD JUN 15
PY 2022
VL 5
IS 4
BP 882
EP 888
DI 10.20517/cdr.2022.29
PG 7
WC Oncology
SC Oncology
GA 7T0ZQ
UT WOS:000911177300003
PM 36627898
DA 2025-03-16
ER

PT J
AU Baez-Navarro, X
   Salgado, R
   Denkert, C
   Lennerz, JK
   Penault-Llorca, F
   Viale, G
   Bartlett, JMS
   van Deurzen, CHM
AF Baez-Navarro, Ximena
   Salgado, Roberto
   Denkert, Carsten
   Lennerz, Jochen K.
   Penault-Llorca, Frederique
   Viale, Giuseppe
   Bartlett, John M. S.
   van Deurzen, Carolien H. M.
TI Selecting patients with HER2-low breast cancer: Getting out of the tangle
SO EUROPEAN JOURNAL OF CANCER
LA English
DT Article
DE HER2-low; Breast cancer; Immuno histochemistry; Biomarker; Trastuzumab-deruxtecan
ID immunohistochemistry
AB The promising effect of antibody-drug conjugates on breast cancer with low expression of HER2 (HER2-low) raises many questions regarding the optimal selection of pa-tients for this treatment. A key question is whether HER2 immunohistochemistry, an assay optimised to detect HER2 amplification, is reliable enough to assess HER2 protein levels to select patients with HER2-low breast cancer in daily pathology practices worldwide. More-over, whether this assessment can be performed with sufficient reproducibility between pathol-ogists in daily practices is debatable. Herein, we address the historical track record of the CAP-AS CO HER2 Guidelines, the reported limited reproducibility by pathologists of HER2 immunohistochemistry in the non-amplified cases, and the performance variation of different antibodies. Based on this summary, we propose solutions to improve the robustness to enable reliable identification of patients with HER2-low breast cancer.(c) 2022 The Author(s). Published by Elsevier Ltd. This is an open access article under the CC BY license (http://creativecommons.org/licenses/by/4.0/).
C1 [Baez-Navarro, Ximena; van Deurzen, Carolien H. M.] Erasmus MC, Dept Pathol, Rotterdam, Netherlands.
   [Salgado, Roberto] GZA NZA Hosp, Dept Pathol, Antwerp, Belgium.
   [Salgado, Roberto] Peter MacCallum Canc Ctr, Div Res, Melbourne, Australia.
   [Bartlett, John M. S.] Univ Edinburgh, Inst Genet & Canc, Canc Res UK Edinburgh Ctr, Edinburgh, Scotland.
   [Denkert, Carsten] Philipps Univ Marburg, Inst Pathol, Baldingerstr 1, D-35043 Marburg, Germany.
   [Denkert, Carsten] Univ Hosp Marburg UKGM, Baldingerstr 1, D-35043 Marburg, Germany.
   [Penault-Llorca, Frederique] Univ Clermont Auvergne, Ctr Jean Perrin, INSERM, Imagerie Mol & Strategies Theranost U1240, F-63000 Clermont Ferrand, France.
   [Viale, Giuseppe] Univ Milan, European Inst Oncol IRCCS, Dept Pathol, Milan, Italy.
   [Lennerz, Jochen K.] Harvard Med Sch, Massachusetts Gen Hosp, Ctr Integrated Diagnost, Dept Pathol, Boston, MA USA.
   [Baez-Navarro, Ximena] Erasmus MC Canc Inst, Dept Pathol, POB 2040, NL-3000 CA Rotterdam, Netherlands.
C3 Erasmus University Rotterdam; Erasmus MC; Peter Maccallum Cancer Center; University of Edinburgh; Philipps University Marburg; University Hospital of Giessen & Marburg; Institut National de la Sante et de la Recherche Medicale (Inserm); UNICANCER; Centre Jean Perrin; Universite Clermont Auvergne (UCA); IRCCS European Institute of Oncology (IEO); University of Milan; Harvard University; Harvard University Medical Affiliates; Massachusetts General Hospital; Harvard Medical School; Erasmus University Rotterdam; Erasmus MC; Erasmus MC Cancer Institute
RP Baez-Navarro, X (corresponding author), Erasmus MC Canc Inst, Dept Pathol, POB 2040, NL-3000 CA Rotterdam, Netherlands.
EM x.baeznavarro@erasmusmc.nl
FU Breast Cancer Research Foundation (BCRF) [17-194]
CR Administration USFaD, 2003, STAT GUID REP RES ST, V0, P0
   [Anonymous], 2022, STUDY TRASTUZUMAB DE, V2020, P0
   Bergh J, 2021, LANCET ONCOL, V22, P1139, DOI 10.1016/S1470-2045(21)00288-6
   Brooks D, 1995, PHYS THER, V75, P1082, DOI 10.1093/ptj/75.12.1082
   Delgado R, 2019, PLOS ONE, V14, P0, DOI 10.1371/journal.pone.0222916
   Fernandez AI, 2022, JAMA ONCOL, V8, P0, DOI 10.1001/jamaoncol.2021.7239
   Gavrielatou N, 2021, J NATL CANC I, V0, P0
   Modi S, 2022, NEW ENGL J MED, V387, P9, DOI 10.1056/NEJMoa2203690
   Modi S, 2020, J CLIN ONCOL, V38, P1887, DOI 10.1200/JCO.19.02318
   Mosele F, 2022, ESMO BREAST CANC ANN, V0, P0
   Moutafi M, 2022, LAB INVEST, V102, P1101, DOI 10.1038/s41374-022-00804-9
   NCCN Clinical Practice Guidelines in Oncology (NCCN Guidelines), 2022, BREAST CANCER-TOKYO, V2022, P0
   Reeves JR, 1996, J HISTOCHEM CYTOCHEM, V44, P1251, DOI 10.1177/44.11.8918900
   Salgado R, 2020, LANCET ONCOL, V21, P1399, DOI 10.1016/S1470-2045(20)30592-1
   Schettini F, 2021, NPJ BREAST CANCER, V7, P0, DOI 10.1038/s41523-020-00208-2
   Schrijver WAME, 2016, MODERN PATHOL, V29, P1460, DOI 10.1038/modpathol.2016.116
   Scott M, 2021, J CLIN ONCOL, V39, P0, DOI 10.1200/JCO.2021.39.15_suppl.1021
   Tarantino P, 2022, JAMA ONCOL, V8, P1085
   Wolff AC, 2007, ARCH PATHOL LAB MED, V131, P18, DOI 10.1043/1543-2165(2007)131[18:ASOCCO]2.0.CO;2
   Wolff AC, 2018, J CLIN ONCOL, V36, P2105, DOI 10.5858/arpa.2018-0902-SA
   Wolff AC, 2013, J CLIN ONCOL, V31, P3997, DOI 10.1200/JCO.2013.50.9984
   Xu KY, 2022, J MOL DIAGN, V24, P775, DOI 10.1016/j.jmoldx.2022.04.002
   Zhang HA, 2022, AM J CLIN PATHOL, V157, P328, DOI 10.1093/ajcp/aqab117
NR 24
TC 23
Z9 23
U1 0
U2 3
PU ELSEVIER SCI LTD
PI OXFORD
PA THE BOULEVARD, LANGFORD LANE, KIDLINGTON, OXFORD OX5 1GB, OXON, ENGLAND
SN 0959-8049
EI 1879-0852
J9 EUR J CANCER
JI Eur. J. Cancer
PD NOV 15
PY 2022
VL 175
IS 
BP 187
EP 192
DI 10.1016/j.ejca.2022.08.022
EA SEP 2022
PG 6
WC Oncology
SC Oncology
GA 5S1AX
UT WOS:000874933000017
PM 36137393
DA 2025-03-16
ER

PT J
AU Atallah, NM
   Toss, MS
   Green, AR
   Mongan, NP
   Ball, G
   Rakha, EA
AF Atallah, Nehal M.
   Toss, Michael S.
   Green, Andrew R.
   Mongan, Nigel P.
   Ball, Graham
   Rakha, Emad A.
TI Refining the definition of HER2-low class in invasive breast cancer
SO HISTOPATHOLOGY
LA English
DT Article
DE ANN; breast cancer; HER2 low; HER2 mRNA; refining
ID polymerase chain-reaction; in-situ hybridization; american-society; clinical oncology/college; recommendations; concordance; immunohistochemistry; heterogeneity; specimens
AB Background Emerging evidence indicates that breast cancer (BC) patients whose tumours express HER2 protein without HER2 gene amplification (HER2-low), can benefit from antibody-drug conjugates (ADC). However, the current definition of HER2-low BC remains incomplete with low rates of concordance. This study aims to refine HER2-low definition with emphasis on distinguishing HER2 score 0 from score 1+ to identify patients who are eligible for ADC. Methods A BC cohort (n = 363) with HER2 IHC scores 0, 1+ and 2+ (without HER2 gene amplification) and available HER2 mRNA was included. HER2 staining intensity, pattern and subcellular localisation were reassessed. Artificial neural network analysis was applied to cluster the cohort and to distinguish HER2 score 0 from 1+. Reproducibility and reliability of the refined criteria were tested. Results HER2 IHC score 1+ was refined as membranous staining in invasive cells as either: (1) faint intensity in >= 20% of cells regardless the circumferential completeness, (2) weak complete staining in <= 10%, (3) weak incomplete staining in > 10% and (4) moderate incomplete staining in <= 10%. Based on this, 63% of the HER2-negative cases were reclassified as positive (HER2-low). The refined score showed perfect observer agreement compared to the moderate agreement in the original clinical scores. Similar results were generated when the refined score was applied on the independent BC cohorts. A proposal to refine the definition of other HER2 classes is presented. Conclusion This study refined the definition of HER2-low BC based on correlation with HER2 mRNA and distinguished between HER2 IHC score 1+ and score 0 tumours.
C1 [Atallah, Nehal M.; Rakha, Emad A.] Univ Nottingham, Sch Med, Dept Histopathol, Nottingham, England.
   [Atallah, Nehal M.; Rakha, Emad A.] Nottingham Univ Hosp NHS Trust, Nottingham, England.
   [Atallah, Nehal M.; Toss, Michael S.; Green, Andrew R.] Univ Nottingham, Sch Med, Div Canc & Stem Cells, Biodiscovery Inst, Nottingham, England.
   [Ball, Graham] Nottingham Trent Univ, Div Life Sci, Nottingham, England.
   [Toss, Michael S.] Sheffield Teaching Hosp NHS Fdn Trust, Royal Hallamshire Hosp, Histopathol Dept, Sheffield, S Yorkshire, England.
   [Mongan, Nigel P.] Univ Nottingham, Sch Vet Med & Sci, Loughborough, England.
   [Atallah, Nehal M.; Rakha, Emad A.] Menoufia Univ, Fac Med, Dept Pathol, Menoufia, Egypt.
C3 University of Nottingham; Nottingham University Hospital NHS Trust; University of Nottingham; Nottingham Trent University; University of Sheffield; University of Nottingham; Egyptian Knowledge Bank (EKB); Menofia University
RP Rakha, EA (corresponding author), Nottingham Univ Hosp NHS Trust, Dept Histopathol, City Hosp Campus,Hucknall Rd, Nottingham NG5 1PB, England.
EM emad.rakha@nottingham.ac.uk
FU Data to Early Diagnosis and Precision Medicine strand of the government's Industrial Strategy Challenge Fund; Egyptian Ministry of Higher Education and Scientific Research
CR Agostinetto E, 2021, CANCERS, V13, P0, DOI 10.3390/cancers13112824
   Ali R, 2017, SIGNAL TRANSDUCT TAR, V2, P0, DOI 10.1038/sigtrans.2016.42
   Allison KH, 2020, J CLIN ONCOL, V38, P1346, DOI 10.1200/JCO.19.02309
   Appert-Collin A, 2015, FRONT PHARMACOL, V6, P0, DOI 10.3389/fphar.2015.00283
   Baehner FL, 2016, ECANCERMEDICALSCIENC, V10; 675, P0
   Baehner FL, 2010, J CLIN ONCOL, V28, P4300, DOI 10.1200/JCO.2009.24.8211
   Banerji U, 2019, LANCET ONCOL, V20, P1124, DOI 10.1016/S1470-2045(19)30328-6
   Carlson Robert W, 2006, J NATL COMPR CANC NETW, V4, P971
   Chae HD, 2014, RADIOLOGY, V273, P285, DOI 10.1148/radiol.14132187
   Clifton GT, 2020, CLIN CANCER RES, V26, P2515, DOI 10.1158/1078-0432.CCR-19-2741
   Dabbs DJ, 2011, J CLIN ONCOL, V29, P4279, DOI 10.1200/JCO.2011.34.7963
   De P, 2010, J CLIN ONCOL, V28, P4289, DOI 10.1200/JCO.2010.29.5071
   Denkert C, 2021, LANCET ONCOL, V22, P1151, DOI 10.1016/S1470-2045(21)00301-6
   Dybdal N, 2005, BREAST CANCER RES TR, V93, P3, DOI 10.1007/s10549-004-6275-8
   Ellis IO, 2004, J CLIN PATHOL, V57, P233, DOI 10.1136/jcp.2003.007724
   Fehrenbacher L, 2020, J CLIN ONCOL, V38, P0, DOI 10.1200/JCO.19.01455
   Fernandez A, 2021, 2021 SAN ANTONIO BRE, V0, P0
   Grimm EE, 2010, AM J CLIN PATHOL, V134, P284, DOI 10.1309/AJCPUQB18XZOHHBJ
   Harbeck N, 2017, LANCET, V389, P1134, DOI 10.1016/s0140-6736(16)31891-8
   Jamarani SM, 2005, GVIP 05 C, V0, P0
   Kim EK, 2017, PLOS ONE, V12, P0, DOI 10.1371/journal.pone.0171280
   Krishnamurti U, 2014, ADV ANAT PATHOL, V21, P100, DOI 10.1097/PAP.0000000000000015
   Lebeau A, 2010, J CLIN ONCOL, V28, P3264, DOI 10.1200/JCO.2009.25.9366
   Lee AHS, 2012, HISTOPATHOLOGY, V60, P880, DOI 10.1111/j.1365-2559.2011.04144.x
   Loibl S, 2017, LANCET, V389, P2415, DOI 10.1016/S0140-6736(16)32417-5
   Marchio C, 2021, SEMIN CANCER BIOL, V0, P0
   Modi S, 2022, NEW ENGL J MED, V387, P9, DOI 10.1056/NEJMoa2203690
   Modi S, 2020, J CLIN ONCOL, V38, P1887, DOI 10.1200/JCO.19.02318
   Modi S, 2020, NEW ENGL J MED, V382, P610, DOI 10.1056/NEJMoa1914510
   Nakada T, 2019, CHEM PHARM BULL, V67, P173, DOI 10.1248/cpb.c18-00744
   Noske A, 2011, BREAST CANCER RES TR, V126, P109, DOI 10.1007/s10549-010-1316-y
   Pagliarini R, 2015, EMBO REP, V16, P280, DOI 10.15252/embr.201439949
   Paik S, 2002, JNCI-J NATL CANCER I, V94, P852, DOI 10.1093/jnci/94.11.852
   Perez EA, 2006, J CLIN ONCOL, V24, P3032, DOI 10.1200/JCO.2005.03.4744
   Pernas S, 2019, THER ADV MED ONCOL, V11, P0, DOI 10.1177/1758835919833519
   Potts SJ, 2012, LAB INVEST, V92, P1342, DOI 10.1038/labinvest.2012.91
   Puri M, 2016, ARTIFICIAL NEURAL NETWORK FOR DRUG DESIGN, V0, P377, DOI 10.1016/B978-0-12-801559-9.00019-3
   Rakha EA, 2015, J CLIN ONCOL, V33, P0, DOI 10.1200/JCO.2014.59.7211
   Rakha EA, 2015, J CLIN PATHOL, V68, P93, DOI 10.1136/jclinpath-2014-202571
   Rinnerthaler G, 2019, INT J MOL SCI, V20, P0, DOI 10.3390/ijms20051115
   Roche PC, 2002, JNCI-J NATL CANCER I, V94, P855, DOI 10.1093/jnci/94.11.855
   Rüschoff J, 2012, MODERN PATHOL, V25, P637, DOI 10.1038/modpathol.2011.198
   Saranya G, 2020, INT J EL COMP ENG SY, V10, P4217, DOI 10.11591/IJECE.V10I4.PP4217-4225
   Saura C, 2021, CLIN CANCER RES, V27, P5818, DOI 10.1158/1078-0432.CCR-21-1584
   Saura C, 2018, J CLIN ONCOL, V36, P0, DOI 10.1200/JCO.2018.36.15_suppl.1014
   Schettini F, 2021, NPJ BREAST CANCER, V7, P0, DOI 10.1038/s41523-020-00208-2
   Shafi H, 2013, J CLIN PATHOL, V66, P649, DOI 10.1136/jclinpath-2012-201403
   Susini T, 2010, GYNECOL ONCOL, V116, P234, DOI 10.1016/j.ygyno.2009.10.067
   Swathi S, 2015, INT J ADV RES COMPUT, V4, P321
   Tan RSYC, 2022, BMC MED, V20, P0, DOI 10.1186/s12916-022-02284-6
   Tarantino P, 2020, J CLIN ONCOL, V38, P1951, DOI 10.1200/JCO.19.02488
   Wolff AC, 2007, ARCH PATHOL LAB MED, V131, P18, DOI 10.1043/1543-2165(2007)131[18:ASOCCO]2.0.CO;2
   Wolff AC, 2018, J CLIN ONCOL, V36, P2105, DOI 10.5858/arpa.2018-0902-SA
   Wolff AC, 2013, J CLIN ONCOL, V31, P3997, DOI 10.1200/JCO.2013.50.9984
   Zhang XL, 2022, ANTIBODY THER, V5, P18, DOI 10.1093/abt/tbac001
NR 55
TC 16
Z9 16
U1 0
U2 3
PU WILEY
PI HOBOKEN
PA 111 RIVER ST, HOBOKEN 07030-5774, NJ USA
SN 0309-0167
EI 1365-2559
J9 HISTOPATHOLOGY
JI Histopathology
PD DEC 15
PY 2022
VL 81
IS 6
BP 770
EP 785
DI 10.1111/his.14780
EA SEP 2022
PG 16
WC Cell Biology; Pathology
SC Cell Biology; Pathology
GA 5Z4KB
UT WOS:000852989400001
PM 36030496
DA 2025-03-16
ER

PT J
AU Gianni, L
   Colleoni, M
   Bisagni, G
   Mansutti, M
   Zamagni, C
   Del Mastro, L
   Zambelli, S
   Bianchini, G
   Frassoldati, A
   Maffeis, I
   Valagussa, P
   Viale, G
AF Gianni, Luca
   Colleoni, Marco
   Bisagni, Giancarlo
   Mansutti, Mauro
   Zamagni, Claudio
   Del Mastro, Lucia
   Zambelli, Stefania
   Bianchini, Giampaolo
   Frassoldati, Antonio
   Maffeis, Ilaria
   Valagussa, Pinuccia
   Viale, Giuseppe
TI Effects of neoadjuvant trastuzumab, pertuzumab and palbociclib on Ki67 in HER2 and ER-positive breast cancer
SO NPJ BREAST CANCER
LA English
DT Article
ID endocrine therapy; open-label; estrogen-receptor; multicenter; women; resistance; mechanism; regimens; safety
AB The crosstalk between estrogen and HER2 receptors and cell-cycle regulation sustains resistance to endocrine therapy of HER2- and hormone receptor-positive breast cancer. We earlier reported that women with HER2 and ER-positive breast cancer receiving neoadjuvant dual HER2-block and palbociclib in the NA-PHER2 trial had Ki67 decrease and 27% pathological complete responses (pCR). We extended NA-PHER2 to Cohort B using dual HER2-block and palbociclib without fulvestrant and report here Ki67 drops at week-2 (mean change -25.7), at surgery (after 16 weeks, mean change -9.5), high objective response (88.5%) and pCR (19.2%). In Cohort C [Ki67 > 20% and HER2(low) (IHC 1+/2+ without gene amplification)], women also received fulvestrant, had dramatic Ki67 drop at week 2 (-29.5) persisting at surgery (-19.3), and objective responses in 78.3%. In view of the favorable tolerability and of the efficacy-predictive value of Ki67 drop at week-2, the chemotherapy-free approach of NA-PHER2 deserves further investigation in HER2 and ER-positive breast cancer.
C1 [Gianni, Luca; Maffeis, Ilaria; Valagussa, Pinuccia] Fdn Michelangelo, Milan, Italy.
   [Colleoni, Marco] IRCCS, European Inst Oncol, IEO, Milan, Italy.
   [Bisagni, Giancarlo] Azienda USL IRCCS Reggio Emilia, Reggio Emilia, Italy.
   [Mansutti, Mauro] Azienda Sanitaria Univ Friuli Cent, Dept Oncol, Udine, Italy.
   [Zamagni, Claudio] Univ Bologna, Addarii Med Oncol IRCCS Azienda Osped, Bologna, Italy.
   [Del Mastro, Lucia] UO Breast Unit, IRCCS Osped Policlin San Martino, Genoa, Italy.
   [Del Mastro, Lucia] Univ Genoa, Dipartimento Med Interna & Specialita Med DiMI, Genoa, Italy.
   [Zambelli, Stefania; Bianchini, Giampaolo] Ist Sci San Raffaele, Dept Med Oncol, Milan, Italy.
   [Frassoldati, Antonio] Azienda Osped Univ Ferrara Arcispedale St Anna, Dept Oncol, Ferrara, Italy.
   [Viale, Giuseppe] Univ Milan, Sch Med, IRCCS European Inst Oncol, Milan, Italy.
C3 IRCCS European Institute of Oncology (IEO); University of Bologna; University of Genoa; Vita-Salute San Raffaele University; IRCCS Ospedale San Raffaele; IRCCS European Institute of Oncology (IEO); University of Milan
RP Gianni, L (corresponding author), Fdn Michelangelo, Milan, Italy.
EM luca.gianni@fondazionemichelangelo.org
FU Pfizer Italia S.r.l.; Roche S.p.a. Italy; Breast Cancer Research Foundation
CR Arpino G, 2008, ENDOCR REV, V29, P217, DOI 10.1210/er.2006-0045
   Baselga J, 2012, LANCET, V379, P633, DOI 10.1016/S0140-6736(11)61847-3
   Dowsett M, 2011, JNCI-J NATL CANCER I, V103, P1656, DOI 10.1093/jnci/djr393
   Ellis MJ, 2008, J NATL CANCER I, V100, P1380, DOI 10.1093/jnci/djn309
   Finn RS, 2016, BREAST CANCER RES, V18, P0, DOI 10.1186/s13058-016-0721-5
   Finn RS, 2009, BREAST CANCER RES, V11, P0, DOI 10.1186/bcr2419
   Gianni L, 2018, JAMA ONCOL, V4, P302, DOI 10.1001/jamaoncol.2017.4612
   Gianni L, 2018, LANCET ONCOL, V19, P249, DOI 10.1016/S1470-2045(18)30001-9
   Gianni L, 2012, LANCET ONCOL, V13, P25, DOI 10.1016/S1470-2045(11)70336-9
   Giuliano M, 2015, CLIN CANCER RES, V21, P3995, DOI 10.1158/1078-0432.CCR-14-2728
   Guarneri V, 2019, ANN ONCOL, V30, P921, DOI 10.1093/annonc/mdz055
   Houston SJ, 1999, BRIT J CANCER, V79, P1220, DOI 10.1038/sj.bjc.6690196
   Hurvitz SA, 2020, CLIN CANCER RES, V26, P566, DOI 10.1158/1078-0432.CCR-19-1425
   Klein ME, 2018, CANCER CELL, V34, P9, DOI 10.1016/j.ccell.2018.03.023
   Lukas J, 1996, MOL CELL BIOL, V16, P6917
   Ma CX, 2017, CLIN CANCER RES, V23, P4055, DOI 10.1158/1078-0432.CCR-16-3206
   Osborne CK, 2011, ANNU REV MED, V62, P233, DOI 10.1146/annurev-med-070909-182917
   Pathmanathan N, 2013, J CLIN PATHOL, V66, P512, DOI 10.1136/jclinpath-2012-201085
   Prall OWJ, 1998, J STEROID BIOCHEM, V65, P169, DOI 10.1016/S0960-0760(98)00021-1
   Prat A, 2008, NAT CLIN PRACT ONCOL, V5, P531, DOI 10.1038/ncponc1179
   Schneeweiss A, 2013, ANN ONCOL, V24, P2278, DOI 10.1093/annonc/mdt182
   Smith I, 2020, LANCET ONCOL, V21, P1443, DOI 10.1016/S1470-2045(20)30458-7
   von Minckwitz G, 2019, NEW ENGL J MED, V380, P617, DOI 10.1056/NEJMoa1814017
   Witzel II, 2010, BIOCHEM SOC T, V38, P217, DOI 10.1042/BST0380217
NR 24
TC 11
Z9 12
U1 1
U2 6
PU NATURE PORTFOLIO
PI BERLIN
PA HEIDELBERGER PLATZ 3, BERLIN, 14197, GERMANY
SN 
EI 2374-4677
J9 NPJ BREAST CANCER
JI npj Breast Cancer
PD JAN 10
PY 2022
VL 8
IS 1
BP 
EP 
DI 10.1038/s41523-021-00377-8
PG 7
WC Oncology
SC Oncology
GA YE2YY
UT WOS:000740996900001
PM 35013314
DA 2025-03-16
ER

PT J
AU Molinelli, C
   Jacobs, F
   Marchio, C
   Pitto, F
   Cosso, M
   Spinaci, S
   de Azambuja, E
   Schettini, F
   Agostinetto, E
   Lambertini, M
AF Molinelli, Chiara
   Jacobs, Flavia
   Marchio, Caterina
   Pitto, Francesca
   Cosso, Maurizio
   Spinaci, Stefano
   de Azambuja, Evandro
   Schettini, Francesco
   Agostinetto, Elisa
   Lambertini, Matteo
TI HER2-low breast cancer: where are we?
SO BREAST CARE
LA English
DT Review
ID trastuzumab deruxtecan; multicenter; expression; safety
AB BackgroundBreast cancer is traditionally classified into three clinical subtypes based on hormone receptor and HER2 status (i.e., luminal-like, HER2-positive and triple negative). Each subtype has distinct clinical-pathological and molecular characteristics and requires tailored treatments. Recent research efforts have been focusing on a new classification, identifying the so-called "HER2-low" category, including tumors characterized by a low level of HER2 expression (immunohistochemistry score 1 + or 2+ without ISH amplification). Emerging evidence shows that also patients with HER2-low tumors can derive benefits from selected anti-HER2 therapies. This represents a major advance in the field of breast oncology, where a broader proportion of patients with breast cancer can ultimately benefit from new effective targeted treatment strategies. SummaryThe antibody drug conjugate trastuzumab deruxtecan has proven impressive efficacy in patients with HER2-low breast cancer, and several other drugs are currently under investigation in this subset of patients. Additional investigation is needed to address open issues that still exist in this topic, including appropriate pathological assessment of HER2-low status, clarification of its prognostic implications, and global access to newly approved drugs. Key message Our review aims to summarize the available evidence regarding HER2-low breast cancer, illustrating the current challenges that are being addressed and the future perspectives in this exciting new field.
C1 [Molinelli, Chiara; Jacobs, Flavia; de Azambuja, Evandro; Agostinetto, Elisa] Univ Libre Bruxelles ULB, Inst Jules Bordet, Acad Trials Promoting Team, B-1070 Brussels, Belgium.
   [Molinelli, Chiara; Lambertini, Matteo] Univ Genoa, Dept Internal Med & Med Specialties DiMI, Genoa, Italy.
   [Jacobs, Flavia] Humanitas Univ, Dept Biomed Sci, Via R Levi Montalcini 4, I-20072 Milan, Italy.
   [Jacobs, Flavia] IRCCS Humanitas Res Hosp, Humanitas Canc Ctr, Via Manzoni 56, I-20089 Milan, Italy.
   [Marchio, Caterina] Univ Turin, Dept Med Sci, Turin, Italy.
   [Marchio, Caterina] FPO IRCCS, Candiolo Canc Inst, Pathol Unit, Candiolo, Italy.
   [Pitto, Francesca] IRCCS Osped Policlin San Martino, Dept Pathol, I-16132 Genoa, Italy.
   [Cosso, Maurizio] IRCCS Osped Policlin SanMartino, Dept Radiol, I-16132 Genoa, Italy.
   [Spinaci, Stefano] Osped Villa Scassi, Dept Surg, Genoa, Italy.
   [Schettini, Francesco] Univ Barcelona, Dept Med & Hlth Sci, Barcelona, Spain.
   [Pitto, Francesca] IRCCS Osped Policlin San Martino, Dept Med Oncol, UO Clin Oncol Med, I-16132 Genoa, Italy.
   [Lambertini, Matteo] Univ Genoa, RCCS Osped Policlin San Martino, Largo Rosanna Benzi 10, Genoa 16132, Italy.
C3 Universite Libre de Bruxelles; Institut Jules Bordet; University of Genoa; Humanitas University; University of Turin; IRCCS Fondazione del Piemonte per l'Oncologia; University of Genoa; University of Genoa; University of Barcelona; University of Genoa
RP Lambertini, M (corresponding author), Univ Genoa, RCCS Osped Policlin San Martino, Largo Rosanna Benzi 10, Genoa 16132, Italy.
FU Italian Association for Cancer Research ("Associazione Italiana per la Ricerca sul Cancro") [MFAG 2020 ID 24698]; Italian Ministry of Health; IRCCS Ospedale Policlinico San Martino ("Ricerca Corrente" funds); 2020 European Society for Medical Oncology (ESMO) Fellowship -Translational; 2021 BBVA Foundation/Hospital Clinic of Barcelona Joan Rodes -Jose Baselga Advanced Research Contract in Oncolog
CR Agostinetto E, 2022, CANCERS, V14, P0, DOI 10.3390/cancers14092136
   Agostinetto E, 2021, CANCERS, V13, P0, DOI 10.3390/cancers13112824
   Agostinetto E, 2021, EUR J CLIN INVEST, V51, P0, DOI 10.1111/eci.13535
   [Anonymous], 2022, FDA APPROVES 1 TARGE, V0, P0
   Banerji U, 2019, LANCET ONCOL, V20, P1124, DOI 10.1016/S1470-2045(19)30328-6
   Berrino E, 2022, GENOME MED, V14, P0, DOI 10.1186/s13073-022-01104-z
   Burris HA, 2011, J CLIN ONCOL, V29, P398, DOI 10.1200/JCO.2010.29.5865
   Cortés J, 2022, NEW ENGL J MED, V386, P1143, DOI 10.1056/NEJMoa2115022
   Cossetti RJD, 2015, J CLIN ONCOL, V33, P65, DOI 10.1200/JCO.2014.57.2461
   Denkert C, 2021, LANCET ONCOL, V22, P1151, DOI 10.1016/S1470-2045(21)00301-6
   Doi T, 2017, LANCET ONCOL, V18, P1512, DOI 10.1016/S1470-2045(17)30604-6
   Eiger D, 2021, CANCERS, V13, P0, DOI 10.3390/cancers13051015
   Fehrenbacher L, 2020, J CLIN ONCOL, V38, P0, DOI 10.1200/JCO.19.01455
   Fernandez AI, 2022, JAMA ONCOL, V8, P0, DOI 10.1001/jamaoncol.2021.7239
   Gampenrieder SP, 2021, BREAST CANCER RES, V23, P0, DOI 10.1186/s13058-021-01492-x
   Gianni L, 2010, J CLIN ONCOL, V28, P1131, DOI 10.1200/JCO.2009.24.1661
   Goldhirsch A, 2011, ANN ONCOL, V22, P1736, DOI 10.1093/annonc/mdr304
   Hamilton EP, 2021, CANCER RES, V81, P0
   Hamilton EP, 2018, J CLIN ONCOL, V36, P0, DOI 10.1200/JCO.2018.36.15_suppl.2546
   Hickerson A, 2019, J CLIN ONCOL, V37, P0, DOI 10.1200/JCO.2019.37.8_suppl.1
   Iwata TN, 2018, MOL CANCER THER, V17, P1494, DOI 10.1158/1535-7163.MCT-17-0749
   Loibl S, 2021, LANCET, V397, P1750, DOI 10.1016/S0140-6736(20)32381-3
   Manich CS, 2021, ANN ONCOL, V32, PS1288, DOI 10.1016/j.annonc.2021.08.2088
   Miglietta F, 2021, NPJ BREAST CANCER, V7, P0, DOI 10.1038/s41523-021-00343-4
   Mittendorf EA, 2019, CLIN CANCER RES, V25, P4248, DOI 10.1158/1078-0432.CCR-18-2867
   Mittendorf EA, 2016, ONCOTARGET, V7, P66192, DOI 10.18632/oncotarget.11751
   Modi S, 2022, NEW ENGL J MED, V387, P9, DOI 10.1056/NEJMoa2203690
   Modi S, 2020, J CLIN ONCOL, V38, P1887, DOI 10.1200/JCO.19.02318
   Modi S, 2020, NEW ENGL J MED, V382, P610, DOI 10.1056/NEJMoa1914510
   Mosele MF, 2022, ANN ONCOL, V33, PS123, DOI 10.1016/j.annonc.2022.03.277
   Mutai R, 2021, BREAST, V60, P62, DOI 10.1016/j.breast.2021.08.016
   Nicolò E, 2020, CURR OPIN ONCOL, V32, P494, DOI 10.1097/CCO.0000000000000656
   Pérez-García JM, 2023, NEURO-ONCOLOGY, V25, P157, DOI 10.1093/neuonc/noac144
   Pistilli B, 2020, J CLIN ONCOL, V38, P0
   Schettini F, 2022, NPJ BREAST CANCER, V8, P0, DOI 10.1038/s41523-022-00451-9
   Schettini F, 2021, NPJ BREAST CANCER, V7, P0, DOI 10.1038/s41523-020-00208-2
   Scott M, 2021, J CLIN ONCOL, V39, P0, DOI 10.1200/JCO.2021.39.15_suppl.1021
   Tan RSYC, 2022, BMC MED, V20, P0, DOI 10.1186/s12916-022-02284-6
   Tarantino P, 2022, ANN ONCOL, V33, PS124, DOI 10.1016/j.annonc.2022.03.016
   Tarantino P, 2022, JAMA ONCOL, V8, P1177, DOI 10.1001/jamaoncol.2022.2286
   Tarantino P, 2022, EUR J CANCER, V163, P35, DOI 10.1016/j.ejca.2021.12.022
   Tarantino P, 2020, J CLIN ONCOL, V38, P1951, DOI 10.1200/JCO.19.02488
   van den Ende NS, 2022, SCI REP-UK, V12, P0, DOI 10.1038/s41598-022-16898-6
   Venetis K, 2022, FRONT MOL BIOSCI, V9, P0, DOI 10.3389/fmolb.2022.834651
   Waks Adrienne G, 2019, JAMA, V321, P288, DOI 10.1001/jama.2018.19323
   Wolff AC, 2018, J CLIN ONCOL, V36, P2105, DOI 10.5858/arpa.2018-0902-SA
   Won HS, 2022, BREAST CANCER RES, V24, P0, DOI 10.1186/s13058-022-01519-x
   You G, 2021, VACCINES-BASEL, V9, P0, DOI 10.3390/vaccines9070724
   Zhang HN, 2022, MODERN PATHOL, V35, P1075, DOI 10.1038/s41379-022-01019-5
NR 50
TC 18
Z9 18
U1 0
U2 4
PU KARGER
PI BASEL
PA ALLSCHWILERSTRASSE 10, CH-4009 BASEL, SWITZERLAND
SN 1661-3791
EI 1661-3805
J9 BREAST CARE
JI Breast Care
PD JUN 15
PY 2022
VL 17
IS 6
BP 533
EP 544
DI 10.1159/000527391
EA OCT 2022
PG 12
WC Oncology; Obstetrics & Gynecology
SC Oncology; Obstetrics & Gynecology
GA 8M6FN
UT WOS:000868577400001
PM 36590146
DA 2025-03-16
ER

PT J
AU Liu, YP
AF Liu, Yueping
TI Narrative review of progress in pathological diagnosis of breast cancer
SO TRANSLATIONAL BREAST CANCER RESEARCH
LA English
DT Review
DE Breast cancer (BC); histological types; biomarkers
ID tumor-infiltrating lymphocytes; recommendations; estrogen; receptor
AB Background and Objective: Breast cancer (BC) contains a spectrum of diseases with distinctive presentations, morphology, biology, and clinical phenotypes. BC varies significantly in its biological behaviour and response to treatment. Combination of the traditional histopathological with the molecular types of BC allows more accurate prediction of its biological and clinical heterogeneity. We aim to provide a review of the latest advances in breast pathological detection and related biomarkers. Methods: We reviewed English publications in PubMed related to progress in pathological diagnosis of breast cancer from 2000 to 2022. Key Content and Findings: This review outlines the latest advances in breast pathological detection and related biomarkers, include histological types, human epidermal growth factor receptor 2 (HER2), estrogen receptor (ER), Ki67, tumor infiltrating lymphocytes. The histological types and molecular pathological markers of BC are closely related to its treatment and prognosis. The 5th edition World Health Organization (WHO) classification of Breast tumours more emphasis on the clinical significance of histological types. The consensus on the testing of biomarkers for BC has also become more precise, not only suggesting that the primary and metastases of BC be detected for the expressions of ER, PR, and HER2, but also introducing the concept of ER and HER2 low-expressions. In addition, the Ki67 proliferation index plays an important role in the expected therapeutic effect. With the gradual rise of immunotherapy, treatments based on programmed death protein-1/programmed death protein- ligand 1 (PD-1/PD-L1) immune checkpoint inhibitors have achieved some results in clinical efficacy for BC, while studies related to tumor infiltrating lymphocytes (TILs) are gradually gaining more attention. Conclusions: With the deep and continued research of BC, these discoveries will demonstrate significant clinical application value in the future.
C1 [Liu, Yueping] Hebei Med Univ, Dept Pathol, Hosp 4, Shijiazhuang, Hebei, Peoples R China.
C3 Hebei Medical University
RP Liu, YP (corresponding author), Hebei Med Univ, Dept Pathol, Hosp 4, Shijiazhuang, Hebei, Peoples R China.
EM annama@163.com
CR Adams S, 2014, J CLIN ONCOL, V32, P2959, DOI 10.1200/JCO.2013.55.0491
   Allison KH, 2020, J CLIN ONCOL, V38, P1346, DOI 10.1200/JCO.19.02309
   [Anonymous], 2019, BREAST TUMOURS, V2, P0
   Ciriello G, 2015, CELL, V163, P506, DOI 10.1016/j.cell.2015.09.033
   Desmedt C, 2016, J CLIN ONCOL, V34, P1872, DOI 10.1200/JCO.2015.64.0334
   Dowsett M, 2011, JNCI-J NATL CANCER I, V103, P1656, DOI 10.1093/jnci/djr393
   ELLIS IO, 1992, HISTOPATHOLOGY, V20, P479
   Fatemeh D, 2022, CANCER RES, V82, P0
   Fernandez AI, 2022, JAMA ONCOL, V8, P0, DOI 10.1001/jamaoncol.2021.7239
   Foschini MP, 2017, AM J SURG PATHOL, V41, P887, DOI 10.1097/PAS.0000000000000853
   Franchet C, 2021, ANN PATHOL, V41, P507, DOI 10.1016/j.annpat.2021.07.014
   Grabenstetter A, 2020, HUM PATHOL, V102, P44, DOI 10.1016/j.humpath.2020.06.002
   Hammond ME, 2011, J CLIN ONCOL, V29, PE458, DOI 10.1200/JCO.2011.35.2245
   Hammond MEH, 2010, J CLIN ONCOL, V28, P2784, DOI 10.1200/JCO.2009.25.6529
   Harbeck N, 2021, ANN ONCOL, V32, P1571, DOI 10.1016/j.annonc.2021.09.015
   Lehmann BD, 2011, J CLIN INVEST, V121, P2750, DOI 10.1172/JCI45014
   Li CI, 2005, BRIT J CANCER, V93, P1046, DOI 10.1038/sj.bjc.6602787
   Li CI, 2003, JAMA-J AM MED ASSOC, V289, P1421, DOI 10.1001/jama.289.11.1421
   Lindström LS, 2018, JNCI-J NATL CANCER I, V110, P726, DOI 10.1093/jnci/djx270
   Loi S, 2021, ANN ONCOL, V32, P1236, DOI 10.1016/j.annonc.2021.07.007
   Loi S, 2014, ANN ONCOL, V25, P1544, DOI 10.1093/annonc/mdu112
   Loi S, 2013, J CLIN ONCOL, V31, P860, DOI 10.1200/JCO.2011.41.0902
   Lozada JR, 2018, HISTOPATHOLOGY, V73, P339, DOI 10.1111/his.13522
   Modi S, 2020, J CLIN ONCOL, V38, P1887, DOI 10.1200/JCO.19.02318
   Nielsen TO, 2021, JNCI-J NATL CANCER I, V113, P808, DOI 10.1093/jnci/djaa201
   Razazan A, 2020, J CELL PHYSIOL, V235, P4089, DOI 10.1002/jcp.29300
   Salgado R, 2015, ANN ONCOL, V26, P259, DOI 10.1093/annonc/mdu450
   Schettini F, 2021, NPJ BREAST CANCER, V7, P0, DOI 10.1038/s41523-020-00208-2
   Schmid P, 2020, LANCET ONCOL, V21, P44, DOI 10.1016/S1470-2045(19)30689-8
   Shukla N, 2017, JCO PRECIS ONCOL, V1, P0
   Tarantino P, 2020, J CLIN ONCOL, V38, P1951, DOI 10.1200/JCO.19.02488
   Xu ZY, 2019, EUR J MED CHEM, V183, P0, DOI 10.1016/j.ejmech.2019.111682
NR 32
TC 0
Z9 0
U1 1
U2 2
PU AME PUBLISHING COMPANY
PI SHATIN
PA FLAT-RM C 16F, KINGS WING PLAZA 1, NO 3 KWAN ST, SHATIN, HONG KONG 00000, PEOPLES R CHINA
SN 
EI 2218-6778
J9 TRANSL BREAST CANCER
JI Transl. Breast Cancer Res.
PD APR 30
PY 2022
VL 3
IS 
BP 
EP 
DI 10.21037/tbcr-22-11
PG 10
WC Oncology
SC Oncology
GA NQ1P4
UT WOS:001201830000007
PM 38751516
DA 2025-03-16
ER

PT J
AU Husna, SMN
   Wong, KK
AF Husna, Siti Muhamad Nur
   Wong, Kah Keng
TI Margetuximab and trastuzumab deruxtecan: New generation of anti-HER2 immunotherapeutic agents for breast cancer
SO MOLECULAR IMMUNOLOGY
LA English
DT Article
DE HER2; Metastatic breast cancer; Margetuximab; Trastuzumab deruxtecan; T-DXd
ID gamma receptor iiia; monoclonal-antibody; emtansine t-dm1; phase-iii; efficacy; resistance; cells; inhibitors; therapy; polymorphisms
AB Advances in the development of anti-HER2 monoclonal antibodies (mAbs) represent one of the most significant milestones in the treatment of HER2+ breast cancer patients. However, HER2+ metastatic breast cancer (MBC) patients display resistance towards first-generation anti-HER2 mAbs or antibody-drug conjugate (ADC) treat-ment. In recent years, new generation of anti-HER2 mAb and ADC including margetuximab and trastuzumab deruxtecan (T-DXd), respectively, have been approved for the treatment of previously treated HER2+ MBC pa-tients. The successes of margetuximab and T-DXd have renewed the interest in the research and development of anti-HER2 immunotherapies for both HER2+ and HER2-low breast cancer patients. In this review, we focus on these two immunotherapeutics in terms of their mechanisms of action, preclinical findings and clinical trials leading to their approval, as well as the mechanisms of resistance to conventional anti-HER2 immunotherapies (i. e. trastuzumab, pertuzumab and T-DM1). In the future, combination of either margetuximab or T-DXd with small molecule inhibitors such as tyrosine kinase inhibitors that elicit anticancer immunogenicity may further enhance the efficacy of margetuximab or T-DXd in the treatment of HER2+ MBC patients.
C1 [Husna, Siti Muhamad Nur; Wong, Kah Keng] Univ Sains Malaysia, Sch Med Sci, Dept Immunol, Kubang Kerian 16150, Kelantan, Malaysia.
C3 Universiti Sains Malaysia
RP Wong, KK (corresponding author), Univ Sains Malaysia, Sch Med Sci, Dept Immunol, Kubang Kerian 16150, Kelantan, Malaysia.
EM kahkeng@usm.my
FU Research University Grant by Universiti Sains Malaysia (USM) [1001/PPSP/8012349]
CR Agostinetto E, 2021, EUR J CLIN INVEST, V51, P0, DOI 10.1111/eci.13535
   Anderson NM, 2020, CURR BIOL, V30, PR921, DOI 10.1016/j.cub.2020.06.081
   Balkwill FR, 2012, J PATHOL, V226, P148, DOI 10.1002/path.3029
   Bang YJ, 2017, ANN ONCOL, V28, P855, DOI 10.1093/annonc/mdx002
   Bartsch R, 2022, NAT MED, V28, P1840, DOI 10.1038/s41591-022-01935-8
   Bartsch R, 2021, MEMO-MAG EUR MED ONC, V14, P247, DOI 10.1007/s12254-021-00722-4
   Baselga J, 2014, J CLIN ONCOL, V32, P3753, DOI 10.1200/JCO.2013.54.5384
   Berns K, 2007, CANCER CELL, V12, P395, DOI 10.1016/j.ccr.2007.08.030
   Booth L, 2017, ONCOTARGET, V8, P90262, DOI 10.18632/oncotarget.21660
   Burris HW, 2013, J CLIN ONCOL, V31, P0
   Cardoso F, 2020, ANN ONCOL, V31, P1623, DOI 10.1016/j.annonc.2020.09.010
   Catenacci DVT, 2022, ESMO OPEN, V7, P0, DOI 10.1016/j.esmoop.2022.100563
   Catenacci DVT, 2021, FUTURE ONCOL, V17, P1155, DOI 10.2217/fon-2020-1007
   Catenacci DVT, 2020, LANCET ONCOL, V21, P1066, DOI 10.1016/S1470-2045(20)30326-0
   Chang DY, 2019, MOL CANCER THER, V18, P0, DOI 10.1158/1535-7163.TARG-19-C041
   Chau CH, 2019, LANCET, V394, P793, DOI 10.1016/S0140-6736(19)31774-X
   Chumsri S, 2018, CLIN CANCER RES, V24, P3053, DOI 10.1158/1078-0432.CCR-17-1864
   Cortés J, 2022, NEW ENGL J MED, V386, P1143, DOI 10.1056/NEJMoa2115022
   Cristinziano L, 2022, SEMIN CANCER BIOL, V79, P91, DOI 10.1016/j.semcancer.2021.07.011
   Darlix A, 2019, BRIT J CANCER, V121, P991, DOI 10.1038/s41416-019-0619-y
   Deeks ED, 2021, DRUGS, V81, P1929, DOI 10.1007/s40265-021-01614-x
   Dey N, 2015, AM J TRANSL RES, V7, P733
   Dong CL, 2014, ARTHRITIS RHEUMATOL, V66, P1291, DOI 10.1002/art.38337
   Eiger D, 2021, CANCERS, V13, P0, DOI 10.3390/cancers13051015
   Farley CR, 2021, JCI INSIGHT, V6, P0, DOI 10.1172/jci.insight.135623
   Fehrenbacher L, 2020, J CLIN ONCOL, V38, P0, DOI 10.1200/JCO.19.01455
   Feng M, 2022, CLIN BREAST CANCER, V0, P0, DOI DOI 10.1016/J.CLBC.2022.03.002
   Fitzmaurice C, 2017, JAMA ONCOL, V3, P524, DOI 10.1001/jamaoncol.2016.5688
   Fitzmaurice C, 2019, JAMA ONCOL, V5, P1749, DOI 10.1001/jamaoncol.2019.2996
   Fujita T, 2006, BRIT J CANCER, V94, P247, DOI 10.1038/sj.bjc.6602926
   Gagliato DD, 2016, ONCOTARGET, V7, P64431, DOI 10.18632/oncotarget.7043
   Gandullo-Sánchez L, 2020, EMBO MOL MED, V12, P0, DOI 10.15252/emmm.201911498
   Ganesan LP, 2012, J IMMUNOL, V189, P4981, DOI 10.4049/jimmunol.1202017
   Gianni L, 2010, J CLIN ONCOL, V28, P1131, DOI 10.1200/JCO.2009.24.1661
   Golay J, 2019, BLOOD, V133, P1395, DOI 10.1182/blood-2018-07-864538
   Hamblett KJ, 2004, CLIN CANCER RES, V10, P7063, DOI 10.1158/1078-0432.CCR-04-0789
   Helwick C, 2018, ASCO POST, V0, P0
   Huang L, 2022, BREAST CANCER RES TR, V191, P51, DOI 10.1007/s10549-021-06384-4
   Hunter FW, 2020, BRIT J CANCER, V122, P603, DOI 10.1038/s41416-019-0635-y
   Hurvitz S, 2022, CANCER RES, V82, P0
   Hurvitz SA, 2012, CLIN CANCER RES, V18, P3478, DOI 10.1158/1078-0432.CCR-11-2294
   Husna SMN, 2018, THER ADV MED ONCOL, V10, P0, DOI 10.1177/1758835918808509
   Iwata TN, 2018, MOLECULAR CANCER THERAPEUTICS, V0, P0
   Iwata TN, 2019, PLOS ONE, V14, P0, DOI 10.1371/journal.pone.0222280
   Janiszewska M, 2021, JCI INSIGHT, V6, P0, DOI 10.1172/jci.insight.147617
   Kabraji S, 2022, CLIN CANCER RES, V0, P0
   Kang SU, 2022, LAB INVEST, V102, P376, DOI 10.1038/s41374-021-00699-y
   Kim SB, 2016, INT J CANCER, V139, P2336, DOI 10.1002/ijc.30276
   Kitai Y, 2017, J IMMUNOL, V198, P1649, DOI 10.4049/jimmunol.1601694
   Kotani D, 2021, THER ADV MED ONCOL, V13, P0, DOI 10.1177/1758835920986518
   Krop IE, 2015, ANN ONCOL, V26, P113, DOI 10.1093/annonc/mdu486
   Le Du F, 2021, EUR J CANCER, V154, P175, DOI 10.1016/j.ejca.2021.06.026
   Li R, 2021, CANCER RES, V81, P0
   Lin NU, 2007, CLIN CANCER RES, V13, P1648, DOI 10.1158/1078-0432.CCR-06-2478
   Liu L, 2019, CANCER RES, V79, P0
   Luker AJ, 2020, BMC IMMUNOL, V21, P0, DOI 10.1186/s12865-020-0337-5
   Mahgoub S, 2021, MOL IMMUNOL, V137, P221, DOI 10.1016/j.molimm.2021.07.008
   Mandó P, 2021, BREAST, V60, P15, DOI 10.1016/j.breast.2021.08.007
   Maria AM, 2018, J EGYPT NATL CANCER, V30, P49, DOI 10.1016/j.jnci.2018.05.001
   McKenzie JA, 2018, JNCI-J NATL CANCER I, V110, P777, DOI 10.1093/jnci/djx257
   Metzger Filho O, 2019, J CLIN ONCOL, V0, P0
   Modi S, 2018, CANCER RES., V78, P0, DOI 10.1158/1538-7445.SABCS17-PD3-14
   Modi S, 2022, NEW ENGL J MED, V387, P9, DOI 10.1056/NEJMoa2203690
   Modi S, 2020, J CLIN ONCOL, V38, P1887, DOI 10.1200/JCO.19.02318
   Modi S, 2020, NEW ENGL J MED, V382, P610, DOI 10.1056/NEJMoa1914510
   Molina MA, 2001, CANCER RES, V61, P4744
   Musolino A, 2022, J IMMUNOTHER CANCER, V10, P0, DOI 10.1136/jitc-2021-003171
   Nakada T, 2016, BIOORG MED CHEM LETT, V26, P1542, DOI 10.1016/j.bmcl.2016.02.020
   Nordstrom JL, 2011, BREAST CANCER RES, V13, P0, DOI 10.1186/bcr3069
   Nur Husna SM, 2020, MALAYS J PUBLIC HLTH, V20, P285
   OBrien NA, 2010, MOL CANCER THER, V9, P1489, DOI 10.1158/1535-7163.MCT-09-1171
   Ogitani Y, 2016, CLIN CANCER RES, V22, P5097, DOI 10.1158/1078-0432.CCR-15-2822
   Paijens ST, 2021, CELL MOL IMMUNOL, V18, P842, DOI 10.1038/s41423-020-00565-9
   Perez EA, 2019, BMC CANCER, V19, P0, DOI 10.1186/s12885-019-5831-x
   Pestalozzi BC, 2013, LANCET ONCOL, V14, P244, DOI 10.1016/S1470-2045(13)70017-2
   Ramamoorthi G, 2022, SEMIN CANCER BIOL, V78, P78, DOI 10.1016/j.semcancer.2021.02.004
   Rezaeifard S, 2021, MOL IMMUNOL, V136, P161, DOI 10.1016/j.molimm.2021.03.003
   Rigakos G, 2021, ANTICANCER RES, V41, P1793, DOI 10.21873/anticanres.14945
   Ríos-Luci C, 2017, CANCER RES, V77, P4639, DOI 10.1158/0008-5472.CAN-16-3127
   Rugo H, 2022, CANCER RES, V82, P0, DOI 10.1158/1538-7445.SABCS21-PD8-01
   Rugo HS, 2019, J CLIN ONCOL, V37, P0, DOI 10.1200/JCO.2019.37.15_suppl.1000
   Rye IH, 2018, MOL ONCOL, V12, P1838, DOI 10.1002/1878-0261.12375
   Scaltriti M, 2007, J NATL CANCER I, V99, P628, DOI 10.1093/jnci/djk134
   Shi F, 2022, DRUG DELIV, V29, P1335, DOI 10.1080/10717544.2022.2069883
   Simmons C, 2022, THER ADV MED ONCOL, V14, P0, DOI 10.1177/17588359211066677
   Skidmore L, 2020, MOL CANCER THER, V19, P1833, DOI 10.1158/1535-7163.MCT-19-1004
   Stavenhagen JB, 2007, CANCER RES, V67, P8882, DOI 10.1158/0008-5472.CAN-07-0696
   Sung H, 2021, CA-CANCER J CLIN, V71, P209, DOI 10.3322/caac.21660
   Sung M, 2018, MOL CANCER THER, V17, P243, DOI 10.1158/1535-7163.MCT-17-0403
   Tarantino P, 2021, BREAST CANCER RES TR, V186, P885, DOI 10.1007/s10549-021-06150-6
   Teige I, 2019, FRONT IMMUNOL, V10, P0, DOI 10.3389/fimmu.2019.00481
   Trail PA, 2018, PHARMACOL THERAPEUT, V181, P126, DOI 10.1016/j.pharmthera.2017.07.013
   Villanueva L, 2020, TRENDS IMMUNOL, V41, P676, DOI 10.1016/j.it.2020.06.002
   Vogelpoel LTC, 2015, FRONT IMMUNOL, V6, P0, DOI 10.3389/fimmu.2015.00079
   Wang XZ, 2018, CELL PHYSIOL BIOCHEM, V50, P2341, DOI 10.1159/000495096
   Wong KK, 2021, FRONT ONCOL, V11, P0, DOI 10.3389/fonc.2021.624742
   Wong KK, 2021, SEMIN CANCER BIOL, V72, P198, DOI 10.1016/j.semcancer.2020.05.010
   Xing ZY, 2021, MOL IMMUNOL, V138, P1, DOI 10.1016/j.molimm.2021.07.009
   Yamashita T, 2020, CANCER RES, V0, P0
   Zhang J, 2022, CLIN CANCER RES, VOF1, P0
   Zhang LY, 2021, ASIA-PAC J ONCOL NUR, V8, P349, DOI 10.4103/apjon.apjon-2128
NR 101
TC 8
Z9 9
U1 4
U2 30
PU PERGAMON-ELSEVIER SCIENCE LTD
PI OXFORD
PA THE BOULEVARD, LANGFORD LANE, KIDLINGTON, OXFORD OX5 1GB, ENGLAND
SN 0161-5890
EI 1872-9142
J9 MOL IMMUNOL
JI Mol. Immunol.
PD DEC 15
PY 2022
VL 152
IS 
BP 45
EP 54
DI 10.1016/j.molimm.2022.10.005
EA OCT 2022
PG 10
WC Biochemistry & Molecular Biology; Immunology
SC Biochemistry & Molecular Biology; Immunology
GA 6C1EH
UT WOS:000881764600006
PM 36272249
DA 2025-03-16
ER

PT J
AU Pogoda, K
   Jagiello-Gruszfeld, A
   Nowecki, Z
AF Pogoda, Katarzyna
   Jagiello-Gruszfeld, Agnieszka
   Nowecki, Zbigniew
TI HER2-low-the new subtype of breast cancer?
SO ONCOLOGY IN CLINICAL PRACTICE
LA English
DT Review
DE HER2; HER2-low breast cancer; conjugate; breast cancer subtype
ID trastuzumab emtansine; adjuvant trastuzumab; her2; gene
AB In the recent years, intensive research has been carried out on the use of targeted therapy against HER2 receptor in patients with the currently recognized HER2-negative breast cancer. The first results of studies with new generation conjugates are promising in the group of patients with HER2-low breast cancer (HER2 expression 1+ or 2+ in immunohistochemistry with negative FISH). This article summarizes the available data on this potentially new group of breast cancer that is now part of the luminal and triple-negative breast cancers. Data on clinical features of HER2-low cancer are discussed, as well as the results of clinical trials with anti-HER2 therapy in these patients are summarized. The efficacy of the new generation conjugates was recorded. The results of ongoing studies with these drugs may allow to use anti-HER2 therapy in a wider group of patients, including ones with HER2-low cancers. The new concept of "HER2-low " breast cancer will force a revision of the current division of breast cancer depending on HER2 expression into only two groups, introducing an intermediate group with low HER2 expression
C1 [Pogoda, Katarzyna; Jagiello-Gruszfeld, Agnieszka; Nowecki, Zbigniew] Mar Sklodowska Curie Natl Res Inst Oncol, Breast Canc & Reconstruct Surg Clin, Warsaw, Poland.
   [Pogoda, Katarzyna] Maria Sklodowska Curie Natl Res Inst Oncol, Dept Breast Canc & Reconstruct Surg, Ul Roentgena 5, PL-02781 Warsaw, Poland.
RP Pogoda, K (corresponding author), Maria Sklodowska Curie Natl Res Inst Oncol, Dept Breast Canc & Reconstruct Surg, Ul Roentgena 5, PL-02781 Warsaw, Poland.
EM katarzyna.pogoda@pib-nio.pl
CR Banerji U, 2019, LANCET ONCOL, V20, P1124, DOI 10.1016/S1470-2045(19)30328-6
   Burris HA, 2011, J CLIN ONCOL, V29, P398, DOI 10.1200/JCO.2010.29.5865
   Burstein HJ, 2021, ANN ONCOL, V32, P1216, DOI 10.1016/j.annonc.2021.06.023
   Cortés J, 2021, ANN ONCOL, V32, PS1287, DOI 10.1016/j.annonc.2021.08.2087
   Denkert C, 2021, LANCET ONCOL, V22, P1151, DOI 10.1016/S1470-2045(21)00301-6
   Fehrenbacher L, 2020, J CLIN ONCOL, V38, P0, DOI 10.1200/JCO.19.01455
   Gennari A, 2021, ANN ONCOL, V32, P1475, DOI 10.1016/j.annonc.2021.09.019
   Guven DC, 2022, INT J CLIN ONCOL, V27, P332, DOI 10.1007/s10147-021-02049-w
   Krop IE, 2012, J CLIN ONCOL, V30, P3234, DOI 10.1200/JCO.2011.40.5902
   Lambein K, 2013, AM J CLIN PATHOL, V140, P561, DOI 10.1309/AJCP4A7KTAYHZSOE
   Manich CS, 2021, ANN ONCOL, V32, PS1288, DOI 10.1016/j.annonc.2021.08.2088
   Modi S, 2020, J CLIN ONCOL, V38, P1887, DOI 10.1200/JCO.19.02318
   Modi S, 2020, NEW ENGL J MED, V382, P610, DOI 10.1056/NEJMoa1914510
   Murthy RK, 2020, NEW ENGL J MED, V382, P597, DOI 10.1056/NEJMoa1914609
   Mutai R, 2021, BREAST, V60, P62, DOI 10.1016/j.breast.2021.08.016
   Paik S, 2008, NEW ENGL J MED, V358, P1409, DOI 10.1056/NEJMc0801440
   Perez EA, 2010, J CLIN ONCOL, V28, P4307, DOI 10.1200/JCO.2009.26.2154
   Perou CM, 2000, NATURE, V406, P747, DOI 10.1038/35021093
   Ross JS, 2003, ONCOLOGIST, V8, P307, DOI 10.1634/theoncologist.8-4-307
   SCHECHTER AL, 1984, NATURE, V312, P513, DOI 10.1038/312513a0
   Schettini F, 2021, NPJ BREAST CANCER, V7, P0, DOI 10.1038/s41523-020-00208-2
   SLAMON DJ, 1987, SCIENCE, V235, P177, DOI 10.1126/science.3798106
   Tarantino P, 2020, J CLIN ONCOL, V38, P1951, DOI 10.1200/JCO.19.02488
   Wolff AC, 2018, J CLIN ONCOL, V36, P2105, DOI 10.5858/arpa.2018-0902-SA
NR 24
TC 1
Z9 1
U1 5
U2 22
PU VIA MEDICA
PI GDANSK
PA UL SWIETOKRZYSKA 73, 80-180 GDANSK, POLAND
SN 2450-1654
EI 2450-6478
J9 ONCOL CLIN PRACT
JI Oncol. Clin. Pract.
PD JUN 15
PY 2022
VL 18
IS 4
BP 257
EP 262
DI 10.5603/OCP.2022.0001
PG 6
WC Oncology
SC Oncology
GA 4L5DJ
UT WOS:000852650100001
DA 2025-03-16
ER

PT J
AU Li, JB
   Wang, XJ
   Wang, SS
   Wang, S
   Wang, T
   Liu, YP
   Geng, CZ
   Jin, F
   Yin, YM
   Zhang, QY
   Song, EW
   Wu, J
   Jiang, ZF
AF Li, Jianbin
   Wang, Xiaojia
   Wang, Shusen
   Wang, Shu
   Wang, Tao
   Liu, Yueping
   Geng, Cuizhi
   Jin, Feng
   Yin, Yongmei
   Zhang, Qingyuan
   Song, Erwei
   Wu, Jiong
   Jiang, Zefei
TI Expert consensus on the clinical diagnosis and targeted therapy of HER2 breast cancer (2023 edition)
SO TRANSLATIONAL BREAST CANCER RESEARCH
LA English
DT Article
DE Human epidermal growth factor receptor 2 (HER2); breast cancer; consensus; low expression
ID pyrotinib plus capecitabine; open-label; adjuvant chemotherapy; double-blind; trastuzumab; multicenter; pertuzumab; docetaxel; survival
AB Human epidermal growth factor receptor 2 (HER2) is an important driver gene and prognostic indicator of breast cancer and also a key predictor of HER2-targeted therapies. The emerging anti-HER2 drugs have greatly changed the diagnosis and treatment modalities of breast cancer and dramatically improved the prognosis of HER2-positive breast cancer patients. To optimize the treatment of HER2 breast cancer an update of expert consensus on HER2 positive breast cancer was made to adjust the different recommendation levels from early stage to metastatic stage. Meanwhile, antibody-drug conjugate (ADC) like trastuzumab deruxtecan (T-Dxd) has been shown to have great efficacy in HER2-positive and HER2 low expression breast cancer patients. Clinically, on the basis of the original definition for HER2-negative breast cancer, patients with HER2 immunohistochemistry (IHC) 1+ or IHC 2+ and in-situ hybridization (ISH)-negative are defined as low HER2 expression (HER2-low). As both the low expression and the positive expression of the HER2 protein is clinically significant for disease treatment and prognosis, we added a new chapter of HER2 low to recommend a proper regimen for this kind of patients. In this consensus, we also talk about the importance of clinical research, real world evidence, biosimilars and so on. In addition, the whole-course management of HER2 breast cancer is even more critical during pandemic of coronavirus disease 2019 (COVID-19). An approach that gives preference to "low-toxicity regimens and oral preparations" are also recommended.
C1 [Li, Jianbin; Wang, Tao; Jiang, Zefei] Peoples Liberat Army Gen Hosp, Med Ctr 5, Senior Dept Oncol, Beijing, Peoples R China.
   [Wang, Xiaojia] Univ Chinese Acad Sci, Canc Hosp, Dept Breast Canc, Hangzhou, Peoples R China.
   [Wang, Shusen] Sun Yat Sen Univ Canc Ctr, Dept Oncol, Guangzhou, Peoples R China.
   [Wang, Shu] Peoples Hosp Peking Univ, Dept Breast Surg, Beijing, Peoples R China.
   [Liu, Yueping; Geng, Cuizhi] Hebei Med Univ, Affiliated Hosp 4, Shijiazhuang, Hebei, Peoples R China.
   [Jin, Feng] China Med Univ, Affiliated Hosp 1, Dept Breast Surg, Shenyang, Peoples R China.
   [Yin, Yongmei] Jiangsu Prov Peoples Hosp, Dept Oncol, Nanjing, Peoples R China.
   [Zhang, Qingyuan] Heilongjiang Prov Canc Hosp, Dept Oncol, Harbin, Peoples R China.
   [Song, Erwei] Sun Yat Sen Univ, Sun Yat Sen Mem Hosp, Guangzhou, Peoples R China.
   [Wu, Jiong] Fudan Univ, Canc Hosp, Shanghai, Peoples R China.
C3 Chinese People's Liberation Army General Hospital; Chinese Academy of Sciences; University of Chinese Academy of Sciences, CAS; Sun Yat Sen University; Hebei Medical University; China Medical University; Sun Yat Sen University; Fudan University
RP Jiang, ZF (corresponding author), Peoples Liberat Army Gen Hosp, Med Ctr 5, Senior Dept Oncol, Beijing, Peoples R China.
EM jiangzefei@csco.org.cn
CR Beck A, 2017, NAT REV DRUG DISCOV, V16, P315, DOI 10.1038/nrd.2016.268
   Bian L, 2020, ZHONGHUA YI XUE ZA ZHI, V100, P2351, DOI 10.3760/cma.j.cn112137-20200116-00105
   Breast Cancer Expert Panel of HER2 testing, 2019, ZHONGHUA BINGLIXUE ZAZHI, V48, P169
   Cameron D, 2017, LANCET, V389, P1195, DOI 10.1016/S0140-6736(16)32616-2
   Chan A, 2016, LANCET ONCOL, V17, P367, DOI 10.1016/S1470-2045(15)00551-3
   Cortés J, 2022, NEW ENGL J MED, V386, P1143, DOI 10.1056/NEJMoa2115022
   CSCO BC CACA-Breast cancner, 2021, ZHONGHUA YIXUE ZAZHI, V101, P1226
   Ge R, 2022, TRANSL BREAST CANCER, V3, P0, DOI 10.21037/tbcr-22-28
   Gianni L, 2016, LANCET ONCOL, V17, P791, DOI 10.1016/S1470-2045(16)00163-7
   Hua X, 2022, CLIN CANCER RES, V28, P637, DOI 10.1158/1078-0432.CCR-21-3435
   Hurvitz SA, 2019, J CLIN ONCOL, V37, P2206, DOI 10.1200/JCO.19.00882
   Jiang ZF, 2022, TRANSL BREAST CANCER, V3, P0, DOI 10.21037/tbcr-22-21
   Modi S, 2022, NEW ENGL J MED, V387, P9, DOI 10.1056/NEJMoa2203690
   Modi S, 2020, NEW ENGL J MED, V382, P610, DOI 10.1056/NEJMoa1914510
   Murthy RK, 2020, NEW ENGL J MED, V382, P597, DOI 10.1056/NEJMoa1914609
   Mysler E, 2021, DRUGS, V81, P1859, DOI 10.1007/s40265-021-01610-1
   Perez EA, 2014, J CLIN ONCOL, V32, P3744, DOI 10.1200/JCO.2014.55.5730
   Piccart M, 2021, J CLIN ONCOL, V39, P1448, DOI 10.1200/JCO.20.01204
   Rayson D, 2014, BREAST J, V20, P408, DOI 10.1111/tbj.12284
   Rugo HS, 2021, JAMA ONCOL, V7, P573, DOI 10.1001/jamaoncol.2020.7932
   Saura C, 2020, J CLIN ONCOL, V38, P3138, DOI 10.1200/JCO.20.00147
   Shao ZM, 2020, JAMA ONCOL, V6, P0, DOI 10.1001/jamaoncol.2019.3692
   Slamon D, 2011, NEW ENGL J MED, V365, P1273, DOI 10.1056/NEJMoa0910383
   Swain SM, 2020, LANCET ONCOL, V21, P519, DOI 10.1016/S1470-2045(19)30863-0
   Tolaney SM, 2020, LANCET ONCOL, V21, P763, DOI 10.1016/S1470-2045(20)30112-1
   Tolaney SM, 2019, J CLIN ONCOL, V37, P1868, DOI 10.1200/JCO.19.00066
   von Minckwitz G, 2019, NEW ENGL J MED, V380, P617, DOI 10.1056/NEJMoa1814017
   Wardley AM, 2010, J CLIN ONCOL, V28, P976, DOI 10.1200/JCO.2008.21.6531
   Xu BH, 2021, LANCET ONCOL, V22, P351, DOI 10.1016/S1470-2045(20)30702-6
   Yan M, 2022, LANCET ONCOL, V23, P353, DOI 10.1016/S1470-2045(21)00716-6
   Yan M, 2020, TRANSL BREAST CANCER, V1, P0, DOI 10.21037/tbcr-20-25
   Yan Y, 2022, TRANSL BREAST CANCER RES, V3, P18
NR 32
TC 6
Z9 7
U1 4
U2 7
PU AME PUBLISHING COMPANY
PI SHATIN
PA FLAT-RM C 16F, KINGS WING PLAZA 1, NO 3 KWAN ST, SHATIN, HONG KONG 00000, PEOPLES R CHINA
SN 
EI 2218-6778
J9 TRANSL BREAST CANCER
JI Transl. Breast Cancer Res.
PD OCT 31
PY 2022
VL 3
IS 
BP 
EP 
DI 10.21037/tbcr-22-48
PG 10
WC Oncology
SC Oncology
GA NQ1R0
UT WOS:001201831600001
PM 38751529
DA 2025-03-16
ER

PT J
AU Holthuis, EI
   Vondeling, GT
   Kuiper, JG
   Dezentjé, V
   Rosenlund, M
   Overbeek, JA
   van Deurzen, CHM
AF Holthuis, Emily I.
   Vondeling, Gerard T.
   Kuiper, Josephina G.
   Dezentje, Vincent
   Rosenlund, Mats
   Overbeek, Jetty A.
   van Deurzen, Carolien H. M.
TI Real-world data of HER2-low metastatic breast cancer: A population based cohort study
SO BREAST
LA English
DT Article
DE HER2 status; HER2-low; Hormone receptor status; Metastatic breast cancer
AB Background: With the introduction of investigational human epidermal growth factor receptor 2 (HER2) targeting treatments, thorough understanding of breast cancer with different HER2 expression levels is critical. The aim of this study was to compare clinicopathologic characteristics and survival of patients with metastatic breast cancer according to the level of HER2 expression. Methods: Women with distant metastatic breast cancer during 2008-2016 were selected from PALGA, the Dutch Pathology Registry, and linked to the PHARMO Database Network. Breast cancer samples were categorised as HER2 immunohistochemistry score 0 (IHC0), HER2-low or HER2+.Results: Among women with hormone receptor (HR) positive metastatic breast cancer (n = 989), 373 (38%) cancers were HER2 IHC0, 472 (48%) were HER2-low and 144 (15%) were HER2+. Among HR negative patients (n = 272), the proportion of HER2 IHC0, HER2-low and HER2+ was 110 (40%), 104 (38%) and 58 (21%) respectively. Within the HR + cohort, patients with HER2 IHC0 or HER2-low cancer were significantly older compared to HER2+ patients. This age difference was not seen in the HR-cohort. The localisation of distant metastases differed significantly between HER2 IHC0 or HER2-low versus HER2+ cases. Survival rates did not differ markedly by subtypes.Conclusion: Substantial proportion of patients had a HER2-low breast cancer. No clear differences in survival were found when comparing HER2 and HR status. Getting more granular insights in the level of HER2 expression and addressing HER2-low as a separate category could help to assess the impact of emerging treatment strategies. Therefore, more detailed information on HER2 expression should be routinely reported.
C1 [Holthuis, Emily I.; Kuiper, Josephina G.; Overbeek, Jetty A.] PHARMO Inst Drug Outcomes Res, Utrecht, Netherlands.
   [Vondeling, Gerard T.] Univ Groningen, Groningen, Netherlands.
   [Dezentje, Vincent] Netherlands Canc Inst, Amsterdam, Netherlands.
   [Rosenlund, Mats] Daiichi Sankyo Europe GmbH, Munich, Germany.
   [Rosenlund, Mats] Karolinska Inst, Dept Learning Informat Management & Eth LIME, Stockholm, Sweden.
   [van Deurzen, Carolien H. M.] Erasmus MC, Dept Pathol, Rotterdam, Netherlands.
C3 University of Groningen; Netherlands Cancer Institute; Daiichi Sankyo Company Limited; Karolinska Institutet; Erasmus University Rotterdam; Erasmus MC
RP Holthuis, EI (corresponding author), PHARMO Inst Drug Outcomes Res, Deventerlaan 30AE, Utrecht, Netherlands.
EM e.holthuis@nki.nl
CR Agostinetto E, 2021, CANCERS, V13, P0, DOI 10.3390/cancers13112824
   Casparie M, 2007, CELL ONCOL, V29, P19
   Denkert C, 2021, LANCET ONCOL, V22, P1151, DOI 10.1016/S1470-2045(21)00301-6
   Doi T, 2017, LANCET ONCOL, V18, P1512, DOI 10.1016/S1470-2045(17)30604-6
   Edgerton SM, 2003, APPL IMMUNOHISTO M M, V11, P214
   Eiger D, 2021, CANCERS, V13, P0, DOI 10.3390/cancers13051015
   Horisawa N, 2022, BREAST CANCER-TOKYO, V29, P234, DOI 10.1007/s12282-021-01303-3
   IKNL, 2020, BORSTK NED TRENDS 19, V0, P0
   Kuiper JG, 2020, CLIN EPIDEMIOL, V12, P415, DOI 10.2147/CLEP.S247575
   Marchiò C, 2021, SEMIN CANCER BIOL, V72, P123, DOI 10.1016/j.semcancer.2020.02.016
   Miglietta F, 2021, NPJ BREAST CANCER, V7, P0, DOI 10.1038/s41523-021-00343-4
   Modi S, 2022, NEW ENGL J MED, V387, P9, DOI 10.1056/NEJMoa2203690
   Moelans RadW CB, 2010, NEDERLANDS TIJDSCHRI, V0, P194
   Mosele Al MF, 2022, ANN ONCOL, V0, P123
   Mutai R, 2021, BREAST, V60, P62, DOI 10.1016/j.breast.2021.08.016
   Oncologie LWD, 2021, ONCOLOGIE LWD BORSTK, V0, P0
   Pasha N, 2021, NAT CANCER, V2, P680, DOI 10.1038/s43018-021-00229-1
   Regitnig P, 2004, J PATHOL, V203, P918, DOI 10.1002/path.1592
   Schettini F, 2021, NPJ BREAST CANCER, V7, P0, DOI 10.1038/s41523-020-00208-2
   Sendur MAN, 2013, CURR MED RES OPIN, V29, P1015, DOI 10.1185/03007995.2013.807232
   Tapia C, 2007, BREAST CANCER RES, V9, P0, DOI 10.1186/bcr1676
   van Herk-Sukel MPP, 2010, EUR J CANCER, V46, P395, DOI 10.1016/j.ejca.2009.09.010
   Waks AG, 2019, JAMA-J AM MED ASSOC, V321, P288, DOI 10.1001/jama.2018.19323
   Wolff AC, 2018, ARCH PATHOL LAB MED, V142, P1364, DOI 10.5858/arpa.2018-0902-SA
   Wolff AC, 2007, J CLIN ONCOL, V25, P118, DOI 10.1200/JCO.2006.09.2775
   Wolff AC, 2013, J CLIN ONCOL, V31, P3997, DOI 10.1200/JCO.2013.50.9984
   Yao MY, 2018, CHIN CLIN ONCOL, V7, P0, DOI 10.21037/cco.2018.05.04
NR 29
TC 9
Z9 9
U1 2
U2 4
PU CHURCHILL LIVINGSTONE
PI EDINBURGH
PA JOURNAL PRODUCTION DEPT, ROBERT STEVENSON HOUSE, 1-3 BAXTERS PLACE, LEITH WALK, EDINBURGH EH1 3AF, MIDLOTHIAN, SCOTLAND
SN 0960-9776
EI 1532-3080
J9 BREAST
JI Breast
PD DEC 15
PY 2022
VL 66
IS 
BP 278
EP 284
DI 10.1016/j.breast.2022.11.003
EA NOV 2022
PG 7
WC Oncology; Obstetrics & Gynecology
SC Oncology; Obstetrics & Gynecology
GA 7K3TU
UT WOS:000905210000007
PM 36375389
DA 2025-03-16
ER

PT J
AU Alves, FR
   Gil, L
   de Matos, LV
   Baleiras, A
   Vasques, C
   Neves, MT
   Ferreira, A
   Fontes-Sousa, M
   Miranda, H
   Martins, A
AF Alves, Fatima R.
   Gil, Lucia
   de Matos, Leonor Vasconcelos
   Baleiras, Ana
   Vasques, Carolina
   Neves, Maria Teresa
   Ferreira, Andre
   Fontes-Sousa, Mario
   Miranda, Helena
   Martins, Ana
TI Impact of Human Epidermal Growth Factor Receptor 2 (HER2) Low Status in Response to Neoadjuvant Chemotherapy in Early Breast Cancer
SO CUREUS JOURNAL OF MEDICAL SCIENCE
LA English
DT Article
DE trastuzumab-deruxtecan; trastuzumab-duocarmazine; antibody-drug conjugate; her2 negative; her2 low
ID prognostic-factor; expression
AB Introduction In clinical practice, there is a binary distinction between human epidermal growth factor receptor 2 (HER2)positive and HER2-negative (HER2-) breast cancer (BC). However, within HER2- disease, there is significant heterogeneity. Particularly, HER2- tumors that express some level of HER2 by immunohistochemistry (IHC) score 1+ or 2+/in situ hybridization (ISH) non-amplified are currently defined as HER2-low. This subgroup has shown distinct biological features compared to HER2-zero (HER2-0) BC and additionally novel antibody drug conjugate therapies have demonstrated a potential and promising activity in HER2-low BC population. This study aims to evaluate the impact of HER2-low status in response to neoadjuvant chemotherapy (NACT) in HER2- BC being HER2-low and HER2-0 status. Materials and methods In a single institution, we retrospectively reviewed clinical and pathological data of HER2 early-stage BC patients treated with NACT following definitive surgery from January 2015 to December 2020. Tumors with HER2 IHC 0 were classified as HER2-0 and IHC score 1+ and 2+/ISH non-amplified as HER2-low. The primary objective was to evaluate the rate of pathological complete response (pCR) using the definition of ypT0/Tis ypN0 according to HER2-low and HER2-0 subgroups. Secondary objectives were to evaluate biological features between the two subgroups, disease-free survival (DFS), and overall survival (OS). Pearson chisquare, Fisher's exact, and Mann-Whitney tests were performed. The Kaplan-Meier method was used to plot DFS and OS curves. A p-value of <0.05 was considered statistically significant. Results A total of 72 patients with HER2 BC were included with a median age at diagnosis of 52.5 years and a median follow-up time of 35.5 months. Of patients, 56.9% had HER2-low disease and 43.1% had HER2-0 disease. Significant differences between the two subgroups were detected regarding hormonal receptor status and proliferation grade (Ki67). In the HER2-low subgroup, 70% of tumors were luminal-like and 64.5% of HER2-0 patients had triple-negative BC (p = 0.03). There were statistically significant differences regarding estrogen (p = 0.00) and progesterone (p = 0.02) receptors. The median Ki67 rate was higher in the HER2-0 subset (mean rank = 43.9) compared to HER2-low (mean rank = 30.9) and this difference was statistically significant (p = 0.00). HER2-low patients presented more stage III tumors (65.9%) and HER2-0 patients were mainly stage II (61.3%), and this was statistically relevant (p = 0.03). The prevalence of other clinical and pathological features was comparable between both groups. HER2-low subgroup achieved lower pCR rates (14.6% vs. 29.0%) but this difference was not statistically significant (p = 0.15). Similarly, there was no difference between the two subgroups regarding DFS (p = 0.97) and OS (p = 0.35), although the data were immature. Conclusion As in prior studies, this study did not support a significant impact of HER2-low status on response to NACT in HER2- patients with early-stage BC. HER2-low patients had a lower pCR, which may suggest a worse response to classic chemotherapy regimen and may have clinical implications that should be further exploited. The prevalence of hormonal receptors in HER2-low tumors was consistent with previous data in the literature. Although retrospective, the data suggest that HER2-low tumors should be regarded as a distinct biological subtype and more research is warranted.
C1 [Alves, Fatima R.; Baleiras, Ana; Vasques, Carolina; Neves, Maria Teresa; Ferreira, Andre; Miranda, Helena; Martins, Ana] Ctr Hosp Lisboa Ocidental, Med Oncol, Lisbon, Portugal.
   [Gil, Lucia] Ctr Hosp Univ Lisboa Cent, Med Oncol, Lisbon, Portugal.
   [Baleiras, Ana] Med Oncol, Fundacao Champalimaud, Lisbon, Portugal.
   [Fontes-Sousa, Mario] Hosp CUF Tejo, Med Oncol, Lisbon, Portugal.
C3 Centro Hospitalar de Lisboa Ocidental, EPE; Universidade de Lisboa; Fundacao Champalimaud
RP Alves, FR (corresponding author), Ctr Hosp Lisboa Ocidental, Med Oncol, Lisbon, Portugal.
EM doiarocha7@hotmail.com
CR Agostinetto E, 2021, CANCERS, V13, P0, DOI 10.3390/cancers13112824
   Banerji U, 2019, LANCET ONCOL, V20, P1124, DOI 10.1016/S1470-2045(19)30328-6
   Cortazar P, 2014, LANCET, V384, P164, DOI 10.1016/S0140-6736(13)62422-8
   Leite LD, 2021, BREAST CANCER RES TR, V190, P155, DOI 10.1007/s10549-021-06365-7
   Denkert C, 2021, LANCET ONCOL, V22, P1151, DOI 10.1016/S1470-2045(21)00301-6
   Domergue C, 2021, ANN ONCOL, V32, PS428, DOI 10.1016/j.annonc.2021.08.437
   Eggemann H, 2015, ENDOCR-RELAT CANCER, V22, P725, DOI 10.1530/ERC-15-0335
   Eiger D, 2021, CANCERS, V13, P0, DOI 10.3390/cancers13051015
   Fehrenbacher L, 2020, J CLIN ONCOL, V38, P0, DOI 10.1200/JCO.19.01455
   Ferraro E, 2021, BREAST CANCER RES, V23, P0, DOI 10.1186/s13058-021-01459-y
   Horisawa N, 2022, BREAST CANCER-TOKYO, V29, P234, DOI 10.1007/s12282-021-01303-3
   Keam B, 2011, BREAST CANCER RES, V13, P0, DOI 10.1186/bcr2834
   Modi S, 2020, J CLIN ONCOL, V38, P1887, DOI 10.1200/JCO.19.02318
   Mutai R, 2021, BREAST, V60, P62, DOI 10.1016/j.breast.2021.08.016
   Nakada T, 2019, CHEM PHARM BULL, V67, P173, DOI 10.1248/cpb.c18-00744
   Reinert T, 2021, CANCER RES, V81, P0
   Rossi V, 2012, ONCOLOGIST, V17, P1418, DOI 10.1634/theoncologist.2012-0194
   Schettini F, 2021, BREAST, V59, P339, DOI 10.1016/j.breast.2021.07.019
   Schettini F, 2021, NPJ BREAST CANCER, V7, P0, DOI 10.1038/s41523-020-00208-2
   Schettini F, 2020, CANCER TREAT REV, V84, P0, DOI 10.1016/j.ctrv.2020.101965
   Tarantino P, 2020, J CLIN ONCOL, V38, P1951, DOI 10.1200/JCO.19.02488
   Wolff AC, 2018, J CLIN ONCOL, V36, P2105, DOI 10.5858/arpa.2018-0902-SA
NR 22
TC 34
Z9 37
U1 1
U2 4
PU SPRINGERNATURE
PI LONDON
PA CAMPUS, 4 CRINAN ST, LONDON, N1 9XW, ENGLAND
SN 
EI 2168-8184
J9 CUREUS J MED SCIENCE
JI Cureus J Med Sci
PD FEB 17
PY 2022
VL 14
IS 2
BP 
EP 
DI 10.7759/cureus.22330
PG 11
WC Medicine, General & Internal
SC General & Internal Medicine
GA ZD1DK
UT WOS:000757946600017
PM 35371692
DA 2025-03-16
ER

PT J
AU Horisawa, N
   Adachi, Y
   Takatsuka, D
   Nozawa, K
   Endo, Y
   Ozaki, Y
   Sugino, K
   Kataoka, A
   Kotani, H
   Yoshimura, A
   Hattori, M
   Sawaki, M
   Iwata, H
AF Horisawa, Nanae
   Adachi, Yayoi
   Takatsuka, Daiki
   Nozawa, Kazuki
   Endo, Yuka
   Ozaki, Yuri
   Sugino, Kayoko
   Kataoka, Ayumi
   Kotani, Haruru
   Yoshimura, Akiyo
   Hattori, Masaya
   Sawaki, Masataka
   Iwata, Hiroji
TI The frequency of low HER2 expression in breast cancer and a comparison of prognosis between patients with HER2-low and HER2-negative breast cancer by HR status
SO BREAST CANCER
LA English
DT Article
DE Low HER2 expression breast cancer; HER2-low; Prognosis; Trastuzumab deruxtecan
ID trastuzumab emtansine; amplification; pertuzumab; docetaxel; plus; survival; oncogene
AB Purpose The DESTINY-Breast04 clinical trial is currently investigating whether trastuzumab deruxtecan (T-DXd) is effective in HER2-low as well as HER2-positive breast cancer. This highlights the interest in treatment strategies for patients with HER2-low breast cancer. The current study was therefore designed to determine the frequency of HER2-low among all breast cancers, and to compare the prognosis of HER2-low patients with that of HER2-negative patients. Methods We retrospectively reviewed the biological data from 4,918 of 4,977 primary breast cancer patients who attended our institute. We quantified the overall frequency of breast cancer patients with a new HER2-low subtype that was defined by an immunohistochemistry score of IHC1 + or IHC2 + /ISH-. We then compared the clinical characteristics and prognosis of HER2-low patients with that of patients who did not have HER2 amplification (HER2-0). Results Low HER2 expression was found in 3169 (64.4%) patients; 2860 (58.1%) were HR-positive and 309 (6.3%) were HR-negative. Among HER2-0 patients, 681 (13.9%) were HR-positive and 157 (3.2%) were HR-negative. The HER2-0 group tended to have more poor prognostic factors than the HER2-low group, irrespective of HR status. There were no statistically significant differences between the prognosis of HER2-low and HER2-0 patients, regardless of HR status. However, patients in the HER2-low group tended to have better prognosis than those in the HER2-0 group. Conclusion HER2-low patients did not have a significantly different prognosis than HER2-0 patients, regardless of HR status. However, we should consider tailoring therapies for patients with HRE2-low early breast cancer according to their HR status.
C1 [Horisawa, Nanae; Adachi, Yayoi; Takatsuka, Daiki; Endo, Yuka; Ozaki, Yuri; Sugino, Kayoko; Kataoka, Ayumi; Kotani, Haruru; Yoshimura, Akiyo; Hattori, Masaya; Sawaki, Masataka; Iwata, Hiroji] Aichi Canc Ctr, Dept Breast Oncol, Chikusa Ku, 1-1 Kanokoden, Nagoya, Aichi 4648681, Japan.
   [Nozawa, Kazuki] Aichi Canc Ctr, Dept Clin Oncol, Chikusa Ku, 1-1 Kanokoden, Nagoya, Aichi 4648681, Japan.
C3 Aichi Cancer Center; Aichi Cancer Center
RP Horisawa, N (corresponding author), Aichi Canc Ctr, Dept Breast Oncol, Chikusa Ku, 1-1 Kanokoden, Nagoya, Aichi 4648681, Japan.
EM nhorisawa@aichi-cc.jp; yadachi@aichi-cc.jp; dtakatsuka@aichi-cc.jp; knozawa@aichi-cc.jp; yendo@aichi-cc.jp; yozaki@aichi-cc.jp; ksugino@aichi-cc.jp; a-kataoka@aichi-cc.jp; k.haruru@aichi-cc.jp; akiyo@aichi-cc.jp; mhattori@aichi-cc.jp; m-sawaki@aichi-cc.jp; hiwata@aichi-cc.jp
CR Andrulis IL, 1998, J CLIN ONCOL, V16, P1340, DOI 10.1200/JCO.1998.16.4.1340
   Baselga J, 2012, NEW ENGL J MED, V366, P109, DOI 10.1056/NEJMoa1113216
   Denkert C, 2021, LANCET ONCOL, V22, P1151, DOI 10.1016/S1470-2045(21)00301-6
   Farshid G, 2019, PATHOLOGY, V51, P345, DOI 10.1016/j.pathol.2019.02.004
   Fehrenbacher L, 2020, J CLIN ONCOL, V38, P0, DOI 10.1200/JCO.19.01455
   Geyer CE, 2006, NEW ENGL J MED, V355, P2733, DOI 10.1056/NEJMoa064320
   Giuliani S, 2016, VIRCHOWS ARCH, V469, P45, DOI 10.1007/s00428-016-1940-y
   Ignatov T, 2015, BREAST CANCER RES TR, V151, P357, DOI 10.1007/s10549-015-3407-2
   Liu ZH, 2019, BREAST CANCER RES TR, V175, P51, DOI 10.1007/s10549-019-05148-5
   Modi S, 2020, J CLIN ONCOL, V38, P1887, DOI 10.1200/JCO.19.02318
   Modi S, 2020, NEW ENGL J MED, V382, P610, DOI 10.1056/NEJMoa1914510
   Schettini F, 2021, NPJ BREAST CANCER, V7, P0, DOI 10.1038/s41523-020-00208-2
   SESHADRI R, 1993, J CLIN ONCOL, V11, P1936, DOI 10.1200/JCO.1993.11.10.1936
   SLAMON DJ, 1989, SCIENCE, V244, P707, DOI 10.1126/science.2470152
   Slamon DJ, 2001, NEW ENGL J MED, V344, P783, DOI 10.1056/NEJM200103153441101
   SLAMON DJ, 1987, SCIENCE, V235, P177, DOI 10.1126/science.3798106
   Swain SM, 2015, NEW ENGL J MED, V372, P724, DOI 10.1056/NEJMoa1413513
   Swain SM, 2013, LANCET ONCOL, V14, P461, DOI 10.1016/S1470-2045(13)70130-X
   TIWARI RK, 1992, ANTICANCER RES, V12, P419
   Umemura S, 2008, AM J CLIN PATHOL, V130, P883, DOI 10.1309/AJCP5UUMFMA5ZKII
   Verma S, 2012, NEW ENGL J MED, V367, P1783, DOI 10.1056/NEJMoa1209124
   Wolff AC, 2007, ARCH PATHOL LAB MED, V131, P18, DOI 10.1043/1543-2165(2007)131[18:ASOCCO]2.0.CO;2
   Wolff AC, 2018, J CLIN ONCOL, V36, P2105, DOI 10.5858/arpa.2018-0902-SA
   Yazaki S, 2020, ANTI-CANCER DRUG, V31, P973, DOI 10.1097/CAD.0000000000000939
NR 24
TC 122
Z9 130
U1 10
U2 45
PU SPRINGER JAPAN KK
PI TOKYO
PA SHIROYAMA TRUST TOWER 5F, 4-3-1 TORANOMON, MINATO-KU, TOKYO, 105-6005, JAPAN
SN 1340-6868
EI 1880-4233
J9 BREAST CANCER-TOKYO
JI Breast Cancer
PD MAR 15
PY 2022
VL 29
IS 2
BP 234
EP 241
DI 10.1007/s12282-021-01303-3
EA OCT 2021
PG 8
WC Oncology; Obstetrics & Gynecology
SC Oncology; Obstetrics & Gynecology
GA ZJ5AP
UT WOS:000704942600001
PM 34622383
DA 2025-03-16
ER

PT J
AU Berrino, E
   Annaratone, L
   Bellomo, SE
   Ferrero, G
   Gagliardi, A
   Bragoni, A
   Grassini, D
   Guarrera, S
   Parlato, C
   Casorzo, L
   Panero, M
   Sarotto, I
   Giordano, S
   Cereda, M
   Montemurro, F
   Ponzone, R
   Crosetto, N
   Naccarati, A
   Sapino, A
   Marchiò, C
AF Berrino, Enrico
   Annaratone, Laura
   Bellomo, Sara Erika
   Ferrero, Giulio
   Gagliardi, Amedeo
   Bragoni, Alberto
   Grassini, Dora
   Guarrera, Simonetta
   Parlato, Caterina
   Casorzo, Laura
   Panero, Mara
   Sarotto, Ivana
   Giordano, Silvia
   Cereda, Matteo
   Montemurro, Filippo
   Ponzone, Riccardo
   Crosetto, Nicola
   Naccarati, Alessio
   Sapino, Anna
   Marchio, Caterina
TI Integrative genomic and transcriptomic analyses illuminate the ontology of HER2-low breast carcinomas
SO GENOME MEDICINE
LA English
DT Article
DE Breast cancer; HER2; HER2-low; Heterogeneity; Classification; Mutation; Actionable alteration; Gene expression; Transcriptome; Stratification
ID signatures; variants
AB Background The "HER2-low" nomenclature identifies breast carcinomas (BCs) displaying a HER2 score of 1+/2+ in immunohistochemistry and lacking ERBB2 amplification. Whether HER2-low BCs (HLBCs) constitute a distinct entity is debated. Methods We performed DNA and RNA high-throughput analysis on 99 HLBC samples (n = 34 cases with HER2 score 1+/HLBC-1, n = 15 cases with HER2 score 2+ and ERBB2 not amplified/HLBC-2N, and n = 50 cases with score 2+ and ERBB2 copy number in the equivocal range/HLBC-2E). We compared the mutation rates with data from 1317 samples in the Memorial Sloan-Kettering Cancer Center (MSKCC) BC cohort and gene expression data with those from an internal cohort of HER2-negative and HER2-positive BCs. Results The most represented mutations affected PIK3CA (31/99, 31%), GATA3 (18/99, 18%), TP53 (17/99, 17%), and ERBB2 (8/99, 8%, private to HLBC-2E). Tumor mutational burden was significantly higher in HLBC-1 compared to HLBC-2E/N (P = 0.04). Comparison of mutation spectra revealed that HLBCs were different from both HER2-negative and HER2-positive BCs, with HLBC-1 resembling more HER2-negative tumors and HLBC-2 mutationally related to HER2-addicted tumors. Potentially actionable alterations (annotated by using OncoKB/ESCAT classes) affected 52 patients. Intra-group gene expression revealed overlapping features between HLBC-1 and control HER2-negative BCs, whereas the HLBC-2E tumors showed the highest diversity overall. The RNA-based class discovery analysis unveiled four subsets of tumors with (i) lymphocyte activation, (ii) unique enrichment in HER2-related features, (iii) stromal remodeling alterations, and (iv) actionability of PIK3CA mutations (LAURA classification). Conclusions HLBCs harbor distinct genomic features when compared with HER2-positive and HER2-negative BCs; however, differences across IHC classes were also unveiled thus dissecting the full picture of heterogeneity across HER2-low disease. The HLBC-2E category harbors most distinctive features, whereas HLBC-1 seems superimposable to HER2-negative disease. Further studies are needed to ascertain whether the four genomic-driver classes of the LAURA classification hold prognostic and/or predictive implications.
C1 [Berrino, Enrico; Annaratone, Laura; Bellomo, Sara Erika; Gagliardi, Amedeo; Bragoni, Alberto; Grassini, Dora; Guarrera, Simonetta; Parlato, Caterina; Casorzo, Laura; Panero, Mara; Sarotto, Ivana; Giordano, Silvia; Montemurro, Filippo; Ponzone, Riccardo; Naccarati, Alessio; Sapino, Anna; Marchio, Caterina] FPO IRCCS, Candiolo Canc Inst, Candiolo, TO, Italy.
   [Berrino, Enrico; Annaratone, Laura; Bragoni, Alberto; Grassini, Dora; Sapino, Anna; Marchio, Caterina] Univ Turin, Dept Med Sci, Turin, Italy.
   [Bellomo, Sara Erika; Giordano, Silvia] Univ Turin, Dept Oncol, Turin, Italy.
   [Ferrero, Giulio] Univ Turin, Dept Clin & Biol Sci, Turin, Italy.
   [Gagliardi, Amedeo; Guarrera, Simonetta; Parlato, Caterina; Cereda, Matteo; Naccarati, Alessio] IRCCS, IIGM Italian Inst Genom Med, Candiolo, TO, Italy.
   [Cereda, Matteo] La Statale Univ, Dept Biosci, Milan, Italy.
   [Crosetto, Nicola] Karolinska Inst, Dept Microbiol Tumor & Cell Biol, Stockholm, Sweden.
   [Crosetto, Nicola] Sci Life Lab, Stockholm, Sweden.
C3 IRCCS Fondazione del Piemonte per l'Oncologia; University of Turin; University of Turin; University of Turin; IRCCS Fondazione del Piemonte per l'Oncologia; Karolinska Institutet
RP Marchiò, C (corresponding author), FPO IRCCS, Candiolo Canc Inst, Candiolo, TO, Italy.; Marchiò, C (corresponding author), Univ Turin, Dept Med Sci, Turin, Italy.
EM caterina.marchio@unito.it
FU FONDAZIONE AIRC [22850, 20566]; project SEE-HER [FPRC 5X1000 MS2017 PTCRC]; Dipartimenti di Eccellenza [D15D18000410001]; Fondazione Veronesi
CR Agostinetto E, 2021, CANCERS, V13, P0, DOI 10.3390/cancers13112824
   Alexandrov LB, 2020, NATURE, V578, P94, DOI 10.1038/s41586-020-1943-3
   Alexandrov LB, 2013, NATURE, V500, P415, DOI 10.1038/nature12477
   Allison KH, 2020, J CLIN ONCOL, V38, P1346, DOI 10.1200/JCO.19.02309
   André F, 2021, ANN ONCOL, V32, P208, DOI 10.1016/j.annonc.2020.11.011
   [Anonymous], 2018, BREAST CANCER-TOKYO, V0, P0
   Banerji U, 2019, LANCET ONCOL, V20, P1124, DOI 10.1016/S1470-2045(19)30328-6
   Bao KKH, 2021, JAMA NETW OPEN, V4, P0, DOI 10.1001/jamanetworkopen.2021.33132
   Berrino E, 2022, NPJ PRECIS ONCOL, V6, P0, DOI 10.1038/s41698-022-00258-8
   Chakravarty Debyani, 2017, JCO PRECIS ONCOL, V2017, P0, DOI 10.1200/PO.17.00011
   Condorelli R, 2019, ANN ONCOL, V30, P365, DOI 10.1093/annonc/mdz036
   Danaher P, 2017, J IMMUNOTHER CANCER, V5, P0, DOI 10.1186/s40425-017-0215-8
   Gaujoux R, 2010, BMC BIOINFORMATICS, V11, P0, DOI 10.1186/1471-2105-11-367
   Kauraniemi P, 2006, ENDOCR-RELAT CANCER, V13, P39, DOI 10.1677/erc.1.01147
   Landrum MJ, 2018, NUCLEIC ACIDS RES, V46, PD1062, DOI 10.1093/nar/gkx1153
   Li Q, 2017, AM J HUM GENET, V100, P267, DOI 10.1016/j.ajhg.2017.01.004
   Marchiò C, 2021, SEMIN CANCER BIOL, V72, P123, DOI 10.1016/j.semcancer.2020.02.016
   Marchiò C, 2018, AM J SURG PATHOL, V42, P1190, DOI 10.1097/PAS.0000000000001100
   Mateo J, 2018, ANN ONCOL, V29, P1895, DOI 10.1093/annonc/mdy263
   Modi S, 2022, NEW ENGL J MED, V387, P9, DOI 10.1056/NEJMoa2203690
   Modi S, 2020, J CLIN ONCOL, V38, P1887, DOI 10.1200/JCO.19.02318
   Parker JS, 2009, J CLIN ONCOL, V27, P1160, DOI 10.1200/JCO.2008.18.1370
   Patel A, 2022, CANCER RES, V82, P25, DOI 10.1158/0008-5472.CAN-21-1207
   Razavi P, 2018, CANCER CELL, V34, P427, DOI 10.1016/j.ccell.2018.08.008
   Schettini F, 2021, NPJ BREAST CANCER, V7, P0, DOI 10.1038/s41523-020-00208-2
   Tarantino P, 2020, J CLIN ONCOL, V38, P1951, DOI 10.1200/JCO.19.02488
   Wang J, 2021, FRONT ONCOL, V11, P0, DOI 10.3389/fonc.2021.663419
   Wang K, 2010, NUCLEIC ACIDS RES, V38, P0, DOI 10.1093/nar/gkq603
   Wolff AC, 2018, J CLIN ONCOL, V36, P2105, DOI 10.5858/arpa.2018-0902-SA
   Yang YG, 2021, CELL REP, V34, P0, DOI 10.1016/j.celrep.2021.108822
NR 31
TC 25
Z9 25
U1 1
U2 3
PU BMC
PI LONDON
PA CAMPUS, 4 CRINAN ST, LONDON N1 9XW, ENGLAND
SN 1756-994X
EI 
J9 GENOME MED
JI Genome Med.
PD AUG 29
PY 2022
VL 14
IS 1
BP 
EP 
DI 10.1186/s13073-022-01104-z
PG 16
WC Genetics & Heredity
SC Genetics & Heredity
GA 4D8AG
UT WOS:000847360900001
PM 36038884
DA 2025-03-16
ER

PT J
AU Gupta, R
   Gupta, S
   Antonios, B
   Ghimire, B
   Jindal, V
   Deol, J
   Gaikazian, S
   Huben, M
   Anderson, J
   Stender, M
   Jaiyesimi, I
AF Gupta, Ruby
   Gupta, Sachin
   Antonios, Bana
   Ghimire, Bipin
   Jindal, Vishal
   Deol, Jaskiran
   Gaikazian, Suzanna
   Huben, Marianne
   Anderson, Joseph
   Stender, Michael
   Jaiyesimi, Ishmael
TI Therapeutic landscape of advanced HER2-positive breast cancer in 2022
SO MEDICAL ONCOLOGY
LA English
DT Review
DE Anti-HER2 treatments; HER2-positive breast cancer; HER2-low breast cancer; Metastatic breast cancer; Targeted treatments
[truncated: 171,085 more chars]
