# Supplementary material for: Bibliometric analysis of global research on breast cancer with HER2-low expression
Source: Discov Oncol. 2025 Nov 18;16:2229. doi: 10.1007/s12672-025-03820-5 (PMC12748448; doi:10.1007/s12672-025-03820-5)
Supplement: Supplementary file 7 — Supplementary Material 7 [file 12672_2025_3820_MOESM7_ESM.txt]

PT J
AU Huang, XT
   Lin, D
   Lin, S
   Luo, SH
   Huang, XJ
   Deng, YJ
   Weng, XH
   Huang, PF
AF Huang, Xiaoting
   Lin, Dong
   Lin, Shen
   Luo, Shaohong
   Huang, Xiaojia
   Deng, Yujie
   Weng, Xiuhua
   Huang, Pinfang
TI Cost-effectiveness and Value-based Pricing of Trastuzumab Deruxtecan in Metastatic Breast Cancer With Low HER2 Expression
SO CLINICAL BREAST CANCER
LA English
DT Article
DE HER2-low metastatic breast cancer; T-DXd; Markov model; Economic evaluation; Antibody-drug conjugates
ID economic-evaluation; care; perspective; emtansine; therapy; taxane; china; us
AB We conducted a cost-effectiveness analysis incorporating recent phase III clinical trial (DESTINY-Breast04) data to evaluate the cost-effectiveness of trastuzumab deruxtecan (T-DXd) versus physician's choice of chemother-apy (PCC) in patients with HER2-low metastatic breast cancer (MBC) from the perspectives of the United States payers and the Chinese health care system. Our results suggest that, T-DXd was unlikely to offer a reasonable value for the money spent compared to PCC for patients with HER2-low MBC in the United States. A value-based price for T-DXd was reduced by 51% in the United States and less than $1950 per cycle in China. Background: Recently, the DESTINY-Breast04 trial revealed that trastuzumab deruxtecan (T-DXd) significantly prolonged overall survival in patients with human epidermal growth factor receptor 2 (HER2)-low metastatic breast cancer (MBC). Considering the extraexpensive price of the new drug, a cost-effectiveness analysis of T-DXd is neces-sar y to perform in the United States. In addition, because T-DXd has not been marketed in China, the pricing is a very important driver for the cost-effectiveness of T-DXd. The range of drug costs for which T-DXd could be considered cost-effective from a Chinese healthcare system perspective was explored. Methods: We developed a Markov model to evaluate the cost-effectiveness of T-DXd versus physician's choice of chemotherapy (PCC). The simulation time horizon for this model was the life-time of patients. Transition probabilities were based on data from the DESTINY-Breast04 trial. Health utility data were derived from published studies. Outcome measures were costs (in 2022 US$), life-years (LYs), quality-adjusted LYs (QALYs), and the incremental cost-effectiveness ratio (ICER). One-way and probabilistic sensitivity analyses assessed the uncertainty of key model parameters and their joint impact on the base-case results. Results: The model predicted that T-DXd provided an improvement of 0.84 LYs and 0.58 QALYs compared to PCC, with an ICER of $259,452.05 per QALY in the United States and $87,646.40 per QALY in China. The one-way sensitivity analy-sis demonstrated that the price of T-DXd had the greatest impact on ICERs. Probabilistic sensitivity analysis predicted that the probabilities of T-DXd being cost-effective compared to PCC were 7.2% and 0% at a willingness-to-pay of $150,000 per QALY in the United States and $36,475 per QALY (3 times the per capita gross domestic product) in China, respectively. Subgroup analyses showed that T-DXd was more effective for patients without visceral disease at baseline, followed by patients with Asian ethnic, patients without prior CDK 4/6 inhibitors therapy, and patients with HER2-1+ (IHC detection) status.Conclusion: T-DXd was unlikely to offer a reasonable value for the money spent compared to PCC for patients with HER2-low MBC in the United States. A value-based price for T-DXd was reduced by 51% in the United States and less than $1950 per cycle in China.
C1 [Huang, Xiaoting; Lin, Dong; Lin, Shen; Luo, Shaohong; Huang, Xiaojia; Weng, Xiuhua; Huang, Pinfang] Fujian Med Univ, Affifiliated Hosp 1, Dept Pharm, 20 Cha Zhong Rd, Fuzhou 350005, Peoples R China.
   [Huang, Xiaoting; Lin, Dong; Lin, Shen; Luo, Shaohong; Huang, Xiaojia; Weng, Xiuhua; Huang, Pinfang] Fujian Med Univ, Affiliated Hosp 1, Natl Reg Med Ctr, Dept Pharm, Binhai Campus ,999 Huashan Rd, Fuzhou, Peoples R China.
   [Deng, Yujie] Fujian Med Univ, Affiliated Hosp 1, Dept Oncol, Fuzhou, Peoples R China.
   [Deng, Yujie] Fujian Med Univ, Affiliated Hosp 1, Natl Reg Med Ctr, Dept Oncol, Binhai Campus, Fuzhou, Peoples R China.
C3 Fujian Medical University; Fujian Medical University; Fujian Medical University; Fujian Medical University
RP Weng, XH; Huang, PF (corresponding author), Fujian Med Univ, Affifiliated Hosp 1, Dept Pharm, 20 Cha Zhong Rd, Fuzhou 350005, Peoples R China.; Weng, XH; Huang, PF (corresponding author), Fujian Med Univ, Affiliated Hosp 1, Natl Reg Med Ctr, Dept Pharm, Binhai Campus ,999 Huashan Rd, Fuzhou, Peoples R China.
EM wxh001@fjmu.edu.cn; wxh001@fjmu.edu.cn
FU Startup Fund for scientific research, Fujian Medical University [2021QH1059]
CR Abraham I, 2023, ONCOLOGIST, V0, P0, DOI DOI 10.1093/oncolo/oyac258
   Banegas MP, 2016, HEALTH AFFAIR, V35, P54, DOI 10.1377/hlthaff.2015.0830
   Bardia A, 2022, ONCOLOGIST, V27, P637, DOI 10.1093/oncolo/oyac107
   Breast Cancer, 2022, NCCN CLIN PRACTICE G, V0, P0
   Bureau of Labor Statistics, 2022, US, V0, P0
   Chen JG, 2021, FRONT ONCOL, V11, P0, DOI 10.3389/fonc.2021.734594
   Cortés J, 2022, NEW ENGL J MED, V386, P1143, DOI 10.1056/NEJMoa2115022
   de Souza JA, 2016, J CLIN ONCOL, V34, P6, DOI 10.1200/JCO.2015.62.2860
   Drug Information Center, 2022, DRUG INF INQ, V0, P0
   econ274academicwluedu, 2015, CHINESE HEALTHCARE R, V0, P0
   exchangerates24, 2022, EXCHANGE RATE INQUIR, V0, P0
   Fan L, 2014, LANCET ONCOL, V15, PE279, DOI 10.1016/S1470-2045(13)70567-9
   Fehrenbacher L, 2020, J CLIN ONCOL, V38, P0, DOI 10.1200/JCO.19.01455
   Gharaibeh M, 2017, J MED ECON, V20, P345, DOI 10.1080/13696998.2016.1269015
   Goss PE, 2014, LANCET ONCOL, V15, P489, DOI 10.1016/S1470-2045(14)70029-4
   Guyot P, 2012, BMC MED RES METHODOL, V12, P0, DOI 10.1186/1471-2288-12-9
   Huang XT, 2021, CLIN BREAST CANCER, V21, PE479, DOI 10.1016/j.clbc.2021.01.019
   Huntington SF, 2015, LANCET HAEMATOL, V2, PE408, DOI 10.1016/S2352-3026(15)00151-9
   Institute for Clinical and Economic Review, 2017, OV ICER VAL FRAN PRO, V0, P0
   Lloyd A, 2006, BRIT J CANCER, V95, P683, DOI 10.1038/sj.bjc.6603326
   Lloyd A, 2008, VALUE HEALTH, V11, P1178, DOI 10.1111/j.1524-4733.2008.00394.x
   maxbook118, 2020, CHINA GUIDELINES PHA, V0, P0
   Modi S, 2022, NEW ENGL J MED, V387, P9, DOI 10.1056/NEJMoa2203690
   Modi S, 2020, NEW ENGL J MED, V382, P610, DOI 10.1056/NEJMoa1914510
   National Bureau of Statistics of China, 2022, ANNUAL DATA, V0, P0
   National Development and Reform Commission, 2022, AB GOV GUID PRIC MAJ, V0, P0
   Peng LB, 2009, PHARMACOECONOMICS, V27, P873, DOI 10.2165/11314750-000000000-00000
   Ramsey SD, 2016, J CLIN ONCOL, V34, P980, DOI 10.1200/JCO.2015.64.6620
   Rice T, 2018, BMC HEALTH SERV RES, V18, P0, DOI 10.1186/s12913-018-3185-8
   Schettini F, 2021, NPJ BREAST CANCER, V7, P0, DOI 10.1038/s41523-020-00208-2
   Shiroiwa T, 2017, QUAL LIFE RES, V26, P445, DOI 10.1007/s11136-016-1388-1
   Squires H, 2016, PHARMACOECONOMICS, V34, P673, DOI 10.1007/s40273-016-0386-z
   State Council of the Peoples Republic of China, 2022, CHIN CUT PRIC EXP PA, V0, P0
   Sullivan R, 2011, LANCET ONCOL, V12, P933, DOI 10.1016/S1470-2045(11)70141-3
   Wan XM, 2017, CANCER-AM CANCER SOC, V123, P2634, DOI 10.1002/cncr.30666
   Wan XM, 2019, CANCER-AM CANCER SOC, V125, P3526, DOI 10.1002/cncr.32368
   Wan XM, 2019, JAMA ONCOL, V5, P491, DOI 10.1001/jamaoncol.2018.7086
   Wang JY, 2022, ADV THER, V39, P4583, DOI 10.1007/s12325-022-02273-4
   Weng XH, 2020, AM J CLIN ONCOL-CANC, V43, P340, DOI 10.1097/COC.0000000000000671
   Wu B, 2018, J IMMUNOTHER CANCER, V6, P0, DOI 10.1186/s40425-018-0440-9
   Wu B, 2019, ONCOLOGIST, V24, P349, DOI 10.1634/theoncologist.2018-0150
   Xie Jipan, 2015, CLIN BREAST CANCER, V15, Pe263, DOI 10.1016/j.clbc.2015.04.001
   Yang JP, 2022, FRONT PHARMACOL, V13, P0, DOI 10.3389/fphar.2022.924126
   Yi BK, 2021, HEPATOBIL SURG NUTR, V10, P93, DOI 10.21037/hbsn-2021-3
   Yip WN, 2019, LANCET, V394, P1192, DOI 10.1016/S0140-6736(19)32136-1
   Zhang HH, 2021, CLIN DRUG INVEST, V41, P569, DOI 10.1007/s40261-021-01035-4
NR 46
TC 3
Z9 3
U1 2
U2 5
PU CIG MEDIA GROUP, LP
PI DALLAS
PA 3500 MAPLE AVENUE, STE 750, DALLAS, TX 75219-3931 USA
SN 1526-8209
EI 1938-0666
J9 CLIN BREAST CANCER
JI Clin. Breast Cancer
PD JUL 15
PY 2023
VL 23
IS 5
BP 508
EP 518
DI 10.1016/j.clbc.2023.03.013
EA JUN 2023
PG 11
WC Oncology
SC Oncology
GA M7OO8
UT WOS:001032076900001
PM 37085377
DA 2025-03-16
ER

PT J
AU Fenton, MA
   Tarantino, P
   Graff, SL
AF Fenton, Mary Anne
   Tarantino, Paolo
   Graff, Stephanie L.
TI Sequencing Antibody Drug Conjugates in Breast Cancer: Exploring Future Roles
SO CURRENT ONCOLOGY
LA English
DT Review
DE breast cancer; antibody drug conjugates; trastuzumab deruxtecan; sacituzumab govitecan; HER2-low; HER2+; datopotamab deruxtecan (Dato-DXd); triple-negative breast cancer; hormone receptor-positive breast cancer; partitumab deruxtecan (HER3-DX); sequencing
ID sacituzumab govitecan sg; trastuzumab emtansine; adc; ds-8201a; tumors; t-dm1
AB Antibody drug conjugates (ADCs) have emerged as a highly effective treatment strategy across breast cancer (BC) subtypes, including human epidermal growth factor receptor 2-positive (HER2+), hormone-receptor positive (ER/PR+), and triple-negative breast cancer (TNBC). Over the past twenty years, ADCs have undergone relevant evolutions, from target diversity to payload ratio, to linker design, allowing for a progressive increase in their efficacy. From the first-generation ADC, trastuzumab emtansine (T-DM1), approved in 2013 for HER2+ breast cancer, to next generation ADCs such as sacituzumab govitecan and trastuzumab deruxtecan, to emerging ADCs on the horizon, we continue to see unparalleled efficacy compared to traditional chemotherapy. However, each ADC has brought a new cadre of adverse events for clinicians and patients to manage. Importantly, with the development and approval of several ADCs to treat metastatic breast cancer, there are unanswered clinical questions surrounding how to optimally sequence treatment for patients who may be candidates for more than one ADC and, in general, how to treat patients beyond progression on ADCs. From bench to bedside, in this review, we will discuss the pharmacology and current indications for the novel ADCs trastuzumab deruxtecan and sacituzumab govitecan. Highlighting emerging ADCs and ongoing clinical trials, we will anticipate the changes in the breast cancer treatment paradigm. Lastly, we will outline the available data and current approaches for adverse event management and sequencing strategies for ADCs in clinical practice, including proposed mechanisms of resistance.
C1 [Fenton, Mary Anne; Graff, Stephanie L.] Brown Univ, Legorreta Canc Ctr, Providence, RI 02903 USA.
   [Fenton, Mary Anne; Graff, Stephanie L.] Lifespan Canc Inst, Providence, RI 02903 USA.
   [Tarantino, Paolo] Dana Farber Canc Inst, Med Oncol, Boston, MA 02215 USA.
   [Tarantino, Paolo] Dana Farber Brigham Canc Ctr, Breast Oncol Program, Boston, MA 02215 USA.
   [Tarantino, Paolo] Harvard Med Sch, Boston, MA 02215 USA.
   [Tarantino, Paolo] Univ Milan, Dept Oncol & Oncohematol, I-20122 Milan, Italy.
C3 Brown University; Lifespan Health Rhode Island; Harvard University; Harvard University Medical Affiliates; Dana-Farber Cancer Institute; Harvard University; Harvard Medical School; University of Milan
RP Graff, SL (corresponding author), Brown Univ, Legorreta Canc Ctr, Providence, RI 02903 USA.; Graff, SL (corresponding author), Lifespan Canc Inst, Providence, RI 02903 USA.
EM sgraff1@lifespan.org
CR Abelman Rachel Occhiogrosso, 2023, JOURNAL OF CLINICAL ONCOLOGY, V41, P0
   Andre F, 2023, LANCET, V401, P1773, DOI 10.1016/S0140-6736(23)00725-0
   Bardia A, 2021, NEW ENGL J MED, V384, P1529, DOI 10.1056/NEJMoa2028485
   Bardia A, 2023, CANCER RES, V83, P0, DOI 10.1158/1538-7445.SABCS22-GS2-03
   Bardia A, 2023, CANCER RES, V83, P0, DOI 10.1158/1538-7445.SABCS22-P6-10-03
   Bardia A, 2024, FUTURE ONCOL, V20, P423, DOI 10.2217/fon-2023-0188
   Bardia A, 2017, J CLIN ONCOL, V35, P2141, DOI 10.1200/JCO.2016.70.8297
   Bartsch R, 2022, NAT MED, V28, P1840, DOI 10.1038/s41591-022-01935-8
   Burris HA, 2011, J CLIN ONCOL, V29, P398, DOI 10.1200/JCO.2010.29.5865
   Coates JT, 2021, CANCER DISCOV, V11, P2436, DOI 10.1158/2159-8290.CD-21-0702
   Dent RA, 2023, FUTURE ONCOL, V19, P2349, DOI 10.2217/fon-2023-0228
   Drago JZ, 2021, NAT REV CLIN ONCOL, V18, P327, DOI 10.1038/s41571-021-00470-8
   Enhertu Package Insert, 2022, DAIICHI SANKYO, V0, P0
   Fehrenbacher L, 2020, J CLIN ONCOL, V38, P0, DOI 10.1200/JCO.19.01455
   Hamilton EP, 2023, J CLIN ONCOL, V41, P0
   Hurvitz SA, 2023, LANCET, V401, P105, DOI 10.1016/S0140-6736(22)02420-5
   Jhaveri K, 2022, ANN ONCOL, V33, PS749, DOI 10.1016/j.annonc.2022.07.589
   Krop IE, 2022, J CLIN ONCOL, V40, P0
   Mamounas EP, 2021, ANN ONCOL, V32, P1005, DOI 10.1016/j.annonc.2021.04.011
   Manich CS, 2021, ANN ONCOL, V32, PS1288, DOI 10.1016/j.annonc.2021.08.2088
   Marmé F, 2022, ANN ONCOL, V33, PS148, DOI 10.1016/j.annonc.2022.03.074
   Meric-Bernstam F, 2023, CANCER RES, V83, P0, DOI 10.1158/1538-7445.SABCS22-PD13-08
   Modi S, 2022, NEW ENGL J MED, V387, P9, DOI 10.1056/NEJMoa2203690
   Montemurro F, 2020, ANN ONCOL, V31, P1350, DOI 10.1016/j.annonc.2020.06.020
   Mosele F, 2023, NAT MED, V29, P2110, DOI 10.1038/s41591-023-02478-2
   Nagayama A, 2017, TARGET ONCOL, V12, P719, DOI 10.1007/s11523-017-0535-0
   Nicolo E, 2022, CANCER TREAT REV, V106, P0, DOI 10.1016/j.ctrv.2022.102395
   Noone AM, 2017, CANCER EPIDEM BIOMAR, V26, P632, DOI 10.1158/1055-9965.EPI-16-0520
   Ogitani Y, 2016, CLIN CANCER RES, V22, P5097, DOI 10.1158/1078-0432.CCR-15-2822
   Ogitani Y, 2016, CANCER SCI, V107, P1039, DOI 10.1111/cas.12966
   Okajima D, 2021, MOL CANCER THER, V20, P2329, DOI 10.1158/1535-7163.MCT-21-0206
   Oliveira M, 2023, ANN ONCOL, V34, P670, DOI 10.1016/j.annonc.2023.05.004
   Pistilli B, 2023, ESMO OPEN, V8, P101378, DOI 10.1016/j.esmoop.2023.101378
   Rugo HS, 2023, LANCET, V402, P1423, DOI 10.1016/S0140-6736(23)01245-X
   Rugo HS, 2023, JCO ONCOL PRACT, V19, P539, DOI 10.1200/OP.22.00480
   Schmid P, 2023, CANCER RES, V83, P0, DOI 10.1158/1538-7445.SABCS22-PD11-08
   Schmid P, 2023, CANCER RES, V83, P0, DOI 10.1158/1538-7445.SABCS22-PD11-09
   Spring L, 2022, J CLIN ONCOL, V40, P0
   Tamura K, 2019, LANCET ONCOL, V20, P816, DOI 10.1016/S1470-2045(19)30097-X
   Tarantino P, 2023, JCO ONCOL PRACT, V19, P526, DOI 10.1200/OP.23.00097
   Tarantino P, 2020, J CLIN ONCOL, V38, P1951, DOI 10.1200/JCO.19.02488
   Tolaney SM, 2023, J CLIN ONCOL, V41, P0
   Tolaney SM, 2023, J CLIN ONCOL, V41, P0
   Verma S, 2012, NEW ENGL J MED, V367, P1783, DOI 10.1056/NEJMoa1209124
   von Minckwitz G, 2019, NEW ENGL J MED, V380, P617, DOI 10.1056/NEJMoa1814017
   Wolff AC, 2014, ARCH PATHOL LAB MED, V138, P241, DOI 10.5858/arpa.2013-0953-SA
NR 46
TC 7
Z9 7
U1 1
U2 11
PU MDPI
PI BASEL
PA ST ALBAN-ANLAGE 66, CH-4052 BASEL, SWITZERLAND
SN 1198-0052
EI 1718-7729
J9 CURR ONCOL
JI Curr. Oncol.
PD DEC 15
PY 2023
VL 30
IS 12
BP 10211
EP 10223
DI 10.3390/curroncol30120743
PG 13
WC Oncology
SC Oncology
GA DH4A2
UT WOS:001131112700001
PM 38132377
DA 2025-03-16
ER

PT J
AU Gampenrieder, SP
   Dezentjé, V
   Lambertini, M
   de Nonneville, A
   Marhold, M
   Le Du, F
   Salgado, AC
   Costa, DA
   Batista, MV
   Ruché, NC
   Tinchon, C
   Petzer, A
   Blondeaux, E
   Del Mastro, L
   Targato, G
   Bertucci, F
   Gonçalves, A
   Viret, F
   Bartsch, R
   Mannsbart, C
   Deleuze, A
   Robert, L
   Serrano, CS
   Cortés, MG
   Sampaio-Alves, M
   Vitorino, M
   Pecen, L
   Singer, C
   Harbeck, N
   Rinnerthaler, G
   Greil, R
AF Gampenrieder, S. P.
   Dezentje, V.
   Lambertini, M.
   de Nonneville, A.
   Marhold, M.
   Le Du, F.
   Salgado, A. Cortes
   Costa, D. Alpuim
   Batista, M. Vaz
   Ruche, N. Chic
   Tinchon, C.
   Petzer, A.
   Blondeaux, E.
   Del Mastro, L.
   Targato, G.
   Bertucci, F.
   Goncalves, A.
   Viret, F.
   Bartsch, R.
   Mannsbart, C.
   Deleuze, A.
   Robert, L.
   Serrano, C. Saavedra
   Cortes, M. Gion
   Sampaio-Alves, M.
   Vitorino, M.
   Pecen, L.
   Singer, C.
   Harbeck, N.
   Rinnerthaler, G.
   Greil, R.
TI Influence of HER2 expression on prognosis in metastatic triple-negative breast cancerdresults from an international, multicenter analysis coordinated by the AGMT Study Group
SO ESMO OPEN
LA English
DT Article
DE triple-negative breast cancer; metastatic; HER2-low; OS; real-world data; prognosis
ID cancer
AB Background: Triple-negative breast cancer (TNBC) is associated with poor prognosis, and new treatment options are urgently needed. About 34%-39% of primary TNBCs show a low expression of human epidermal growth factor receptor 2 (HER2-low), which is a target for new anti-HER2 drugs. However, little is known about the frequency and the prognostic value of HER2-low in metastatic TNBC.Patients and methods: We retrospectively included patients with TNBC from five European countries for this international, multicenter analysis. Triple-negativity had to be shown in a metastatic site or in the primary breast tumor diagnosed simultaneously or within 3 years before metastatic disease. HER2-low was defined as immunohistochemically (IHC) 1+ or 2+ without ER882 gene amplification. Survival probabilities were calculated by the KaplaneMeier method, and multivariable hazard ratios (HRs) were estimated by Cox regression models.Results: In total, 691 patients, diagnosed between January 2006 and February 2021, were assessable. The incidence of HER2-low was 32.0% [95% confidence interval (CI) 28.5% to 35.5%], with similar proportions in metastases (n = 265; 29.8%) and primary tumors (n = 425; 33.4%; P = 0.324). The median overall survival (OS) in HER2-low and HER2-0 TNBC was 18.6 and 16.1 months, respectively (HR 1.00; 95% CI 0.83-1.19; P = 0.969). Similarly, in multivariable analysis, HER2-low had no significant impact on OS (HR 0.95; 95% CI 0.79-1.13; P = 0.545). No difference in prognosis was observed between HER2 IHC 0/1+ and IHC 2+ tumors (HR 0.89; 95% CI 0.69-1.17; P = 0.414). Conclusions: In this large international dataset of metastatic TNBC, the frequency of HER2-low was 32.0%. Neither in univariable nor in multivariable HER2-low showed influence on OS.
C1 [Gampenrieder, S. P.; Rinnerthaler, G.; Greil, R.] Salzburg Canc Res Inst, Ctr Clin Canc & Immunol Trials, Salzburg, Austria.
   [Gampenrieder, S. P.; Rinnerthaler, G.; Greil, R.] Canc Cluster Salzburg, Salzburg, Austria.
   [Gampenrieder, S. P.; Rinnerthaler, G.; Greil, R.] Paracelsus Med Univ Salzburg, Oncol Ctr, Med Dept Haematol Med Oncol Haemostaseol Infectio, Salzburg, Austria.
   [Dezentje, V.] Netherlands Canc Inst, Dept Med Oncol, Amsterdam, Netherlands.
   [Lambertini, M.; Del Mastro, L.] IRCCS Osped Policlin San Martino Genova, Med Oncol Dept, UOC Clin Oncol Med, Genoa, Italy.
   [Lambertini, M.; Del Mastro, L.] Univ Genoa, Sch Med, Dept Internal Med & Med Specialties DiMI, Genoa, Italy.
   [de Nonneville, A.; Bertucci, F.; Goncalves, A.; Viret, F.] Aix Marseille Univ, Inst Paoli Calmettes, Dept Med Oncol, CNRS,INSERM, Marseille, France.
   [Marhold, M.; Bartsch, R.; Mannsbart, C.] Med Univ Vienna, Dept Med 1, Div Oncol, Vienna, Austria.
   [Le Du, F.; Deleuze, A.; Robert, L.] Ctr Eugene Marquis, Dept Oncol Med, Rennes, France.
   [Salgado, A. Cortes; Serrano, C. Saavedra; Cortes, M. Gion] Hosp Univ Ramon & Cajal, Med Oncol Dept, Madrid, Spain.
   [Costa, D. Alpuim] CUF Oncol, Haematol & Oncol Dept, Lisbon, Portugal.
   [Costa, D. Alpuim] NOVA Med Sch NMS, Fac Ciencias Med FCM, Lisbon, Portugal.
   [Costa, D. Alpuim] Ctr Med Subaquat & Hiperbar CMSH, Marinha Portuguesa, Lisbon, Portugal.
   [Batista, M. Vaz; Vitorino, M.] Hosp Prof Doutor Fernando Fonseca, Oncol Dept, Amadora, Portugal.
   [Ruche, N. Chic] Hosp Clin Barcelona, Dept Med Oncol, Barcelona, Spain.
   [Tinchon, C.] LKH Hochsteiermark Leoben, Dept Haemato Oncol, Leoben, Austria.
   [Petzer, A.] Ordensklinikum Linz Barmherzige Schwestern Elisab, Internal Med Hematol Stem Cell Transplantat 1, Hemostaseol & Med Oncol, Linz, Austria.
   [Blondeaux, E.] IRCCS Osped Policlin San Martino Genova, UO Epidemiol Unit, Genoa, Italy.
   [Targato, G.] Osped Santa Maria Misericordia Udine, Dipartimento Oncol, Udine, Italy.
   [Sampaio-Alves, M.] Univ Porto FMUP, Fac Med, Porto, Portugal.
   [Pecen, L.] Czech Acad Sci, Inst Comp Sci, Prague, Czech Republic.
   [Pecen, L.] Charles Univ Prague, Fac Med Pilsen, Plzen, Czech Republic.
   [Singer, C.] Med Univ Vienna, Dept Obstet & Gynecol, Vienna, Austria.
   [Singer, C.] Med Univ Vienna, Comprehens Canc Ctr, Vienna, Austria.
   [Harbeck, N.] Ludwig Maximilians Univ Munchen, Comprehens Canc Ctr, Dept Gynecol & Obstet, Breast Ctr, Munich, Germany.
C3 Paracelsus Private Medical University; Netherlands Cancer Institute; University of Genoa; Centre National de la Recherche Scientifique (CNRS); UNICANCER; Institut Paoli-Calmette (IPC); Institut National de la Sante et de la Recherche Medicale (Inserm); Aix-Marseille Universite; Medical University of Vienna; Universite de Rennes; UNICANCER; Centre Eugene Marquis; Hospital Universitario Ramon y Cajal; Hospital Professor Doutor Fernando Fonseca, EPE; University of Barcelona; Hospital Clinic de Barcelona; Hospital Santa Maria della Misericordia; Universidade do Porto; Czech Academy of Sciences; Institute of Computer Science of the Czech Academy of Sciences; Charles University Prague; Medical University of Vienna; Medical University of Vienna; University of Munich
RP Greil, R (corresponding author), Paracelsus Med Univ Salzburg, Med Dept 3, Mullner Hauptstr 48, A-5020 Salzburg, Austria.
EM r.greil@salk.at
FU Daiichi Sankyo; Pfizer; Novartis; AstraZeneca; Eli Lilly; Seagen; Roche; Ministero della Salture d'Italia
CR Banerji U, 2019, LANCET ONCOL, V20, P1124, DOI 10.1016/S1470-2045(19)30328-6
   Denkert C, 2021, LANCET ONCOL, V22, P1151, DOI 10.1016/S1470-2045(21)00301-6
   Domenyuk V, 2018, NAT COMMUN, V9, P0, DOI 10.1038/s41467-018-03631-z
   Eggemann H, 2015, ENDOCR-RELAT CANCER, V22, P725, DOI 10.1530/ERC-15-0335
   Fehrenbacher L, 2020, J CLIN ONCOL, V38, P0, DOI 10.1200/JCO.19.01455
   Gampenrieder SP, 2021, BREAST CANCER RES, V23, P0, DOI 10.1186/s13058-021-01492-x
   Harris PA, 2019, J BIOMED INFORM, V95, P0, DOI 10.1016/j.jbi.2019.103208
   Harris PA, 2009, J BIOMED INFORM, V42, P377, DOI 10.1016/j.jbi.2008.08.010
   Hein A, 2021, EUR J CANCER, V155, P1, DOI 10.1016/j.ejca.2021.06.033
   Horisawa N, 2022, BREAST CANCER-TOKYO, V29, P234, DOI 10.1007/s12282-021-01303-3
   Hurvitz SA, 2022, ESMO BREAST CANC M 2, V0, P0
   Modi S, 2022, NEW ENGL J MED, V387, P9, DOI 10.1056/NEJMoa2203690
   Modi S, 2020, J CLIN ONCOL, V38, P1887, DOI 10.1200/JCO.19.02318
   Ogitani Y, 2016, CLIN CANCER RES, V22, P5097, DOI 10.1158/1078-0432.CCR-15-2822
   Rinnerthaler G, 2019, INT J MOL SCI, V20, P0, DOI 10.3390/ijms20051115
   Rossi V, 2012, ONCOLOGIST, V17, P1418, DOI 10.1634/theoncologist.2012-0194
   Schettini F, 2021, NPJ BREAST CANCER, V7, P0, DOI 10.1038/s41523-020-00208-2
   Tarantino P, 2022, ESMO BREAST CANC M 2, V0, P0
   Tarantino P, 2020, J CLIN ONCOL, V38, P1951, DOI 10.1200/JCO.19.02488
   Thomson TA, 2001, MODERN PATHOL, V14, P1079, DOI 10.1038/modpathol.3880440
   Wolff AC, 2018, J CLIN ONCOL, V36, P2105, DOI 10.5858/arpa.2018-0902-SA
   Zhu M, 2011, J STAT COMPUT SIM, V81, P1983, DOI 10.1080/00949655.2010.511622
NR 22
TC 10
Z9 10
U1 0
U2 1
PU ELSEVIER
PI AMSTERDAM
PA RADARWEG 29, 1043 NX AMSTERDAM, NETHERLANDS
SN 
EI 2059-7029
J9 ESMO OPEN
JI ESMO Open
PD FEB 15
PY 2023
VL 8
IS 1
BP 
EP 
DI 10.1016/j.esmoop.2022.100747
EA DEC 2022
PG 8
WC Oncology
SC Oncology
GA K6EM6
UT WOS:001017351500001
PM 36563519
DA 2025-03-16
ER

PT J
AU Hashimoto, T
   Takayanagi, D
   Yonemaru, J
   Naka, T
   Nagashima, K
   Machida, E
   Kohno, T
   Yatabe, Y
   Kanemitsu, Y
   Hamamoto, R
   Takashima, A
   Shiraishi, K
   Sekine, S
AF Hashimoto, Taiki
   Takayanagi, Daisuke
   Yonemaru, Junpei
   Naka, Tomoaki
   Nagashima, Kengo
   Machida, Erika
   Kohno, Takashi
   Yatabe, Yasushi
   Kanemitsu, Yukihide
   Hamamoto, Ryuji
   Takashima, Atsuo
   Shiraishi, Kouya
   Sekine, Shigeki
TI A comprehensive appraisal of HER2 heterogeneity in <i>HER2</i>-amplified and HER2-low colorectal cancer
SO BRITISH JOURNAL OF CANCER
LA English
DT Article
ID intratumoral heterogeneity; breast-cancer; amplification
AB BackgroundThis study aimed to elucidate the clinicopathological and molecular features of HER2-amplified and HER2-low colorectal cancers (CRCs). We also characterised HER2 expression statuses in CRCs focusing on their intratumoral heterogeneity and alterations in metastatic lesions to establish practical HER2 status assessment.MethodsWe evaluated 1009 CRCs for HER2 expression and HER2 amplification by immunohistochemistry and FISH, respectively, and correlated the results to clinicopathological and molecular data. For HER2-positive tumours, HER2 expression in metastatic lesions was also assessed.ResultsTwenty-five HER2-amplified (2.5%) and 46 HER2-low tumours (4.6%) were identified. HER2-amplified tumours consistently lacked a mucinous component and HER2-low tumours tended to be in the right colon, but no other clinicopathological features were noted. KRAS, NRAS or BRAF mutations were detected in only two HER2-amplified tumours (8%), whereas 23 HER2-low tumours (50%) had one of these mutations. Most HER2-amplified and HER2-low tumours showed a homogeneous or mosaic HER2 expression pattern and a clustered heterogeneous expression pattern was rather rare. HER2 expression was maintained in most metastatic lesions in both HER2-amplified (93%) and HER2-low tumours (81%).ConclusionsThese results suggest that biopsy-based assessment of primary lesions is appropriate for the identification of CRC patients eligible for systemic HER2-targeted therapy.
C1 [Hashimoto, Taiki; Yonemaru, Junpei; Naka, Tomoaki; Yatabe, Yasushi; Sekine, Shigeki] Natl Canc Ctr, Div Diagnost Pathol, Tokyo, Japan.
   [Takayanagi, Daisuke; Machida, Erika; Kohno, Takashi; Shiraishi, Kouya] Natl Canc Ctr, Div Genome Biol, Tokyo, Japan.
   [Takayanagi, Daisuke] Showa Univ, Dept Med, Div Med Oncol, Sch Med, Tokyo, Japan.
   [Takayanagi, Daisuke] Showa Univ, Clin Res Inst Clin Pharmacol & Therapeut, Dept Clin Diagnost Oncol, Tokyo, Japan.
   [Nagashima, Kengo] Keio Univ Hosp, Clin & Translat Res Ctr, Biostat Unit, Tokyo, Japan.
   [Yatabe, Yasushi; Sekine, Shigeki] Natl Canc Ctr, Div Mol Pathol, Tokyo, Japan.
   [Kanemitsu, Yukihide] Natl Canc Ctr, Dept Colorectal Surg, Tokyo, Japan.
   [Hamamoto, Ryuji] Natl Canc Ctr, Div Med AI Res & Dev, Tokyo, Japan.
   [Takashima, Atsuo] Natl Canc Ctr, Div Gastrointestinal Med Oncol, Tokyo, Japan.
   [Shiraishi, Kouya] Natl Canc Ctr, Dept Clin Genom, Tokyo, Japan.
C3 National Cancer Center - Japan; National Cancer Center - Japan; Showa University; Showa University; Keio University; National Cancer Center - Japan; National Cancer Center - Japan; National Cancer Center - Japan; National Cancer Center - Japan; National Cancer Center - Japan
RP Sekine, S (corresponding author), Natl Canc Ctr, Div Diagnost Pathol, Tokyo, Japan.; Sekine, S (corresponding author), Natl Canc Ctr, Div Mol Pathol, Tokyo, Japan.
EM ssekine@ncc.go.jp
FU Grants-in-Aid for Scientific Research [20K17668, 23K27389] Funding Source: KAKEN
CR Allison KH, 2011, AM J CLIN PATHOL, V136, P864, DOI 10.1309/AJCPXTZSKBRIP07W
   Arteaga CL, 2012, NAT REV CLIN ONCOL, V9, P16, DOI 10.1038/nrclinonc.2011.177
   Bartley AN, 2016, ARCH PATHOL LAB MED, V140, P1345, DOI 10.5858/arpa.2016-0331-CP
   Benson A, 2021, J NATL COMPR CANC NE, V19, P329, DOI 10.6004/jnccn.2021.0012
   Boku N, 2014, GASTRIC CANCER, V17, P1, DOI 10.1007/s10120-013-0252-z
   Custodio A, 2013, CRIT REV ONCOL HEMAT, V85, P45, DOI 10.1016/j.critrevonc.2012.05.001
   Fabregas JC, 2022, CLIN COLORECTAL CANC, V21, P198, DOI 10.1016/j.clcc.2022.05.006
   Heppner BI, 2014, BRIT J CANCER, V111, P1977, DOI 10.1038/bjc.2014.483
   Kanayama K, 2016, CANCER SCI, V107, P536, DOI 10.1111/cas.12886
   Kapitanovic S, 1997, GASTROENTEROLOGY, V112, P1103, DOI 10.1016/S0016-5085(97)70120-3
   Lee HJ, 2015, AM J CLIN PATHOL, V144, P570, DOI 10.1309/AJCP51HCGPOPWSCY
   Meric-Bemstam F, 2019, LANCET ONCOL, V20, P518, DOI 10.1016/S1470-2045(18)30904-5
   Metzger O, 2021, CANCER DISCOV, V11, P2474, DOI 10.1158/2159-8290.CD-20-1557
   Modi S, 2020, J CLIN ONCOL, V38, P1887, DOI 10.1200/JCO.19.02318
   Nakamura Y, 2021, NAT MED, V27, P1899, DOI 10.1038/s41591-021-01553-w
   Nam SK, 2016, PLOS ONE, V11, P0, DOI 10.1371/journal.pone.0151865
   Nitta H, 2016, PATHOL INT, V66, P313, DOI 10.1111/pin.12407
   Ogitani Y, 2016, CANCER SCI, V107, P1039, DOI 10.1111/cas.12966
   Osako T, 1998, ONCOLOGY-BASEL, V55, P548, DOI 10.1159/000011911
   Richman SD, 2016, J PATHOL, V238, P562, DOI 10.1002/path.4679
   Ross JS, 2018, CANCER-AM CANCER SOC, V124, P1358, DOI 10.1002/cncr.31125
   Sartore-Bianchi A, 2016, LANCET ONCOL, V17, P738, DOI 10.1016/S1470-2045(16)00150-9
   Sawada K, 2018, CLIN COLORECTAL CANC, V17, P198, DOI 10.1016/j.clcc.2018.05.006
   Sekine S, 2007, HEPATOLOGY, V45, P361, DOI 10.1002/hep.21523
   Seo AN, 2014, PLOS ONE, V9, P0, DOI 10.1371/journal.pone.0098528
   Shan LN, 2018, J CANCER RES CLIN, V144, P2275, DOI 10.1007/s00432-018-2744-z
   Siena S, 2018, ANN ONCOL, V29, P1108, DOI 10.1093/annonc/mdy100
   Siena S, 2021, LANCET ONCOL, V22, P779, DOI 10.1016/S1470-2045(21)00086-3
   Sung H, 2021, CA-CANCER J CLIN, V71, P209, DOI 10.3322/caac.21660
   Takegawa N, 2019, INT J CANCER, V145, P3414, DOI 10.1002/ijc.32408
   Valtorta E, 2015, MODERN PATHOL, V28, P1481, DOI 10.1038/modpathol.2015.98
   Wolff AC, 2018, J CLIN ONCOL, V36, P2105, DOI 10.5858/arpa.2018-0902-SA
   Yagi S, 2019, GASTRIC CANCER, V22, P518, DOI 10.1007/s10120-018-0887-x
   Yagisawa M, 2021, CLIN COLORECTAL CANC, V20, P113, DOI 10.1016/j.clcc.2020.11.002
   Yarden Y, 2001, NAT REV MOL CELL BIO, V2, P127, DOI 10.1038/35052073
NR 35
TC 7
Z9 7
U1 5
U2 13
PU SPRINGERNATURE
PI LONDON
PA CAMPUS, 4 CRINAN ST, LONDON, N1 9XW, ENGLAND
SN 0007-0920
EI 1532-1827
J9 BRIT J CANCER
JI Br. J. Cancer
PD OCT 19
PY 2023
VL 129
IS 7
BP 1176
EP 1183
DI 10.1038/s41416-023-02382-z
EA AUG 2023
PG 8
WC Oncology
SC Oncology
GA T4BJ6
UT WOS:001042773300002
PM 37543670
DA 2025-03-16
ER

PT J
AU Mercogliano, MF
   Bruni, S
   Mauro, FL
   Schillaci, R
AF Florencia Mercogliano, Maria
   Bruni, Sofia
   Luciana Mauro, Florencia
   Schillaci, Roxana
TI Emerging Targeted Therapies for HER2-Positive Breast Cancer
SO CANCERS
LA English
DT Review
DE HER2-positive breast cancer; monoclonal antibodies; tyrosine kinase inhibitors; immunotherapy; CAR-T cells; CAR-NK cells; CAR-M cells; cancer vaccines
ID growth-factor receptor; chimeric antigen receptor; tyrosine kinase inhibitor; natural-killer-cells; antibody-drug conjugate; her2-targeted bispecific antibody; tumor-infiltrating lymphocytes; lapatinib plus capecitabine; trastuzumab emtansine t-dm1; cytokine release syndrome
AB Breast cancer is the most common cancer in women and the leading cause of death. HER2 overexpression is found in approximately 20% of breast cancers and is associated with a poor prognosis and a shorter overall survival. Tratuzumab, a monoclonal antibody directed against the HER2 receptor, is the standard of care treatment. However, a third of the patients do not respond to therapy. Given the high rate of resistance, other HER2-targeted strategies have been developed, including monoclonal antibodies such as pertuzumab and margetuximab, trastuzumab-based antibody drug conjugates such as trastuzumab-emtansine (T-DM1) and trastuzumab-deruxtecan (T-DXd), and tyrosine kinase inhibitors like lapatinib and tucatinib, among others. Moreover, T-DXd has proven to be of use in the HER2-low subtype, which suggests that other HER2-targeted therapies could be successful in this recently defined new breast cancer subclassification. When patients progress to multiple strategies, there are several HER2-targeted therapies available; however, treatment options are limited, and the potential combination with other drugs, immune checkpoint inhibitors, CAR-T cells, CAR-NK, CAR-M, and vaccines is an interesting and appealing field that is still in development. In this review, we will discuss the highlights and pitfalls of the different HER2-targeted therapies and potential combinations to overcome metastatic disease and resistance to therapy.
C1 [Florencia Mercogliano, Maria; Bruni, Sofia; Luciana Mauro, Florencia; Schillaci, Roxana] Inst Biol & Med Expt IByME CONICET, RA-C1428ADN Buenos Aires, Argentina.
C3 Consejo Nacional de Investigaciones Cientificas y Tecnicas (CONICET); Institute of Biology & Experimental Medicine
RP Mercogliano, MF; Schillaci, R (corresponding author), Inst Biol & Med Expt IByME CONICET, RA-C1428ADN Buenos Aires, Argentina.
EM fmercogliano@dna.uba.ar; rschillaci@ibyme.conicet.gov.ar
FU National Agency of Scientific Promotion of Argentina [IDB/PICT 2017-1517, PICT 2018-2086]; National Cancer Institute of Argentina INC 2018-2020 Research Grant; Florencio Fiorini Foundation Research Grant
CR Abdollahpour-Alitappeh M, 2019, J CELL PHYSIOL, V234, P5628, DOI 10.1002/jcp.27419
   Abraham J, 2018, J CLIN ONCOL, V36, P0, DOI 10.1200/JCO.2018.36.15_suppl.1027
   Abramson JS, 2020, TRANSFUS MED REV, V34, P29, DOI 10.1016/j.tmrv.2019.08.003
   Ahmed KA, 2008, CELL MOL IMMUNOL, V5, P261, DOI 10.1038/cmi.2008.32
   Ahmed N, 2017, JAMA ONCOL, V3, P1094, DOI 10.1001/jamaoncol.2017.0184
   Ahmed N, 2010, CLIN CANCER RES, V16, P474, DOI 10.1158/1078-0432.CCR-09-1322
   Ahmed R, 2022, INT J MOL SCI, V23, P0, DOI 10.3390/ijms23063042
   Al-Awadhi A, 2018, INT J CANCER, V143, P2126, DOI 10.1002/ijc.31551
   Alka D, 2019, FRONT IMMUNOL, V9, P0, DOI 10.3389/fimmu.2018.03180
   Alsina M, 2017, J CLIN ONCOL, V35, P0, DOI 10.1200/JCO.2017.35.15_suppl.2522
   Amiri-Kordestani L, 2014, CLIN CANCER RES, V20, P4436, DOI 10.1158/1078-0432.CCR-14-0012
   Anderson NR, 2021, CANCER RES, V81, P1201, DOI 10.1158/0008-5472.CAN-20-2990
   André P, 2018, CELL, V175, P1731, DOI 10.1016/j.cell.2018.10.014
   Ansell SM, 2014, BLOOD, V124, P3197, DOI 10.1182/blood-2014-06-537514
   Ao X, 2019, J IMMUNOTHER, V42, P284, DOI 10.1097/CJI.0000000000000286
   Arkenau HT, 2018, EUR J CANCER, V103, P17, DOI 10.1016/j.ejca.2018.07.134
   Arnould L, 2006, BRIT J CANCER, V94, P259, DOI 10.1038/sj.bjc.6602930
   Arteaga CL, 2014, CANCER CELL, V25, P282, DOI 10.1016/j.ccr.2014.02.025
   Awada A, 2016, JAMA ONCOL, V2, P1557, DOI 10.1001/jamaoncol.2016.0237
   Azim HA, 2012, FUTURE ONCOL, V8, P135, DOI 10.2217/FON.11.149
   Azmi AS, 2013, CANCER METAST REV, V32, P623, DOI 10.1007/s10555-013-9441-9
   Bachelot T, 2013, LANCET ONCOL, V14, P64, DOI 10.1016/S1470-2045(12)70432-1
   Badve SS, 2019, PATHOLOGY, V51, P563, DOI 10.1016/j.pathol.2019.07.005
   Bae DS, 2014, BLOOD RES, V49, P154, DOI 10.5045/br.2014.49.3.154
   Banerji U, 2019, LANCET ONCOL, V20, P1124, DOI 10.1016/S1470-2045(19)30328-6
   Barcenas CH, 2020, ANN ONCOL, V31, P1223, DOI 10.1016/j.annonc.2020.05.012
   Barok M, 2020, CANCER LETT, V473, P156, DOI 10.1016/j.canlet.2019.12.037
   Basar R, 2020, BLOOD ADV, V4, P5868, DOI 10.1182/bloodadvances.2020002547
   Baselga J, 2012, LANCET, V379, P633, DOI 10.1016/S0140-6736(11)61847-3
   Bedard PL, 2022, CANCER RES, V82, P0, DOI 10.1158/1538-7445.SABCS21-P2-13-07
   Bellone M, 2013, FRONT ONCOL, V3, P0, DOI 10.3389/fonc.2013.00231
   Bernareggi D, 2019, EXP HEMATOL, V71, P13, DOI 10.1016/j.exphem.2018.12.005
   Bertucci F, 2017, CURR ONCOL REP, V19, P0, DOI 10.1007/s11912-017-0627-0
   Bianchini G, 2014, LANCET ONCOL, V15, PE58, DOI 10.1016/S1470-2045(13)70477-7
   Biologics I, 2021, CSCO ANN M 2021, V0, P0
   Blackwell KL, 2010, J CLIN ONCOL, V28, P1124, DOI 10.1200/JCO.2008.21.4437
   Borst L, 2020, CLIN CANCER RES, V26, P5549, DOI 10.1158/1078-0432.CCR-19-2095
   Boulch M, 2021, SCI IMMUNOL, V6, P0, DOI 10.1126/sciimmunol.abd4344
   Brentjens RJ, 2013, SCI TRANSL MED, V5, P0, DOI 10.1126/scitranslmed.3005930
   Bridgeman JS, 2010, J IMMUNOL, V184, P6938, DOI 10.4049/jimmunol.0901766
   Bruni S, 2023, J IMMUNOTHER CANCER, V11, P0, DOI 10.1136/jitc-2022-005325
   Calvo E, 2016, CANCER RES, V76, P0, DOI 10.1158/1538-7445.AM2016-CT050
   Cameron D, 2017, LANCET, V389, P1195, DOI 10.1016/S0140-6736(16)32616-2
   Cao BH, 2020, BIOCHEM BIOPH RES CO, V524, P96, DOI 10.1016/j.bbrc.2020.01.053
   Cao YJ, 2021, ACS SYNTH BIOL, V10, P1176, DOI 10.1021/acssynbio.1c00007
   Caruana I, 2015, NAT MED, V21, P524, DOI 10.1038/nm.3833
   Chan A, 2021, CLIN BREAST CANCER, V21, P80, DOI 10.1016/j.clbc.2020.09.014
   Chan A, 2016, LANCET ONCOL, V17, P367, DOI 10.1016/S1470-2045(15)00551-3
   Chari RVJ, 2014, ANGEW CHEM INT EDIT, V53, P3796, DOI 10.1002/anie.201307628
   Chen AC, 2012, BREAST CANCER RES TR, V134, P583, DOI 10.1007/s10549-012-2082-9
   Chen YL, 2021, J BIOL CHEM, V297, P0, DOI 10.1016/j.jbc.2021.101420
   Chen ZL, 2016, ONCOTARGETS THER, V9, P3233, DOI 10.2147/OTT.S106055
   Chia S, 2019, ONCOLOGIST, V24, P1439, DOI 10.1634/theoncologist.2019-0321
   Chmielewski M, 2020, ADVANCES IN CELL AND GENE THERAPY, V3, P1, DOI 10.1002/acg2.84
   Chow LWC, 2013, BRIT J CANCER, V108, P1985, DOI 10.1038/bjc.2013.178
   Chua TC, 2012, INT J CANCER, V130, P2845, DOI 10.1002/ijc.26292
   Cienfuegos-Jimenez O, 2022, CURR GENE THER, V22, P303, DOI 10.2174/1566523222666211217091724
   Clifton GT, 2020, CLIN CANCER RES, V26, P2515, DOI 10.1158/1078-0432.CCR-19-2741
   Clynes RA, 2000, NAT MED, V6, P443, DOI 10.1038/74704
   Cogswell PC, 2000, ONCOGENE, V19, P1123, DOI 10.1038/sj.onc.1203412
   Collins DM, 2019, CANCERS, V11, P0, DOI 10.3390/cancers11060737
   Collins DM, 2017, CELL IMMUNOL, V319, P35, DOI 10.1016/j.cellimm.2017.07.005
   Cortés J, 2022, NEW ENGL J MED, V386, P1143, DOI 10.1056/NEJMoa2115022
   Crosby EJ, 2019, CLIN CANCER RES, V25, P2725, DOI 10.1158/1078-0432.CCR-18-3102
   Curigliano G, 2022, ANN ONCOL, V33, P321, DOI 10.1016/j.annonc.2021.12.005
   Czerniecki BJ, 2007, CANCER RES, V67, P1842, DOI 10.1158/0008-5472.CAN-06-4038
   Daher M, 2021, CANCER DISCOV, V11, P45, DOI 10.1158/2159-8290.CD-20-0556
   Dai HR, 2016, JNCI-J NATL CANCER I, V108, P0, DOI 10.1093/jnci/djv439
   Dai MS, 2021, BREAST CANCER RES TR, V189, P665, DOI 10.1007/s10549-021-06313-5
   Daldrup-Link HE, 2005, EUR RADIOL, V15, P4, DOI 10.1007/s00330-004-2526-7
   de Azambuja E, 2014, LANCET ONCOL, V15, P1137, DOI 10.1016/S1470-2045(14)70320-1
   De Henau O, 2016, NATURE, V539, P443, DOI 10.1038/nature20554
   Deeks ED, 2021, DRUGS, V81, P1929, DOI 10.1007/s40265-021-01614-x
   Degenhardt K, 2006, CANCER CELL, V10, P51, DOI 10.1016/j.ccr.2006.06.001
   Deng WT, 2018, J IMMUNOTHER, V41, P1, DOI 10.1097/CJI.0000000000000200
   Derakhshani A, 2020, J CELL PHYSIOL, V235, P3142, DOI 10.1002/jcp.29216
   DeRose R, 2013, PFLUG ARCH EUR J PHY, V465, P409, DOI 10.1007/s00424-012-1208-6
   Di Stasi A, 2011, NEW ENGL J MED, V365, P1673, DOI 10.1056/NEJMoa1106152
   Dieci MV, 2019, ANN ONCOL, V30, P418, DOI 10.1093/annonc/mdz007
   Dirix LY, 2018, BREAST CANCER RES TR, V167, P671, DOI 10.1007/s10549-017-4537-5
   Disis ML, 2023, JAMA ONCOL, V9, P71, DOI 10.1001/jamaoncol.2022.5143
   Disis ML, 2004, J CLIN ONCOL, V22, P1916, DOI 10.1200/JCO.2004.09.005
   Disis ML, 2003, MOL CANCER THER, V2, P995
   DOHERTY TM, 1993, J IMMUNOL, V151, P7151
   Doi T, 2017, LANCET ONCOL, V18, P1512, DOI 10.1016/S1470-2045(17)30604-6
   Dokter W, 2014, MOL CANCER THER, V13, P2618, DOI 10.1158/1535-7163.MCT-14-0040-T
   Dumbrava EI, 2021, CANCER RES, V81, P0, DOI 10.1158/1538-7445.SABCS20-OT-03-02
   Ebrahimiyan H, 2022, INT IMMUNOPHARMACOL, V106, P0, DOI 10.1016/j.intimp.2022.108587
   Eiger D, 2021, CANCERS, V13, P0, DOI 10.3390/cancers13051015
   Eitler J, 2021, J IMMUNOTHER CANCER, V9, P0, DOI 10.1136/jitc-2020-001334
   Elia AR, 2018, CLIN CANCER RES, V24, P2171, DOI 10.1158/1078-0432.CCR-17-2210
   Emens LA, 2020, LANCET ONCOL, V21, P1283, DOI 10.1016/S1470-2045(20)30465-4
   Espelin CW, 2016, CANCER RES, V76, P1517, DOI 10.1158/0008-5472.CAN-15-1518
   Fehniger TA, 2016, TRENDS IMMUNOL, V37, P877, DOI 10.1016/j.it.2016.09.005
   Ferris RL, 2010, J CLIN ONCOL, V28, P4390, DOI 10.1200/JCO.2009.27.6360
   Fleetwood AJ, 2007, J IMMUNOL, V178, P5245, DOI 10.4049/jimmunol.178.8.5245
   Force J, 2018, CLIN BREAST CANCER, V18, P410, DOI 10.1016/j.clbc.2018.02.010
   Freedman RA, 2019, J CLIN ONCOL, V37, P1081, DOI 10.1200/JCO.18.01511
   Frey Noelle, 2019, BIOL BLOOD MARROW TRANSPLANT, V25, Pe123, DOI 10.1016/j.bbmt.2018.12.756
   Frey N, 2017, BEST PRACT RES CL HA, V30, P275, DOI 10.1016/j.beha.2017.07.009
   Freyer CW, 2020, J ALLERGY CLIN IMMUN, V146, P940, DOI 10.1016/j.jaci.2020.07.025
   Fu ZW, 2022, SIGNAL TRANSDUCT TAR, V7, P0, DOI 10.1038/s41392-022-00947-7
   Fujiwara Nagatoshi, 2005, CURRENT DRUG TARGETS - INFLAMMATION AND ALLERGY, V4, P281, DOI 10.2174/1568010054022024
   Gajewski TF, 2013, NAT IMMUNOL, V14, P1014, DOI 10.1038/ni.2703
   Gajria D, 2011, EXPERT REV ANTICANC, V11, P263, DOI 10.1586/ERA.10.226
   Gall VA, 2017, CANCER RES, V77, P5374, DOI 10.1158/0008-5472.CAN-16-2774
   Gang M, 2020, BLOOD, V136, P2308, DOI 10.1182/blood.2020006619
   Gargett T, 2014, FRONT PHARMACOL, V5, P0, DOI 10.3389/fphar.2014.00235
   Gasparri ML, 2017, MOL ONCOLOGY UNDERLY, V0, P193
   Georgoudaki AM, 2016, CELL REP, V15, P2000, DOI 10.1016/j.celrep.2016.04.084
   Geuijen C, 2014, J CLIN ONCOL, V32, P0, DOI 10.1200/jco.2014.32.15_suppl.560
   Geuijen CAW, 2021, CANCER CELL, V39, P1163, DOI 10.1016/j.ccell.2021.07.015
   Gianni L, 2014, LANCET ONCOL, V15, P640, DOI 10.1016/S1470-2045(14)70080-4
   Globerson-Levin A, 2014, MOL THER, V22, P1029, DOI 10.1038/mt.2014.28
   Gong JF, 2020, J IMMUNOTHER CANCER, V8, PA207, DOI 10.1136/jitc-2020-SITC2020.0339
   Gordon S, 2010, IMMUNITY, V32, P593, DOI 10.1016/j.immuni.2010.05.007
   Goss PE, 2013, LANCET ONCOL, V14, P88, DOI 10.1016/S1470-2045(12)70508-9
   Graziani EI, 2020, MOL CANCER THER, V19, P2068, DOI 10.1158/1535-7163.MCT-20-0237
   Grupp SA, 2013, NEW ENGL J MED, V368, P1509, DOI 10.1056/NEJMoa1215134
   Gu CL, 2022, ACTA PHARMACOL SIN, V43, P672, DOI 10.1038/s41401-021-00683-8
   Guedan S, 2019, MOL THER-METH CLIN D, V12, P145, DOI 10.1016/j.omtm.2018.12.009
   Guerriero JL, 2017, NATURE, V543, P428, DOI 10.1038/nature21409
   Haense N, 2016, BMC CANCER, V16, P0, DOI 10.1186/s12885-016-2449-0
   Hagemann UB, 2020, CANCER BIOTHER RADIO, V35, P497, DOI 10.1089/cbr.2020.3568
   Hagemann UB, 2019, CLIN CANCER RES, V25, P4723, DOI 10.1158/1078-0432.CCR-18-3476
   Hamblett KJ, 2019, CANCER RES, V79, P0, DOI 10.1158/1538-7445.SABCS18-P6-17-13
   Hamilton EP, 2020, J CLIN ONCOL, V38, P0
   Hamilton EP, 2018, J CLIN ONCOL, V36, P0, DOI 10.1200/JCO.2018.36.15_suppl.2546
   Han ML, 2020, CELL DEATH DIS, V11, P0, DOI 10.1038/s41419-020-2250-5
   Handy CE, 2018, FUTURE ONCOL, V14, P907, DOI 10.2217/fon-2017-0531
   Herbst RS, 2014, NATURE, V515, P563, DOI 10.1038/nature14011
   Hermanson DL, 2015, FRONT IMMUNOL, V6, P0, DOI 10.3389/fimmu.2015.00195
   Hinner MJ, 2019, CLIN CANCER RES, V25, P5878, DOI 10.1158/1078-0432.CCR-18-3654
   Hinner MJ, 2016, CANCER RES, V76, P0, DOI 10.1158/1538-7445.AM2016-556
   Holmes JP, 2011, CANCER-AM CANCER SOC, V117, P463, DOI 10.1002/cncr.25586
   Hong MH, 2020, CANCER CELL, V38, P473, DOI 10.1016/j.ccell.2020.07.005
   Howlader N, 2018, CANCER EPIDEM BIOMAR, V27, P619, DOI 10.1158/1055-9965.EPI-17-0627
   Hu X, 2022, J. CLIN. ONCOL, V40, P1037, DOI 10.1200/JCO.2022.40.16suppl.1037
   Hu X, 2022, J. CLIN. ONCOL., V40, P1038, DOI 10.1200/JCO.2022.40.16_suppl.1038
   Hu XC, 2020, NEOPLASIA, V22, P539, DOI 10.1016/j.neo.2020.08.007
   Hu XC, 2021, J CLIN ONCOL, V39, P0, DOI 10.1200/JCO.2021.39.15_suppl.1024
   Hu Y, 2019, ENGINEERING-PRC, V5, P106, DOI 10.1016/j.eng.2018.11.015
   Hua X, 2022, CLIN CANCER RES, V28, P637, DOI 10.1158/1078-0432.CCR-21-3435
   Huang SJ, 2018, MABS-AUSTIN, V10, P864, DOI 10.1080/19420862.2018.1486946
   Huang YT, 2017, J THORAC DIS, V9, PE168, DOI 10.21037/jtd.2017.02.30
   Hunter BD, 2019, JNCI-J NATL CANCER I, V111, P646, DOI 10.1093/jnci/djz017
   Hunter FW, 2020, BRIT J CANCER, V122, P603, DOI 10.1038/s41416-019-0635-y
   Huober J, 2022, J CLIN ONCOL, V40, P2946, DOI 10.1200/JCO.21.02772
   Hurvitz SA, 2023, LANCET, V401, P105, DOI 10.1016/S0140-6736(22)02420-5
   Hurvitz SA, 2022, FUTURE ONCOL, V18, P3563, DOI 10.2217/fon-2022-0485
   Hurvitz SA, 2018, LANCET ONCOL, V19, P115, DOI 10.1016/S1470-2045(17)30716-7
   Hynes NE, 2005, NAT REV CANCER, V5, P341, DOI 10.1038/nrc1609
   Inaguma Y, 2014, GENE THER, V21, P575, DOI 10.1038/gt.2014.30
   Ingegnere T, 2019, FRONT IMMUNOL, V10, P0, DOI 10.3389/fimmu.2019.00957
   Isakoff SJ, 2011, J CLIN ONCOL, V29, P351, DOI 10.1200/JCO.2010.31.6679
   Iwata H, 2018, J CLIN ONCOL, V36, P0, DOI 10.1200/JCO.2018.36.15_suppl.2501
   Jäger M, 2009, CANCER RES, V69, P4270, DOI 10.1158/0008-5472.CAN-08-2861
   Jaguin M, 2013, CELL IMMUNOL, V281, P51, DOI 10.1016/j.cellimm.2013.01.010
   Jahchan NS, 2019, FRONT IMMUNOL, V10, P0, DOI 10.3389/fimmu.2019.01611
   Jamali A, 2020, FRONT IMMUNOL, V11, P0, DOI 10.3389/fimmu.2020.02028
   Jhaveri KL, 2022, J CLIN ONCOL, V40, P0
   Jiang ZF, 2019, J CLIN ONCOL, V37, P0, DOI 10.1200/JCO.2019.37.15_suppl.1001
   Junttila TT, 2009, CANCER CELL, V15, P429, DOI 10.1016/j.ccr.2009.03.020
   Kagoya Y, 2018, NAT MED, V24, P352, DOI 10.1038/nm.4478
   Kaneda MM, 2016, NATURE, V539, P437, DOI 10.1038/nature19834
   Kang JC, 2019, NAT BIOTECHNOL, V37, P523, DOI 10.1038/s41587-019-0073-7
   Karagiannis P, 2021, MOL CELLS, V44, P541, DOI 10.14348/molcells.2021.0078
   Khan M, 2020, FRONT ONCOL, V10, P0, DOI 10.3389/fonc.2020.576926
   Kiewe P, 2006, CLIN CANCER RES, V12, P3085, DOI 10.1158/1078-0432.CCR-05-2436
   Kim A, 2017, SCI REP-UK, V7, P0, DOI 10.1038/s41598-017-11905-7
   Kim HJ, 2012, ANTI-CANCER DRUG, V23, P288, DOI 10.1097/CAD.0b013e32834e7d9b
   Kim JY, 2019, INT J CANCER, V145, P1669, DOI 10.1002/ijc.32188
   Kim TM, 2018, CANCER RES TREAT, V50, P835, DOI 10.4143/crt.2017.303
   Klichinsky M, 2020, NAT BIOTECHNOL, V38, P947, DOI 10.1038/s41587-020-0462-y
   Klingemann H G, 1996, BIOL BLOOD MARROW TRANSPLANT, V2, P68
   Klingemann H, 2016, FRONT IMMUNOL, V7, P0, DOI 10.3389/fimmu.2016.00091
   Klingemann H, 2014, ONCOIMMUNOLOGY, V3, P0, DOI 10.4161/onci.28147
   Kloss S, 2017, HUM GENE THER, V28, P897, DOI 10.1089/hum.2017.157
   Knutson KL, 2002, CLIN CANCER RES, V8, P1014
   Ko BK, 2015, MOL ONCOL, V9, P398, DOI 10.1016/j.molonc.2014.09.007
   Koski GK, 2008, IMMUNOL REV, V222, P256, DOI 10.1111/j.1600-065X.2008.00617.x
   Koski GK, 2012, J IMMUNOTHER, V35, P54, DOI 10.1097/CJI.0b013e318235f512
   Kristensen VN, 2012, P NATL ACAD SCI USA, V109, P2802, DOI 10.1073/pnas.1108781108
   Krop IE, 2015, ANN ONCOL, V26, P113, DOI 10.1093/annonc/mdu486
   Krop IE, 2017, LANCET ONCOL, V18, P743, DOI 10.1016/S1470-2045(17)30313-3
   Krop IE, 2012, J CLIN ONCOL, V30, P3234, DOI 10.1200/JCO.2011.40.5902
   Kryczek I, 2006, J EXP MED, V203, P871, DOI 10.1084/jem.20050930
   Ku G, 2020, ANN ONCOL, V31, PS462, DOI 10.1016/j.annonc.2020.08.639
   Kulukian A, 2020, MOL CANCER THER, V19, P976, DOI 10.1158/1535-7163.MCT-19-0873
   Kurozumi S, 2019, SCI REP-UK, V9, P0, DOI 10.1038/s41598-019-52944-6
   Kwok G, 2016, HUM VACC IMMUNOTHER, V12, P2777, DOI 10.1080/21645515.2016.1199310
   Latif F, 2022, EXPERT REV ANTICANC, V22, P229, DOI 10.1080/14737140.2022.2023011
   Le Bars R, 2014, NAT COMMUN, V5, P0, DOI 10.1038/ncomms5121
   Le Joncour V, 2019, MOL CANCER THER, V18, P1721, DOI 10.1158/1535-7163.MCT-19-0207
   Lee MY, 2021, J IMMUNOTHER CANCER, V9, P0, DOI 10.1136/jitc-2020-002128
   Lemery SJ, 2017, CLIN CANCER RES, V23, P1882, DOI 10.1158/1078-0432.CCR-16-1354
   Lemmon MA, 2010, CELL, V141, P1117, DOI 10.1016/j.cell.2010.06.011
   Leone JP, 2015, EXP HEMATOL ONCOL, V4, P0, DOI 10.1186/s40164-015-0028-8
   Levine BL, 2017, MOL THER-METH CLIN D, V4, P92, DOI 10.1016/j.omtm.2016.12.006
   Li AF, 2016, AMB EXPRESS, V6, P0, DOI 10.1186/s13568-016-0201-4
   Li HZ, 2020, AM J CANCER RES, V10, P688
   Li Hu, 2021, ANTIB THER, V4, P175, DOI 10.1093/abt/tbab017
   Li LX, 2022, CHINESE MED J-PEKING, V135, P261, DOI 10.1097/CM9.0000000000001932
   Li PY, 2020, FRONT ONCOL, V10, P0, DOI 10.3389/fonc.2020.01143
   Li R, 2018, ONCOTARGETS THER, V11, P7089, DOI 10.2147/OTT.S184898
   Li X, 2017, EUR J PHARM SCI, V110, P51, DOI 10.1016/j.ejps.2017.01.021
   Liguori L, 2022, PHARMACEUTICS, V14, P0, DOI 10.3390/pharmaceutics14112442
   Limoni SK, 2019, APPL BIOCHEM BIOTECH, V187, P352, DOI 10.1007/s12010-018-2813-4
   Lin NU, 2020, J CLIN ONCOL, V38, P2610, DOI 10.1200/JCO.20.00775
   Lin NU, 2009, CLIN CANCER RES, V15, P1452, DOI 10.1158/1078-0432.CCR-08-1080
   Lindo L, 2021, FRONT IMMUNOL, V11, P0, DOI 10.3389/fimmu.2020.618387
   Liu EL, 2020, NEW ENGL J MED, V382, P545, DOI 10.1056/NEJMoa1910607
   Liu EL, 2015, BLOOD, V126, P0, DOI 10.1182/blood.V126.23.3091.3091
   Liu YH, 2020, J CLIN ONCOL, V38, P0
   Loftus RM, 2018, NAT COMMUN, V9, P0, DOI 10.1038/s41467-018-04719-2
   Loi S, 2019, LANCET ONCOL, V20, P371, DOI 10.1016/S1470-2045(18)30812-X
   Lollini PL, 2006, NAT REV CANCER, V6, P204, DOI 10.1038/nrc1815
   Luangwattananun P, 2021, BREAST CANCER RES TR, V186, P25, DOI 10.1007/s10549-020-06032-3
   Luanpitpong S, 2021, J IMMUNOL RES, V2021, P0, DOI 10.1155/2021/5562630
   Luen SJ, 2017, LANCET ONCOL, V18, P52, DOI 10.1016/s1470-2045(16)30631-3
   Luevano M, 2012, HUM IMMUNOL, V73, P248, DOI 10.1016/j.humimm.2011.12.015
   Lundberg E, 2019, NAT REV MOL CELL BIO, V20, P285, DOI 10.1038/s41580-018-0094-y
   Ma F, 2019, J CLIN ONCOL, V37, P0, DOI 10.1200/JCO.2019.37.15_suppl.1035
   Ma F, 2019, J CLIN ONCOL, V37, P2610, DOI 10.1200/JCO.19.00108
   Ma F, 2017, J CLIN ONCOL, V35, P3105, DOI 10.1200/JCO.2016.69.6179
   Ma S, 2019, INT J BIOL SCI, V15, P2548, DOI 10.7150/ijbs.34213
   Macpherson IR, 2019, BREAST CANCER RES, V22, P0, DOI 10.1186/s13058-019-1178-0
   Maggs L, 2021, FRONT NEUROSCI-SWITZ, V15, P0, DOI 10.3389/fnins.2021.662064
   Maher J, 2002, NAT BIOTECHNOL, V20, P70, DOI 10.1038/nbt0102-70
   Mamessier E, 2011, J CLIN INVEST, V121, P3609, DOI 10.1172/JCI45816
   Mamounas EP, 2021, ANN ONCOL, V32, P1005, DOI 10.1016/j.annonc.2021.04.011
   Mandó P, 2021, BREAST, V60, P15, DOI 10.1016/j.breast.2021.08.007
   Manich CS, 2021, ANN ONCOL, V32, PS1288, DOI 10.1016/j.annonc.2021.08.2088
   Mantovani A, 2002, TRENDS IMMUNOL, V23, P549, DOI 10.1016/S1471-4906(02)02302-5
   Mantovani A, 2018, NEW ENGL J MED, V379, P1777, DOI 10.1056/NEJMe1811699
   Marofi F, 2021, FRONT ONCOL, V11, P0, DOI 10.3389/fonc.2021.673276
   Martin M, 2017, LANCET ONCOL, V18, P1688, DOI 10.1016/S1470-2045(17)30717-9
   Martín-Antonio B, 2017, INT J MOL SCI, V18, P0, DOI 10.3390/ijms18091868
   Maude SL, 2014, CANCER J, V20, P119, DOI 10.1097/PPO.0000000000000035
   Maussang-Detaille D, 2017, CANCER RES, V77, P0, DOI 10.1158/1538-7445.AM2017-33
   McDonagh CF, 2012, MOL CANCER THER, V11, P582, DOI 10.1158/1535-7163.MCT-11-0820
   Mehrabadi AZ, 2022, BIOMED PHARMACOTHER, V146, P0, DOI 10.1016/j.biopha.2021.112512
   Melenhorst JJ, 2022, NATURE, V602, P503, DOI 10.1038/s41586-021-04390-6
   Mercogliano MF, 2017, CANCER RES, V77, P0, DOI 10.1158/1538-7445.AM2017-1195
   Mercogliano MF, 2017, CLIN CANCER RES, V23, P636, DOI 10.1158/1078-0432.CCR-16-0970
   Meric-Bernstam F, 2019, ANN ONCOL, V30, P167
   Meric-Bernstam F, 2022, LANCET ONCOL, V23, P1558, DOI 10.1016/S1470-2045(22)00621-0
   Meric-Bernstam F, 2021, J CLIN ONCOL, V39, P0, DOI 10.1200/JCO.2021.39.3_suppl.164
   Meric-Bernstam F, 2020, J CLIN ONCOL, V38, P0
   Miles D, 2021, ANN ONCOL, V32, P1245, DOI 10.1016/j.annonc.2021.06.024
   Mittal D, 2019, ONCOIMMUNOLOGY, V8, P0, DOI 10.1080/2162402X.2019.1648171
   Mittendorf EA, 2005, J AM COLL SURGEONS, V201, PS79, DOI 10.1016/j.jamcollsurg.2005.06.184
   Mo FZ, 2021, SIGNAL TRANSDUCT TAR, V6, P0, DOI 10.1038/s41392-021-00462-1
   Modi S, 2019, CANCER RES, V79, P0, DOI 10.1158/1538-7445.SABCS18-P6-17-02
   Modi S, 2022, NEW ENGL J MED, V387, P9, DOI 10.1056/NEJMoa2203690
   Modi S, 2021, CANCER RES, V81, P0, DOI 10.1158/1538-7445.SABCS20-PD3-06
   Modi S, 2020, J CLIN ONCOL, V38, P1887, DOI 10.1200/JCO.19.02318
   Modi S, 2020, NEW ENGL J MED, V382, P610, DOI 10.1056/NEJMoa1914510
   Montagna E, 2019, THER ADV MED ONCOL, V11, P0, DOI 10.1177/1758835919894105
   Montemurro F, 2017, CANCER RES, V77, P0, DOI 10.1158/1538-7445.SABCS16-P1-12-10
   Moreno C, 2022, BIOMEDICINES, V10, P0, DOI 10.3390/biomedicines10071493
   Morgan RA, 2010, MOL THER, V18, P843, DOI 10.1038/mt.2010.24
   Morrissey MA, 2018, ELIFE, V7, P0, DOI 10.7554/eLife.36688
   Müller S, 2020, FRONT IMMUNOL, V10, P0, DOI 10.3389/fimmu.2019.03123
   Mullard A, 2021, NAT REV DRUG DISCOV, V20, P332, DOI 10.1038/d41573-021-00063-1
   Mullard A, 2017, NAT REV DRUG DISCOV, V16, P669, DOI 10.1038/nrd.2017.196
   Murthy RK, 2020, NEW ENGL J MED, V382, P597, DOI 10.1056/NEJMoa1914609
   Murthy R, 2018, LANCET ONCOL, V19, P880, DOI 10.1016/S1470-2045(18)30256-0
   Nagy P, 2005, CANCER RES, V65, P473
   Nomura A, 2001, EXP HEMATOL, V29, P1169, DOI 10.1016/S0301-472X(01)00689-0
   Nordstrom JL, 2011, BREAST CANCER RES, V13, P0, DOI 10.1186/bcr3069
   OBrien KL, 2019, NAT REV IMMUNOL, V19, P282, DOI 10.1038/s41577-019-0139-2
   OBrien NA, 2022, MOL CANCER THER, V21, P751, DOI 10.1158/1535-7163.MCT-21-0847
   OCallaghan J, 2019, EUR J CLIN PHARMACOL, V75, P1, DOI 10.1007/s00228-018-2542-1
   Oberg HH, 2018, FRONT IMMUNOL, V9, P0, DOI 10.3389/fimmu.2018.00814
   Ochi T, 2019, EUR J CANCER, V118, P41, DOI 10.1016/j.ejca.2019.05.014
   Ogitani Y, 2016, CLIN CANCER RES, V22, P5097, DOI 10.1158/1078-0432.CCR-15-2822
   Ogitani Y, 2016, CANCER SCI, V107, P1039, DOI 10.1111/cas.12966
   Okamoto S, 2021, MOLECULES, V26, P0, DOI 10.3390/molecules26082232
   Oran B, 2012, HEMATOL-AM SOC HEMAT, V0, PP215, DOI 10.1182/asheducation-2012.1.215
   Pallerla S, 2021, INT J MOL SCI, V22, P0, DOI 10.3390/ijms22020779
   Pan K, 2022, J EXP CLIN CANC RES, V41, P0, DOI 10.1186/s13046-022-02327-z
   Park S, 2010, CANCER CELL, V18, P160, DOI 10.1016/j.ccr.2010.06.014
   Park SE, 2018, ONCOIMMUNOLOGY, V7, P0, DOI 10.1080/2162402X.2018.1466768
   Park YH, 2020, J CLIN ONCOL, V38, P0
   Park YH, 2018, INT J CANCER, V143, P3240, DOI 10.1002/ijc.31651
   Paust S, 2011, NAT IMMUNOL, V12, P500, DOI 10.1038/ni.2032
   Peddi PF, 2014, THER ADV MED ONCOL, V6, P202, DOI 10.1177/1758834014539183
   Pedroza-Pacheco I, 2013, CELL MOL IMMUNOL, V10, P222, DOI 10.1038/cmi.2013.2
   Peña CG, 2015, J CLIN INVEST, V125, P4063, DOI 10.1172/JCI82152
   Peng Z, 2021, CANCER COMMUN, V41, P1173, DOI 10.1002/cac2.12214
   Perez EA, 2017, J CLIN ONCOL, V35, P141, DOI 10.1200/JCO.2016.67.4887
   Perez EA, 2016, BREAST CANCER RES, V18, P0, DOI 10.1186/s13058-016-0773-6
   Perez EA, 2016, JAMA ONCOL, V2, P56, DOI 10.1001/jamaoncol.2015.3239
   Perez EA, 2014, J CLIN ONCOL, V32, P3744, DOI 10.1200/JCO.2014.55.5730
   Perez SA, 2002, CANCER IMMUNOL IMMUN, V50, P615, DOI 10.1007/s002620100225
   Petersen KE, 2014, ANAL BIOANAL CHEM, V406, P7855, DOI 10.1007/s00216-014-8040-0
   Petricevic B, 2013, J TRANSL MED, V11, P0, DOI 10.1186/1479-5876-11-307
   Phelan KW, 2018, CURR HEMATOL MALIG R, V13, P289, DOI 10.1007/s11899-018-0457-7
   Phinney DG, 2017, STEM CELLS, V35, P851, DOI 10.1002/stem.2575
   PIALI L, 1995, J EXP MED, V181, P811, DOI 10.1084/jem.181.2.811
   Piccart-Gebhart M, 2016, J CLIN ONCOL, V34, P1034, DOI 10.1200/JCO.2015.62.1797
   Pierini S, 2021, CANCER RES, V81, P0
   Pivot X, 2015, J CLIN ONCOL, V33, P1564, DOI 10.1200/JCO.2014.57.1794
   Poorebrahim M, 2021, CANCER GENE THER, V28, P581, DOI 10.1038/s41417-021-00307-7
   Priceman SJ, 2018, CLIN CANCER RES, V24, P95, DOI 10.1158/1078-0432.CCR-17-2041
   Proctor JR, 2022, CANCER CHEMOTH PHARM, V90, P399, DOI 10.1007/s00280-022-04471-x
   Qian BZ, 2011, NATURE, V475, P222, DOI 10.1038/nature10138
   Rabindran SK, 2004, CANCER RES, V64, P3958, DOI 10.1158/0008-5472.CAN-03-2868
   Rafiq S, 2020, NAT REV CLIN ONCOL, V17, P147, DOI 10.1038/s41571-019-0297-y
   Raponi S, 2011, LEUKEMIA LYMPHOMA, V52, P1098, DOI 10.3109/10428194.2011.559668
   Richards DA, 2014, J CLIN ONCOL, V32, P0, DOI 10.1200/jco.2014.32.15_suppl.651
   Rinnerthaler G, 2019, INT J MOL SCI, V20, P0, DOI 10.3390/ijms20051115
   Ríos-Luci C, 2020, CANCER LETT, V470, P161, DOI 10.1016/j.canlet.2019.11.026
   Ruiz IR, 2018, SCI TRANSL MED, V10, P0, DOI 10.1126/scitranslmed.aat1445
   Rizzo A, 2022, EXPERT OPIN INV DRUG, V31, P549, DOI 10.1080/13543784.2022.2008354
   Robichaux JP, 2020, CANCER CELL, V37, P420, DOI 10.1016/j.ccell.2020.03.003
   Rosenberg SA, 2004, NAT MED, V10, P909, DOI 10.1038/nm1100
   Royce M, 2022, CLIN CANCER RES, V28, P1487, DOI 10.1158/1078-0432.CCR-21-3247
   Rugo HS, 2023, J CLIN ONCOL, V41, P198, DOI 10.1200/JCO.21.02937
   Rugo HS, 2021, JAMA ONCOL, V7, P573, DOI 10.1001/jamaoncol.2020.7932
   Sabzevary-Ghahfarokhi M, 2018, CANCER BIOTHER RADIO, V33, P267, DOI 10.1089/cbr.2018.2449
   Saetersmoen ML, 2019, SEMIN IMMUNOPATHOL, V41, P59, DOI 10.1007/s00281-018-0721-x
   Salgado R, 2015, ANN ONCOL, V26, P259, DOI 10.1093/annonc/mdu450
   Sanford DE, 2013, CLIN CANCER RES, V19, P3404, DOI 10.1158/1078-0432.CCR-13-0525
   Saura C, 2020, J CLIN ONCOL, V38, P3138, DOI 10.1200/JCO.20.00147
   Saura C, 2018, J CLIN ONCOL, V36, P0, DOI 10.1200/JCO.2018.36.15_suppl.1014
   Saura C, 2014, J CLIN ONCOL, V32, P3626, DOI 10.1200/JCO.2014.56.3809
   Scaltriti M, 2009, ONCOGENE, V28, P803, DOI 10.1038/onc.2008.432
   Scheuer W, 2009, CANCER RES, V69, P9330, DOI 10.1158/0008-5472.CAN-08-4597
   SCHEUERMANN RH, 1995, LEUKEMIA LYMPHOMA, V18, P385, DOI 10.3109/10428199509059636
   Schmid MC, 2018, NAT COMMUN, V9, P0, DOI 10.1038/s41467-018-07387-4
   Schmidt CS, 2002, J IMMUNOL, V168, P5521, DOI 10.4049/jimmunol.168.11.5521
   Schönfeld K, 2015, MOL THER, V23, P330, DOI 10.1038/mt.2014.21
   Schram AM, 2022, CANCER DISCOV, V12, P1233, DOI 10.1158/2159-8290.CD-21-1119
   Schroeder RL, 2014, MOLECULES, V19, P15196, DOI 10.3390/molecules190915196
   Segovia-Mendoza M, 2015, AM J CANCER RES, V5, P2531
   Shang M, 2022, FRONT ONCOL, V11, P0, DOI 10.3389/fonc.2021.706606
   Shapouri-Moghaddam A, 2018, J CELL PHYSIOL, V233, P6425, DOI 10.1002/jcp.26429
   Sharma A, 2012, CANCER-AM CANCER SOC, V118, P4354, DOI 10.1002/cncr.26734
   Shi F, 2022, DRUG DELIV, V29, P1335, DOI 10.1080/10717544.2022.2069883
   Shi Y, 2015, J IMMUNOL, V194, P4379, DOI 10.4049/jimmunol.1402891
   Shoae-Hassani A, 2017, FRONT IMMUNOL, V8, P0, DOI 10.3389/fimmu.2017.01486
   Siddiqui T, 2022, ANN MED SURG, V82, P0, DOI 10.1016/j.amsu.2022.104665
   Silzle T, 2004, INT J CANCER, V108, P173, DOI 10.1002/ijc.11542
   Simmons C, 2022, THER ADV MED ONCOL, V14, P0, DOI 10.1177/17588359211066677
   Singha NC, 2015, MOL CANCER THER, V14, P523, DOI 10.1158/1535-7163.MCT-14-0580
   Skidmore L, 2020, MOL CANCER THER, V19, P1833, DOI 10.1158/1535-7163.MCT-19-1004
   SLAMON DJ, 1989, CANCER GENET CYTOGEN, V41, P219, DOI 10.1016/0165-4608(89)90255-0
   Slamon DJ, 2001, NEW ENGL J MED, V344, P783, DOI 10.1056/NEJM200103153441101
   SLAMON DJ, 1987, SCIENCE, V235, P177, DOI 10.1126/science.3798106
   Smyth LM, 2019, ANN ONCOL, V30, P10
   Spicer J, 2015, EUR J CANCER, V51, P137, DOI 10.1016/j.ejca.2014.11.003
   Srivastava S, 2015, TRENDS IMMUNOL, V36, P494, DOI 10.1016/j.it.2015.06.004
   Stagg J, 2011, P NATL ACAD SCI USA, V108, P7142, DOI 10.1073/pnas.1016569108
   Steed PM, 2003, SCIENCE, V301, P1895, DOI 10.1126/science.1081297
   STEIN M, 1992, J EXP MED, V176, P287, DOI 10.1084/jem.176.1.287
   Stewart R, 2015, CANCER IMMUNOL RES, V3, P1052, DOI 10.1158/2326-6066.CIR-14-0191
   Sun C, 2017, ONCOIMMUNOLOGY, V6, P0, DOI 10.1080/2162402X.2016.1264562
   Sung H, 2021, CA-CANCER J CLIN, V71, P209, DOI 10.3322/caac.21660
   Sung MS, 2018, CANCER RES, V78, P0, DOI 10.1158/1538-7445.AM2018-818
   Szöor A, 2020, CANCER LETT, V484, P1, DOI 10.1016/j.canlet.2020.04.008
   Tamura K, 2019, LANCET ONCOL, V20, P816, DOI 10.1016/S1470-2045(19)30097-X
   Tan A, 2010, INT J NANOMED, V5, P0, DOI 10.2147/IJN.S13402
   Tanaka H, 2003, EUR J HAEMATOL, V71, P29, DOI 10.1034/j.1600-0609.2003.00081.x
   Tanaka H, 2014, CANCER SCI, V105, P1040, DOI 10.1111/cas.12449
   Tanaka J, 2020, BLOOD REV, V44, P0, DOI 10.1016/j.blre.2020.100678
   Tanaka Y, 2018, SCI REP-UK, V8, P0, DOI 10.1038/s41598-017-18702-2
   Tang XM, 2019, CELL BIOSCI, V9, P0, DOI 10.1186/s13578-019-0314-y
   Teachey DT, 2013, BLOOD, V121, P5154, DOI 10.1182/blood-2013-02-485623
   Thakur A, 2021, FRONT IMMUNOL, V12, P0, DOI 10.3389/fimmu.2021.690437
   Thomas A, 2016, LANCET ONCOL, V17, PE254, DOI 10.1016/S1470-2045(16)30030-4
   Töpfer K, 2015, J IMMUNOL, V194, P3201, DOI 10.4049/jimmunol.1400330
   Tóth G, 2020, INT J MOL SCI, V21, P0, DOI 10.3390/ijms21031039
   Triantafyllidi E, 2022, BIOMEDICINES, V10, P0, DOI 10.3390/biomedicines10082045
   Triulzi T, 2019, ONCOIMMUNOLOGY, V8, P0, DOI 10.1080/2162402X.2018.1512942
   Tsao LC, 2019, JCI INSIGHT, V4, P0, DOI 10.1172/jci.insight.131882
   Turini M, 2014, ONCOTARGET, V5, P5304, DOI 10.18632/oncotarget.2093
   Upshaw JL, 2006, NAT IMMUNOL, V7, P524, DOI 10.1038/ni1325
   van der Lee MMC, 2015, MOL CANCER THER, V14, P692, DOI 10.1158/1535-7163.MCT-14-0881-T
   Van Herpen CM, 2015, EUR J CANCER, V51, PS65, DOI 10.1016/S0959-8049(16)30197-6
   Vanek O, 2022, ADV PROTEIN CHEM STR, V0, PP91, DOI 10.1016/bs.apcsb.2022.02.001
   Verma S, 2012, NEW ENGL J MED, V367, P1783, DOI 10.1056/NEJMoa1209124
   Viel S, 2016, SCI SIGNAL, V9, P0, DOI 10.1126/scisignal.aad1884
   Vivekanandhan S, 2022, CANCERS, V14, P0, DOI 10.3390/cancers14205115
   von Minckwitz G, 2019, NEW ENGL J MED, V380, P617, DOI 10.1056/NEJMoa1814017
   Vora SB, 2020, OPEN FORUM INFECT DI, V7, P0, DOI 10.1093/ofid/ofaa121
   Wahlgren J, 2012, NUCLEIC ACIDS RES, V40, P0, DOI 10.1093/nar/gks463
   Waks AG, 2022, J IMMUNOTHER CANCER, V10, P0, DOI 10.1136/jitc-2022-005119
   Waldmann TA, 2011, BLOOD, V117, P4787, DOI 10.1182/blood-2010-10-311456
   Wang CJ, 2020, BMC CANCER, V20, P0, DOI 10.1186/s12885-020-07143-2
   Wang JY, 2021, J CLIN ONCOL, V39, P0, DOI 10.1200/JCO.2021.39.15_suppl.1022
   Wang LCS, 2014, CANCER IMMUNOL RES, V2, P154, DOI 10.1158/2326-6066.CIR-13-0027
   Wang L, 2013, BREAST CANCER RES TR, V140, P273, DOI 10.1007/s10549-013-2626-7
   Wang M, 2022, CANCER RES?, V82, PP2, DOI 10.1158/1538-7445.SABCS21-P2-13-43
   Wang R, 2017, CELL MOL IMMUNOL, V14, P529, DOI 10.1038/cmi.2016.23
   Wang R, 2018, J CLIN ONCOL, V36, P0, DOI 10.1200/JCO.2018.36.15_suppl.e13005
   Wang XZ, 2021, TECHNOL CANCER RES T, V20, P0, DOI 10.1177/15330338211037812
   Wang Y, 2022, CANCERS, V14, P0, DOI 10.3390/cancers14143372
   Wei HD, 2017, ONCOTARGET, V8, P51037, DOI 10.18632/oncotarget.17558
   Wei J, 2018, CELL IMMUNOL, V331, P49, DOI 10.1016/j.cellimm.2018.05.004
   Weisel K, 2022, CLIN DRUG INVEST, V42, P29, DOI 10.1007/s40261-021-01100-y
   Weisser N, 2017, CANCER RES, V77, P0, DOI 10.1158/1538-7445.AM2017-31
   Weisser NE, 2021, CANCER RES, V81, P0
   Wermke M, 2018, J CLIN ONCOL, V36, P0, DOI 10.1200/JCO.2018.36.5_suppl.69
   Williams CG, 2022, GENOME MED, V14, P0, DOI 10.1186/s13073-022-01075-1
   Woodward N, 2019, CLIN BREAST CANCER, V19, P216, DOI 10.1016/j.clbc.2019.02.008
   Wortzman ME, 2013, IMMUNOL REV, V255, P125, DOI 10.1111/imr.12086
   Wu YZ, 2021, EXP HEMATOL ONCOL, V10, P0, DOI 10.1186/s40164-021-00250-1
   Wynn TA, 2016, IMMUNITY, V44, P450, DOI 10.1016/j.immuni.2016.02.015
   Xia WL, 2002, ONCOGENE, V21, P6255, DOI 10.1038/sj.onc.1205794
   Xu BH, 2020, CANCER RES, V80, P0, DOI 10.1158/1538-7445.SABCS19-PD4-06
   Xu SW, 2006, SURGERY, V140, P170, DOI 10.1016/j.surg.2006.03.006
   Xu SW, 2003, J IMMUNOL, V171, P2251, DOI 10.4049/jimmunol.171.5.2251
   Xu YX, 2019, J HEMATOL ONCOL, V12, P0, DOI 10.1186/s13045-019-0732-7
   Xu YY, 2021, GASTRIC CANCER, V24, P913, DOI 10.1007/s10120-021-01168-7
   Yagita M, 2000, LEUKEMIA, V14, P922, DOI 10.1038/sj.leu.2401769
   Yang L, 2017, J HEMATOL ONCOL, V10, P0, DOI 10.1186/s13045-017-0430-2
   Yang MJ, 2020, THERANOSTICS, V10, P7622, DOI 10.7150/thno.43991
   Yang YH, 2022, INT J BIOL SCI, V18, P2609, DOI 10.7150/ijbs.70120
   Yao XJ, 2015, BREAST CANCER RES TR, V153, P123, DOI 10.1007/s10549-015-3503-3
   Yarden Y, 2001, ONCOLOGY-BASEL, V61, P1, DOI 10.1159/000055396
   Yarden Y, 2001, NAT REV MOL CELL BIO, V2, P127, DOI 10.1038/35052073
   Yurkovetskiy A, 2017, CANCER RES, V77, P0, DOI 10.1158/1538-7445.AM2017-48
   Zah E, 2016, CANCER IMMUNOL RES, V4, P498, DOI 10.1158/2326-6066.CIR-15-0231
   Zhang CC, 2021, J IMMUNOTHER CANCER, V9, P0, DOI 10.1136/jitc-2021-002980
   Zhang C, 2017, FRONT IMMUNOL, V8, P0, DOI 10.3389/fimmu.2017.00533
   Zhang F, 2016, ONCOTARGET, V7, P52294, DOI 10.18632/oncotarget.10561
   Zhang HT, 2018, ONCOIMMUNOLOGY, V7, P0, DOI 10.1080/2162402X.2017.1300739
   Zhang J, 2022, CLIN CANCER RES, V28, P618, DOI 10.1158/1078-0432.CCR-21-2827
   Zhang J, 2022, CLIN CANCER RES, V28, P4212, DOI 10.1158/1078-0432.CCR-22-0456
   Zhang LS, 2022, BIOMARK RES, V10, P0, DOI 10.1186/s40364-022-00364-6
   Zhang PF, 2020, FASEB J, V34, P11185, DOI 10.1096/fj.202000080RR
   Zhang Q, 2018, J IMMUNOL RES, V2018, P0, DOI 10.1155/2018/4263520
   Zhang WL, 2019, BRIT J CANCER, V121, P837, DOI 10.1038/s41416-019-0578-3
   Zhao L, 2013, HEPATOLOGY, V57, P829, DOI 10.1002/hep.26094
   Zhao YL, 2019, IMMUNITY, V51, P1059, DOI 10.1016/j.immuni.2019.11.003
   Zhu H, 2019, METHODS MOL BIOL, V2048, P107, DOI 10.1007/978-1-4939-9728-2_12
   Zhu SY, 2022, FRONT IMMUNOL, V13, P0, DOI 10.3389/fimmu.2022.828386
NR 456
TC 54
Z9 55
U1 28
U2 54
PU MDPI
PI BASEL
PA ST ALBAN-ANLAGE 66, CH-4052 BASEL, SWITZERLAND
SN 
EI 2072-6694
J9 CANCERS
JI Cancers
PD APR 15
PY 2023
VL 15
IS 7
BP 
EP 
DI 10.3390/cancers15071987
PG 50
WC Oncology
SC Oncology
GA D5UE9
UT WOS:000969374700001
PM 37046648
DA 2025-03-16
ER

PT J
AU Narayan, P
   Dilawari, A
   Osgood, C
   Feng, Z
   Bloomquist, E
   Pierce, WF
   Jafri, S
   Kalavar, S
   Kondratovich, M
   Jha, P
   Ghosh, S
   Tang, SH
   Pazdur, R
   Beaver, JA
   Amiri-Kordestani, L
AF Narayan, Preeti
   Dilawari, Asma
   Osgood, Christy
   Feng, Zhou
   Bloomquist, Erik
   Pierce, William F.
   Jafri, Samina
   Kalavar, Shyam
   Kondratovich, Marina
   Jha, Prakash
   Ghosh, Soma
   Tang, Shenghui
   Pazdur, Richard
   Beaver, Julia A.
   Amiri-Kordestani, Laleh
TI US Food and Drug Administration Approval Summary: Fam-Trastuzumab Deruxtecan-nxki for Human Epidermal Growth Factor Receptor 2-Low Unresectable or Metastatic Breast Cancer
SO JOURNAL OF CLINICAL ONCOLOGY
LA English
DT Article
AB PURPOSEThe US Food and Drug Administration approved fam-trastuzumab deruxtecan-nxki (DS-8201a, T-DXd) for the treatment of adult patients with unresectable or metastatic human epidermal growth factor receptor 2 (HER2)-low (immunohistochemistry 1 + or immunohistochemistry 2+/in situ hybridization-) breast cancer who have received a prior chemotherapy in the metastatic setting or developed disease recurrence during or within 6 months of completing adjuvant chemotherapy.PATIENTS AND METHODSApproval was based on DESTINY-Breast04, a phase III, randomized, open-label, multicenter trial in patients with unresectable or metastatic HER2-low breast cancer, determined at a central laboratory. A total of 557 patients were randomly assigned (2:1) to receive either T-DXd 5.4 mg/kg intravenously once every 3 weeks (n = 373) or physicians' choice of chemotherapy (n = 184).RESULTSThe study met its primary efficacy end point of progression-free survival (PFS) by blinded independent central review assessment in the hormone receptor-positive (HR+) cohort (N = 494) with an estimated hazard ratio (HR) of 0.51(95% CI, 0.40 to 0.64; P < .0001). Key secondary end points were also met, including PFS in the intent-to-treat population with an HR of 0.50 (95% CI, 0.40 to 0.63; P < .0001), overall survival (OS) in the HR+ cohort with an HR of 0.64 (95% CI, 0.48 to 0.86; P = .0028) and OS in the intent-to-treat with an HR of 0.64 (95% CI, 0.49 to 0.84; P = .0010). The safety profile of T-DXd was consistent with previously approved indications, and no new safety signals were observed in this study population.CONCLUSIONThe approval of T-DXd in HER2-low metastatic breast cancer was based on statistically significant and clinically meaningful PFS and OS improvements observed in the DESTINY-Breast04 trial and represents the first approved therapy specifically for the treatment of HER2-low metastatic breast cancer.
C1 [Narayan, Preeti; Dilawari, Asma; Osgood, Christy; Feng, Zhou; Bloomquist, Erik; Pierce, William F.; Tang, Shenghui; Pazdur, Richard; Beaver, Julia A.; Amiri-Kordestani, Laleh] US FDA, Ctr Drug Evaluat & Res CDER, Silver Spring, MD USA.
   [Jafri, Samina; Kalavar, Shyam; Kondratovich, Marina; Jha, Prakash; Ghosh, Soma] US FDA, Ctr Devices & Radiol Hlth CDRH, Silver Spring, MD USA.
   [Pazdur, Richard; Beaver, Julia A.] US FDA, Oncol Ctr Excellence OCE, Silver Spring, MD USA.
   [Narayan, Preeti] US FDA, 10903 New Hampshire Ave, Silver Spring, MD 20993 USA.
C3 US Food & Drug Administration (FDA); US Food & Drug Administration (FDA); US Food & Drug Administration (FDA); US Food & Drug Administration (FDA)
RP Narayan, P (corresponding author), US FDA, 10903 New Hampshire Ave, Silver Spring, MD 20993 USA.
EM preeti.narayan@fda.hhs.gov
CR Arora S, 2022, CLIN CANCER RES, V28, P1072, DOI 10.1158/1078-0432.CCR-21-2600
   Burris HA, 2011, J CLIN ONCOL, V29, P398, DOI 10.1200/JCO.2010.29.5865
   Chen L, 2015, CANCER EPIDEM BIOMAR, V24, P1666, DOI 10.1158/1055-9965.EPI-15-0293
   Fehrenbacher L, 2020, J CLIN ONCOL, V38, P0, DOI 10.1200/JCO.19.01455
   Fernandez AI, 2022, JAMA ONCOL, V8, P0, DOI 10.1001/jamaoncol.2021.7239
   Marchiò C, 2021, SEMIN CANCER BIOL, V72, P123, DOI 10.1016/j.semcancer.2020.02.016
   Modi S, 2022, NEW ENGL J MED, V387, P9, DOI 10.1056/NEJMoa2203690
   Narayan P, 2021, CLIN CANCER RES, V27, P4478, DOI 10.1158/1078-0432.CCR-20-4557
   National Cancer Institute, 1900, EPIDEMIOLOGY, V0, P0
   Schettini F, 2021, NPJ BREAST CANCER, V7, P0, DOI 10.1038/s41523-020-00208-2
   Tarantino P, 2020, J CLIN ONCOL, V38, P1951, DOI 10.1200/JCO.19.02488
NR 18
TC 28
Z9 29
U1 5
U2 12
PU LIPPINCOTT WILLIAMS & WILKINS
PI PHILADELPHIA
PA TWO COMMERCE SQ, 2001 MARKET ST, PHILADELPHIA, PA 19103 USA
SN 0732-183X
EI 1527-7755
J9 J CLIN ONCOL
JI J. Clin. Oncol.
PD APR 10
PY 2023
VL 41
IS 11
BP 2108
EP +
DI 10.1200/JCO.22.02447
PG 10
WC Oncology
SC Oncology
GA N5GY2
UT WOS:001037306300022
PM 36780610
DA 2025-03-16
ER

PT J
AU Roy, AM
   Jiang, CC
   Perimbeti, S
   Deng, L
   Shapiro, CL
   Gandhi, S
AF Roy, Arya Mariam
   Jiang, Changchuan
   Perimbeti, Stuthi
   Deng, Lei
   Shapiro, Charles L.
   Gandhi, Shipra
TI Oncotype Dx Score, HER2 Low Expression, and Clinical Outcomes in Early-Stage Breast Cancer: A National Cancer Database Analysis
SO CANCERS
LA English
DT Article
DE HER2-low breast cancer; HER2-zero breast cancer; Oncotype Dx; hormone-positive breast cancer; hormone-negative breast cancer; anti-HER2 agents
ID chemotherapy; recommendations; proliferation; trastuzumab; impact
AB Background: The interaction between HER2-low expression, oncotype recurrence score (RS), and their influence on the prognosis of HR+/HER2- breast cancer (BC) is not very well studied. Methods: We conducted a retrospective cohort study of patients diagnosed with resectable HER2-low and HER2-zero BC from the National Cancer Database. The primary outcome was overall survival (OS), and the association of RS with the clinical outcomes in HR+/HER2- BC was analyzed as an exploratory endpoint. Results: The distribution of RS was comparable between HER2-low and HER2-zero groups; however, the RSs of HER2-low tumors were more likely to be 16-25. Women with HER2-low tumors had longer 5-year OS than women with HER2-zero tumors in the HR-negative (84.3% vs. 83.9%; p < 0.001, HR: 0.87 (0.84-0.90), p < 0.001) but not in the HR-positive group (94.0% vs. 94.0%; p = 0.38, HR: 0.97 (0.95-0.99), p = 0.01). The survival advantage was observed in patients who received adjuvant/neoadjuvant chemotherapy (p-interaction (chemo vs. no chemo) < 0.001). Among those who received adjuvant chemotherapy in the group with higher RSs (26-100), those with HER2-low BC had higher 5-year OS than HER2-zero BC. Conclusions: Resectable HER2-low BC had a better prognosis than HER2-zero BC. Among those who received adjuvant chemotherapy in the higher oncotype RS group, those with HER2-low tumors had better survival.
C1 [Roy, Arya Mariam; Jiang, Changchuan; Perimbeti, Stuthi; Deng, Lei; Gandhi, Shipra] Roswell Park Comprehens Canc Ctr, Dept Med, Buffalo, NY 14203 USA.
   [Shapiro, Charles L.] Icahn Sch Med Mt Sinai, Dept Med, Div Hematol & Med Oncol, New York, NY 10029 USA.
C3 Roswell Park Comprehensive Cancer Center; Icahn School of Medicine at Mount Sinai
RP Gandhi, S (corresponding author), Roswell Park Comprehens Canc Ctr, Dept Med, Buffalo, NY 14203 USA.
EM arya.roy@roswellpark.org; changchuan.jiang@roswellpark.org; stuthi.perimbeti@roswellpark.org; lei.deng@roswellpark.org; charles.shapiro@mssm.com; shipra.gandhi@roswellpark.org
FU National Center for Advancing Translational Sciences of the National Institutes of Health [KL2TR001413, UL1TR001412]; National Center for Advancing Translational Sciences of the National Institutes of Health [KL2TR001413, UL1TR001412]
CR Akrida I, 2022, MED ONCOL, V40, P0, DOI 10.1007/s12032-022-01876-9
   Amadori D, 1997, BREAST CANCER RES TR, V43, P7, DOI 10.1023/A:1005780107879
   Bao KKH, 2021, JAMA NETW OPEN, V4, P0, DOI 10.1001/jamanetworkopen.2021.33132
   Catalfamo K, 2023, J. CLIN. ONCOL, V41, Pe12602, DOI 10.1200/JCO.2023.41.16_suppl.e12602
   Chang J, 2000, CANCER-AM CANCER SOC, V89, P2145, DOI 10.1002/1097-0142(20001201)89:11<2145::AID-CNCR1>3.3.CO;2-J
   Dehghani Mehdi, 2020, ASIAN PAC J CANCER PREV, V21, P3027, DOI 10.31557/APJCP.2020.21.10.3027
   Denkert C, 2021, LANCET ONCOL, V22, P1151, DOI 10.1016/S1470-2045(21)00301-6
   Diéras V, 2022, CANCER RES, V82, P0, DOI 10.1158/1538-7445.SABCS21-PD8-02
   Eggemann H, 2015, ENDOCR-RELAT CANCER, V22, P725, DOI 10.1530/ERC-15-0335
   Fayanju OM, 2018, ANN SURG, V268, P591, DOI 10.1097/SLA.0000000000002953
   Fehrenbacher L, 2020, J CLIN ONCOL, V38, P0, DOI 10.1200/JCO.19.01455
   Fernandez AI, 2022, JAMA ONCOL, V8, P0, DOI 10.1001/jamaoncol.2021.7239
   Garutti M, 2022, CANCERS, V14, P0, DOI 10.3390/cancers14081898
   Gupta RK, 2022, CANCERS, V14, P0, DOI 10.3390/cancers14081856
   Hudis CA, 2007, NEW ENGL J MED, V357, P39, DOI 10.1056/NEJMra043186
   Jiang CC, 2022, NPJ BREAST CANCER, V8, P0, DOI 10.1038/s41523-022-00498-8
   Li YQ, 2022, FRONT ONCOL, V11, P0, DOI 10.3389/fonc.2021.774577
   Licata L, 2023, NPJ BREAST CANCER, V9, P0, DOI 10.1038/s41523-023-00559-6
   Miglietta F, 2022, NPJ BREAST CANCER, V8, P0, DOI 10.1038/s41523-022-00434-w
   Modi S, 2022, NEW ENGL J MED, V387, P9, DOI 10.1056/NEJMoa2203690
   Modi S, 2020, J CLIN ONCOL, V38, P1887, DOI 10.1200/JCO.19.02318
   Mutai R, 2021, BREAST, V60, P62, DOI 10.1016/j.breast.2021.08.016
   Nakada T, 2019, CHEM PHARM BULL, V67, P173, DOI 10.1248/cpb.c18-00744
   Peiffer DS, 2023, JAMA ONCOL, V9, P500, DOI 10.1001/jamaoncol.2022.7476
   Puglisi F, 2021, NPJ BREAST CANCER, V7, P0, DOI 10.1038/s41523-021-00286-w
   Roy AM, 2023, CANCER-AM CANCER SOC, V129, P2773, DOI 10.1002/cncr.34904
   Rusthoven CG, 2016, ANN ONCOL, V27, P818, DOI 10.1093/annonc/mdw046
   Saura C, 2018, J CLIN ONCOL, V36, P0, DOI 10.1200/JCO.2018.36.15_suppl.1014
   Schettini F, 2021, NPJ BREAST CANCER, V7, P0, DOI 10.1038/s41523-020-00208-2
   Shang JY, 2023, FRONT ONCOL, V13, P0, DOI 10.3389/fonc.2023.1086480
   Sparano JA, 2018, NEW ENGL J MED, V379, P111, DOI 10.1056/NEJMoa1804710
   Tarantino P, 2022, JAMA ONCOL, V8, P1177, DOI 10.1001/jamaoncol.2022.2286
   Tarantino P, 2020, J CLIN ONCOL, V38, P1951, DOI 10.1200/JCO.19.02488
   von Minckwitz G, 2019, NEW ENGL J MED, V380, P617, DOI 10.1056/NEJMoa1814017
   von Minckwitz G, 2017, NEW ENGL J MED, V377, P122, DOI 10.1056/NEJMoa1703643
   von Minckwitz G, 2012, J CLIN ONCOL, V30, P1796, DOI 10.1200/JCO.2011.38.8595
   Wolff AC, 2018, J CLIN ONCOL, V36, P2105, DOI 10.5858/arpa.2018-0902-SA
   Wolff AC, 2013, J CLIN ONCOL, V31, P3997, DOI 10.1200/JCO.2013.50.9984
   Won HS, 2022, BREAST CANCER RES, V24, P0, DOI 10.1186/s13058-022-01519-x
   Zeidman M, 2020, BREAST CANCER RES TR, V184, P203, DOI 10.1007/s10549-020-05809-w
   Zhang HN, 2022, MODERN PATHOL, V35, P1075, DOI 10.1038/s41379-022-01019-5
NR 43
TC 7
Z9 7
U1 0
U2 0
PU MDPI
PI BASEL
PA ST ALBAN-ANLAGE 66, CH-4052 BASEL, SWITZERLAND
SN 
EI 2072-6694
J9 CANCERS
JI Cancers
PD SEP 15
PY 2023
VL 15
IS 17
BP 
EP 
DI 10.3390/cancers15174264
PG 19
WC Oncology
SC Oncology
GA R4LS9
UT WOS:001064083900001
PM 37686540
DA 2025-03-16
ER

PT J
AU You, SH
   Gong, CC
   Li, Y
   Xie, YZ
   Li, YM
   Zhao, YN
   Wang, BY
AF You, Shuhui
   Gong, Chengcheng
   Li, Yi
   Xie, Yizhao
   Li, Yumeng
   Zhao, Yannan
   Wang, Biyun
TI Clinicopathological characteristics, evolution, treatment pattern and outcomes of hormone-receptor-positive/HER2-low metastatic breast cancer
SO FRONTIERS IN ENDOCRINOLOGY
LA English
DT Article
DE hormone receptor-positive; HER2-low; metastatic breast cancer; endocrine therapy; chemotherapy; evolution; prognosis
ID her2-low; expression
AB ObjectiveDespite the promising efficacy of the novel antibody-drug conjugate trastuzumab deruxtecan in treating Hormone Receptor (HoR)-positive/Human Epidermal Growth Factor Receptor 2 (HER2)-low metastatic breast cancer (MBC), its categorization as a distinct entity remains disputed, as does the divergence in its endocrine and chemotherapy outcomes. This study aimed to elucidate the clinical characteristics, primary/metastatic lesion HER2 expression, and treatment outcomes of HoR-positive/HER2-low patients.MethodsWe included HoR-positive/HER2-negative MBC patients who underwent 1st and 2nd line endocrine treatment from July 2010 to October 2022 at the Fudan University Shanghai Cancer Center, comparing the clinical pathological characteristics, HER2 expression in primary/metastatic lesions, treatment, and therapeutic effects of the HER2-low and HER2-zero groups.ResultsAmong the 458 HoR-positive/HER2-negative MBC patients, 54.37% (249/458) were HER2-low. The HER2-low group and the HER2-zero group had similar clinical pathological characteristics and similar progression-free survival (PFS) of 1st and 2nd line endocrine treatment (median PFS: 8.05 months vs 10.12 months, p=0.114, HR 1.257, 95% CI 0.771 to 1.028). The PFS of the HER2-low and HER2-zero groups was also similar, treated with different endocrine drugs (including aromatase inhibitors, tamoxifen/toremifene, fulvestrant, palbociclib, and everolimus). However, the HER2-low group had significantly shorter PFS during 1st and 2nd line chemotherapy compared to the HER2-zero group (median PFS: 8.64 vs 9.03 months, p=0.027, HR 0.841, 95% CI 0.721-0.980). Additionally, 41.18% (63/153) of patients exhibited a change in HER2 expression between primary and metastatic lesions. Notably, patients whose HER2 status changed from zero to low expression had significantly prolonged PFS during chemotherapy compared to those who maintained low HER2 expression (median PFS: 14.29 vs 11.27 months, p=0.048, HR 0.597, 95% CI 0.358-0.996).ConclusionIn HoR-positive MBC, patients with low and zero HER2 expression have similar clinical characteristics and respond similarly to endocrine treatment, but the chemotherapy effect is worse in the HER2-low patients. Moreover, the transformation of HER2 status from primary to metastatic lesions may have potential influence on chemotherapy outcomes. Therefore, the expression and heterogeneity of HER2 should be considered in clinical decisions.
C1 [You, Shuhui; Gong, Chengcheng; Li, Yumeng; Zhao, Yannan; Wang, Biyun] Fudan Univ, Shanghai Canc Ctr, Dept Breast & Urol Med Oncol, Shanghai, Peoples R China.
   [You, Shuhui; Gong, Chengcheng; Li, Yumeng; Zhao, Yannan; Wang, Biyun] Fudan Univ, Shanghai Med Coll, Dept Oncol, Shanghai, Peoples R China.
   [Li, Yi] South China Univ Technol, Coll Med, Guangzhou Peoples Hosp 1, Div Hematol & Oncol,Dept Geriatr,Affiliated Hosp 2, Guangzhou, Guangdong, Peoples R China.
   [Xie, Yizhao] Fudan Univ, Dept Med Oncol, Zhongshan Hosp, Shanghai, Peoples R China.
C3 Fudan University; Fudan University; South China University of Technology; Fudan University
RP Zhao, YN; Wang, BY (corresponding author), Fudan Univ, Shanghai Canc Ctr, Dept Breast & Urol Med Oncol, Shanghai, Peoples R China.; Zhao, YN; Wang, BY (corresponding author), Fudan Univ, Shanghai Med Coll, Dept Oncol, Shanghai, Peoples R China.
EM 215693631@qq.com; wangbiyun0107@hotmail.com
FU The authors declare financial support was received for the research, authorship, and/or publication of this article. This work was supported by grants from National Natural Science Foundation of China (82373340), "Soaring" Program of the Shanghai Anti-Canc [82373340]; National Natural Science Foundation of China [SACA-AX202209]; Soaring" Program of the Shanghai Anti-Cancer Association [KC2022-ZZ-0091-4]; Beijing Science and Technology Innovation Medical Development Foundation [Y-pierrefabre202102-0002]; CSCO-Pierre Fabre Oncology Research Foundation [82102722]; National Youth Science Fund Project of National Natural Science Foundation of China [2021-2023, ZDXK202103]; Guangzhou Key Discipline of Medicine
CR Agostinetto E, 2021, CANCERS, V13, P0, DOI 10.3390/cancers13112824
   Arnold M, 2022, BREAST, V66, P15, DOI 10.1016/j.breast.2022.08.010
   Arpino G, 2004, CLIN CANCER RES, V10, P5670, DOI 10.1158/1078-0432.CCR-04-0110
   Bao KKH, 2021, JAMA NETW OPEN, V4, P0, DOI 10.1001/jamanetworkopen.2021.33132
   Cardoso F, 2020, ANN ONCOL, V31, P1623, DOI 10.1016/j.annonc.2020.09.010
   Cardoso F, 2018, ANN ONCOL, V29, P1634, DOI 10.1093/annonc/mdy192
   de Nonneville A, 2022, EUR J CANCER, V176, P181, DOI 10.1016/j.ejca.2022.09.017
   Denkert C, 2021, LANCET ONCOL, V22, P1151, DOI 10.1016/S1470-2045(21)00301-6
   Fernandez AI, 2022, JAMA ONCOL, V8, P0, DOI 10.1001/jamaoncol.2021.7239
   Geukens T, 2023, EUR J CANCER, V188, P152, DOI 10.1016/j.ejca.2023.04.026
   Hein A, 2021, EUR J CANCER, V155, P1, DOI 10.1016/j.ejca.2021.06.033
   Horisawa N, 2022, BREAST CANCER-TOKYO, V29, P234, DOI 10.1007/s12282-021-01303-3
   Jacot W, 2021, CANCERS, V13, P0, DOI 10.3390/cancers13236059
   Li YQ, 2022, FRONT ONCOL, V11, P0, DOI 10.3389/fonc.2021.774577
   Lopez-Tarruella S, 2007, CLIN CANCER RES, V13, P6921, DOI 10.1158/1078-0432.CCR-07-1399
   Miglietta F, 2022, NPJ BREAST CANCER, V8, P0, DOI 10.1038/s41523-022-00434-w
   Miglietta F, 2021, NPJ BREAST CANCER, V7, P0, DOI 10.1038/s41523-021-00343-4
   Modi S, 2022, NEW ENGL J MED, V387, P9, DOI 10.1056/NEJMoa2203690
   Mouabbi JA, 2022, NPJ BREAST CANCER, V8, P0, DOI 10.1038/s41523-022-00499-7
   Mutai R, 2021, BREAST, V60, P62, DOI 10.1016/j.breast.2021.08.016
   Osborne CK, 2011, ANNU REV MED, V62, P233, DOI 10.1146/annurev-med-070909-182917
   Prat A, 2022, JAMA ONCOL, V8, P1676, DOI 10.1001/jamaoncol.2022.4175
   Schettini F, 2021, NPJ BREAST CANCER, V7, P0, DOI 10.1038/s41523-020-00208-2
   Shao YB, 2022, ANN SURG ONCOL, V29, P8026, DOI 10.1245/s10434-022-12369-4
   Siegel RL, 2022, CA-CANCER J CLIN, V72, P7, DOI 10.3322/caac.21708
   Tarantino P, 2022, JAMA ONCOL, V8, P1177, DOI 10.1001/jamaoncol.2022.2286
   Tarantino P, 2022, EUR J CANCER, V163, P35, DOI 10.1016/j.ejca.2021.12.022
   Tarantino P, 2020, J CLIN ONCOL, V38, P1951, DOI 10.1200/JCO.19.02488
   Viale G, 2023, ESMO OPEN, V8, P0, DOI 10.1016/j.esmoop.2023.101615
   Wolff AC, 2018, ARCH PATHOL LAB MED, V142, P1364, DOI 10.5858/arpa.2018-0902-SA
   Wolff AC, 2013, J CLIN ONCOL, V31, P3997, DOI 10.1200/JCO.2013.50.9984
   Xu HC, 2022, FRONT ONCOL, V12, P0, DOI 10.3389/fonc.2022.906011
   Zattarin E, 2023, NPJ BREAST CANCER, V9, P0, DOI 10.1038/s41523-023-00534-1
NR 33
TC 3
Z9 3
U1 0
U2 2
PU FRONTIERS MEDIA SA
PI LAUSANNE
PA AVENUE DU TRIBUNAL FEDERAL 34, LAUSANNE, CH-1015, SWITZERLAND
SN 1664-2392
EI 
J9 FRONT ENDOCRINOL
JI Front. Endocrinol.
PD OCT 10
PY 2023
VL 14
IS 
BP 
EP 
DI 10.3389/fendo.2023.1270453
PG 15
WC Endocrinology & Metabolism
SC Endocrinology & Metabolism
GA U9IN1
UT WOS:001087868300001
PM 37881502
DA 2025-03-16
ER

PT J
AU Yang, CR
   Brezden-Masley, C
   Joy, AA
   Sehdev, S
   Modi, S
   Simmons, C
   Henning, JW
AF Yang, Charlie
   Brezden-Masley, Christine
   Joy, Anil Abraham
   Sehdev, Sandeep
   Modi, Shanu
   Simmons, Christine
   Henning, Jan-Willem
TI Targeting HER2-low in metastatic breast cancer: an evolving treatment paradigm
SO THERAPEUTIC ADVANCES IN MEDICAL ONCOLOGY
LA English
DT Review
DE chemotherapy; HER2-low; HER2-targeted therapy; metastatic breast cancer; sacituzumab govitecan; trastuzumab deruxtecan; treatment sequencing
ID sacituzumab govitecan sg; phase-ii; trastuzumab emtansine; open-label; physicians choice; patients pts; survival; efficacy; anthracycline; pertuzumab
AB The results of the Phase III DESTINY-Breast04 trial of trastuzumab deruxtecan (T-DXd) are leading to a shift in both the classification and treatment of human epidermal growth factor receptor 2 (HER2)-negative metastatic breast cancer. In this trial, T-DXd was associated with a substantial survival benefit among patients with hormone receptor-positive and hormone receptor-negative disease and low expression of HER2, a biomarker previously considered unactionable in this treatment setting. Herein, we discuss the evolving therapeutic pathway for HER2-low disease, ongoing clinical trials, and the potential challenges and evidence gaps arising with treatment of this patient population.
C1 [Yang, Charlie] Univ Calgary, Tom Baker Canc Ctr, 1331 29 St NW, Calgary, AB T2N 4N2, Canada.
   [Brezden-Masley, Christine] Univ Toronto, Mt Sinai Hosp, Sinai Hlth Syst, Toronto, ON, Canada.
   [Joy, Anil Abraham] Univ Alberta, Cross Canc Inst, Edmonton, AB, Canada.
   [Sehdev, Sandeep] Ottawa Hosp, Canc Ctr, Ottawa, ON, Canada.
   [Modi, Shanu] Mem Sloan Kettering Canc Ctr, New York, NY USA.
   [Simmons, Christine] Univ British Columbia, Vancouver Ctr, BC Canc Agcy, Vancouver, BC, Canada.
   [Henning, Jan-Willem] Univ Calgary, Tom Baker Canc Ctr, Calgary, AB, Canada.
C3 University of Calgary; Tom Baker Cancer Clinic; University of Toronto; Sinai Health System Toronto; Lunenfeld Tanenbaum Research Institute; University of Alberta; University of Ottawa; Ottawa Hospital Research Institute; Memorial Sloan Kettering Cancer Center; British Columbia Cancer Agency; University of British Columbia; University of Calgary; Tom Baker Cancer Clinic
RP Yang, CR (corresponding author), Univ Calgary, Tom Baker Canc Ctr, 1331 29 St NW, Calgary, AB T2N 4N2, Canada.
EM charlie.yang@albertahealthservices.ca
CR Amiri-Kordestani L, 2014, CLIN CANCER RES, V20, P4436, DOI 10.1158/1078-0432.CCR-14-0012
   Andre F, 2022, J CLIN ONCOL, V40, P0
   André F, 2019, NEW ENGL J MED, V380, P1929, DOI 10.1056/NEJMoa1813904
   [Anonymous], 2023, NCCN CLINICAL PRACTICE GUIDELINES IN ONCOLOGY: SURVIVORSHIP, V0, P0
   [Anonymous], 2022, ASCO 2022, V0, P0
   Bardia A, 2021, NEW ENGL J MED, V384, P1529, DOI 10.1056/NEJMoa2028485
   Bardia A, 2021, CANCER RES, V81, P0, DOI 10.1158/1538-7445.Sabcs20-ot-03-09
   Batista MV, 2022, CANCER RES, V82, P0, DOI 10.1158/1538-7445.SABCS21-PD4-06
   BC Cancer, 2017, 6 9 MET BREAST CANC, V0, P0
   Bidard FC, 2022, J CLIN ONCOL, V40, P3246, DOI 10.1200/JCO.22.00338
   Bonotto M, 2015, ONCOLOGIST, V20, P719, DOI 10.1634/theoncologist.2015-0002
   Bredin P, 2020, SEMIN ONCOL, V47, P259, DOI 10.1053/j.seminoncol.2020.07.008
   Bryan S, 2018, HEALTH REP, V29, P21
   Burris HA, 2011, J CLIN ONCOL, V29, P398, DOI 10.1200/JCO.2010.29.5865
   Canadian Cancer Society, 2022, SURV STAT BREAST CAN, V0, P0
   Collins DM, 2019, CANCERS, V11, P0, DOI 10.3390/cancers11030394
   Cortés J, 2022, NEW ENGL J MED, V386, P1143, DOI 10.1056/NEJMoa2115022
   Cortes J, 2011, LANCET, V377, P914, DOI 10.1016/S0140-6736(11)60070-6
   Cronin KA, 2010, CANCER INVEST, V28, P963, DOI 10.3109/07357907.2010.496759
   Dieras V, 2022, CANCER RES, V82, P0
   Fehrenbacher L, 2020, J CLIN ONCOL, V38, P0, DOI 10.1200/JCO.19.01455
   Fernandez AI, 2022, JAMA ONCOL, V8, P0, DOI 10.1001/jamaoncol.2021.7239
   Gennari A, 2021, ANN ONCOL, V32, P1475, DOI 10.1016/j.annonc.2021.09.019
   Gianni L, 2022, NPJ BREAST CANCER, V8, P0, DOI 10.1038/s41523-021-00377-8
   Gianni L, 2010, J CLIN ONCOL, V28, P1131, DOI 10.1200/JCO.2009.24.1661
   Giuliani S, 2016, VIRCHOWS ARCH, V469, P45, DOI 10.1007/s00428-016-1940-y
   Hackshaw MD, 2020, BREAST CANCER RES TR, V183, P23, DOI 10.1007/s10549-020-05754-8
   Hamilton E, 2021, CANCER RES, V81, P0
   Hickerson A, 2019, J CLIN ONCOL, V37, P0, DOI 10.1200/JCO.2019.37.8_suppl.1
   Hicks DG, 2018, BMC CANCER, V18, P0, DOI 10.1186/s12885-018-5172-1
   Hortobagyi GN, 2022, NEW ENGL J MED, V386, P942, DOI 10.1056/NEJMoa2114663
   Hurvitz S, 2022, SAN ANT BREAST CANC, V0, P0
   Hurvitz SA, 2022, ANN ONCOL, V33, P0
   Jhaveri K, 2021, CANCER RES, V81, P0
   Kaufman PA, 2015, J CLIN ONCOL, V33, P594, DOI 10.1200/JCO.2013.52.4892
   Krop I, 2022, SAN ANT BREAST CANC, V0, P0
   Krop IE, 2012, J CLIN ONCOL, V30, P3234, DOI 10.1200/JCO.2011.40.5902
   Lal P, 2004, AM J CLIN PATHOL, V121, P631, DOI 10.1309/VE7862V2646BR6EX
   Matikas A, 2022, BREAST CARE, V17, P264, DOI 10.1159/000519729
   Metzger O, 2019, J CLIN ONCOL, V37, P0, DOI 10.1200/JCO.2019.37.15_suppl.502
   Modi S, 2022, NEW ENGL J MED, V387, P9, DOI 10.1056/NEJMoa2203690
   Modi S, 2020, J CLIN ONCOL, V38, P1887, DOI 10.1200/JCO.19.02318
   Modi S, 2020, NEW ENGL J MED, V382, P610, DOI 10.1056/NEJMoa1914510
   Moutafi M, 2022, LAB INVEST, V102, P1101, DOI 10.1038/s41374-022-00804-9
   Narod S, 2017, NEW ENGL J MED, V377, P1792, DOI 10.1056/NEJMc1711644
   NIH, 2022, DS5204A PEMBR PART L, V0, P0
   NIH, 2022, STUD RC48 ADC TREATM, V0, P0
   NIH, 2022, PHAS 2 STUD MON ANT, V0, P0
   NIH, 2022, REAL WORLD DAT CLIN, V0, P0
   NIH, 2022, STUD REAL WORLD EV P, V0, P0
   NIH, 2022, FUD U SHANGH CANC CT, V0, P0
   NIH, 2022, STUD MRG002 TREATM P, V0, P0
   NIH, 2022, DS 8201A TREATM ABC, V0, P0
   NIH, 2022, TRAST DER AL COMB AN, V0, P0
   NIH, 2022, PHAS 2 NEOADJ PYR CO, V0, P0
   NIH, 2022, PHAS 1B STUD T DXD C, V0, P0
   NIH, 2022, PREC THER REFR HER2, V0, P0
   NIH, 2022, THER CANC VACC AST 3, V0, P0
   NIH, 2023, DIS VED RC48 COMB PE, V0, P0
   Ocaña A, 2020, BREAST CANCER RES, V22, P0, DOI 10.1186/s13058-020-1252-7
   Ogitani Y, 2016, CLIN CANCER RES, V22, P5097, DOI 10.1158/1078-0432.CCR-15-2822
   Ogitani Y, 2016, CANCER SCI, V107, P1039, DOI 10.1111/cas.12966
   Pegram MD, 2014, J CLIN ONCOL, V32, P0, DOI 10.1200/jco.2014.32.15_suppl.tps671
   Perez EA, 2007, J CLIN ONCOL, V25, P3407, DOI 10.1200/JCO.2006.09.3849
   Perez-Garcia J, 2022, SAN ANTONIO BREAST C, V0, P0
   Pérez-García JM, 2023, NEURO-ONCOLOGY, V25, P157, DOI 10.1093/neuonc/noac144
   Pistilli B, 2020, J CLIN ONCOL, V38, P0
   Powell CA, 2022, ESMO OPEN, V7, P0, DOI 10.1016/j.esmoop.2022.100554
   PRESS MF, 1990, ONCOGENE, V5, P953
   Rugo HS, 2022, ANN ONCOL, V33, PS1386, DOI 10.1016/j.annonc.2022.08.012
   Rugo HS, 2022, ESMO OPEN, V7, P0, DOI 10.1016/j.esmoop.2022.100553
   Rugo HS, 2022, J CLIN ONCOL, V40, P3365, DOI 10.1200/JCO.22.01002
   Savard MF, 2022, CURR ONCOL, V29, P383, DOI 10.3390/curroncol29010034
   Schettini F, 2021, NPJ BREAST CANCER, V7, P0, DOI 10.1038/s41523-020-00208-2
   Schmid P, 2022, ANN ONCOL, V33, PS635, DOI 10.1016/j.annonc.2022.07.253
   Schmid P, 2021, J CLIN ONCOL, V39, P0, DOI 10.1200/JCO.2021.39.15_suppl.1023
   Seung SJ, 2020, CURR ONCOL, V27, P0
   Slamon DJ, 2001, NEW ENGL J MED, V344, P783, DOI 10.1056/NEJM200103153441101
   Spitzmuller A, 2022, SAN ANTONIO BREAST C, V0, P0
   Sung H, 2021, CA-CANCER J CLIN, V71, P209, DOI 10.3322/caac.21660
   Swain SM, 2022, CANCER TREAT REV, V106, P0, DOI 10.1016/j.ctrv.2022.102378
   Swain SM, 2020, LANCET ONCOL, V21, P519, DOI 10.1016/S1470-2045(19)30863-0
   Swain SM, 2015, NEW ENGL J MED, V372, P724, DOI 10.1056/NEJMoa1413513
   Tarantino P, 2022, CANCER DISCOV, V12, P2026, DOI 10.1158/2159-8290.CD-22-0703
   Tarantino P, 2020, J CLIN ONCOL, V38, P1951, DOI 10.1200/JCO.19.02488
   Tung NM, 2020, J CLIN ONCOL, V38, P4274, DOI 10.1200/JCO.20.02151
   Viale G, 2022, SAN ANTONIO BREAST C, V0, P0
   Viale G, 2022, J CLIN ONCOL, V40, P0
   Wang R, 2019, BMC CANCER, V19, P0, DOI 10.1186/s12885-019-6311-z
   Wolff AC, 2018, ARCH PATHOL LAB MED, V142, P1364, DOI 10.5858/arpa.2018-0902-SA
   Won HS, 2022, BREAST CANCER RES, V24, P0, DOI 10.1186/s13058-022-01519-x
   Wu S, 2023, MODERN PATHOL, V36, P0, DOI 10.1016/j.modpat.2022.100054
   Yazaki S, 2017, ANN ONCOL, V28, P0
   Yin O, 2021, CLIN PHARMACOL THER, V110, P986, DOI 10.1002/cpt.2291
   Zoppoli G, 2017, J TRANSL MED, V15, P0, DOI 10.1186/s12967-017-1195-7
NR 95
TC 7
Z9 7
U1 0
U2 5
PU SAGE PUBLICATIONS LTD
PI LONDON
PA 1 OLIVERS YARD, 55 CITY ROAD, LONDON EC1Y 1SP, ENGLAND
SN 1758-8340
EI 1758-8359
J9 THER ADV MED ONCOL
JI Ther. Adv. Med. Oncol.
PD JUN 15
PY 2023
VL 15
IS 
BP 
EP 
DI 10.1177/17588359231175440
PG 19
WC Oncology
SC Oncology
GA I6HA6
UT WOS:001003763000001
PM 37323186
DA 2025-03-16
ER

PT J
AU Marchiò, C
   Criscitiello, C
   Scatena, C
   Santinelli, A
   Graziano, P
   Malapelle, U
   Cursano, G
   Venetis, K
   Fanelli, GN
   Pepe, F
   Berrino, E
   De Angelis, C
   Perrone, G
   Curigliano, G
   Fusco, N
AF Marchio, Caterina
   Criscitiello, Carmen
   Scatena, Cristian
   Santinelli, Alfredo
   Graziano, Paolo
   Malapelle, Umberto
   Cursano, Giulia
   Venetis, Konstantinos
   Fanelli, Giuseppe Nicolo
   Pepe, Francesco
   Berrino, Enrico
   De Angelis, Carmine
   Perrone, Giuseppe
   Curigliano, Giuseppe
   Fusco, Nicola
TI Think "HER2" different: integrative diagnostic approaches for HER2-low breast cancer
SO PATHOLOGICA
LA English
DT Review
DE HER2-low; breast cancer; pathology; testing methods; liquid biopsy; Artificial Intelligence
ID polymerase-chain-reaction; in-situ hybridization; time; recommendations; expression; pathology; society; pcr
AB This work explores the complex field of HER2 testing in the HER2-low breast cancer era, with a focus on methodological aspects. We aim to propose clear positions to scientific societies, institutions, pathologists, and oncologists to guide and shape the appropriate diagnostic strategies for HER2-low breast cancer. The fundamental question at hand is whether the necessary tools to effectively translate our knowledge about HER2 into practical diagnostic schemes for the lower spectrum of expression are available. Our investigation is centered on the significance of distinguishing between an immunohistochemistry (IHC) score 0 and score 1+ in light of the clinical implications now apparent, as patients with HER2-low breast cancer become eligible for trastuzumab-deruxtecan treatment. Furthermore, we discuss the definition of HER2-low beyond its conventional boundaries and assess the reliability of established diagnostic procedures designed at a time when therapeutic perspectives were non-existent for these cases. In this regard, we examine potential complementary technologies, such as gene expression analysis and liquid biopsy. Ultimately, we consider the potential role of artificial intelligence (AI) in the field of digital pathology and its integration into HER2 testing, with a particular emphasis on its application in the context of HER2-low breast cancer.
C1 [Marchio, Caterina] FPO IRCCS, Candiolo Canc Inst, Div Pathol, Candiolo, Italy.
   [Marchio, Caterina] Univ Turin, Dept Med Sci, Turin, Italy.
   [Criscitiello, Carmen; Curigliano, Giuseppe] European Inst Oncol, IRCCS, Div Early Drug Dev Innovat Therapy, IEO, Milan, Italy.
   [Criscitiello, Carmen; Curigliano, Giuseppe; Fusco, Nicola] Univ Milan, Dept Oncol & Hematooncol, Via G Ripamonti 435, I-20141 Milan, Italy.
   [Scatena, Cristian; Fanelli, Giuseppe Nicolo] Anat Pathol 1 Univ, Pisa Univ Hosp, Dept Lab Med, Pisa, Italy.
   [Scatena, Cristian; Fanelli, Giuseppe Nicolo] Univ Pisa, Dept Translat Res & New Technol Med & Surg, Pisa, Italy.
   [Santinelli, Alfredo] Azienda Sanit Terr Pesaro Urbino, Anat Pathol, Pesaro, Italy.
   [Graziano, Paolo] Fdn IRCCS Osped Casa Sollievo Sofferenza, Pathol Unit, San Giovanni Rotondo, FG, Italy.
   [Malapelle, Umberto; Pepe, Francesco] Federico II Univ Naples, Dept Publ Hlth, Naples, Italy.
   [Cursano, Giulia; Venetis, Konstantinos; Fusco, Nicola] European Inst Oncol, Div Pathol, IEO, IRCCS, Via G Ripamonti 435, I-20141 Milan, Italy.
   [De Angelis, Carmine] Federico II Univ Naples, Dept Clin Med & Surg, Naples, Italy.
   [Perrone, Giuseppe] Univ Campus Biomed Roma, Dept Med & Surg, Res Unit Anat Pathol, Rome, Italy.
   [Perrone, Giuseppe] Fdn Policlin Univ Campus Biomed, Anat Pathol Operat Res Unit, Rome, Italy.
C3 IRCCS Fondazione del Piemonte per l'Oncologia; University of Turin; IRCCS European Institute of Oncology (IEO); University of Milan; University of Pisa; Azienda Ospedaliero Universitaria Pisana; University of Pisa; University of Naples Federico II; IRCCS European Institute of Oncology (IEO); University of Naples Federico II; University Campus Bio-Medico - Rome Italy; Fondazione Policlinico Universitario Campus Bio-Medico
RP Fusco, N (corresponding author), Univ Milan, Dept Oncol & Hematooncol, Via G Ripamonti 435, I-20141 Milan, Italy.; Fusco, N (corresponding author), European Inst Oncol, Div Pathol, IEO, IRCCS, Via G Ripamonti 435, I-20141 Milan, Italy.
EM nicola.fusco@ieo.it
FU Italian Ministry of Health; Fondazione IEO-MONZINO; FONDAZIONE AIRC [22850]
CR Atallah NM, 2023, BRIT J CANCER, V129, P1692, DOI 10.1038/s41416-023-02426-4
   Bardia A, 2023, TARGET ONCOL, V18, P313, DOI 10.1007/s11523-023-00964-8
   Bardia A, 2021, CANCER RES, V81, P0
   Bartlett JMS, 2011, J CLIN ONCOL, V29, P4219, DOI 10.1200/JCO.2011.37.5824
   Benöhr P, 2005, ANTICANCER RES, V25, P1895
   Bergeron A, 2023, BRIT J CANCER, V129, P122, DOI 10.1038/s41416-023-02287-x
   Berrino E, 2022, GENOME MED, V14, P0, DOI 10.1186/s13073-022-01104-z
   Burris HA, 2011, J CLIN ONCOL, V29, P398, DOI 10.1200/JCO.2010.29.5865
   Caldonazzi N, 2023, CANCERS, V15, P0, DOI 10.3390/cancers15092491
   Chlipala EA, 2021, TOXICOL PATHOL, V49, P755, DOI 10.1177/0192623320970534
   Di Cosimo S, 2023, INT REV CEL MOL BIO, V381, P23, DOI 10.1016/bs.ircmb.2023.07.003
   Dieci MV, 2016, ANN ONCOL, V27, P1867, DOI 10.1093/annonc/mdw262
   Drago JZ, 2021, NAT REV CLIN ONCOL, V18, P327, DOI 10.1038/s41571-021-00470-8
   El Hadi H, 2017, GENE, V605, P114, DOI 10.1016/j.gene.2016.12.027
   Fehrenbacher L, 2020, J CLIN ONCOL, V38, P0, DOI 10.1200/JCO.19.01455
   Fernandez AI, 2022, JAMA ONCOL, V8, P0, DOI 10.1001/jamaoncol.2021.7239
   Frascarelli C, 2023, J PERS MED, V13, P0, DOI 10.3390/jpm13091390
   Furrer D, 2015, AM J CLIN PATHOL, V144, P686, DOI 10.1309/AJCPT41TCBUEVDQC
   Fusco N, 2023, CRIT REV ONCOL HEMAT, V190, P0, DOI 10.1016/j.critrevonc.2023.104103
   Fusco N, 2022, PATHOLOGICA, V114, P104, DOI 10.32074/1591-951X-747
   Fusco N, 2021, HISTOL HISTOPATHOL, V36, P1235, DOI 10.14670/HH-18-376
   Gampenrieder SP, 2021, BREAST CANCER RES, V23, P0, DOI 10.1186/s13058-021-01492-x
   Geukens T, 2023, EUR J CANCER, V188, P152, DOI 10.1016/j.ejca.2023.04.026
   Gjerdrum LM, 2004, J MOL DIAGN, V6, P42, DOI 10.1016/S1525-1578(10)60490-4
   Hu XY, 2023, FRONT ONCOL, V13, P0, DOI 10.3389/fonc.2023.1053125
   Hyeon J, 2017, J BREAST CANCER, V20, P286, DOI 10.4048/jbc.2017.20.3.286
   Ivanova M, 2024, VIRCHOWS ARCH, V484, P3, DOI 10.1007/s00428-023-03656-w
   Jahn SW, 2020, J CLIN MED, V9, P0, DOI 10.3390/jcm9113697
   Jones AD, 2019, HISTOPATHOLOGY, V75, P39, DOI 10.1111/his.13844
   Ju SW, 2022, BIOMARK RES, V10, P0, DOI 10.1186/s40364-022-00403-2
   Kong SL, 2021, FRONT ONCOL, V11, P0, DOI 10.3389/fonc.2021.698551
   Li W, 2022, MOL CANCER, V21, P0, DOI 10.1186/s12943-022-01505-z
   Lone SN, 2022, MOL CANCER, V21, P0, DOI 10.1186/s12943-022-01543-7
   Marchiò C, 2021, SEMIN CANCER BIOL, V72, P123, DOI 10.1016/j.semcancer.2020.02.016
   Marchiò C, 2018, AM J SURG PATHOL, V42, P1190, DOI 10.1097/PAS.0000000000001100
   Marchiò C, 2011, BMC MED, V9, P0, DOI 10.1186/1741-7015-9-41
   Miglietta F, 2021, NPJ BREAST CANCER, V7, P0, DOI 10.1038/s41523-021-00343-4
   Modi S, 2022, J CLIN ONCOL, V40, P0
   Modi S, 2022, NEW ENGL J MED, V387, P9, DOI 10.1056/NEJMoa2203690
   Mosele F, 2023, NAT MED, V29, P2110, DOI 10.1038/s41591-023-02478-2
   Müller V, 2021, ESMO OPEN, V6, P0, DOI 10.1016/j.esmoop.2021.100299
   Munoz-Arcos LS, 2023, INT REV CEL MOL BIO, V381, P1, DOI 10.1016/bs.ircmb.2023.07.005
   Nicolo E, 2023, THER ADV MED ONCOL, V15, P0, DOI 10.1177/17588359231152842
   Oshi M, 2021, CANCERS, V13, P0, DOI 10.3390/cancers13112652
   Palm C, 2023, DIAGNOSTICS, V13, P0, DOI 10.3390/diagnostics13010168
   Prat A, 2023, CANCER RES, V83, P0, DOI 10.1158/1538-7445.SABCS22-HER2-18
   Prat A, 2020, JNCI-J NATL CANCER I, V112, P46, DOI 10.1093/jnci/djz042
   Rüschoff J, 2022, VIRCHOWS ARCH, V481, P685, DOI 10.1007/s00428-022-03378-5
   Rüschoff J, 2023, CANCER RES, V83, P0, DOI 10.1158/1538-7445.SABCS22-HER2-13
   Sajjadi E, 2023, EUR J CANCER PREV, V32, P460, DOI 10.1097/CEJ.0000000000000804
   Sajjadi E, 2023, FRONT MOL BIOSCI, V10, P0, DOI 10.3389/fmolb.2023.1176309
   Sajjadi E, 2022, CANCER DRUG RESIST, V5, P882, DOI 10.20517/cdr.2022.29
   Schettini F, 2021, NPJ BREAST CANCER, V7, P0, DOI 10.1038/s41523-020-00208-2
   Schettini F, 2020, CANCER TREAT REV, V84, P0, DOI 10.1016/j.ctrv.2020.101965
   Schlam I, 2023, BREAST, V67, P116, DOI 10.1016/j.breast.2023.01.005
   Sode M, 2023, HISTOPATHOLOGY, V82, P912, DOI 10.1111/his.14877
   Tarantino P, 2023, ANN ONCOL, V34, P949, DOI 10.1016/j.annonc.2023.07.003
   Tarantino P, 2023, ANN ONCOL, V34, P645, DOI 10.1016/j.annonc.2023.05.008
   Venetis Konstantinos, 2023, J LIQ BIOPSY, V1, P100002, DOI 10.1016/j.jlb.2023.100002
   Venetis K, 2022, FRONT MOL BIOSCI, V9, P0, DOI 10.3389/fmolb.2022.834651
   Viale G, 2023, ESMO OPEN, V8, P0, DOI 10.1016/j.esmoop.2023.101615
   Wasserman BE, 2017, LAB INVEST, V97, P1521, DOI 10.1038/labinvest.2017.93
   Wojtaszewska M, 2022, MOL DIAGN THER, V26, P105, DOI 10.1007/s40291-021-00571-1
   Wolff AC, 2023, J CLIN ONCOL, V41, P3867, DOI 10.1200/JCO.22.02864
   Wolff AC, 2018, J CLIN ONCOL, V36, P2105, DOI 10.5858/arpa.2018-0902-SA
   Wolff AC, 2013, J CLIN ONCOL, V31, P3997, DOI 10.1200/JCO.2013.50.9984
   Wu S, 2023, MODERN PATHOL, V36, P0, DOI 10.1016/j.modpat.2022.100054
   Yoder Alyson, 2022, J PATHOL INFORM, V13, P100116, DOI 10.1016/j.jpi.2022.100116
   Zhang GC, 2020, J CLIN ONCOL, V38, P0
   Zoppoli G, 2017, J TRANSL MED, V15, P0, DOI 10.1186/s12967-017-1195-7
NR 70
TC 4
Z9 4
U1 2
U2 2
PU PACINI EDITORE
PI PISA
PA VIA DELLA GHERARDESCA-ZONA INDUSTRIALE OSPEDALETTO, 56121 PISA, ITALY
SN 0031-2983
EI 1591-951X
J9 PATHOLOGICA
JI Pathologica
PD DEC 15
PY 2023
VL 115
IS 6
BP 292
EP 301
DI 10.32074/1591-951X-942
PG 10
WC Pathology
SC Pathology
GA NX4C0
UT WOS:001203729200001
PM 38180137
DA 2025-03-16
ER

PT J
AU Jiang, MX
   Liu, JX
   Li, Q
   Xu, BH
AF Jiang, Mingxia
   Liu, Jiaxuan
   Li, Qiao
   Xu, Binghe
TI The trichotomy of HER2 expression confers new insights into the understanding and managing for breast cancer stratified by HER2 status
SO INTERNATIONAL JOURNAL OF CANCER
LA English
DT Review
DE breast cancer; HER2-low expression; HER2-zero expression; IHC; therapy
ID antibody-drug conjugate; sacituzumab govitecan; receptor; chemotherapy; trastuzumab; profile; syd985
AB Human epidermal growth factor receptor 2 (HER2) is a tyrosine kinase receptor that plays a carcinogenic role in breast cancer (BC) through gene amplification, mutation, or overexpression. Traditional methods of HER2 detection were divided into positive (immunohistochemistry (IHC) 3+/fluorescence in situ hybridization (FISH) amplification) and negative (IHC 2+/FISH-, IHC 1+, IHC 0) according to the dichotomy method. Anti-HER2-targeted therapies, such as trastuzumab and pertuzumab, have significantly improved the prognosis of HER2-positive patients. However, up to 75% to 85% of patients remain HER2-negative. In recent years, with the rapid development of molecular biology, gene detection technology, targeted therapy, and immunotherapy, researchers have actively explored the clinicopathological characteristics, molecular biological characteristics, treatment methods, and HER2 detection methods of HER2-low/zero breast cancer. With the clinical efficacy of new anti-HER2 targeted drugs, accurate classification of breast cancer is very important for the treatment choice. Therefore, the following review summarizes the necessity of developing HER2 detection methods, and the clinicopathological and drug treatment characteristics of patients with HER2-low/zero, to light the dawn of the treatment of breast cancer patients with HER2-low/zero expression.
C1 [Jiang, Mingxia; Liu, Jiaxuan; Li, Qiao; Xu, Binghe] Chinese Acad Med Sci & Peking Union Med Coll, Canc Hosp, Natl Canc Ctr, Natl Clin Res Ctr Canc,Dept Med Oncol, Beijing, Peoples R China.
C3 Chinese Academy of Medical Sciences - Peking Union Medical College; Cancer Institute & Hospital - CAMS; Peking Union Medical College
RP Li, Q; Xu, BH (corresponding author), Chinese Acad Med Sci & Peking Union Med Coll, Canc Hosp, Natl Canc Ctr, Natl Clin Res Ctr Canc,Dept Med Oncol, Beijing, Peoples R China.
EM liqiao@cicams.ac.cn; xubinghe@csco.org.cn
CR Agostinetto E, 2021, CANCERS, V13, P0, DOI 10.3390/cancers13112824
   Alataki A, 2022, ENDOCR-RELAT CANCER, V29, PR105, DOI 10.1530/ERC-21-0293
   Almstedt K, 2022, EUR J CANCER, V173, P10, DOI 10.1016/j.ejca.2022.06.012
   Andre F, 2022, NATURE, V610, P343, DOI 10.1038/s41586-022-05068-3
   [Anonymous], 2021, CANCER DISCOV, V11, P2124, DOI 10.1158/2159-8290.CD-RW2021-102
   Atallah NM, 2022, HISTOPATHOLOGY, V81, P770, DOI 10.1111/his.14780
   Banerji U, 2019, LANCET ONCOL, V20, P1124, DOI 10.1016/S1470-2045(19)30328-6
   Bardia A, 2021, ANN ONCOL, V32, P1148, DOI 10.1016/j.annonc.2021.06.002
   Bardia A, 2021, NEW ENGL J MED, V384, P1529, DOI 10.1056/NEJMoa2028485
   Boyraz B, 2022, HUM PATHOL, V127, P50, DOI 10.1016/j.humpath.2022.05.019
   Burris HA, 2011, J CLIN ONCOL, V29, P398, DOI 10.1200/JCO.2010.29.5865
   Cesca MG, 2020, CANCER TREAT REV, V88, P0, DOI 10.1016/j.ctrv.2020.102033
   Chen MD, 2022, BREAST CANCER-TOKYO, V29, P844, DOI 10.1007/s12282-022-01364-y
   Clifton GT, 2020, CLIN CANCER RES, V26, P2515, DOI 10.1158/1078-0432.CCR-19-2741
   Crimini E, 2021, CANCER TREAT REV, V98, P0, DOI 10.1016/j.ctrv.2021.102223
   Cristofanilli M, 2022, CLIN CANCER RES, V28, P0, DOI 10.1158/1078-0432.CCR-22-0305
   DAmico P, 2021, CANCERS, V14, P14
   Daks AA, 2020, BIOCHEMISTRY-MOSCOW+, V85, P1277, DOI 10.1134/S0006297920100156
   Deeks ED, 2021, DRUGS, V81, P1929, DOI 10.1007/s40265-021-01614-x
   Denkert C, 2021, LANCET ONCOL, V22, P1151, DOI 10.1016/S1470-2045(21)00301-6
   Dieci MV, 2022, CLIN CANCER RES, V28, P308, DOI 10.1158/1078-0432.CCR-21-2260
   Dreyer TF, 2021, CANCER IMMUNOL RES, V9, P779, DOI 10.1158/2326-6066.CIR-20-0327
   Duijf PHG, 2019, TRENDS MOL MED, V25, P595, DOI 10.1016/j.molmed.2019.04.004
   Eiger D, 2021, CANCERS, V13, P0, DOI 10.3390/cancers13051015
   Fasching PA, 2021, ANN ONCOL, V32, P49, DOI 10.1016/j.annonc.2020.10.471
   Fehrenbacher L, 2020, J CLIN ONCOL, V38, P0, DOI 10.1200/JCO.19.01455
   Gampenrieder SP, 2021, BREAST CANCER RES, V23, P0, DOI 10.1186/s13058-021-01492-x
   Gianni L, 2022, NPJ BREAST CANCER, V8, P0, DOI 10.1038/s41523-021-00377-8
   Gradishar WJ, 2013, ANN ONCOL, V24, P2492, DOI 10.1093/annonc/mdt217
   Gruber JJ, 2022, NAT CANCER, V3, P1181, DOI 10.1038/s43018-022-00439-1
   Guven DC, 2022, INT J CLIN ONCOL, V27, P332, DOI 10.1007/s10147-021-02049-w
   Horisawa N, 2022, BREAST CANCER-TOKYO, V29, P234, DOI 10.1007/s12282-021-01303-3
   Hortobagyi GN, 2018, ANN ONCOL, V29, P1541, DOI 10.1093/annonc/mdy155
   Hua X, 2022, CLIN CANCER RES, V28, P637, DOI 10.1158/1078-0432.CCR-21-3435
   Iwata TN, 2018, MOL CANCER THER, V17, P1494, DOI 10.1158/1535-7163.MCT-17-0749
   Jacot W, 2021, CANCERS, V13, P0, DOI 10.3390/cancers13236059
   Jiang J, 2020, TOXICOL LETT, V324, P30, DOI 10.1016/j.toxlet.2019.12.027
   Johnston SRD, 2021, J CLIN ONCOL, V39, P79, DOI 10.1200/JCO.20.01894
   Kunte S, 2020, CANCER-AM CANCER SOC, V126, P4278, DOI 10.1002/cncr.33102
   Lai HZ, 2022, CANCERS, V14, P14
   Li Y, 2021, SCI TRANSL MED, V13, P13
   Li YQ, 2022, FRONT ONCOL, V11, P0, DOI 10.3389/fonc.2021.774577
   Loibl S, 2021, LANCET, V397, P1750, DOI 10.1016/S0140-6736(20)32381-3
   Lu YS, 2022, CLIN CANCER RES, V28, P851, DOI 10.1158/1078-0432.CCR-21-3032
   McLemore LE, 2021, BREAST CANCER RES TR, V187, P95, DOI 10.1007/s10549-021-06208-5
   Menderes G, 2017, CLIN CANCER RES, V23, P5836, DOI 10.1158/1078-0432.CCR-16-2862
   Miglietta F, 2022, NPJ BREAST CANCER, V8, P0, DOI 10.1038/s41523-022-00434-w
   Miglietta F, 2021, NPJ BREAST CANCER, V7, P0, DOI 10.1038/s41523-021-00343-4
   Modi S, 2022, NEW ENGL J MED, V387, P9, DOI 10.1056/NEJMoa2203690
   Modi S, 2020, J CLIN ONCOL, V38, P1887, DOI 10.1200/JCO.19.02318
   Mosele MF, 2022, ESMO C, V33, P0
   Moutafi M, 2022, LAB INVEST, V102, P1101, DOI 10.1038/s41374-022-00804-9
   Nami B, 2021, LIFE-BASEL, V11, P11
   Nanda R, 2020, JAMA ONCOL, V6, P676, DOI 10.1001/jamaoncol.2019.6650
   Ogitani Y, 2016, CANCER SCI, V107, P1039, DOI 10.1111/cas.12966
   Ozaki Y, 2022, EUR J CANCER, V171, P193, DOI 10.1016/j.ejca.2022.05.014
   Pondé N, 2019, CURR TREAT OPTION ON, V20, P0, DOI 10.1007/s11864-019-0633-6
   Prat A, 2022, JAMA ONCOL, V8, P1676, DOI 10.1001/jamaoncol.2022.4175
   Pusztai L, 2021, CANCER CELL, V39, P989, DOI 10.1016/j.ccell.2021.05.009
   Rimawi M, 2018, J CLIN ONCOL, V36, P2826, DOI 10.1200/JCO.2017.76.7863
   Rugo HS, 2020, FUTURE ONCOL, V16, P705, DOI 10.2217/fon-2020-0163
   Schettini F, 2021, BREAST, V59, P339, DOI 10.1016/j.breast.2021.07.019
   Schettini F, 2021, NPJ BREAST CANCER, V7, P0, DOI 10.1038/s41523-020-00208-2
   Schnog JJB, 2022, NEW ENGL J MED, V387, P1143, DOI 10.1056/NEJMc2210368
   Segers VFM, 2020, CELL ONCOL, V43, P335, DOI 10.1007/s13402-020-00499-4
   Seung E, 2022, NATURE, V603, P0, DOI 10.1038/s41586-022-04439-0
   Shao YB, 2022, FRONT ENDOCRINOL, V13, P0, DOI 10.3389/fendo.2022.1000704
   Shao YB, 2022, ANN SURG ONCOL, V29, P8035, DOI 10.1245/s10434-022-12420-4
   Shao YB, 2022, ANN SURG ONCOL, V29, P8026, DOI 10.1245/s10434-022-12369-4
   Shu L, 2022, CANCERS, V14, P0, DOI 10.3390/cancers14174250
   SLAMON DJ, 1987, SCIENCE, V235, P177, DOI 10.1126/science.3798106
   Sledge GW, 2020, JAMA ONCOL, V6, P116, DOI 10.1001/jamaoncol.2019.4782
   Sung H, 2021, CA-CANCER J CLIN, V71, P209, DOI 10.3322/caac.21660
   Tan RSYC, 2022, BMC MED, V20, P0, DOI 10.1186/s12916-022-02284-6
   Tarantino P, 2022, EUR J CANCER, V163, P35, DOI 10.1016/j.ejca.2021.12.022
   Tarantino P, 2020, J CLIN ONCOL, V38, P1951, DOI 10.1200/JCO.19.02488
   Tolaney SM, 2020, JAMA ONCOL, V6, P1598, DOI 10.1001/jamaoncol.2020.3524
   Tsuchikama K, 2018, PROTEIN CELL, V9, P33, DOI 10.1007/s13238-016-0323-0
   van den Ende NS, 2022, SCI REP-UK, V12, P0, DOI 10.1038/s41598-022-16898-6
   van der Lee MMC, 2015, MOL CANCER THER, V14, P692, DOI 10.1158/1535-7163.MCT-14-0881-T
   Venetis K, 2022, FRONT MOL BIOSCI, V9, P0, DOI 10.3389/fmolb.2022.834651
   Wang JY, 2021, J CLIN ONCOL, V39, P0, DOI 10.1200/JCO.2021.39.15_suppl.1022
   Wang XG, 2022, BREAST CANCER RES TR, V195, P301, DOI 10.1007/s10549-022-06686-1
   Wolff AC, 2018, J CLIN ONCOL, V36, P2105, DOI 10.5858/arpa.2018-0902-SA
   Xia LM, 2021, CELL CHEM BIOL, V28, P610, DOI 10.1016/j.chembiol.2021.02.013
   Xu B, 2022, ESMO C, V33, P0
   Xu BH, 2021, NAT MED, V27, P1904, DOI 10.1038/s41591-021-01562-9
   Xu HC, 2022, FRONT ONCOL, V12, P0, DOI 10.3389/fonc.2022.906011
   Xu KY, 2022, J MOL DIAGN, V24, P775, DOI 10.1016/j.jmoldx.2022.04.002
   Zhang GC, 2022, BMC MED, V20, P0, DOI 10.1186/s12916-022-02346-9
   Zhang HA, 2022, SEMIN DIAGN PATHOL, V39, P305, DOI 10.1053/j.semdp.2022.07.003
   Zhang QY, 2020, THER ADV MED ONCOL, V12, P0, DOI 10.1177/1758835920963925
NR 92
TC 7
Z9 7
U1 3
U2 15
PU WILEY
PI HOBOKEN
PA 111 RIVER ST, HOBOKEN 07030-5774, NJ USA
SN 0020-7136
EI 1097-0215
J9 INT J CANCER
JI Int. J. Cancer
PD OCT 1
PY 2023
VL 153
IS 7
BP 1324
EP 1336
DI 10.1002/ijc.34570
EA JUN 2023
PG 13
WC Oncology
SC Oncology
GA FO9B1
UT WOS:001004413900001
PM 37314204
DA 2025-03-16
ER

PT J
AU Yang, CQ
   Zhang, XQ
   Chen, YT
   Li, PY
   Zhang, JS
   Xu, AQ
   Huang, N
   Liang, MT
   Chen, YL
   Wang, K
AF Yang, Ciqiu
   Zhang, Xiaoqi
   Chen, Yitian
   Li, Peiyong
   Zhang, Junsheng
   Xu, Aiqi
   Huang, Na
   Liang, Minting
   Chen, Yilin
   Wang, Kun
TI Survival differences between HER2-0 and HER2-low-expressing breast cancer- A meta-analysis of early breast cancer patients
SO CRITICAL REVIEWS IN ONCOLOGY HEMATOLOGY
LA English
DT Review
DE HER2-low-expressing breast cancer; HER2-zero breast cancer; Survival
ID neoadjuvant chemotherapy; prognostic impact; phase-ii; trastuzumab; expression; lapatinib; safety
AB Background: HER2-low (human epidermal growth factor receptor 2) breast cancer takes up 40-50% in all breast cancer subtypes. The survival difference between HER2-low and HER2-zero breast cancers remain uncertain. Therefore, the aim of this study was to compare survival outcome of the two subtypes and to explore the impact of hormone receptor status. Methods: A comprehensive medical literature search was performed by searching PubMed, EMBASE, and the Cochrane Libraries up to August 2022. We included observational studies reporting hazard ratios (HRs) with corresponding 95% confidence intervals (CIs). The results of individual studies were pooled by random-effects models using Stata 16.0. Seventeen articles with a total of 78984 breast cancer patients were included in the meta-analysis. Results: We observed a statistically significant association between low HER2 expression and better breast cancer survival outcomes (OS: HR: 0.83; 95% confidence interval: 0.75, 0.90; DFS/RFS: HR: 0.83; 95% confidence interval: 0.75, 0.91). In a subgroup analysis, we found that HER2-low patients had better survival outcomes relative to hormone receptor-positive breast cancer patients (OS: HR: 0.87; 95% confidence interval: 0.81, 0.93; DFS/RFS: HR: 0.91; 95% confidence interval: 0.85, 0.96). Similarly, in triple-negative breast cancer patients, we also observed a positive association between HER2 low expression and better survival (OS: HR: 0.85; 95% confidence interval: 0.71, 0.98; DFS/RFS: HR: 0.85; 95% confidence interval: 0.74, 0.95). Conclusions: Our study showed that HER2-low breast cancer had better survival outcomes compared to HER2 negative breast cancer in patients with early stage breast cancer, regardless of hormone receptor status. Registration: This meta-analysis was registered with PROSPERO (CRD42022335704) on June 10, 2022. Availability of data and materials: All data generated or analysed during this study are included in this published article [and its supplementary information files].
C1 [Yang, Ciqiu; Zhang, Xiaoqi; Chen, Yitian; Li, Peiyong; Zhang, Junsheng; Liang, Minting; Wang, Kun] Southern Med Univ, Guangdong Prov Peoples Hosp, Guangdong Acad Med Sci, Canc Ctr,Dept Breast Canc, 123 Huifu West Rd, Guangzhou 510080, Peoples R China.
   [Zhang, Xiaoqi; Huang, Na] Southern Med Univ, Sch Clin Med 2, Guangzhou, Peoples R China.
   [Li, Peiyong] Guangdong Med Univ, Zhanjiang 524000, Peoples R China.
   [Xu, Aiqi; Chen, Yilin] South China Univ Technol, Guangzhou Univ Town, Sch Med, Guangzhou 510006, Peoples R China.
   [Liang, Minting] Shantou Univ, Med Coll, Shantou, Guangdong, Peoples R China.
C3 Southern Medical University - China; Guangdong Academy of Medical Sciences & Guangdong General Hospital; Southern Medical University - China; Guangdong Medical University; South China University of Technology; Shantou University
RP Wang, K (corresponding author), Southern Med Univ, Guangdong Prov Peoples Hosp, Guangdong Acad Med Sci, Canc Ctr,Dept Breast Canc, 123 Huifu West Rd, Guangzhou 510080, Peoples R China.
EM gzwangkun@126.com
CR Agostinetto E, 2021, CANCERS, V13, P0, DOI 10.3390/cancers13112824
   Almstedt K, 2022, EUR J CANCER, V173, P10, DOI 10.1016/j.ejca.2022.06.012
   Alves FR, 2022, CUREUS J MED SCIENCE, V14, P0, DOI 10.7759/cureus.22330
   Burris HA, 2011, J CLIN ONCOL, V29, P398, DOI 10.1200/JCO.2010.29.5865
   Chen MD, 2022, BREAST CANCER-TOKYO, V29, P844, DOI 10.1007/s12282-022-01364-y
   Leite LD, 2021, BREAST CANCER RES TR, V190, P155, DOI 10.1007/s10549-021-06365-7
   Denkert C, 2021, LANCET ONCOL, V22, P1151, DOI 10.1016/S1470-2045(21)00301-6
   Di Leo A, 2008, J CLIN ONCOL, V26, P5544, DOI 10.1200/JCO.2008.16.2578
   Dieras V, 2021, TRASTUZUMAB DERUXTEC, V0, P0
   Doi T, 2017, LANCET ONCOL, V18, P1512, DOI 10.1016/S1470-2045(17)30604-6
   Domergue C, 2021, ANN ONCOL, V32, PS428, DOI 10.1016/j.annonc.2021.08.437
   Douganiotis George, 2022, CANCER DIAGN PROGN, V2, P316, DOI 10.21873/cdp.10111
   Eiger D, 2021, CANCERS, V13, P0, DOI 10.3390/cancers13051015
   Gianni L, 2010, J CLIN ONCOL, V28, P1131, DOI 10.1200/JCO.2009.24.1661
   Hanna WM, 2017, J CLIN ONCOL, V35, P3039, DOI 10.1200/JCO.2016.70.5319
   Horisawa N, 2022, BREAST CANCER-TOKYO, V29, P234, DOI 10.1007/s12282-021-01303-3
   Hurvitz Sara A, 2022, B 12 TALENT NEOADJUV, V0, P0
   Jacot W, 2021, CANCERS, V13, P0, DOI 10.3390/cancers13236059
   Jin X, 2015, ONCOTARGET, V6, P9600, DOI 10.18632/oncotarget.3292
   Krop IE, 2012, J CLIN ONCOL, V30, P3234, DOI 10.1200/JCO.2011.40.5902
   Li BT, 2022, NEW ENGL J MED, V386, P241, DOI 10.1056/NEJMoa2112431
   Marchiò C, 2021, SEMIN CANCER BIOL, V72, P123, DOI 10.1016/j.semcancer.2020.02.016
   Modi S, 2022, NEW ENGL J MED, V387, P9, DOI 10.1056/NEJMoa2203690
   Modi S, 2020, J CLIN ONCOL, V38, P1887, DOI 10.1200/JCO.19.02318
   Modi S, 2020, NEW ENGL J MED, V382, P610, DOI 10.1056/NEJMoa1914510
   Mutai R, 2021, BREAST, V60, P62, DOI 10.1016/j.breast.2021.08.016
   Niikura N, 2016, ANN ONCOL, V27, P480, DOI 10.1093/annonc/mdv611
   Rosso C, 2022, CLIN BREAST CANCER, V22, P391, DOI 10.1016/j.clbc.2022.02.008
   Schmidt G, 2016, J CANCER RES CLIN, V142, P1369, DOI 10.1007/s00432-016-2146-z
   Shitara K, 2019, LANCET ONCOL, V20, P827, DOI 10.1016/S1470-2045(19)30088-9
   Tamura K, 2019, LANCET ONCOL, V20, P816, DOI 10.1016/S1470-2045(19)30097-X
   Tan RSYC, 2022, BMC MED, V20, P0, DOI 10.1186/s12916-022-02284-6
   Tarantino P, 2022, JAMA ONCOL, V8, P1177, DOI 10.1001/jamaoncol.2022.2286
   Tierney JF, 2007, TRIALS, V8, P0, DOI 10.1186/1745-6215-8-16
   Wolff AC, 2018, J CLIN ONCOL, V36, P2105, DOI 10.5858/arpa.2018-0902-SA
   Won HS, 2022, BREAST CANCER RES, V24, P0, DOI 10.1186/s13058-022-01519-x
   Xu HC, 2022, FRONT ONCOL, V12, P0, DOI 10.3389/fonc.2022.906011
   Yoshida A, 2017, J SURG ONCOL, V116, P1021, DOI 10.1002/jso.24762
   Zhang GC, 2022, BMC MED, V20, P0, DOI 10.1186/s12916-022-02346-9
NR 40
TC 13
Z9 13
U1 1
U2 4
PU ELSEVIER SCIENCE INC
PI NEW YORK
PA STE 800, 230 PARK AVE, NEW YORK, NY 10169 USA
SN 1040-8428
EI 1879-0461
J9 CRIT REV ONCOL HEMAT
JI Crit. Rev. Oncol./Hematol.
PD MAY 15
PY 2023
VL 185
IS 
BP 
EP 
DI 10.1016/j.critrevonc.2023.103962
EA MAR 2023
PG 10
WC Oncology; Hematology
SC Oncology; Hematology
GA L9UY2
UT WOS:001026663100001
PM 36921780
DA 2025-03-16
ER

PT J
AU Rothschild, HT
   Clelland, E
   Patterson, A
   Molina-Vega, J
   Kaur, M
   Symmans, WF
   Schwartz, CJ
   Chien, AJ
   Mukhtar, RA
AF Rothschild, Harriet T.
   Clelland, Elle
   Patterson, Anne
   Molina-Vega, Julissa
   Kaur, Mandeep
   Symmans, W. Fraser
   Schwartz, Christopher J.
   Chien, A. Jo
   Mukhtar, Rita A.
TI HER-2 low status in early-stage invasive lobular carcinoma of the breast: associated factors and outcomes in an institutional series
SO BREAST CANCER RESEARCH AND TREATMENT
LA English
DT Article
DE Invasive lobular carcinoma; HER2-low; Early-stage
ID signature; cancer
AB PurposeHER2 overexpression has a central role in breast cancer carcinogenesis and is associated with poor prognosis if untreated. Lately, identification of HER2-low breast cancer has been proposed to select patients for novel HER2-directed chemotherapy and includes cancers with immunohistochemistry 1 + or 2 + with negative FISH, encompassing approximately 55-60% of all breast carcinomas. In early-stage breast cancer, the prognostic significance of HER2 low-disease is less well understood, with a particular paucity of data evaluating the prevalence and implications of HER2-low status in invasive lobular carcinoma (ILC).MethodsWe evaluated 666 stage I-III ILC tumors from a prospectively maintained institutional database, comparing clinicopathologic features and disease-free survival (DFS) using a multivariable Cox proportional hazards model.ResultsHER2-low status was common in this cohort of patients with ILC, but most clinicopathologic features did not differ between HER2-low and HER2-negative cases. However, when adjusting for tumor size, number of positive nodes, ER/PR status, and local therapy received, patients with HER2-low status had worse disease-free survival (DFS) than those with HER2-negative tumors (hazard ratio 2.0, 95% confidence interval 1.0-4.1, p = 0.05).ConclusionThis difference in DFS supports the notion that HER2-low and HER2-negative early stage ILC may differ clinically, despite similar clinicopathologic features. Further investigation into the potential benefit of HER2 targeted therapy in HER2-low early-stage breast cancer, and specifically lobular cancer, is warranted to ensure optimal outcomes in this distinct tumor subtype.
C1 [Rothschild, Harriet T.; Clelland, Elle; Kaur, Mandeep] Univ Calif San Francisco, Sch Med, San Francisco, CA USA.
   [Patterson, Anne; Molina-Vega, Julissa; Mukhtar, Rita A.] Univ Calif San Francisco, Dept Surg, 1825 4th St,3rd Floor,Box 1710, San Francisco, CA 94143 USA.
   [Symmans, W. Fraser] MD Anderson Canc Ctr, Dept Pathol, Houston, TX USA.
   [Schwartz, Christopher J.] Univ Calif San Francisco, Dept Pathol, San Francisco, CA USA.
   [Chien, A. Jo] Univ Calif San Francisco, Dept Med, San Francisco, CA USA.
C3 University of California System; University of California San Francisco; University of California System; University of California San Francisco; University of Texas System; UTMD Anderson Cancer Center; University of California System; University of California San Francisco; University of California System; University of California San Francisco
RP Mukhtar, RA (corresponding author), Univ Calif San Francisco, Dept Surg, 1825 4th St,3rd Floor,Box 1710, San Francisco, CA 94143 USA.
EM rita.mukhtar@ucsf.edu
FU National Cancer Institute Award [K08CA256047]; National Center for Advancing Translational Sciences, National Institutes of Health, through UCSF-CTSI [TL1 TR 001871]; National Cancer Institute [K08CA256047] Funding Source: NIH RePORTER; National Center for Advancing Translational Sciences [TL1TR001871] Funding Source: NIH RePORTER
CR Banerji U, 2019, LANCET ONCOL, V20, P1124, DOI 10.1016/S1470-2045(19)30328-6
   Buyse M, 2006, JNCI-J NATL CANCER I, V98, P1183, DOI 10.1093/jnci/djj329
   Cardoso F, 2016, NEW ENGL J MED, V375, P717, DOI 10.1056/NEJMoa1602253
   Douganiotis George, 2022, CANCER DIAGN PROGN, V2, P316, DOI 10.21873/cdp.10111
   Fehrenbacher L, 2020, J CLIN ONCOL, V38, P0, DOI 10.1200/JCO.19.01455
   Hayes DF, 2019, NEW ENGL J MED, V381, P1284, DOI 10.1056/NEJMcibr1909386
   Horisawa N, 2022, BREAST CANCER-TOKYO, V29, P234, DOI 10.1007/s12282-021-01303-3
   Marchiò C, 2021, SEMIN CANCER BIOL, V72, P123, DOI 10.1016/j.semcancer.2020.02.016
   McShane LM, 2006, BREAST CANCER RES TR, V100, P229, DOI 10.1007/s10549-006-9242-8
   Modi S, 2022, NEW ENGL J MED, V387, P9, DOI 10.1056/NEJMoa2203690
   Modi S, 2020, J CLIN ONCOL, V38, P1887, DOI 10.1200/JCO.19.02318
   Mutai R, 2021, BREAST, V60, P62, DOI 10.1016/j.breast.2021.08.016
   Schettini F, 2021, NPJ BREAST CANCER, V7, P0, DOI 10.1038/s41523-020-00208-2
   SLAMON DJ, 1987, SCIENCE, V235, P177, DOI 10.1126/science.3798106
   Sparano JA, 2018, NEW ENGL J MED, V379, P111, DOI 10.1056/NEJMoa1804710
   Tarantino P, 2022, JAMA ONCOL, V8, P1177, DOI 10.1001/jamaoncol.2022.2286
   Tarantino P, 2020, J CLIN ONCOL, V38, P1951, DOI 10.1200/JCO.19.02488
   Wolff AC, 2018, J CLIN ONCOL, V36, P2105, DOI 10.5858/arpa.2018-0902-SA
   Won HS, 2022, BREAST CANCER RES, V24, P0, DOI 10.1186/s13058-022-01519-x
   Zhang HA, 2022, AM J CLIN PATHOL, V157, P328, DOI 10.1093/ajcp/aqab117
NR 20
TC 5
Z9 5
U1 0
U2 0
PU SPRINGER
PI NEW YORK
PA ONE NEW YORK PLAZA, SUITE 4600, NEW YORK, NY, UNITED STATES
SN 0167-6806
EI 1573-7217
J9 BREAST CANCER RES TR
JI Breast Cancer Res. Treat.
PD JUN 15
PY 2023
VL 199
IS 2
BP 349
EP 354
DI 10.1007/s10549-023-06927-x
EA APR 2023
PG 6
WC Oncology
SC Oncology
GA AS5M2
UT WOS:000963684800001
PM 37017812
DA 2025-03-16
ER

PT J
AU Pérez-García, JM
   Batista, MV
   Cortez, P
   Ruiz-Borrego, M
   Cejalvo, JM
   de la Haba-rodriguez, J
   Garrigós, L
   Racca, F
   Servitja, S
   Blanch, S
   Gion, M
   Nave, M
   Fernandez-Abad, M
   Martinez-Bueno, A
   Llombart-Cussac, A
   Sampayo-Cordero, M
   Malfettone, A
   Cortés, J
   Braga, S
AF Perez-Garcia, Jose Manuel
   Vaz Batista, Marta
   Cortez, Patricia
   Ruiz-Borrego, Manuel
   Cejalvo, Juan Miguel
   de la Haba-rodriguez, Juan
   Garrigos, Laia
   Racca, Fabricio
   Servitja, Sonia
   Blanch, Salvador
   Gion, Maria
   Nave, Monica
   Fernandez-Abad, Maria
   Martinez-Bueno, Alejandro
   Llombart-Cussac, Antonio
   Sampayo-Cordero, Miguel
   Malfettone, Andrea
   Cortes, Javier
   Braga, Sofia
TI Trastuzumab deruxtecan in patients with central nervous system involvement from HER2-positive breast cancer: The DEBBRAH trial
SO NEURO-ONCOLOGY
LA English
DT Article
DE advanced breast cancer; brain metastases; HER2-positive; T-DXd; trastuzumab deruxtecan
ID brain metastases; guideline; design
AB Background Trastuzumab deruxtecan (T-DXd) has shown durable antitumor activity in pretreated patients with HER2-positive advanced breast cancer (ABC), but its efficacy has not yet been evaluated in patients with active brain metastases (BMs). DEBBRAH aims to assess T-DXd in patients with HER2-positive or HER2-low ABC and central nervous system involvement. Methods This ongoing, five-cohort, phase II study (NCT04420598) enrolled patients with pretreated HER2-positive or HER2-low ABC with stable, untreated, or progressing BMs, and/or leptomeningeal carcinomatosis. Here, we report findings from HER2-positive ABC patients with non-progressing BMs after local therapy (n = 8; cohort 1), asymptomatic untreated BMs (n = 4; cohort 2), or progressing BMs after local therapy (n = 9; cohort 3). Patients received 5.4 mg/kg T-DXd intravenously once every 21 days. The primary endpoint was 16-week progression-free survival (PFS) for cohort 1 and intracranial objective response rate (ORR-IC) for cohorts 2 and 3. Results As of October 20, 2021, 21 patients received T-DXd. In cohort 1, 16-week PFS rate was 87.5% (95%CI, 47.3-99.7; P < .001). ORR-IC was 50.0% (95%CI, 6.7-93.2) in cohort 2 and 44.4% (95%CI, 13.7-78.8; P < .001) in cohort 3. Overall, the ORR-IC in patients with active BMs was 46.2% (95%CI, 19.2-74.9). Among patients with measurable intracranial or extracranial lesions at baseline, the ORR was 66.7% (12 out of 18 patients; 95%CI, 41.0-86.7), 80.0% (95%CI, 28.4-99.5) in cohort 1, 50.0% (95%CI, 6.7-93.2) in cohort 2, and 66.7% (95%CI, 29.9-92.5) in cohort 3. All responders had partial responses. The most common adverse events included fatigue (52.4%; 4.8% grade >= 3), nausea (42.9%; 0% grade >= 3), neutropenia (28.6%; 19% grade >= 3), and constipation (28.6%; 0% grade >= 3). Two (9.5%) patients suffered grade 1 interstitial lung disease/pneumonitis. Conclusions T-DXd showed intracranial activity with manageable toxicity and maintained the quality of life in pretreated HER2-positive ABC patients with stable, untreated, or progressing BMs. Further studies are needed to validate these results in larger cohorts.
C1 [Perez-Garcia, Jose Manuel; Garrigos, Laia; Cortes, Javier] Int Breast Canc Ctr IBCC, Quironsalud Grp, Carrer Vilana 12, Barcelona 08022, Spain.
   [Perez-Garcia, Jose Manuel; Vaz Batista, Marta; Blanch, Salvador; Llombart-Cussac, Antonio; Sampayo-Cordero, Miguel; Malfettone, Andrea; Cortes, Javier] Med Scientia Innovat Res MEDSIR, Barcelona, Spain.
   [Perez-Garcia, Jose Manuel; Vaz Batista, Marta; Blanch, Salvador; Llombart-Cussac, Antonio; Sampayo-Cordero, Miguel; Malfettone, Andrea; Cortes, Javier] Med Scientia Innovat Res MEDSIR, Ridgewood, NJ USA.
   [Vaz Batista, Marta; Blanch, Salvador] Hosp Prof Doutor Fernando Fonseca EPE, Lisbon, Portugal.
   [Cortez, Patricia] Hosp Ruber Int, IOB Inst Oncol, Quiron Grp, Madrid, Spain.
   [Ruiz-Borrego, Manuel] Hosp Univ Virgen del Rocio, Seville, Spain.
   [Cejalvo, Juan Miguel] Hosp Clin Univ Valencia, Biomed Res Inst INCLIVA, Valencia, Spain.
   [de la Haba-rodriguez, Juan] Univ Cordoba, Hosp Reina Sofia, Inst Maimonides Invest Biomed, Cordoba, Spain.
   [Garrigos, Laia; Martinez-Bueno, Alejandro] Hosp Univ Dexeus, Barcelona, Spain.
   [Racca, Fabricio] IOB Inst Oncol, Quiron Grp, Madrid, Spain.
   [Racca, Fabricio] IOB Inst Oncol, Quiron Grp, Barcelona, Spain.
   [Servitja, Sonia] Hosp del Mar, Barcelona, Spain.
   [Blanch, Salvador] Fdn Inst Valenciano Oncol, Valencia, Spain.
   [Gion, Maria; Fernandez-Abad, Maria] Univ Hosp Ramon y Cajal, Madrid, Spain.
   [Nave, Monica] Hosp Luz, Lisbon, Portugal.
   [Llombart-Cussac, Antonio] Hosp Arnau Vilanova, FISABIO, Valencia, Spain.
   [Llombart-Cussac, Antonio] Univ Catolica Valencia, Valencia, Spain.
   [Cortes, Javier] Univ Europea Madrid, Madrid, Spain.
C3 quironsalud Group; Hospital Professor Doutor Fernando Fonseca, EPE; Virgen del Rocio University Hospital; Universidad de Cordoba; Hospital del Mar Research Institute; Hospital del Mar; Instituto Valenciano De Oncologia; Hospital Universitario Ramon y Cajal; Universidad Catolica de Valencia San Vicente Martir; European University of Madrid
RP Cortés, J (corresponding author), Int Breast Canc Ctr IBCC, Quironsalud Grp, Carrer Vilana 12, Barcelona 08022, Spain.
FU Daiichi Sankyo/AstraZeneca
CR Bachelot T, 2013, LANCET ONCOL, V14, P64, DOI 10.1016/S1470-2045(12)70432-1
   Bailleux C, 2021, BRIT J CANCER, V124, P142, DOI 10.1038/s41416-020-01175-y
   Bartsch R, 2021, ANN ONCOL, V32, PS486, DOI 10.1016/j.annonc.2021.08.563
   Bartsch R, 2015, CANCER RES, V75, P0, DOI 10.1158/1538-7445.SABCS14-P6-16-10
   Camidge DR, 2018, LANCET ONCOL, V19, PE20, DOI 10.1016/S1470-2045(17)30693-9
   Chamberlain MC, 2017, NEURO-ONCOLOGY, V19, PI1, DOI 10.1093/neuonc/now197
   Cortés J, 2022, NEW ENGL J MED, V386, P1143, DOI 10.1056/NEJMoa2115022
   Garcia-Alvarez A, 2021, CANCERS, V13, P0, DOI 10.3390/cancers13122927
   Gennari A, 2021, ANN ONCOL, V32, P1475, DOI 10.1016/j.annonc.2021.09.019
   Hurvitz, 2020, BIOMARKER EVALUATION, V0, P0
   Hurvitz SA, 2019, CLIN CANCER RES, V25, P2433, DOI 10.1158/1078-0432.CCR-18-2366
   Jung SH, 2015, CONTEMP CLIN TRIALS, V42, P9, DOI 10.1016/j.cct.2015.02.007
   Kim ES, 2017, J CLIN ONCOL, V35, P0, DOI 10.1200/JCO.2017.73.7916
   Leone JP, 2015, EXP HEMATOL ONCOL, V4, P0, DOI 10.1186/s40164-015-0028-8
   Lin NU, 2020, J CLIN ONCOL, V38, P2610, DOI 10.1200/JCO.20.00775
   Lin Nancy U, 2017, AM SOC CLIN ONCOL EDUC BOOK, V37, P45, DOI 10.14694/EDBK_175338
   LIN NU, 2017, J CLIN ONCOL, V35, P0, DOI 10.1200/JCO.2017.74.0761
   Modi S, 2020, NEW ENGL J MED, V382, P610, DOI 10.1056/NEJMoa1914510
   Murthy RK, 2020, NEW ENGL J MED, V382, P597, DOI 10.1056/NEJMoa1914609
   National Comprehensive Cancer Network, 2021, NCCN GUIDELINES FOR BREAST CANCER (VERSION 4.2021). NCCN CLINICAL PRACTICE GUIDELINES IN ONCOLOGY (NCCN GUIDELINES®), V0, P0
   National Comprehensive Cancer Network, 2021, NATIONAL REVIEW, V0, P0
   Patel RR, 2020, NEURO-ONCOLOGY, V22, P577, DOI 10.1093/neuonc/noz246
   Stavrou E, 2021, ESMO OPEN, V6, P0, DOI 10.1016/j.esmoop.2021.100256
   Watase C, 2021, CANCERS, V13, P0, DOI 10.3390/cancers13051078
   WebMD, 2010, DIAGNOSING BRAIN CANCER, V0, P0
NR 27
TC 165
Z9 168
U1 1
U2 21
PU OXFORD UNIV PRESS INC
PI CARY
PA JOURNALS DEPT, 2001 EVANS RD, CARY, NC 27513 USA
SN 1522-8517
EI 1523-5866
J9 NEURO-ONCOLOGY
JI Neuro-Oncology
PD JAN 5
PY 2023
VL 25
IS 1
BP 157
EP 166
DI 10.1093/neuonc/noac144
EA JUN 2022
PG 10
WC Oncology; Clinical Neurology
SC Oncology; Neurosciences & Neurology
GA 7X1QH
UT WOS:000818970200001
PM 35639825
DA 2025-03-16
ER

PT J
AU Esteva, FJ
   Jaffer, S
AF Esteva, Francisco J.
   Jaffer, Shabnam
TI HER2-low metastatic breast cancer: molecular insights and therapeutic strategies
SO JOURNAL OF CANCER METASTASIS AND TREATMENT
LA English
DT Article
DE HER2-low breast cancer; heterogeneity; trastuzumab deruxtecan (T-DXd); HER2 testing guidelines; precision medicine; therapeutic strategies; immunohistochemistry; in situ hybridization
ID double-blind; trastuzumab; plus; amplification; herceptin; antibody; receptor; safety; gene
AB The identification of HER2-low metastatic breast cancer as a novel subgroup with therapeutic implications underscores the intricacies in breast cancer classification. This subset, comprising about 60% of breast cancer cases, presents a challenge due to its heterogeneous nature, characterized by varying HER2 protein expression levels. This heterogeneity complicates diagnosis and treatment decisions. The advent of trastuzumab deruxtecan (T-DXd), a second-generation antibody-drug conjugate (ADC), instills renewed hope for HER2-low breast cancer patients, having demonstrated effectiveness in clinical trials. The article also explores the evolution of HER2 testing guidelines, notably the 2023 ASCO/CAP guidelines that acknowledge the potential benefits of HER2-targeted therapies for this subgroup. In summary, this article emphasizes the significance of collaborative efforts between Pathologists and Oncologists in the era of precision medicine. It also highlights the potential for innovative, tailored therapies for HER2-low breast cancer, promising enhanced treatment outcomes and a broader range of therapeutic options.
C1 [Esteva, Francisco J.] Lenox Hill Hosp, Div Hematol & Med Oncol, New York, NY 10065 USA.
   [Jaffer, Shabnam] Lenox Hill Hosp, Dept Pathol, New York, NY 10065 USA.
   [Esteva, Francisco J.] Lenox Hill Hosp, Div Hematol & Med Oncol, 210 East 64th St, New York, NY 10065 USA.
C3 Northwell Health; Northwell Health; Northwell Health
RP Esteva, FJ (corresponding author), Lenox Hill Hosp, Div Hematol & Med Oncol, 210 East 64th St, New York, NY 10065 USA.
EM festeva@northwell.edu
CR [Anonymous], 2022, PAIGE ANSWERS CALL TO BETTER IDENTIFY BREAST CANCER PATIENTS WITH LOW EXPRESSION OF HER2, V0, P0
   Baselga J, 1999, SEMIN ONCOL, V26, P78
   Check DK, 2024, BREAST CANCER RES TR, V203, P329, DOI 10.1007/s10549-023-07142-4
   COUSSENS L, 1985, SCIENCE, V230, P1132, DOI 10.1126/science.2999974
   Doi T, 2017, LANCET ONCOL, V18, P1512, DOI 10.1016/S1470-2045(17)30604-6
   Emens LA, 2020, LANCET ONCOL, V21, P1283, DOI 10.1016/S1470-2045(20)30465-4
   Esteva FJ, 2019, LANCET ONCOL, V20, PE175, DOI 10.1016/S1470-2045(19)30026-9
   Esteva FJ, 2013, ONCOLOGIST, V18, P661, DOI 10.1634/theoncologist.2012-0129
   Fehrenbacher L, 2020, J CLIN ONCOL, V38, P0, DOI 10.1200/JCO.19.01455
   Fernandez AI, 2022, JAMA ONCOL, V8, P0, DOI 10.1001/jamaoncol.2021.7239
   Gaudio M, 2024, BREAST CANCER RES TR, V203, P487, DOI 10.1007/s10549-023-07151-3
   He X, 2023, CANCER REP, V6, P1841
   Hess KR, 2013, BREAST CANCER RES TR, V137, P449, DOI 10.1007/s10549-012-2366-0
   HOLMES WE, 1992, SCIENCE, V256, P1205, DOI 10.1126/science.256.5060.1205
   KING CR, 1985, SCIENCE, V229, P974, DOI 10.1126/science.2992089
   Mantrala S, 2022, ARCH PATHOL LAB MED, V146, P1369, DOI 10.5858/arpa.2021-0299-OA
   Modi S, 2022, NEW ENGL J MED, V387, P9, DOI 10.1056/NEJMoa2203690
   Modi S, 2020, J CLIN ONCOL, V38, P1887, DOI 10.1200/JCO.19.02318
   Modi S, 2020, NEW ENGL J MED, V382, P610, DOI 10.1056/NEJMoa1914510
   Molinelli C, 2023, ESMO OPEN, V8, P0, DOI 10.1016/j.esmoop.2023.101592
   Morrow PK, 2011, J CLIN ONCOL, V29, P3126, DOI 10.1200/JCO.2010.32.2321
   Mosele F, 2023, NAT MED, V29, P2110, DOI 10.1038/s41591-023-02478-2
   Nahta R, 2006, CANCER LETT, V232, P123, DOI 10.1016/j.canlet.2005.01.041
   Nahta R, 2007, MOL CANCER THER, V6, P667, DOI 10.1158/1535-7163.MCT-06-0423
   Pritchard KI, 2006, NEW ENGL J MED, V354, P2103, DOI 10.1056/NEJMoa054504
   SCHECHTER AL, 1985, SCIENCE, V229, P976, DOI 10.1126/science.2992090
   Slamon DJ, 2001, NEW ENGL J MED, V344, P783, DOI 10.1056/NEJM200103153441101
   SLAMON DJ, 1987, SCIENCE, V235, P177, DOI 10.1126/science.3798106
   Stebbing J, 2017, LANCET ONCOL, V18, P917, DOI 10.1016/S1470-2045(17)30434-5
   Uzunparmak B, 2023, ANN ONCOL, V34, P1035, DOI 10.1016/j.annonc.2023.08.005
   Venetis K, 2022, FRONT MOL BIOSCI, V9, P0, DOI 10.3389/fmolb.2022.834651
   Wolff AC, 2018, J CLIN ONCOL, V36, P2105, DOI 10.5858/arpa.2018-0902-SA
   Wolff AC, 2013, J CLIN ONCOL, V31, P3997, DOI 10.1200/JCO.2013.50.9984
   Ye F, 2023, MOL CANCER, V22, P0, DOI 10.1186/s12943-023-01805-y
NR 34
TC 1
Z9 1
U1 0
U2 0
PU OAE PUBLISHING INC
PI ALHAMBRA
PA 245 E MAIN ST, ST122, ALHAMBRA, CA 91801 USA
SN 2394-4722
EI 2454-2857
J9 J CANCER METAS TREAT
JI J. Cancer Metastasis Treat.
PD JUN 15
PY 2023
VL 9
IS 
BP 
EP 
DI 10.20517/2394-4722.2023.124
PG 7
WC Oncology
SC Oncology
GA Z9FG0
UT WOS:001115051200001
DA 2025-03-16
ER

PT J
AU Li, CX
   Yuan, QQ
   Deng, T
   Xu, GR
   Hou, JX
   Zheng, LW
   Wu, GS
AF Li, Chengxin
   Yuan, Qianqian
   Deng, Tong
   Xu, Gaoran
   Hou, Jinxuan
   Zheng, Lewei
   Wu, Gaosong
TI Prognosis difference between HER2-low and HER2-zero breast cancer patients: a systematic review and meta-analysis
SO BREAST CANCER
LA English
DT Review
DE HER2-low breast cancer; Prognosis; Meta-analysis
ID trastuzumab; expression; impact
AB BackgroundHER2-low breast cancer (BC) is proposed to be a special population of patients with an immunohistochemistry (IHC) score of 1 + or 2 + and non-amplified in situ hybridization (ISH) results. The role and prognostic impact of HER2-low BC is still controversial. This meta-analysis aims to explore the prognostic difference between of HER2-low and HER2-zero characteristic in BC patients.MethodsA meta-analysis was conducted using the Preferred Reporting Items for Systematic Reviews and Meta-Analyses (PRISMA) guidelines and eligible studies were search in PubMed, Web of Science and EMBASE databases. Quality assessment of included studies were performed by Quality in Prognostic Studies (QUIPS) tool. Hazard ratios (HRs) and corresponding 95% confidence interval (CI) for overall survival (OS) and disease-free survival (DFS) were pooled in a meta-analysis. Furthermore, subgroup analysis, sensitivity analysis, and analysis for publication bias were conducted.ResultsEighteen studies comprising a total of 93,317 patients were included for meta-analysis. BC patients with HER2-low characteristic have longer OS (HRs 0.87, 95% CI 0.81-0.93, p < 0.0001) and DFS (HRs 0.82, 95% CI 0.73-0.93, p = 0.001) compared to those with HER2-zero characteristic. Subgroup analysis indicate that the source of heterogeneity may come from the hormone receptor (HR) status group. Although, the publication bias was detected, sensitivity analysis and the trim-and-fill method analysis demonstrated the stability and reliability of the results.ConclusionHER2-low BC patients have longer OS and DFS compared to HER2-zero BC patients, and its prognostic value is consistent among different HR status patients. Whether HER2-low breast cancer is an independent subtype of breast cancer is still a subject of ongoing research, and more studies are needed to fully understand the molecular and clinical features of this subtype.
C1 [Li, Chengxin; Yuan, Qianqian; Deng, Tong; Xu, Gaoran; Hou, Jinxuan; Zheng, Lewei; Wu, Gaosong] Wuhan Univ, Dept Thyroid & Breast Surg, Zhongnan Hosp, Wuhan, Peoples R China.
C3 Wuhan University
RP Wu, GS (corresponding author), Wuhan Univ, Dept Thyroid & Breast Surg, Zhongnan Hosp, Wuhan, Peoples R China.
EM wugaosongtj@163.com
CR Almstedt K, 2022, EUR J CANCER, V173, P10, DOI 10.1016/j.ejca.2022.06.012
   Baselga J, 2012, NEW ENGL J MED, V366, P109, DOI 10.1056/NEJMoa1113216
   Carlino F, 2022, CANCERS, V14, P0, DOI 10.3390/cancers14204981
   Chen MD, 2022, BREAST CANCER-TOKYO, V29, P844, DOI 10.1007/s12282-022-01364-y
   Chung A, 2013, CLIN BREAST CANCER, V13, P223, DOI 10.1016/j.clbc.2013.04.001
   Dalenc F, 2022, EUR J CANCER, V164, P70, DOI 10.1016/j.ejca.2021.12.031
   de Calbiac O, 2022, JAMA NETW OPEN, V5, P0, DOI 10.1001/jamanetworkopen.2022.31170
   Leite LD, 2021, BREAST CANCER RES TR, V190, P155, DOI 10.1007/s10549-021-06365-7
   Denkert C, 2021, LANCET ONCOL, V22, P1151, DOI 10.1016/S1470-2045(21)00301-6
   Fehrenbacher L, 2020, J CLIN ONCOL, V38, P0, DOI 10.1200/JCO.19.01455
   Fernandez AI, 2022, JAMA ONCOL, V8, P0, DOI 10.1001/jamaoncol.2021.7239
   Gampenrieder SP, 2023, ESMO OPEN, V8, P0, DOI 10.1016/j.esmoop.2022.100747
   Gampenrieder SP, 2021, BREAST CANCER RES, V23, P0, DOI 10.1186/s13058-021-01492-x
   Gong Y, 2021, CELL METAB, V33, P51, DOI 10.1016/j.cmet.2020.10.012
   Hayden JA, 2006, ANN INTERN MED, V144, P427, DOI 10.7326/0003-4819-144-6-200603210-00010
   Hudis CA, 2007, NEW ENGL J MED, V357, P39, DOI 10.1056/NEJMra043186
   Jemal A, 2010, CA-CANCER J CLIN, V60, P277, DOI 10.3322/caac.21254
   Jiang CC, 2022, NPJ BREAST CANCER, V8, P0, DOI 10.1038/s41523-022-00498-8
   Kang S, 2022, EUR J CANCER, V176, P30, DOI 10.1016/j.ejca.2022.08.031
   Lehmann BD, 2011, J CLIN INVEST, V121, P2750, DOI 10.1172/JCI45014
   Li YQ, 2022, FRONT ONCOL, V11, P0, DOI 10.3389/fonc.2021.774577
   Liberati A, 2009, BMJ-BRIT MED J, V339, P0, DOI 10.1186/2046-4053-4-1
   Liu YR, 2016, BREAST CANCER RES, V18, P0, DOI 10.1186/s13058-016-0690-8
   Miglietta F, 2021, NPJ BREAST CANCER, V7, P0, DOI 10.1038/s41523-021-00343-4
   Modi S, 2022, NEW ENGL J MED, V387, P9, DOI 10.1056/NEJMoa2203690
   Mutai R, 2021, BREAST, V60, P62, DOI 10.1016/j.breast.2021.08.016
   Page MJ, 2021, BMJ-BRIT MED J, V372, P0, DOI 10.1136/bmj.n71
   Rosso C, 2022, CLIN BREAST CANCER, V22, P391, DOI 10.1016/j.clbc.2022.02.008
   Schettini F, 2021, NPJ BREAST CANCER, V7, P0, DOI 10.1038/s41523-020-00208-2
   Tan RSYC, 2022, BMC MED, V20, P0, DOI 10.1186/s12916-022-02284-6
   Tarantino P, 2022, JAMA ONCOL, V8, P1177, DOI 10.1001/jamaoncol.2022.2286
   Tarantino P, 2022, EUR J CANCER, V163, P35, DOI 10.1016/j.ejca.2021.12.022
   Tarantino P, 2020, J CLIN ONCOL, V38, P1951, DOI 10.1200/JCO.19.02488
   Trihia H, 2003, CANCER, V97, P1321, DOI 10.1002/cncr.11188
   Wolff AC, 2018, J CLIN ONCOL, V36, P2105, DOI 10.5858/arpa.2018-0902-SA
   Xu HC, 2022, FRONT ONCOL, V12, P0, DOI 10.3389/fonc.2022.906011
   Yue M, 2021, VIRCHOWS ARCH, V479, P443, DOI 10.1007/s00428-021-03154-x
   Zhang GC, 2022, BMC MED, V20, P0, DOI 10.1186/s12916-022-02346-9
NR 38
TC 5
Z9 7
U1 1
U2 5
PU SPRINGER JAPAN KK
PI TOKYO
PA SHIROYAMA TRUST TOWER 5F, 4-3-1 TORANOMON, MINATO-KU, TOKYO, 105-6005, JAPAN
SN 1340-6868
EI 1880-4233
J9 BREAST CANCER-TOKYO
JI Breast Cancer
PD NOV 15
PY 2023
VL 30
IS 6
BP 965
EP 975
DI 10.1007/s12282-023-01487-w
EA JUL 2023
PG 11
WC Oncology; Obstetrics & Gynecology
SC Oncology; Obstetrics & Gynecology
GA U8AC9
UT WOS:001032827100001
PM 37470943
DA 2025-03-16
ER

PT J
AU Zhan, M
   Huang, ZJ
   Xu, T
   Xu, XY
   Zheng, HR
   Wu, FB
AF Zhan, Mei
   Huang, Zijia
   Xu, Ting
   Xu, Xinyi
   Zheng, Hanrui
   Wu, Fengbo
TI Cost-effectiveness analysis of trastuzumab deruxtecan in patients with HER2-low advanced breast cancer based on DESTINY-Breast04
SO FRONTIERS IN PUBLIC HEALTH
LA English
DT Article
DE cost-effectiveness; breast cancer; HER2-low; trastuzumab deruxtecan; chemotherapy
ID middle-income country; effectiveness thresholds; docetaxel; emtansine; ds-8201a
AB Background and purposeBreast cancer is a rapidly raising healthcare problem worldwide. DESTINY-Breast04 demonstrated that trastuzumab deruxtecan (T-Dxd) had a survival advantage comparing to the physician's choice of chemotherapy for patients with HER2-low metastatic breast cancer. But at the same time, this expensive novel treatment also brought an economic burden. This study assessed the cost-effectiveness of T-Dxd based on results of DESTINY-Breast04 from the perspective of Chinese healthcare system. Materials and methodsA three-state partitioned-survival model [progression-free survival (PFS), progressive disease (PD) and death] based on data from DESTINY-Breast04 and Chinese healthcare system was used to estimate the incremental cost-effectiveness ratio (ICER) of T-Dxd vs. the physician's choice of chemotherapy for HER2-low metastatic breast cancer. Costs, quality-adjusted life-years (QALYs) and the ICER in terms of 2022 US$ per QALY gained were calculated for both hormone receptor-positive cohort and all patients. One-way and probabilistic sensitivity analyses were performed to assess the model robustness. ResultsCompared with the physician's choice of chemotherapy, T-Dxd increased costs by $104,168.30, while gaining 0.31 QALYs, resulting in an ICER of $336,026.77 per QALY in all patients. The costs of T-Dxd and the utility of PFS were the crucial factors in determining the ICER. In the hormone receptor-positive cohort, the ICER was lower than that in all patients, with the ICER of $274,905.72 per QALY. The ICER was much higher than the commonly accepted willingness-to-pay threshold ($357,96.83 per QALY). ConclusionT-Dxd as second- or subsequent-line treatment is not a cost-effective treatment option for HER2-low metastatic breast cancer from the perspective of the Chinese healthcare system.
C1 [Zhan, Mei; Huang, Zijia; Xu, Ting; Zheng, Hanrui; Wu, Fengbo] Sichuan Univ, West China Hosp, Dept Pharm, Chengdu, Peoples R China.
   [Zhan, Mei; Huang, Zijia; Xu, Ting; Xu, Xinyi; Zheng, Hanrui; Wu, Fengbo] Sichuan Univ, West China Sch Pharm, Chengdu, Peoples R China.
C3 Sichuan University; Sichuan University
RP Wu, FB (corresponding author), Sichuan Univ, West China Hosp, Dept Pharm, Chengdu, Peoples R China.; Wu, FB (corresponding author), Sichuan Univ, West China Sch Pharm, Chengdu, Peoples R China.
EM wfb_sc@163.com
CR Aogi K, 2012, ANN ONCOL, V23, P1441, DOI 10.1093/annonc/mdr444
   Bertram MY, 2016, B WORLD HEALTH ORGAN, V94, P925, DOI 10.2471/BLT.15.164418
   Cortés J, 2022, NEW ENGL J MED, V386, P1143, DOI 10.1056/NEJMoa2115022
   Dranitsaris G, 2015, CLINICOECONOMIC OUTC, V7, P249, DOI 10.2147/CEOR.S82194
   Gennari A, 2021, ANN ONCOL, V32, P1475, DOI 10.1016/j.annonc.2021.09.019
   Gradishar WJ, 2022, J NATL COMPR CANC NE, V20, P691, DOI 10.6004/jnccn.2022.0030
   Guyot P, 2012, BMC MED RES METHODOL, V12, P0, DOI 10.1186/1471-2288-12-9
   Hurvitz SA, 2022, NEW ENGL J MED, V387, P75, DOI 10.1056/NEJMe2206661
   Kazibwe J, 2022, VALUE HEALTH, V25, P385, DOI 10.1016/j.jval.2021.08.014
   Kurozumi S, 2016, BREAST CANCER RES TR, V158, P99, DOI 10.1007/s10549-016-3856-2
   Lang YT, 2020, CANCER MANAG RES, V12, P11383, DOI 10.2147/CMAR.S272149
   Leech AA, 2018, VALUE HEALTH, V21, P759, DOI 10.1016/j.jval.2017.12.016
   Lei SY, 2021, CANCER COMMUN, V41, P1183, DOI 10.1002/cac2.12207
   Liu G, 2020, CHINA GUIDELINES FOR PHARMACOECONOMIC EVALUATIONS, V0, P0
   Modi S, 2022, NEW ENGL J MED, V387, P9, DOI 10.1056/NEJMoa2203690
   Modi S, 2020, J CLIN ONCOL, V38, P1887, DOI 10.1200/JCO.19.02318
   National Comprehensive Cancer Network, 2022, BREAST CANCER-TOKYO, V0, P0
   NICE, 2016, PMG19 ADD FIN AM NIC, V0, P0
   Ochalek J, 2020, PHARMACOECONOMICS, V38, P1319, DOI 10.1007/s40273-020-00954-y
   Ogitani Y, 2016, CLIN CANCER RES, V22, P5097, DOI 10.1158/1078-0432.CCR-15-2822
   Ogitani Y, 2016, CANCER SCI, V107, P1039, DOI 10.1111/cas.12966
   Paracha N, 2016, EXPERT REV PHARM OUT, V16, P549, DOI 10.1080/14737167.2016.1222907
   Peng LB, 2009, PHARMACOECONOMICS, V27, P873, DOI 10.2165/11314750-000000000-00000
   Rui MJ, 2020, ADV THER, V37, P3761, DOI 10.1007/s12325-020-01418-7
   Sung H, 2021, CA-CANCER J CLIN, V71, P209, DOI 10.3322/caac.21660
   Tarantino P, 2020, J CLIN ONCOL, V38, P1951, DOI 10.1200/JCO.19.02488
   Wang H, 2021, ANN PALLIAT MED, V10, P11382, DOI 10.21037/apm-21-2412
   Wang H, 2019, FUTURE ONCOL, V15, P181, DOI 10.2217/fon-2018-0692
   Wang JY, 2022, ADV THER, V39, P4583, DOI 10.1007/s12325-022-02273-4
   Woods B, 2016, VALUE HEALTH, V19, P929, DOI 10.1016/j.jval.2016.02.017
   Wu B, 2012, PLOS ONE, V7, P0, DOI 10.1371/journal.pone.0032530
   Yang JP, 2022, FRONT PHARMACOL, V13, P0, DOI 10.3389/fphar.2022.924126
   Zhu YW, 2022, FRONT PHARMACOL, V13, P0, DOI 10.3389/fphar.2022.1025243
   Zhu YW, 2022, BREAST, V66, P191, DOI 10.1016/j.breast.2022.10.010
NR 34
TC 5
Z9 5
U1 1
U2 3
PU FRONTIERS MEDIA SA
PI LAUSANNE
PA AVENUE DU TRIBUNAL FEDERAL 34, LAUSANNE, CH-1015, SWITZERLAND
SN 
EI 2296-2565
J9 FRONT PUBLIC HEALTH
JI Front. Public Health
PD JUN 30
PY 2023
VL 11
IS 
BP 
EP 
DI 10.3389/fpubh.2023.1049947
PG 9
WC Public, Environmental & Occupational Health
SC Public, Environmental & Occupational Health
GA M1NA6
UT WOS:001027885100001
PM 37457280
DA 2025-03-16
ER

PT J
AU Lin, MX
   Jin, YZ
   Lv, H
   Hu, XC
   Zhang, J
AF Lin, Mingxi
   Jin, Yizi
   Lv, Hong
   Hu, Xichun
   Zhang, Jian
TI Incidence and prognostic significance of receptor discordance between primary breast cancer and paired bone metastases
SO INTERNATIONAL JOURNAL OF CANCER
LA English
DT Article
DE biopsy; bone metastases; breast cancer; prognosis; receptor conversion
ID progesterone-receptor; american society; tissue; impact; tumor; pet
AB ER, PgR and HER-2 status are the cornerstones of choosing systemic therapy for breast cancer, but can change during the disease course. Guidelines recommended the biopsy of the metastatic tumor to reassess receptor status. Bone is the most frequent metastatic site of breast cancer but remained technically difficult to biopsy. Our study aimed to evaluate the incidence and prognostic significance of receptor discordance between primary breast cancer and paired bone metastases. One hundred and fifty-five breast cancer patients were diagnosed with pathology-confirmed bone metastasis at Fudan University Shanghai Cancer Center. Ninety-three patients with receptor status available on both primary tumor and bone metastases were included in our study. ER, PgR and HER-2 status converted from positive to negative in 10.8% (10/93), 28.0% (26/93) and 8.6% (8/93) of the patients, while ER, PgR and HER-2 status converted from negative to positive in 3.2% (3/93), 4.3% (4/93) and 1.1% (1/93) of the patients, respectively. 40.4% (17/42) of the HER2-0 tumors converted to HER2-low, which enabled them to receive the treatment of new antibody-drug conjugates (ADCs). Prior endocrine and anti-HER2 therapy were the independent risk factors for receptor conversion. Loss of HR expression in bone metastases was significantly associated with worse first-line PFS (adjusted hazard ratio = 3.271, P-value = .039) and OS (adjusted hazard ratio = 6.09, P-value = .011). In conclusion, our study confirmed that patients may experience receptor conversion between primary breast cancer and bone metastases, possibly influenced by prior treatments, which significantly influenced prognosis. The rebiopsy of bone metastases in patients with primary HER2-0 tumors may benefit from the new ADC drugs.
C1 [Lin, Mingxi; Jin, Yizi; Hu, Xichun; Zhang, Jian] Fudan Univ, Dept Med Oncol, Shanghai Canc Ctr, Shanghai, Peoples R China.
   [Lin, Mingxi; Jin, Yizi; Hu, Xichun; Zhang, Jian] Fudan Univ, Shanghai Med Coll, Dept Oncol, 270 Dongan Road, Shanghai 200032, Peoples R China.
   [Lv, Hong] Fudan Univ, Dept Pathol, Shanghai Canc Ctr, Shanghai, Peoples R China.
C3 Fudan University; Fudan University; Fudan University
RP Hu, XC; Zhang, J (corresponding author), Fudan Univ, Shanghai Med Coll, Dept Oncol, 270 Dongan Road, Shanghai 200032, Peoples R China.
EM huxichun@shca.org.cn; zhangjian1001@csco.ac.cn
FU Chinese Young Breast Experts Research [CYBER-2021-001]; CSCO-ROCHE Cancer Research Fund 2019 [Y-2019Roche-171]; National Natural Science Foundation of China [82072915]; Project of Shanghai Municipal Health Commission [202140397]
CR Amir E, 2008, CLIN ONCOL-UK, V20, P763, DOI 10.1016/j.clon.2008.08.005
   Amir E, 2012, J CLIN ONCOL, V30, P587, DOI 10.1200/JCO.2010.33.5232
   ATAC, 2003, CANCER-AM CANCER SOC, V98, P1802, DOI 10.1002/cncr.11745
   Bado IL, 2021, DEV CELL, V56, P1100, DOI 10.1016/j.devcel.2021.03.008
   Boers J, 2021, J NUCL MED, V62, P1214, DOI 10.2967/jnumed.120.256826
   Cardoso F, 2020, ANN ONCOL, V31, P1623, DOI 10.1016/j.annonc.2020.09.010
   Chen R, 2020, MODERN PATHOL, V33, P2499, DOI 10.1038/s41379-020-0615-z
   Cui XJ, 2005, J CLIN ONCOL, V23, P7721, DOI 10.1200/JCO.2005.09.004
   Grinda T, 2021, NPJ BREAST CANCER, V7, P0, DOI 10.1038/s41523-021-00252-6
   Hammond MEH, 2010, ARCH PATHOL LAB MED, V134, P907, DOI 10.1200/JCO.2009.25.6529
   Harbeck N, 2019, NAT REV DIS PRIMERS, V5, P0, DOI 10.1038/s41572-019-0111-2
   Hilton JF, 2011, BREAST CANCER RES TR, V129, P761, DOI 10.1007/s10549-010-1264-6
   Hu Z, 2020, NAT GENET, V52, P701, DOI 10.1038/s41588-020-0628-z
   Kennecke H, 2010, J CLIN ONCOL, V28, P3271, DOI 10.1200/JCO.2009.25.9820
   Kulka J, 2016, J HISTOCHEM CYTOCHEM, V64, P256, DOI 10.1369/0022155416639013
   Lindström LS, 2012, J CLIN ONCOL, V30, P2601, DOI 10.1200/JCO.2011.37.2482
   Lluch A, 2019, EUR J CANCER, V120, P54, DOI 10.1016/j.ejca.2019.07.003
   Manders K, 2006, BMC CANCER, V6, P0, DOI 10.1186/1471-2407-6-179
   Miao HT, 2022, FRONT ONCOL, V12, P0, DOI 10.3389/fonc.2022.894767
   Rugo HS, 2016, J CLIN ONCOL, V34, P3069, DOI 10.1200/JCO.2016.67.1487
   Schrijver WAME, 2018, JNCI-J NATL CANCER I, V110, P568, DOI 10.1093/jnci/djx273
   Soni A, 2015, AM J CLIN PATHOL, V143, P471, DOI 10.1309/AJCPYO5FSV3UPEXS
   Thampanitchawong P, 1999, WORLD J GASTROENTERO, V5, P301
   van Kruchten M, 2013, LANCET ONCOL, V14, PE465, DOI 10.1016/S1470-2045(13)70292-4
   Walter V, 2020, BREAST CANCER RES TR, V183, P137, DOI 10.1007/s10549-020-05746-8
   Wang RX, 2017, BREAST CANCER RES TR, V161, P259, DOI 10.1007/s10549-016-4064-9
   Wolff AC, 2018, J CLIN ONCOL, V36, P2105, DOI 10.5858/arpa.2018-0902-SA
   Wolff AC, 2013, J CLIN ONCOL, V31, P3997, DOI 10.1200/JCO.2013.50.9984
   Yi ZB, 2021, INT J CANCER, V148, P692, DOI 10.1002/ijc.33227
   Zhao WP, 2021, THER ADV MED ONCOL, V13, P0, DOI 10.1177/17588359211012982
   Zheng HQ, 2017, CANCER CELL, V32, P731, DOI 10.1016/j.ccell.2017.11.002
NR 32
TC 4
Z9 6
U1 0
U2 8
PU WILEY
PI HOBOKEN
PA 111 RIVER ST, HOBOKEN 07030-5774, NJ USA
SN 0020-7136
EI 1097-0215
J9 INT J CANCER
JI Int. J. Cancer
PD APR 1
PY 2023
VL 152
IS 7
BP 1476
EP 1489
DI 10.1002/ijc.34365
EA NOV 2022
PG 14
WC Oncology
SC Oncology
GA 8M2SS
UT WOS:000912547900001
PM 36408915
DA 2025-03-16
ER

PT J
AU Gamrani, S
   Akhouayri, L
   Boukansa, S
   Karkouri, M
   El Fatemi, H
AF Gamrani, Sanaa
   Akhouayri, Laila
   Boukansa, Sara
   Karkouri, Mehdi
   El Fatemi, Hinde
TI The Clinicopathological Features and Prognostic Significance of HER2-Low in Early Breast Tumors Patients Prognostic Comparison of HER-Low and HER2-Negative Breast Cancer Stratified by Hormone Receptor Status
SO BREAST JOURNAL
LA English
DT Article
AB Introduction. There has been increased interest in HER2-low breast tumors recently, as these tumors may have distinct clinical and molecular characteristics compared to HER2-negative and HER2-positive tumors. A new nomenclature has been proposed for HER2 1+ and HER2 2+ tumors that are confirmed negative according to fluorescence in situ hybridization (FISH). These tumors are now referred to as HER2-low, and it is thought that they may represent a distinct subtype of breast cancer that warrants further investigation. In this study, we aimed to evaluate the clinicopathological characteristics and prognostic impact of this particular subtype in a North-African context where HER2-low breast cancer is a relatively understudied subtype, particularly in non-Western populations. Methods. We conducted a retrospective cohort study on 1955 breast tumors in Moroccan patients over 10 years, collected at the Pathology Department of Ibn Rochd University Hospital in Casablanca and at the pathology department of Hassan II University Hospital in Fes. We elaborated on their complete immunohistochemical profile based on the main breast cancer biomarkers: Ki-67, HER2, estrogen, and progesterone receptors. Their overall survival and disease free survival data were also retrieved from their respective records. Results. Out of 1955 BC patients, 49.3% were classified as HER2-low; of which 80.7% and 19.2% were hormone receptors positive and negative, respectively. The clinicopathologic features indicate that HER2-low subtype tumors behave much more like HER2-positive than HER2-negative tumors. The survival analysis showed that the HER2-low subtype-belonging patients present significantly the poorest prognosis in disease-free survival (p=0.003) in comparison with HER2-negative ones. When considering the hormonal status, hormonal-dependent tumors show a significant difference according to HER2 subtypes in disease-free survival (p<0.001). Yet no significant difference was shown among hormonal negative tumors. Moreover, patients with hormonal positive tumors and simultaneously belonging to the HER2-low subgroup present a significantly good prognosis in overall survival compared to the ones with hormonal negative tumors (p=0.008). Conclusion. Our study has shown that the HER2-low phenotype is common among hormone-positive patients. The clinicopathological features and prognostic data indicate that the hormonal receptors effect and HER2 heterogeneity are crucial factors to consider. It is important to note that this particular subgroup is different from the HER2-negative one and should not be treated in the same way. Therefore, this study offers a new perspective in the management of HER2-low patients and can serve as a basis for future prospective analyses.
C1 [Gamrani, Sanaa; Boukansa, Sara; El Fatemi, Hinde] Univ Sidi Mohamed Ben Abdellah, Hassan II Univ Hosp, Fac Med, Med Ctr Biomed & Translat Res, Fes, Morocco.
   [Gamrani, Sanaa; Boukansa, Sara; El Fatemi, Hinde] Sidi Mohamed Ben Abdellah Univ, Univ Hosp Hassan II, Lab Anat Pathol & Mol Pathol, Fes, Morocco.
   [Akhouayri, Laila] Univ Torino, Dipartimento Sci Clin & Biol, Via Giuseppe Verdi, Turin, Italy.
   [Akhouayri, Laila; Karkouri, Mehdi] Hassan II Casablanca Univ, Fac Med & Pharm, Dept Biomed Sci, Genet & Mol Biol Lab, Rue Tariq Ibn Ziad, Casablanca, Morocco.
   [Karkouri, Mehdi] Ibn Rochd Univ Hosp, Dept Pathol, Rue Hop, Casablanca, Morocco.
C3 Sidi Mohamed Ben Abdellah University of Fez; Hassan II University Hospital Center of Fez; Mohammed First University of Oujda; Mohammed VI University Hospital Center of Oujda; Sidi Mohamed Ben Abdellah University of Fez; Hassan II University Hospital Center of Fez; University of Turin; Hassan II University of Casablanca; Hassan II University of Casablanca; Ibn Rochd University Hospital Center of Casablanca
RP Gamrani, S (corresponding author), Univ Sidi Mohamed Ben Abdellah, Hassan II Univ Hosp, Fac Med, Med Ctr Biomed & Translat Res, Fes, Morocco.; Gamrani, S (corresponding author), Sidi Mohamed Ben Abdellah Univ, Univ Hosp Hassan II, Lab Anat Pathol & Mol Pathol, Fes, Morocco.
EM sanaa.gamrani@gmail.com; laila.akhouayri@unito.it; sara.boukansa@usmba.ac.ma; mehdi.karkouri@gmail.com; elfatemihinde@gmail.com
CR Agostinetto E, 2021, CANCERS, V13, P0, DOI 10.3390/cancers13112824
   Al-thoubaity FK, 2020, ANN MED SURG, V49, P44, DOI 10.1016/j.amsu.2019.11.021
   Cardoso F, 2019, ANN ONCOL, V30, P1194, DOI 10.1093/annonc/mdz173
   Deluche Elise, 2021, BULL CANCER, V108, P11S1, DOI 10.1016/S0007-4551(21)00631-7
   Denkert C, 2021, LANCET ONCOL, V22, P1151, DOI 10.1016/S1470-2045(21)00301-6
   Eggemann H, 2015, ENDOCR-RELAT CANCER, V22, P725, DOI 10.1530/ERC-15-0335
   Eiger D, 2021, CANCERS, V13, P0, DOI 10.3390/cancers13051015
   Elousrouti LT, 2022, INTERNATIONAL JOURNAL OF SCIENCE AND RESEARCH, V2277, P25, DOI 10.36106/ijsr/3527960
   Eswarachary V, 2017, J CLIN DIAGN RES, V11, PEC1, DOI 10.7860/JCDR/2017/25625.9521
   Gamrani S, 2022, BREAST J, V2022, P0, DOI 10.1155/2022/9238804
   Gamrani S, 2022, EXPERIENCE FROM A SINGLE INSTITUTE, V4, P1299, DOI 10.56726/IRJMETS19330
   Gunn S, 2010, BMC CANCER, V10, P0, DOI 10.1186/1471-2407-10-396
   Hechavarria G, 2013, J. CHEM. INF. MODEL, V53, P1689
   Kay C, 2021, FUTURE ONCOL, V17, P1665, DOI 10.2217/fon-2020-0504
   Mallet Amelie, 2021, BULL CANCER, V108, P11S19, DOI 10.1016/S0007-4551(21)00633-0
   McCann KE, 2019, THE MOLECULAR BIOLOGY OF HER2 AND HER2-TARGETED THERAPIES, V0, P0
   Modi S, 2020, NEW ENGL J MED, V382, P610, DOI 10.1056/NEJMoa1914510
   Park S, 2012, BREAST, V21, P50, DOI 10.1016/j.breast.2011.07.008
   Pauzi SHM, 2019, MALAYS J PATHOL, V41, P133
   Rakha EA, 2008, J CLIN ONCOL, V26, P3153, DOI 10.1200/JCO.2007.15.5986
   Rossi V, 2011, CANCER RES, V71, P0, DOI 10.1158/0008-5472.SABCS11-P2-12-31
   Schettini F, 2021, NPJ BREAST CANCER, V7, P0, DOI 10.1038/s41523-020-00208-2
   Society A., 2018, ALL RIGHTS RESERVED, V2, P1
   Tan RSYC, 2022, BMC MED, V20, P0, DOI 10.1186/s12916-022-02284-6
   Tarantino P, 2020, J CLIN ONCOL, V38, P1951, DOI 10.1200/JCO.19.02488
   Veeraraghavan J, 2017, BREAST, V34, PS19, DOI 10.1016/j.breast.2017.06.022
   Wolff AC, 2007, J CLIN ONCOL, V25, P118, DOI 10.1200/JCO.2006.09.2775
   Wolff AC, 2018, J CLIN ONCOL, V36, P2105, DOI 10.5858/arpa.2018-0902-SA
   Wolff AC, 2013, J CLIN ONCOL, V31, P3997, DOI 10.1200/JCO.2013.50.9984
   Won HS, 2022, BREAST CANCER RES, V24, P0, DOI 10.1186/s13058-022-01519-x
NR 31
TC 0
Z9 0
U1 0
U2 0
PU WILEY
PI HOBOKEN
PA 111 RIVER ST, HOBOKEN 07030-5774, NJ USA
SN 1075-122X
EI 1524-4741
J9 BREAST J
JI Breast J.
PD NOV 30
PY 2023
VL 2023
IS 
BP 
EP 
DI 10.1155/2023/6621409
PG 10
WC Oncology; Obstetrics & Gynecology
SC Oncology; Obstetrics & Gynecology
GA AO8E0
UT WOS:001119488800001
PM 38075551
DA 2025-03-16
ER

PT J
AU Hensing, WL
   Gerratana, L
   Clifton, K
   Medford, AJ
   Velimirovic, M
   Shah, AN
   D'Amico, P
   Reduzzi, C
   Zhang, Q
   Dai, CS
   Denault, EN
   Bagegni, NA
   Opyrchal, M
   Ademuyiwa, FO
   Bose, R
   Behdad, A
   Ma, CX
   Bardia, A
   Cristofanilli, M
   Davis, AA
AF Hensing, Whitney L.
   Gerratana, Lorenzo
   Clifton, Katherine
   Medford, Arielle J.
   Velimirovic, Marko
   Shah, Ami N.
   D'Amico, Paolo
   Reduzzi, Carolina
   Zhang, Qiang
   Dai, Charles S.
   Denault, Elyssa N.
   Bagegni, Nusayba A.
   Opyrchal, Mateusz
   Ademuyiwa, Foluso O.
   Bose, Ron
   Behdad, Amir
   Ma, Cynthia X.
   Bardia, Aditya
   Cristofanilli, Massimo
   Davis, Andrew A.
TI Genetic Alterations Detected by Circulating Tumor DNA in HER2-Low Metastatic Breast Cancer
SO CLINICAL CANCER RESEARCH
LA English
DT Article
ID clinical oncology/college; american society; amplification; expression; survival
AB Purpose: About 50% of breast cancers are defined as HER2-low and may benefit from HER2-directed antibody-drug conjugates. While tissue sequencing has evaluated potential differences in genomic profiles for patients with HER2-low breast cancer, genetic alterations in circulating tumor DNA (ctDNA) have not been well described. Experimental Design: We retrospectively analyzed 749 patients with metastatic breast cancer (MBC) and ctDNA evaluation by Guardant360 from three academic medical centers. Tumors were classified as HER2-low, HER2-0 (IHC 0) or HER2-positive. Single-nucleotide variants, copy-number variants, and oncogenic path-ways were compared across the spectrum of HER2 expression. Overall survival (OS) was evaluated by HER2 status and according to oncogenic pathways.Results: Patients with HER2-low had higher rates of PIK3CA mutations [relative risk ratio (RRR), 1.57; P = 0.024] compared with HER2-0 MBC. There were no differences in ERBB2 alterations or oncogenic pathways between HER2-low and HER2-0 MBC. Patients with HER2-positive MBC had more ERBB2 alterations (RRR, 12.43; P = 0.002 for amplification; RRR, 3.22; P = 0.047 for mutations, in the hormone receptor-positive cohort), fewer ERS1 mutations (RRR, 0.458; P = 0.029), and fewer ER pathway altera-tions (RRR, 0.321; P < 0.001). There was no difference in OS for HER2-low and HER2-0 MBC [HR, 1.01; 95% confidence interval (CI), 0.79-1.29], while OS was improved in HER2-positive MBC (HR, 0.32; 95% CI, 0.21-0.49; P < 0.001).Conclusions: We observed a higher rate of PIK3CA mutations, but no significant difference in ERBB2 alterations, oncogenic path-ways, or prognosis, between patients with HER2-low and HER2-0 MBC. If validated, our findings support the conclusion that HER2-low MBC does not represent a unique biological subtype.
C1 [Hensing, Whitney L.] Univ Missouri, St Lukes Canc Inst, KC Sch Med, Kansas City, MO USA.
   [Gerratana, Lorenzo] IRCCS, Natl Canc Inst, Dept Med Oncol CRO Aviano, Aviano, Italy.
   [Clifton, Katherine; Bagegni, Nusayba A.; Opyrchal, Mateusz; Ademuyiwa, Foluso O.; Bose, Ron; Ma, Cynthia X.; Davis, Andrew A.] Washington Univ, Dept Med, Div Hematol & Oncol, St Louis, MO USA.
   [Medford, Arielle J.; Velimirovic, Marko; Dai, Charles S.; Denault, Elyssa N.; Bardia, Aditya] Massachusetts Gen Hosp, Boston, MA USA.
   [Shah, Ami N.; D'Amico, Paolo; Zhang, Qiang; Behdad, Amir] Northwestern Univ, Feinberg Sch Med, Div Hematol & Oncol, Dept Med, Chicago, IL USA.
   [Reduzzi, Carolina; Cristofanilli, Massimo] Weill Cornell Med, New York, NY USA.
   [Davis, Andrew A.] Washington Univ, Siteman Canc Ctr, Dept Med, Sch Med,Div Oncol,Sect Med Oncol, 660 South Euclid Ave, St Louis, MO 63110 USA.
C3 University of Missouri System; University of Missouri Kansas City; Washington University (WUSTL); Harvard University; Harvard University Medical Affiliates; Massachusetts General Hospital; Northwestern University; Feinberg School of Medicine; Cornell University; Weill Cornell Medicine; Siteman Cancer Center; Washington University (WUSTL)
RP Davis, AA (corresponding author), Washington Univ, Dept Med, Div Hematol & Oncol, St Louis, MO USA.; Davis, AA (corresponding author), Washington Univ, Siteman Canc Ctr, Dept Med, Sch Med,Div Oncol,Sect Med Oncol, 660 South Euclid Ave, St Louis, MO 63110 USA.
EM aadavis@wustl.edu
CR Agostinetto E, 2021, CANCERS, V13, P0, DOI 10.3390/cancers13112824
   Banerji U, 2019, LANCET ONCOL, V20, P1124, DOI 10.1016/S1470-2045(19)30328-6
   Chae YK, 2017, MOL CANCER THER, V16, P1412, DOI 10.1158/1535-7163.MCT-17-0061
   Chakravarty Debyani, 2017, JCO PRECIS ONCOL, V2017, P0, DOI 10.1200/PO.17.00011
   Davis AA, 2022, EBIOMEDICINE, V86, P0, DOI 10.1016/j.ebiom.2022.104316
   Davis AA, 2020, EBIOMEDICINE, V58, P0, DOI 10.1016/j.ebiom.2020.102914
   Leite LD, 2021, BREAST CANCER RES TR, V190, P155, DOI 10.1007/s10549-021-06365-7
   Denkert C, 2021, LANCET ONCOL, V22, P1151, DOI 10.1016/S1470-2045(21)00301-6
   ED VD, 2022, CANCER RES, V2021, P0
   Fehrenbacher L, 2020, J CLIN ONCOL, V38, P0, DOI 10.1200/JCO.19.01455
   Fernandez AI, 2022, JAMA ONCOL, V8, P0, DOI 10.1001/jamaoncol.2021.7239
   Gilcrease MZ, 2009, AM J SURG PATHOL, V33, P759, DOI 10.1097/PAS.0b013e31819437f9
   Horisawa N, 2022, BREAST CANCER-TOKYO, V29, P234, DOI 10.1007/s12282-021-01303-3
   Jacot W, 2021, CANCERS, V13, P0, DOI 10.3390/cancers13236059
   Kennedy JJ, 2021, CLIN CHEM, V67, P1008, DOI 10.1093/clinchem/hvab047
   Lanman RB, 2015, PLOS ONE, V10, P0, DOI 10.1371/journal.pone.0140712
   Lee HJ, 2014, AM J CLIN PATHOL, V142, P755, DOI 10.1309/AJCPIRL4GUVGK3YX
   Liu MC, 2022, JCO PRECIS ONCOL, V6, P0, DOI 10.1200/PO.21.00321
   Metzger O, 2021, CANCER DISCOV, V11, P2474, DOI 10.1158/2159-8290.CD-20-1557
   Modi S, 2022, NEW ENGL J MED, V387, P9, DOI 10.1056/NEJMoa2203690
   Modi S, 2020, J CLIN ONCOL, V38, P1887, DOI 10.1200/JCO.19.02318
   OLeary B, 2018, CANCER DISCOV, V8, P1390, DOI 10.1158/2159-8290.CD-18-0264
   Odegaard JI, 2018, CLIN CANCER RES, V24, P3539, DOI 10.1158/1078-0432.CCR-17-3831
   Sanchez-Vega F, 2018, CELL, V173, P321, DOI 10.1016/j.cell.2018.03.035
   Schalper KA, 2014, ARCH PATHOL LAB MED, V138, P213, DOI 10.5858/arpa.2012-0617-OA
   Schettini F, 2021, NPJ BREAST CANCER, V7, P0, DOI 10.1038/s41523-020-00208-2
   Shatsky R, 2019, MOL CANCER THER, V18, P1001, DOI 10.1158/1535-7163.MCT-17-1038
   SLAMON DJ, 1987, SCIENCE, V235, P177, DOI 10.1126/science.3798106
   Sorlie T, 2001, P NATL ACAD SCI USA, V98, P10869, DOI 10.1073/pnas.191367098
   Tarantino P, 2022, JAMA ONCOL, V8, P1177, DOI 10.1001/jamaoncol.2022.2286
   Tarantino P, 2020, J CLIN ONCOL, V38, P1951, DOI 10.1200/JCO.19.02488
   Turner NC, 2020, LANCET ONCOL, V21, P1296, DOI 10.1016/S1470-2045(20)30444-7
   Wan JCM, 2017, NAT REV CANCER, V17, P223, DOI 10.1038/nrc.2017.7
   Wolff AC, 2018, ARCH PATHOL LAB MED, V142, P1364, DOI 10.5858/arpa.2018-0902-SA
   Wolff AC, 2013, J CLIN ONCOL, V31, P3997, DOI 10.1200/JCO.2013.50.9984
   Zhang GC, 2022, BMC MED, V20, P0, DOI 10.1186/s12916-022-02346-9
   Zill OA, 2018, CLIN CANCER RES, V24, P3528, DOI 10.1158/1078-0432.CCR-17-3837
   Zoppoli G, 2017, J TRANSL MED, V15, P0, DOI 10.1186/s12967-017-1195-7
NR 38
TC 1
Z9 1
U1 1
U2 1
PU AMER ASSOC CANCER RESEARCH
PI PHILADELPHIA
PA 615 CHESTNUT ST, 17TH FLOOR, PHILADELPHIA, PA 19106-4404 USA
SN 1078-0432
EI 1557-3265
J9 CLIN CANCER RES
JI Clin. Cancer Res.
PD AUG 15
PY 2023
VL 29
IS 16
BP 3092
EP 3100
DI 10.1158/1078-0432.CCR-22-3785
PG 9
WC Oncology
SC Oncology
GA P7GT4
UT WOS:001052328900001
PM 37265453
DA 2025-03-16
ER

PT J
AU Li, JJ
   Yu, Y
   Ge, J
AF Li, Jing-Jing
   Yu, Yue
   Ge, Jie
TI HER2-low-positive and response to NACT and prognosis in HER2-negative non-metastatic BC
SO BREAST CANCER
LA English
DT Article
DE Breast cancer; HER2-low-positive; Neoadjuvant chemotherapy; Prognosis
ID metastatic breast-cancer; chemotherapy; trastuzumab; lapatinib; survival; oncogene; biology; impact; plus
AB PurposeWith the release of promising data from clinical trials of novel anti-HER2 antibody-drug conjugates, there is a new therapeutic direction in HER2-low expression breast cancer (BC). This study aims to evaluate the differences in clinicopathological characteristics of HER2-low-positive and HER2-zero BC, including response to neoadjuvant chemotherapy (NACT) and prognosis.MethodsRecords of HER2-negative (immunohistochemistry [IHC] 0, + 1, or + 2 non-amplified by in situ hybridization [ISH]) patients who received NACT at our cancer center between January 2017 and December 2017 were retrospectively collected. HER2-low-positive was defined as immunohistochemistry (IHC) 1 + or IHC2 + /in-situ hybridization negative and HER2-zero was defined as IHC0. The coprimary objectives were to compare pathological complete response (pCR) and relapse-free survival (RFS) and overall survival (OS) between the two groups. Univariate and multivariable logistic regression models and Cox-proportional hazards models were performed for analysis of the endpoints pCR, RFS, and OS.ResultsA total of 239 [84.5%] of 283 tumors were HER2-low-positive (including 132 [55.2%] HER2-1 + and 107 [44.8%] HER2-2 + /ISH non-amplified) and 44 [15.5%] were HER2-zero. Patients in the HER2-low-positive group had more commonly hormone receptor positivity than HER2-zero patients (188 [78.7%] vs. 19 [43.2%], P = 0.000), but there was no difference between HER2-1 + and HER2-2 + / ISH non-amplified (99 [75.0%] vs. 89 [83.2%], P = 0.125). HER2-zero tumors had a significantly higher pCR rate than HER2-low-positive tumors (15 [34.1%] of 44 vs. 22 [9.2%] of 239, P = 0.000). Pathological complete response was also significantly higher in HER2-zero tumors versus HER2-low-positive tumors in the hormone receptor-negative subgroup (13 [52.0%] of 25 vs. 14 [27.5%] of 51, P = 0.036), but not in the hormone receptor-positive subgroup (2 [10.5%] of 19 vs 8 [4.3%] of 188, P = 0.231). No significant difference was observed in 5-year RFS between the two groups (HR 0.577, 95% CI 0.298-1.118, P = 0.103). However, HER2-low-positive tumors showed significantly better OS than HER2-zero tumors (HR 0.280, 95% CI 0.122-0.697, P = 0.006).ConclusionsThese results suggest that HER2-low-positive tumors have specific biological characteristics according to the hormone receptor status and exhibit different responses to NACT and prognosis.
C1 [Li, Jing-Jing; Yu, Yue; Ge, Jie] Tianjin Med Univ Canc Inst & Hosp, Natl Clin Res Ctr Canc, Dept Breast Canc 1, Tianjin, Peoples R China.
   [Li, Jing-Jing; Yu, Yue; Ge, Jie] Key Lab Canc Prevent & Therapy, Tianjin, Peoples R China.
   [Li, Jing-Jing; Yu, Yue; Ge, Jie] Tianjins Clin Res Ctr Canc, Tianjin, Peoples R China.
   [Li, Jing-Jing; Yu, Yue; Ge, Jie] Tianjin Med Univ, Key Lab Breast Canc Prevent & Therapy, Minist Educ, Tianjin, Peoples R China.
C3 Tianjin Medical University; Tianjin Medical University
RP Ge, J (corresponding author), Tianjin Med Univ Canc Inst & Hosp, Natl Clin Res Ctr Canc, Dept Breast Canc 1, Tianjin, Peoples R China.; Ge, J (corresponding author), Key Lab Canc Prevent & Therapy, Tianjin, Peoples R China.; Ge, J (corresponding author), Tianjins Clin Res Ctr Canc, Tianjin, Peoples R China.; Ge, J (corresponding author), Tianjin Med Univ, Key Lab Breast Canc Prevent & Therapy, Minist Educ, Tianjin, Peoples R China.
EM gejie1980@tmu.edu.cn
CR von Minckwitz Gunter, 2017, N ENGL J MED, V377, P122, DOI 10.1056/NEJMx170011
   Banerji U, 2019, LANCET ONCOL, V20, P1124, DOI 10.1016/S1470-2045(19)30328-6
   Blackwell KL, 2010, J CLIN ONCOL, V28, P1124, DOI 10.1200/JCO.2008.21.4437
   Boland MR, 2020, BRIT J SURG, V107, P33, DOI 10.1002/bjs.11347
   Boughey JC, 2017, ANN SURG, V266, P667, DOI 10.1097/SLA.0000000000002373
   Cameron D, 2017, LANCET, V389, P1195, DOI 10.1016/S0140-6736(16)32616-2
   Cui XJ, 2005, J CLIN ONCOL, V23, P7721, DOI 10.1200/JCO.2005.09.004
   Leite LD, 2021, BREAST CANCER RES TR, V190, P155, DOI 10.1007/s10549-021-06365-7
   Denkert C, 2021, LANCET ONCOL, V22, P1151, DOI 10.1016/S1470-2045(21)00301-6
   Domergue C, 2022, CANCERS, V14, P0, DOI 10.3390/cancers14102509
   Goldhirsch A, 2011, ANN ONCOL, V22, P1736, DOI 10.1093/annonc/mdr304
   Gradishar WJ, 2022, J NATL COMPR CANC NE, V20, P691, DOI 10.6004/jnccn.2022.0030
   Hu TB, 2021, BMC MED RES METHODOL, V21, P0, DOI 10.1186/s12874-021-01297-8
   LeVasseur N, 2020, J CANCER RES CLIN, V146, P529, DOI 10.1007/s00432-019-03083-y
   Li YQ, 2022, FRONT ONCOL, V11, P0, DOI 10.3389/fonc.2021.774577
   Li YH, 2020, JAMA NETW OPEN, V3, P0, DOI 10.1001/jamanetworkopen.2019.18160
   Modi S, 2022, NEW ENGL J MED, V387, P9, DOI 10.1056/NEJMoa2203690
   Modi S, 2020, J CLIN ONCOL, V38, P1887, DOI 10.1200/JCO.19.02318
   Mutai R, 2021, BREAST, V60, P62, DOI 10.1016/j.breast.2021.08.016
   Rastogi P, 2008, J CLIN ONCOL, V26, P778, DOI 10.1200/JCO.2007.15.0235
   Ross, 1998, ONCOLOGIST, V3, P237
   Rosso C, 2022, CLIN BREAST CANCER, V22, P391, DOI 10.1016/j.clbc.2022.02.008
   Schettini F, 2021, NPJ BREAST CANCER, V7, P0, DOI 10.1038/s41523-020-00208-2
   SLAMON DJ, 1989, SCIENCE, V244, P707, DOI 10.1126/science.2470152
   Slamon DJ, 2001, NEW ENGL J MED, V344, P783, DOI 10.1056/NEJM200103153441101
   SLAMON DJ, 1987, SCIENCE, V235, P177, DOI 10.1126/science.3798106
   Tan RSYC, 2022, BMC MED, V20, P0, DOI 10.1186/s12916-022-02284-6
   Won HS, 2022, BREAST CANCER RES, V24, P0, DOI 10.1186/s13058-022-01519-x
   Woo JW, 2020, HUM PATHOL, V98, P10, DOI 10.1016/j.humpath.2020.01.003
   Xu BH, 2021, LANCET ONCOL, V22, P351, DOI 10.1016/S1470-2045(20)30702-6
NR 30
TC 8
Z9 8
U1 1
U2 4
PU SPRINGER JAPAN KK
PI TOKYO
PA SHIROYAMA TRUST TOWER 5F, 4-3-1 TORANOMON, MINATO-KU, TOKYO, 105-6005, JAPAN
SN 1340-6868
EI 1880-4233
J9 BREAST CANCER-TOKYO
JI Breast Cancer
PD MAY 15
PY 2023
VL 30
IS 3
BP 364
EP 378
DI 10.1007/s12282-022-01431-4
EA JAN 2023
PG 15
WC Oncology; Obstetrics & Gynecology
SC Oncology; Obstetrics & Gynecology
GA E0BB5
UT WOS:000916000800001
PM 36656510
DA 2025-03-16
ER

PT J
AU Bo, JQ
   Yu, BH
   Bi, R
   Xu, XL
   Cheng, YF
   Tu, XA
   Bai, QM
   Yang, WT
   Shui, RH
AF Bo, Jiaqi
   Yu, Baohua
   Bi, Rui
   Xu, Xiaoli
   Cheng, Yufan
   Tu, Xi aoyu
   Bai, Qianming
   Yang, Wentao
   Shui, Ruohong
TI Conversion of ER and HER2 Status After Neoadjuvant Therapy in Chinese Breast Cancer Patients
SO CLINICAL BREAST CANCER
LA English
DT Article
DE ER-low-positive; HER2-low; Clinicopathological factor; Retrospective study
ID receptors status; chemotherapy; expression; estrogen; tumor
AB ER and HER2 status may change after neoadjuvant therapy (NAT) in breast cancers. There have been variable discordance rates of ER and HER2 status pre-and post-NAT in previous studies. Few studies have focused on conversion of ER-low and HER-low expression status after NAT. We aimed to assess the evolution in ER and HER2 status after NAT in breast cancers. Background: Few studies have focused on converting ER-low-positive and HER2-low status following neoadjuvant therapy (NAT). We aimed to assess the evolution in ER and HER2 status after NAT in breast cancer patients. Patients and Methods: Our study included 481 patients with residual invasive breast cancer after NAT. ER and HER2 status were assessed in the primary tumor and residual disease, and associations between ER and HER2 conversion and clinicopathological factors were explored. Results: In primary tumors, 305 (63.4%) cases were ER-positive (including 36 cases of ER-low-positive), 176 (36.6%) were ER-negative. In residual disease, ER status changed in 76 (15.8%) cases, of which 69 cases switched from positive to negative. ER-low-positive tumors (31/36) were the most likely to change. In primary tumors, 140 (29.1%) tumors were HER2-positive, and 341 (70.9%) were HER2-negative (including 209 cases of HER2-low and 132 cases of HER2-zero). In residual disease, 25 (5.2%) cases had HER2 conversion between positive and negative. Considering HER2-low status, 113 (23.5%) cases had HER2 conversion, mostly driven by cases switching either to or from HER2-low. ER conversion had a positive correlation with pretreatment ER status ( r = 0.25; P = .00). There was a positive correlation between HER2 conversion and HER2-targeted therapy ( r = 0.18; P = .00). Conclusion: Conversion of ER and HER2 status was observed in some breast cancer patients after NAT. Both ER-low-positive and HER2-low tumors showed high instability from the primary tumor to residual disease. ER and HER2 status should be retested in residual disease for further treatment decisions, especially in ER-low-positive and HER2-low breast cancer.
C1 [Bo, Jiaqi; Yu, Baohua; Bi, Rui; Xu, Xiaoli; Cheng, Yufan; Tu, Xi aoyu; Bai, Qianming; Yang, Wentao; Shui, Ruohong] Fudan Univ, Shanghai Canc Ctr, Dept Pathol, Shanghai, Peoples R China.
   [Yu, Baohua; Bi, Rui; Xu, Xiaoli; Cheng, Yufan; Tu, Xi aoyu; Bai, Qianming; Yang, Wentao; Shui, Ruohong] Fudan Univ, Shanghai Med Coll, Dept Oncol, Shanghai, Peoples R China.
   [Yu, Baohua; Bi, Rui; Xu, Xiaoli; Cheng, Yufan; Tu, Xi aoyu; Bai, Qianming; Yang, Wentao; Shui, Ruohong] Fudan Univ, Inst Pathol, Shanghai, Peoples R China.
   [Bo, Jiaqi] Tongji Univ, Tongji Hosp, Sch Med, Dept Pathol, Shanghai, Peoples R China.
   [Shui, Ruohong] Fudan Univ, Fudan Univ Shanghai Canc Ctr, Shanghai Med Coll, Dept Pathol, 270 Dong an Rd, Shanghai, Peoples R China.
C3 Fudan University; Fudan University; Fudan University; Tongji University; Fudan University
RP Shui, RH (corresponding author), Fudan Univ, Fudan Univ Shanghai Canc Ctr, Shanghai Med Coll, Dept Pathol, 270 Dong an Rd, Shanghai, Peoples R China.
EM shuiruohong2014@163.com
FU Shanghai Science and technology devel- opment fundation [19MC1911000]; Shanghai Municipal Key Clinical Specialty [shslczdzk01301]
CR Abotaleb M, 2018, BIOMED PHARMACOTHER, V101, P458, DOI 10.1016/j.biopha.2018.02.108
   Ahn S, 2018, CANCER RES TREAT, V50, P1418, DOI 10.4143/crt.2017.552
   Alberro JA, 2018, LANCET ONCOL, V19, P27, DOI 10.1016/S1470-2045(17)30777-5
   Allison KH, 2020, J CLIN ONCOL, V38, P1346, DOI 10.1200/JCO.19.02309
   Balic M, 2019, BREAST CARE, V14, P103, DOI 10.1159/000499931
   Chen S, 2012, ANN SURG ONCOL, V19, P3002, DOI 10.1245/s10434-012-2318-2
   Dixon JM, 2019, ADV THER, V36, P828, DOI 10.1007/s12325-019-0896-0
   Gahlaut R, 2016, EUR J CANCER, V60, P40, DOI 10.1016/j.ejca.2016.03.006
   Giuliano AE, 2017, CA-CANCER J CLIN, V67, P291, DOI 10.3322/caac.21393
   Harbeck N, 2017, LANCET, V389, P1134, DOI 10.1016/s0140-6736(16)31891-8
   Ignatov T, 2019, BREAST CANCER RES TR, V175, P401, DOI 10.1007/s10549-019-05173-4
   Jackisch C, 2021, CANCER TREAT REV, V99, P0, DOI 10.1016/j.ctrv.2021.102229
   Landmann A, 2018, AM J CLIN PATHOL, V150, P34, DOI 10.1093/AJCP/AQY028
   Li Z, 2022, DRUG DES DEV THER, V16, P305, DOI 10.2147/DDDT.S336643
   Liu Y P, 2019, ZHONGHUA BING LI XUE ZA ZHI, V48, P182, DOI 10.3760/cma.j.issn.0529-5807.2019.03.003
   Long MP, 2023, LIFE-BASEL, V13, P0, DOI 10.3390/life13010074
   Mamounas EP, 2021, ANN ONCOL, V32, P1191, DOI 10.1016/j.annonc.2021.05.802
   Marchiò C, 2021, SEMIN CANCER BIOL, V72, P123, DOI 10.1016/j.semcancer.2020.02.016
   Martelotto LG, 2014, BREAST CANCER RES, V16, P0, DOI 10.1186/bcr3658
   Masuda N, 2017, NEW ENGL J MED, V376, P2147, DOI 10.1056/NEJMoa1612645
   Miglietta F, 2022, NPJ BREAST CANCER, V8, P0, DOI 10.1038/s41523-022-00434-w
   Modi S, 2020, J CLIN ONCOL, V38, P1887, DOI 10.1200/JCO.19.02318
   Montagna E, 2015, ANN ONCOL, V26, P307, DOI 10.1093/annonc/mdu528
   Nielsen TO, 2021, JNCI-J NATL CANCER I, V113, P808, DOI 10.1093/jnci/djaa201
   Niikura N, 2016, ANN ONCOL, V27, P480, DOI 10.1093/annonc/mdv611
   Prat A, 2016, CLIN CANCER RES, V22, P560, DOI 10.1158/1078-0432.CCR-15-0630
   Rey-Vargas L, 2020, BMC CANCER, V20, P0, DOI 10.1186/s12885-020-07179-4
   Rossi L, 2020, CANCER CHEMOTH PHARM, V85, P105, DOI 10.1007/s00280-019-03981-5
   Sejben A, 2020, PATHOL ONCOL RES, V26, P2747, DOI 10.1007/s12253-020-00867-3
   Tarantino P, 2022, EUR J CANCER, V163, P35, DOI 10.1016/j.ejca.2021.12.022
   Tarantino P, 2020, J CLIN ONCOL, V38, P1951, DOI 10.1200/JCO.19.02488
   von Minckwitz G, 2019, NEW ENGL J MED, V380, P617, DOI 10.1056/NEJMoa1814017
   Waks AG, 2019, JAMA-J AM MED ASSOC, V321, P288, DOI 10.1001/jama.2018.19323
   Wolff AC, 2018, ARCH PATHOL LAB MED, V142, P1364, DOI 10.5858/arpa.2018-0902-SA
   Yang YF, 2013, PATHOL RES PRACT, V209, P797, DOI 10.1016/j.prp.2013.08.012
   Yoshida A, 2017, J SURG ONCOL, V116, P1021, DOI 10.1002/jso.24762
   Zhang HA, 2022, AM J CLIN PATHOL, V157, P328, DOI 10.1093/ajcp/aqab117
NR 37
TC 6
Z9 6
U1 2
U2 6
PU CIG MEDIA GROUP, LP
PI DALLAS
PA 3500 MAPLE AVENUE, STE 750, DALLAS, TX 75219-3931 USA
SN 1526-8209
EI 1938-0666
J9 CLIN BREAST CANCER
JI Clin. Breast Cancer
PD JUN 15
PY 2023
VL 23
IS 4
BP 436
EP 446
DI 10.1016/j.clbc.2023.03.002
EA MAY 2023
PG 11
WC Oncology
SC Oncology
GA I8LK4
UT WOS:001005243400001
PM 36990841
DA 2025-03-16
ER

PT J
AU Bian, XQ
   Du, SY
   Yue, ZB
   Gao, S
   Zhao, RM
   Huang, GL
   Guo, LC
   Peng, C
   Zhang, LA
AF Bian, Xiaoqian
   Du, Siyao
   Yue, Zhibin
   Gao, Si
   Zhao, Ruimeng
   Huang, Guoliang
   Guo, Liangcun
   Peng, Can
   Zhang, Lina
TI Potential Antihuman Epidermal Growth Factor Receptor 2 Target Therapy Beneficiaries: The Role of MRI-Based Radiomics in Distinguishing Human Epidermal Growth Factor Receptor 2-Low Status of Breast Cancer
SO JOURNAL OF MAGNETIC RESONANCE IMAGING
LA English
DT Article
DE breast cancer; radiomics; T1-weighted contrast enhanced; apparent diffusion coefficient; HER2-low
ID nomogram
AB Background: Multiparametric MRI radiomics could distinguish human epidermal growth factor receptor 2 (HER2)-positive from HER2-negative breast cancers. However, its value for further distinguishing HER2-low from HER2-negative breast cancers has not been investigated.Purpose: To investigate whether multiparametric MRI-based radiomics can distinguish HER2-positive from HER2-negative breast cancers (task 1) and HER2-low from HER2-negative breast cancers (task 2).Study Type: Retrospective.Population: Task 1: 310 operable breast cancer patients from center 1 (97 HER2-positive and 213 HER2-negative); task 2: 213 HER2-negative patients (108 HER2-low and 105 HER2-zero); 59 patients from center 2 (16 HER2-positive, 27 HER2-low and 16 HER2-zero) for external validation.Field Strength/Sequence: A 3.0 T/T1-weighted contrast-enhanced imaging (T1CE), diffusion-weighted imaging (DWI)-derived apparent diffusion coefficient (ADC).Assessment: Patients in center 1 were assigned to a training and internal validation cohort at a 2:1 ratio. Intratumoral and peritumoral features were extracted from T1CE and ADC. After dimensionality reduction, the radiomics signatures (RS) of two tasks were developed using features from T1CE (RS-T1CE), ADC (RS-ADC) alone and T1CE + ADC combination (RS-Com).Statistical Tests: Mann-Whitney U tests, the least absolute shrinkage and selection operator, receiver operating characteristic (ROC) curve, calibration curve, and decision curve analysis (DCA).Results: For task 1, RS-ADC yielded higher area under the ROC curve (AUC) in the training, internal, and external validation of 0.767/0.725/0.746 than RS-T1CE (AUC = 0.733/0.674/0.641). For task 2, RS-T1CE yielded higher AUC of 0.765/0.755/0.678 than RS-ADC (AUC = 0.706/0.608/0.630). For both of task 1 and task 2, RS-Com achieved the best performance with AUC of 0.793/0.778/0.760 and 0.820/0.776/0.711, respectively, and obtained higher clinical benefit in DCA compared with RS-T1CE and RS-ADC. The calibration curves of all RS demonstrated a good fitness.Data Conclusion: Multiparametric MRI radiomics could noninvasively and robustly distinguish HER2-positive from HER2-negative breast cancers and further distinguish HER2-low from HER2-negative breast cancers.Evidence Level: 3.Technical Efficacy: Stage 2.
C1 [Zhang, Lina] China Med Univ, Dept Radiol, Affiliated Hosp 1, Nanjing North St 155, Shenyang 110001, Liaoning, Peoples R China.
   [Bian, Xiaoqian; Du, Siyao; Gao, Si; Zhao, Ruimeng; Huang, Guoliang; Guo, Liangcun; Peng, Can; Zhang, Lina] China Med Univ, Dept Radiol, Affiliated Hosp 1, Shenyang, Peoples R China.
   [Yue, Zhibin] China Med Univ, Sch Intelligent Med, Shenyang, Peoples R China.
C3 China Medical University; China Medical University; China Medical University
RP Zhang, LA (corresponding author), China Med Univ, Dept Radiol, Affiliated Hosp 1, Nanjing North St 155, Shenyang 110001, Liaoning, Peoples R China.
EM zhanglnda@163.com
CR Aerts HJWL, 2014, NAT COMMUN, V5, P0, DOI 10.1038/ncomms5006
   Almstedt K, 2022, EUR J CANCER, V173, P10, DOI 10.1016/j.ejca.2022.06.012
   Bustreo S, 2016, BREAST CANCER RES TR, V157, P363, DOI 10.1007/s10549-016-3817-9
   Chen RX, 2023, BREAST CANCER RES TR, V197, P189, DOI 10.1007/s10549-022-06781-3
   Christiansen Ailsa, 2011, GENES CANCER, V2, P1146, DOI 10.1177/1947601911423028
   Conklin MW, 2012, CELL ADHES MIGR, V6, P249, DOI 10.4161/cam.20567
   Denkert C, 2021, LANCET ONCOL, V22, P1151, DOI 10.1016/S1470-2045(21)00301-6
   Ding J, 2022, ACAD RADIOL, V29, PS223, DOI 10.1016/j.acra.2020.10.015
   Goto M, 2019, EUR RADIOL, V29, P1164, DOI 10.1007/s00330-018-5643-4
   Guo L, 2022, CANCERS (BASEL), V14, P0
   Hammond MEH, 2010, ARCH PATHOL LAB MED, V134, P907, DOI 10.1200/JCO.2009.25.6529
   Johnson WE, 2007, BIOSTATISTICS, V8, P118, DOI 10.1093/biostatistics/kxj037
   Larionov AA, 2018, FRONT ONCOL, V8, P0, DOI 10.3389/fonc.2018.00089
   Li C, 2021, CA-CANCER J CLIN, V11, P0
   Li CL, 2021, J MAGN RESON IMAGING, V54, P703, DOI 10.1002/jmri.27651
   Liberman L, 2002, RADIOL CLIN N AM, V40, P409, DOI 10.1016/S0033-8389(01)00017-3
   Liu ZS, 2019, J MAGN RESON IMAGING, V50, P847, DOI 10.1002/jmri.26688
   Lucia F, 2019, EUR J NUCL MED MOL I, V46, P864, DOI 10.1007/s00259-018-4231-9
   Lundberg SM, 2020, NAT MACH INTELL, V2, P56, DOI 10.1038/s42256-019-0138-9
   Marchiò C, 2021, SEMIN CANCER BIOL, V72, P123, DOI 10.1016/j.semcancer.2020.02.016
   Mo T, 2022, CANCERS, V14, P0, DOI 10.3390/cancers14051326
   Ocaña A, 2015, J CLIN ONCOL, V33, P1298, DOI 10.1200/JCO.2014.59.7286
   Pan W, 2001, BIOMETRICS, V57, P120, DOI 10.1111/j.0006-341X.2001.00120.x
   Riecke K, 2020, BREAST CARE, V15, P579, DOI 10.1159/000510998
   Rinnerthaler G, 2019, INT J MOL SCI, V20, P0, DOI 10.3390/ijms20051115
   Saranathan M, 2012, J MAGN RESON IMAGING, V35, P1484, DOI 10.1002/jmri.23602
   Siegel RL, 2022, CA-CANCER J CLIN, V72, P7, DOI 10.3322/caac.21708
   SLAMON DJ, 1987, SCIENCE, V235, P177, DOI 10.1126/science.3798106
   Syed AK, 2020, CANCERS, V12, P0, DOI 10.3390/cancers12061682
   Tarantino P, 2020, J CLIN ONCOL, V38, P1951, DOI 10.1200/JCO.19.02488
   Uematsu T, 2015, BREAST CANCER-TOKYO, V22, P66, DOI 10.1007/s12282-014-0572-9
   Vassilakopoulou M, 2014, PLOS ONE, V9, P0, DOI 10.1371/journal.pone.0099131
   Wang HX, 2020, J MAGN RESON IMAGING, V52, P873, DOI 10.1002/jmri.27111
   Whitney HM, 2020, J MED IMAGING, V7, P0
   Wolff AC, 2018, J CLIN ONCOL, V36, P2105, DOI 10.5858/arpa.2018-0902-SA
   Xu AQ, 2022, BMC CANCER, V22, P0, DOI 10.1186/s12885-022-09967-6
   Zhang GC, 2022, BMC MED, V20, P0, DOI 10.1186/s12916-022-02346-9
   Zhang H, 2022, AM J CLIN PATHOL, V15, P0
   Zhang LL, 2019, EBIOMEDICINE, V42, P270, DOI 10.1016/j.ebiom.2019.03.050
   Zhou J, 2021, ACAD RADIOL, V28, P1352, DOI 10.1016/j.acra.2020.05.040
NR 40
TC 23
Z9 25
U1 2
U2 10
PU WILEY
PI HOBOKEN
PA 111 RIVER ST, HOBOKEN 07030-5774, NJ USA
SN 1053-1807
EI 1522-2586
J9 J MAGN RESON IMAGING
JI J. Magn. Reson. Imaging
PD NOV 15
PY 2023
VL 58
IS 5
BP 1603
EP 1614
DI 10.1002/jmri.28628
EA FEB 2023
PG 12
WC Radiology, Nuclear Medicine & Medical Imaging
SC Radiology, Nuclear Medicine & Medical Imaging
GA U2UH3
UT WOS:000932344800001
PM 36763035
DA 2025-03-16
ER

PT J
AU Kabraji, S
   Ni, J
   Sammons, S
   Li, TY
   Van Swearingen, AED
   Wang, YZ
   Pereslete, A
   Hsu, LG
   DiPiro, PJ
   Lascola, C
   Moore, H
   Hughes, M
   Raghavendra, AS
   Gule-Monroe, M
   Murthy, RK
   Winer, EP
   Anders, CK
   Zhao, JJ
   Lin, NU
AF Kabraji, Sheheryar
   Ni, Jing
   Sammons, Sarah
   Li, Tianyu
   Van Swearingen, Amanda E. D.
   Wang, Yanzhi
   Pereslete, Alyssa
   Hsu, Liangge
   DiPiro, Pamela J.
   Lascola, Chris
   Moore, Heather
   Hughes, Melissa
   Raghavendra, Akshara S.
   Gule-Monroe, Maria
   Murthy, Rashmi K.
   Winer, Eric P.
   Anders, Carey K.
   Zhao, Jean J.
   Lin, Nancy U.
TI Preclinical and Clinical Efficacy of Trastuzumab Deruxtecan in Breast Cancer Brain Metastases
SO CLINICAL CANCER RESEARCH
LA English
DT Article
ID inhibition
AB Purpose: Brain metastases can occur in up to 50% of patients with metastatic HER2-positive breast cancer. Because patients with active brain metastases were excluded from previous pivotal clinical trials, the central nervous system (CNS) activity of the antibody-drug conjugate trastuzumab deruxtecan (T-DXd) is not well characterized. Experimental Design: We studied how T-DXd affects growth and overall survival in orthotopic patient-derived xenografts (PDX) of HER2-positive and HER2-low breast cancer brain metastases (BCBM). Separately, we evaluated the effects of T-DXd in a retrospective cohort study of 17 patients with stable or active brain metastases.Results: T-DXd inhibited tumor growth and prolonged survival in orthotopic PDX models of HER2-positive (IHC 3+) and HER2-low (IHC 2+/FISH ratio < 2) BCBMs. T-DXd reduced tumor size and prolonged survival in a T-DM1-resistant HER2-positive BCBM PDX model. In a retrospective multi-institutional cohort study of 17 patients with predominantly HER2-positive BCBMs, the CNS objec-tive response rate (ORR) was 73% (11/15) while extracranial response rate was 45% (5/11). In the subset of patients with untreated or progressive BCBM at baseline, the CNS ORR was 70% (7/10). The median time on treatment with T-DXd was 8.9 (1.3-16.2) months, with 42% (7/17) remaining on treatment at data cutoff. Conclusions: T-DXd demonstrates evidence of CNS activity in HER2-positive and HER2-low PDX models of BCBM and prelim-inary evidence of clinical efficacy in a multi-institution case series of patients with BCBM. Prospective clinical trials to further evaluate CNS activity of T-DXd in patients with active brain metastases are warranted.
C1 [Kabraji, Sheheryar; Ni, Jing; Li, Tianyu; Wang, Yanzhi; Pereslete, Alyssa; Hughes, Melissa; Winer, Eric P.; Zhao, Jean J.; Lin, Nancy U.] Dana Farber Canc Inst, Boston, MA USA.
   [Sammons, Sarah; Van Swearingen, Amanda E. D.; Lascola, Chris; Moore, Heather; Anders, Carey K.] Duke Canc Inst, Durham, NC USA.
   [Hsu, Liangge; DiPiro, Pamela J.] Brigham & Womens Hosp, Boston, MA USA.
   [Raghavendra, Akshara S.; Gule-Monroe, Maria; Murthy, Rashmi K.] MD Anderson Canc Ctr, Houston, TX USA.
   [Lin, Nancy U.] Dana Farber Canc Inst, 450 Brookline Ave, Boston, MA 02215 USA.
C3 Harvard University; Harvard University Medical Affiliates; Dana-Farber Cancer Institute; Duke University; Harvard University; Harvard University Medical Affiliates; Brigham & Women's Hospital; University of Texas System; UTMD Anderson Cancer Center; Harvard University; Harvard University Medical Affiliates; Dana-Farber Cancer Institute
RP Lin, NU (corresponding author), Dana Farber Canc Inst, 450 Brookline Ave, Boston, MA 02215 USA.
EM jean_zhao@dfci.harvard.edu; nlin@partners.org
FU NCI Specialized Program of Research Excellence (SPORE) [1P50CA168504]; NIH [R35 CA210057]
CR Bardia A, 2021, NEW ENGL J MED, V384, P1529, DOI 10.1056/NEJMoa2028485
   Bartsch R, 2022, NAT MED, V28, P1840, DOI 10.1038/s41591-022-01935-8
   Drago JZ, 2021, NAT REV CLIN ONCOL, V18, P327, DOI 10.1038/s41571-021-00470-8
   Ernani V, 2019, J ONCOL PRACT, V15, P563, DOI 10.1200/JOP.19.00357
   Hurvitz SA, 2021, P 2021 SAN ANTONIO B, V0, P0
   Jerusalem G, 2020, ANN ONCOL, V31, PS63, DOI 10.1016/j.annonc.2020.03.239
   Jerusalem GHM, 2021, J CLIN ONCOL, V39, P0, DOI 10.1200/JCO.2021.39.15_suppl.526
   Kabraji S, 2018, CLIN CANCER RES, V24, P1795, DOI 10.1158/1078-0432.CCR-17-3351
   Keith Kevin C, 2016, CANCER TREAT COMMUN, V7, P43
   Kennecke H, 2010, J CLIN ONCOL, V28, P3271, DOI 10.1200/JCO.2009.25.9820
   Letai A, 2017, NAT MED, V23, P1028, DOI 10.1038/nm.4389
   Lin NU, 2021, J CLIN ONCOL, V39, P2667, DOI 10.1200/JCO.20.02822
   Liu ZM, 2019, SCI REP-UK, V9, P0, DOI 10.1038/s41598-018-36874-3
   Modi S, 2020, NEW ENGL J MED, V382, P610, DOI 10.1056/NEJMoa1914510
   Montemurro F, 2020, ANN ONCOL, V31, P1350, DOI 10.1016/j.annonc.2020.06.020
   Nabors LB, 2014, J NATL COMPR CANC NE, V12, P1517, DOI 10.6004/jnccn.2014.0151
   Ni J, 2019, NEUROONCOL ADV, V1, P0
   Ni J, 2022, NAT COMMUN, V13, P0, DOI 10.1038/s41467-022-29081-2
   Ni J, 2016, NAT MED, V22, P723, DOI 10.1038/nm.4120
   Ogitani Y, 2016, CLIN CANCER RES, V22, P5097, DOI 10.1158/1078-0432.CCR-15-2822
   Pérez-García JM, 2023, NEURO-ONCOLOGY, V25, P157, DOI 10.1093/neuonc/noac144
   Pestalozzi BC, 2013, LANCET ONCOL, V14, P244, DOI 10.1016/S1470-2045(13)70017-2
   R Development Core Team, 2018, R: A LANGUAGE AND ENVIRONMENT FOR STATISTICAL COMPUTING. R FOUNDATION FOR STATISTICAL COMPUTING, V0, P0, DOI DOI 10.1371/JOURNAL.PONE.0126662
   SABCS, 2021, EPOSTERS TRAST DER T, V0, P0
   Takegawa N, 2017, INT J CANCER, V141, P1682, DOI 10.1002/ijc.30870
   Tarantino P, 2020, J CLIN ONCOL, V38, P1951, DOI 10.1200/JCO.19.02488
   Wolff AC, 2018, J CLIN ONCOL, V36, P2105, DOI 10.5858/arpa.2018-0902-SA
NR 27
TC 54
Z9 54
U1 10
U2 41
PU AMER ASSOC CANCER RESEARCH
PI PHILADELPHIA
PA 615 CHESTNUT ST, 17TH FLOOR, PHILADELPHIA, PA 19106-4404 USA
SN 1078-0432
EI 1557-3265
J9 CLIN CANCER RES
JI Clin. Cancer Res.
PD JAN 1
PY 2023
VL 29
IS 1
BP 174
EP 182
DI 10.1158/1078-0432.CCR-22-1138
PG 9
WC Oncology
SC Oncology
GA 7O3GO
UT WOS:000907916400001
PM 36074155
DA 2025-03-16
ER

PT J
AU Gough, M
   Liu, C
   Srinivasan, B
   Wilkinson, L
   Dunk, L
   Yang, YH
   Schreiber, V
   Tuffaha, H
   Kryza, T
   Hooper, JD
   Lakhani, SR
   Snell, CE
AF Gough, Madeline
   Liu, Cheng
   Srinivasan, Bhuvana
   Wilkinson, Lisa
   Dunk, Louisa
   Yang, Yuanhao
   Schreiber, Veronika
   Tuffaha, Haitham
   Kryza, Thomas
   Hooper, John D.
   Lakhani, Sunil R.
   Snell, Cameron E.
TI Improved concordance of challenging human epidermal growth factor receptor 2 dual <i>in-situ</i> hybridisation cases with the use of a digital image analysis algorithm in breast cancer
SO HISTOPATHOLOGY
LA English
DT Article
DE breast cancer; bright-field ISH; digital pathology; ERBB2; HER2; image analysis; in-situ hybridisation
ID her2; amplification
AB AimsAccurate assessment of human epidermal growth factor receptor 2 (HER2) expression by HER2 immunohistochemistry and in-situ hybridisation (ISH) is critical for the management of patients with breast cancer. The revised 2018 ASCO/CAP guidelines define 5 groups based on HER2 expression and copy number. Manual pathologist quantification by light microscopy of equivocal and less common HER2 ISH groups (groups 2-4) can be challenging, and there are no data on interobserver variability in reporting of these cases. We sought to determine whether a digital algorithm could improve interobserver variability in the assessment of difficult HER2 ISH cases. Methods and resultsHER2 ISH was evaluated in a cohort enriched for less common HER2 patterns using standard light microscopy versus analysis of whole slide images using the Roche uPath HER2 dual ISH image analysis algorithm. Standard microscopy demonstrated significant interobserver variability with a Fleiss's kappa value of 0.471 (fair-moderate agreement) improving to 0.666 (moderate-good) with the use of the algorithm. For HER2 group designation (groups 1-5), there was poor-moderate reliability between pathologists by microscopy [intraclass correlation coefficient (ICC) = 0.526], improving to moderate-good agreement (ICC = 0.763) with the use of the algorithm. In subgroup analysis, the algorithm improved concordance particularly in groups 2, 4 and 5. Time to enumerate cases was also significantly reduced. ConclusionThis work demonstrates the potential of a digital image analysis algorithm to improve the concordance of pathologist HER2 amplification status reporting in less common HER2 groups. This has the potential to improve therapy selection and outcomes for patients with HER2-low and borderline HER2-amplified breast cancers.
C1 [Gough, Madeline; Liu, Cheng; Srinivasan, Bhuvana; Wilkinson, Lisa; Dunk, Louisa; Snell, Cameron E.] Mater Pathol, Duncombe Bldg,Raymond Terrace, South Brisbane, Australia.
   [Gough, Madeline; Yang, Yuanhao; Schreiber, Veronika; Kryza, Thomas; Hooper, John D.; Snell, Cameron E.] Translat Res Inst, Mater Res Inst, Woolloongabba, Australia.
   [Liu, Cheng] Univ Queensland, Fac Med, Herston, Australia.
   [Tuffaha, Haitham] Univ Queensland, Ctr Business & Econ Hlth, St Lucia, Qld, Australia.
   [Lakhani, Sunil R.] Univ Queensland, Ctr Clin Res, Herston, Australia.
   [Lakhani, Sunil R.] Royal Brisbane Womens Hosp, Pathol Queensland, Herston, Australia.
   [Snell, Cameron E.] Peter MacCallum Canc Ctr, Anat Pathol, Melbourne, Vic, Australia.
   [Snell, Cameron E.] Peter MacCallum Canc Ctr, Anat Pathol, 305 Grattan St, Melbourne, Vic 3000, Australia.
C3 University of Queensland; Mater Research; University of Queensland; University of Queensland; University of Queensland; Royal Brisbane & Women's Hospital; Peter Maccallum Cancer Center; Peter Maccallum Cancer Center
RP Snell, CE (corresponding author), Peter MacCallum Canc Ctr, Anat Pathol, 305 Grattan St, Melbourne, Vic 3000, Australia.
EM cameron.snell@petermac.org
FU RCPA Quality Assurance Programs Research Grant; Roche Diagnostics; RCPA Foundation; University of Queensland Graduate School; Mater Foundation; Equity Trustees (The KC amp; BM Thomson Memorial Fund)
CR Altman DG, 2012, BMC MED, V10, P0, DOI 10.1186/1741-7015-10-51
   Babic A, 2010, METHODS, V52, P287, DOI 10.1016/j.ymeth.2010.08.012
   Baxi V, 2022, MODERN PATHOL, V35, P1529, DOI 10.1038/s41379-022-01119-2
   Bui MM, 2019, ARCH PATHOL LAB MED, V143, P1180, DOI 10.5858/arpa.2018-0378-CP
   da Silva LM, 2021, J PATHOL, V254, P147, DOI 10.1002/path.5662
   Fisher RA, 1992, BREAKTHROUGHS IN STATISTICS: METHODOLOGY AND DISTRIBUTION, V0, PP66, DOI 10.1007/978-1-4612-4380-9_6
   Hanna WM, 2014, MODERN PATHOL, V27, P4, DOI 10.1038/modpathol.2013.103
   Koo TK, 2016, J CHIROPR MED, V15, P155, DOI 10.1016/j.jcm.2016.02.012
   LANDIS JR, 1977, BIOMETRICS, V33, P159, DOI 10.2307/2529310
   Lee HJ, 2015, AM J CLIN PATHOL, V144, P570, DOI 10.1309/AJCP51HCGPOPWSCY
   Perez EA, 2010, J CLIN ONCOL, V28, P4307, DOI 10.1200/JCO.2009.26.2154
   Polónia A, 2021, MODERN PATHOL, V34, P1478, DOI 10.1038/s41379-021-00813-x
   Rakha EA, 2023, J CLIN PATHOL, V76, P217, DOI 10.1136/jcp-2022-208632
   Rakha EA, 2021, BRIT J CANCER, V124, P1836, DOI 10.1038/s41416-021-01351-8
   SLAMON DJ, 1987, SCIENCE, V235, P177, DOI 10.1126/science.3798106
   TANDON AK, 1989, J CLIN ONCOL, V7, P1120, DOI 10.1200/JCO.1989.7.8.1120
   Wolff AC, 2007, ARCH PATHOL LAB MED, V131, P18, DOI 10.1043/1543-2165(2007)131[18:ASOCCO]2.0.CO;2
   Wolff AC, 2018, J CLIN ONCOL, V36, P2105, DOI 10.5858/arpa.2018-0902-SA
   Yaziji H, 2004, HUM PATHOL, V35, P143, DOI 10.1016/j.humpath.2004.01.002
   Yoder A, 2022, J PATHOL INFORM, V13, P0
NR 20
TC 4
Z9 4
U1 1
U2 2
PU WILEY
PI HOBOKEN
PA 111 RIVER ST, HOBOKEN 07030-5774, NJ USA
SN 0309-0167
EI 1365-2559
J9 HISTOPATHOLOGY
JI Histopathology
PD OCT 15
PY 2023
VL 83
IS 4
BP 647
EP 656
DI 10.1111/his.15000
EA JUN 2023
PG 10
WC Cell Biology; Pathology
SC Cell Biology; Pathology
GA R7ZN0
UT WOS:001016520700001
PM 37366040
DA 2025-03-16
ER

PT J
AU Elnaghi, KAA
   Alghanmi, HA
   Elsamany, SA
   Almarzoki, F
   Elsafty, M
   Jaffal, M
AF Elnaghi, Khaled Abd Elaziz Ahmed
   Alghanmi, Hosam Ali
   Elsamany, Shereef Ahmed
   Almarzoki, Fathia
   Elsafty, Mohamed
   Jaffal, Mohammad
TI Hormonal-Receptors-Positive and HER2-Negative Patients with Metastatic Breast Cancer Treated with First-Line Palbociclib and Hormonal Therapy: Impact of First-Cycle Neutropenia and Dose Reduction on Therapeutic Outcome
SO BREAST JOURNAL
LA English
DT Article
ID fulvestrant; inhibitors
AB Background. CDK 4/6 inhibitors with hormonal therapy are the standard first-line therapy in metastatic hormonal receptors (HR)-positive and HER2-negative breast cancer. This study aims to assess the impact of neutropenia with 1st cycle, dose reduction, HER2-low status, and other clinicopathological factors on survival outcomes with the first-line palbociclib and hormonal therapy. Patients and Methods. In this retrospective study, we recruited patients with metastatic HR-positive and HER2-negative breast cancer. Neutropenia with 1st cycle, palbociclib dose reduction in addition to different clinicopathological and survival data were checked in patients' medical records. Survival outcomes were compared according to the abovementioned factors. Results. We recruited 150 patients who received first-line palbociclib with hormonal therapy. 86% of patients developed 1st cycle neutropenia which was more common in patients with high Ki67. Dose reduction was recorded in 46.7% of patients and it was more common in patients with higher Allred scores (scores 7-8). The median progression-free survival (PFS) of the study group was 22 months. No significant difference was observed in PFS according to the 1st cycle of neutropenia or grade of neutropenia. Similarly, no difference in PFS according to palbociclib dose reduction and HER2 low status was observed. Only the Allred score and having a single site of metastasis had an independent significant relation with PFS. The median overall survival (OS) of the study group was 39 months. No significant difference was observed in OS according to the 1st cycle neutropenia, grade of neutropenia, palbociclib dose reduction, and HER2-low status. Only the Allred score and having a single site of metastasis had an independent significant relation with OS. In addition, no difference was observed in PFS and OS according to ECOG PS (2 vs. 0-1) or menopausal status. Conclusion. No significant impact of the 1st cycle neutropenia, dose reduction, having ECOG PS2, menopausal status, or HER2 low status on survival outcome was observed. Survival outcome was significantly better in patients with single metastatic sites and higher ER-Allred scores.
C1 [Elnaghi, Khaled Abd Elaziz Ahmed; Alghanmi, Hosam Ali; Elsamany, Shereef Ahmed; Almarzoki, Fathia; Elsafty, Mohamed] King Abdullah Med City, Oncol Ctr, Med Oncol Dept, Mecca, Saudi Arabia.
   [Elnaghi, Khaled Abd Elaziz Ahmed; Elsamany, Shereef Ahmed] Mansoura Univ, Oncol Ctr, Med Oncol, Mansoura, Egypt.
   [Jaffal, Mohammad] King Abdullah Med City, Dept Pharm, Mecca, Saudi Arabia.
C3 King Abdullah Medical City; Egyptian Knowledge Bank (EKB); Mansoura University; King Abdullah Medical City
RP Alghanmi, HA (corresponding author), King Abdullah Med City, Oncol Ctr, Med Oncol Dept, Mecca, Saudi Arabia.
EM elnaghi.k@kamc.med.sa; hosam.ali1989@hotmail.com; shereefmohamad@yahoo.com; fathiaalmarzoki4@gmail.com; mhsafty@yahoo.com; jafal.m@kamc.med.sa
CR Cortés J, 2022, NEW ENGL J MED, V386, P1143, DOI 10.1056/NEJMoa2115022
   Dickson MA, 2014, CLIN CANCER RES, V20, P3379, DOI 10.1158/1078-0432.CCR-13-1551
   Ding W, 2018, MEDICINE (UNITED STATES), V97, P0, DOI 10.1097/MD.0000000000010746
   Finn RS, 2016, NEW ENGL J MED, V375, P1925, DOI 10.1056/NEJMoa1607303
   Finn RS, 2016, BREAST CANCER RES, V18, P0, DOI 10.1186/s13058-016-0721-5
   Fry DW, 2004, MOL CANCER THER, V3, P1427
   Gampenrieder SP, 2021, BREAST CANCER RES, V23, P0, DOI 10.1186/s13058-021-01492-x
   Hortobagyi GN, 2016, NEW ENGL J MED, V375, P1738, DOI 10.1056/NEJMoa1609709
   Ismail RK, 2021, BREAST, V60, P263, DOI 10.1016/j.breast.2021.11.013
   Kish JK, 2018, BREAST CANCER RES, V20, P0, DOI 10.1186/s13058-018-0958-2
   Lapuchesky LS, 2022, J CLIN ONCOL, V40, P0
   Li JM, 2020, JAMA NETW OPEN, V3, P0, DOI 10.1001/jamanetworkopen.2020.20312
   Massarweh S, 2007, CLIN CANCER RES, V13, P1950, DOI 10.1158/1078-0432.CCR-06-2540
   Modi S, 2022, NEW ENGL J MED, V387, P9, DOI 10.1056/NEJMoa2203690
   OLeary B, 2018, CANCER DISCOV, V8, P1390, DOI 10.1158/2159-8290.CD-18-0264
   Shao YB, 2022, FRONT ENDOCRINOL, V13, P0, DOI 10.3389/fendo.2022.1000704
   Slamon DJ, 2020, NEW ENGL J MED, V382, P514, DOI 10.1056/NEJMoa1911149
   Sledge GW, 2017, J CLIN ONCOL, V35, P2875, DOI 10.1200/JCO.2017.73.7585
   Turner NC, 2018, NEW ENGL J MED, V379, P1926, DOI 10.1056/NEJMoa1810527
   Yoder R, 2021, CANCER RES, V81, P0
NR 21
TC 3
Z9 3
U1 0
U2 0
PU WILEY
PI HOBOKEN
PA 111 RIVER ST, HOBOKEN 07030-5774, NJ USA
SN 1075-122X
EI 1524-4741
J9 BREAST J
JI Breast J.
PD AUG 25
PY 2023
VL 2023
IS 
BP 
EP 
DI 10.1155/2023/8994954
PG 10
WC Oncology; Obstetrics & Gynecology
SC Oncology; Obstetrics & Gynecology
GA Q5FG3
UT WOS:001057771400001
PM 37664544
DA 2025-03-16
ER

PT J
AU Andrif, M
   Elmarrachi, H
   Ismaili, N
AF Andrif, Meriem
   Elmarrachi, Hafsa
   Ismaili, Nabil
TI Paradigm change in urological, gynaecological and breast cancer management: A new practice-changing data from ASCO 2022 annual meeting
SO CANCER TREATMENT AND RESEARCH COMMUNICATIONS
LA English
DT Article
DE Breast cancer; Gynecological cancer; Urological cancer; Urogynecology; ASCO 2022; Chemotherapy; Immunotherapy; Hormonotherapy; Surgery; Drug discovery
ID previously treated recurrent; ovarian-cancer; tisotumab vedotin; therapy; epidemiology; survival; trial
AB Changing medical practice has been a constant process based on many scientific findings for years. In the oncology community, the American Society of Clinical Oncology (ASCO), one of the major annual conferences, presented the latest updates on practice-changing in cancer. At the recent meeting of 2022, held this year on June 2-6, researchers presented essential findings in urological, gynecological, and breast cancer management. In urological cancer, olaparib + abiraterone was demonstrated thru the PROpel trial to benefit in first-line treatment mCRPC regardless of the HRR stratification factor, along with the adjuvant therapy everolimus, for fully resected RCC in the EVEREST trial. In gynecological cancer, tisotumab vedotin demonstrated a potential role in improving clinical outcomes in 1st line r/mCC thru InnovaTV-205. In breast cancer, trastuzumab deruxtecan showed significant benefit for redefined human epidermal growth factors receptor 2 status in HER2 low BC patients, where current targeted-HER2 therapies are ineffective in the DESTINY-BREAST 04 study. The use of Immuno-based combinations in the medical management of TNBC patients has been supported thru several recent studies, showing positive results and outcomes, as demonstrated by the expert's opinions in Rizzo et al. research papers. In this article, we resumed the different renowned and what we considered intriguing to review studies presented during these three long sessions at the ASCO 2022 meeting.
C1 [Andrif, Meriem; Elmarrachi, Hafsa; Ismaili, Nabil] Mohammed VI Univ Hlth Sci UM6SS, Mohammed Ctr Res & Innovat 6, Casablanca, Morocco.
   [Ismaili, Nabil] Mohammed VI Univ Hlth Sci UM6SS, Cheikh Khalifa Int Univ Hosp, Dept Med Oncol, Casablanca, Morocco.
   [Ismaili, Nabil] Mohammed VI Univ Hlth Sci UM6SS, Mohamed Int Univ Hosp 6, Dept Med Oncol, Bouskoura, Morocco.
   [Andrif, Meriem; Elmarrachi, Hafsa; Ismaili, Nabil] Mohammed VI Univ Hlth Sci UM6SS, Fac Med, Casablanca, Morocco.
C3 Mohammed VI University of Sciences & Health-UM6SS; Mohammed VI University of Sciences & Health-UM6SS; Mohammed First University of Oujda; Mohammed VI University of Sciences & Health-UM6SS
RP Ismaili, N (corresponding author), Mohammed VI Univ Hlth Sci, Fac Med, Dept Med Oncol, Casablanca 10100, Morocco.
EM nismaili@um6ss.ma
CR Almousa S, 2022, COMPREHENSIVE PHARMACOLOGY, V0, P211
   Bedke J, 2022, EUR UROL, V82, P427, DOI 10.1016/j.eururo.2022.06.009
   Bianchini G, 2022, NAT REV CLIN ONCOL, V19, P91, DOI 10.1038/s41571-021-00565-2
   Brain E, 2022, J CLIN ONCOL, V40, P0
   Bray F, 2020, CA-CANCER J CLIN, V70, P313, DOI 10.3322/caac.21609
   Breij ECW, 2014, CANCER RES, V74, P1214, DOI 10.1158/0008-5472.CAN-13-2440
   Burmeister CA, 2022, TUMOUR VIRUS RES, V13, P0, DOI 10.1016/j.tvr.2022.200238
   Carter NJ, 2007, DRUGS, V67, P2257, DOI 10.2165/00003495-200767150-00009
   Chanza NM, 2022, J CLIN ONCOL, V40, P0
   Choueiri TK, 2022, J CLIN ONCOL, V40, P0, DOI 10.1200/JCO.2022.40.6_suppl.290
   Chung HJ, 2022, J CHIN MED ASSOC, V85, P438, DOI 10.1097/JCMA.0000000000000701
   Clarke Noel W, 2022, NEJM EVID, V1, PEVIDoa2200043, DOI 10.1056/EVIDoa2200043
   Coleman RL, 2021, LANCET ONCOL, V22, P609, DOI 10.1016/S1470-2045(21)00056-5
   Colombo N, 2021, NEW ENGL J MED, V385, P1856, DOI 10.1056/NEJMoa2112435
   Colombo N, 2022, J CLIN ONCOL, V40, P0
   DAndrea AD, 2018, DNA REPAIR, V71, P172, DOI 10.1016/j.dnarep.2018.08.021
   de Goeij BECG, 2015, MOL CANCER THER, V14, P1130, DOI 10.1158/1535-7163.MCT-14-0798
   Eggers H, 2022, WORLD J UROL, V40, P2489, DOI 10.1007/s00345-022-04110-3
   Finn RS, 2022, J CLIN ONCOL, V40, P0
   Fizazi K, 2022, LANCET, V399, P1695, DOI 10.1016/S0140-6736(22)00367-1
   Gaona-Luviano P, 2020, CHIN CLIN ONCOL, V9, P0, DOI 10.21037/cco-20-34
   Gerriets JPFV, 2022, PEMBROLIZUMAB, V0, P0
   González-Martín A, 2019, NEW ENGL J MED, V381, P2391, DOI 10.1056/NEJMoa1910962
   Gopu P, 2021, INDIAN J MED RES, V154, P293, DOI 10.4103/ijmr.IJMR_4454_20
   Grünwald V, 2022, WORLD J UROL, V40, P2381, DOI 10.1007/s00345-022-04015-1
   Habli Z, 2017, MOLECULES, V22, P0, DOI 10.3390/molecules22020250
   Hong DS, 2020, CLIN CANCER RES, V26, P1220, DOI 10.1158/1078-0432.CCR-19-2962
   Hussain MHA, 2022, J CLIN ONCOL, V40, P0
   Kalinsky K, 2022, J CLIN ONCOL, V40, P0
   Kalinsky K, 2017, J CLIN ONCOL, V35, P0, DOI 10.1200/JCO.2017.35.15_suppl.TPS1112
   Krop IE, 2022, J CLIN ONCOL, V40, P0
   Leung CY, 2021, SCI REP-UK, V11, P0, DOI 10.1038/s41598-021-01103-x
   Lord CJ, 2017, SCIENCE, V355, P1152, DOI 10.1126/science.aam7344
   Lourenço C, 2021, CANCERS, V13, P0, DOI 10.3390/cancers13071529
   Markham A, 2021, DRUGS, V81, P2141, DOI 10.1007/s40265-021-01633-8
   Massari F, 2020, EXPERT OPIN DRUG SAF, V19, P1329, DOI 10.1080/14740338.2020.1811226
   Mattiuzzi C, 2020, EUR J PUBLIC HEALTH, V30, P1026, DOI 10.1093/eurpub/ckz216
   Modi S, 2022, NEW ENGL J MED, V387, P9, DOI 10.1056/NEJMoa2203690
   Mollica V, 2022, TARGET ONCOL, V17, P61, DOI 10.1007/s11523-021-00861-y
   Momenimovahed Z, 2019, INT J WOMENS HEALTH, V11, P287, DOI 10.2147/IJWH.S197604
   Mondal A, 2019, EUR J PHARMACOL, V858, P0, DOI 10.1016/j.ejphar.2019.172472
   Monk BJ, 2022, J CLIN ONCOL, V40, P3952, DOI 10.1200/JCO.22.01003
   Monk BJ, 2021, INT J GYNECOL CANCER, V31, P1589, DOI 10.1136/ijgc-2021-002933
   Moore K, 2018, NEW ENGL J MED, V379, P2495, DOI 10.1056/NEJMoa1810858
   Motzer R, 2021, NEW ENGL J MED, V384, P1289, DOI 10.1056/NEJMoa2035716
   Naga CHP, 2018, CURR OPIN ONCOL, V30, P323, DOI 10.1097/CCO.0000000000000471
   Niu XH, 2021, CANCER CELL INT, V21, P0, DOI 10.1186/s12935-021-01813-2
   Pang SS, 2022, JCO ONCOL PRACT, V18, P417, DOI 10.1200/OP.21.00795
   Pellegrino B, 2021, MOL DIAGN THER, V25, P409, DOI 10.1007/s40291-021-00525-7
   Pellerin E, 2021, ENVIRON RES, V195, P0, DOI 10.1016/j.envres.2020.110485
   Pignata S, 2022, J CLIN ONCOL, V40, P0
   Powles T, 2022, J CLIN ONCOL, V40, P0, DOI 10.1200/JCO.2022.40.6_suppl.487
   Powles T, 2022, J CLIN ONCOL, V40, P0, DOI 10.1200/JCO.2022.40.6_suppl.350
   Powles T, 2021, NEW ENGL J MED, V384, P1125, DOI 10.1056/NEJMoa2035807
   Rassy E, 2020, THER ADV MED ONCOL, V12, P0, DOI 10.1177/1758835920907504
   Revathidevi S, 2021, CANCER LETT, V496, P104, DOI 10.1016/j.canlet.2020.10.004
   Riggio AI, 2021, BRIT J CANCER, V124, P13, DOI 10.1038/s41416-020-01161-4
   Rini BI, 2021, J CLIN ONCOL, V39, P0, DOI 10.1200/JCO.2021.39.15_suppl.4500
   Rizzo A, 2022, EXPERT OPIN INV DRUG, V31, P557, DOI 10.1080/13543784.2022.2009456
   Rizzo A, 2022, EXPERT OPIN INV DRUG, V31, P549, DOI 10.1080/13543784.2022.2008354
   Rosenberg JE, 2022, J CLIN ONCOL, V40, P0
   Rugo HS, 2022, J CLIN ONCOL, V40, P0
   Ryan CW, 2022, J CLIN ONCOL, V40, P0
   Saad F, 2022, J CLIN ONCOL, V40, P0, DOI 10.1200/JCO.2022.40.6_suppl.011
   Scambia G, 2022, J CLIN ONCOL, V40, P0
   Schmid P, 2022, NEW ENGL J MED, V386, P556, DOI 10.1056/NEJMoa2112651
   Sharma P, 2022, J CLIN ONCOL, V40, P0
   Sharma P, 2021, CLIN CANCER RES, V27, P975, DOI 10.1158/1078-0432.CCR-20-3646
   Slade D, 2020, GENE DEV, V34, P360, DOI 10.1101/gad.334516.119
   Smith MR, 2022, NEW ENGL J MED, V386, P1132, DOI 10.1056/NEJMoa2119115
   Smith MR, 2022, J CLIN ONCOL, V40, P0, DOI 10.1200/JCO.2022.40.6_suppl.013
   Song X, 2022, DRUG TODAY, V58, P213, DOI 10.1358/dot.2022.58.5.3400745
   Spring L, 2022, J CLIN ONCOL, V40, P0
   Spring LM, 2021, CANCER RES, V81, P0
   Stewart C, 2019, SEMIN ONCOL NURS, V35, P151, DOI 10.1016/j.soncn.2019.02.001
   Sung H, 2021, CA-CANCER J CLIN, V71, P209, DOI 10.3322/caac.21660
   Tewari KS, 2019, J CLIN ONCOL, V37, P2317, DOI 10.1200/JCO.19.01009
   Torre LA, 2018, CA-CANCER J CLIN, V68, P284, DOI 10.3322/caac.21456
   Tripathi Abhishek, 2022, JOURNAL OF CLINICAL ONCOLOGY, V40, P0
   Vaishampayan UN, 2022, J CLIN ONCOL, V40, P0, DOI 10.1200/JCO.2022.40.6_suppl.117
   Vale CL, 2022, J CLIN ONCOL, V40, P0
   van de Merbel AF, 2021, NAT REV UROL, V18, P33, DOI 10.1038/s41585-020-00389-2
   Vergote I, 2020, J CLIN ONCOL, V38, P0
   Willmott LJ, 2009, EXPERT REV ANTICANC, V9, P895, DOI 10.1586/ERA.09.58
   Ye Ding-Wei, 2022, JOURNAL OF CLINICAL ONCOLOGY, V40, P0
   Yin RT, 2022, J CLIN ONCOL, V40, P0
   You B, 2022, J CLIN ONCOL, V40, P0
   Zahavi D, 2020, ANTIBODIES, V9, P0, DOI 10.3390/antib9030034
   Zhang SK, 2020, CHINESE J CANCER RES, V32, P720, DOI 10.21147/j.issn.1000-9604.2020.06.05
   Zhang YT, 2019, BMC CANCER, V19, P0, DOI 10.1186/s12885-019-6139-6
   Zhu YX, 2021, BBA-REV CANCER, V1876, P0, DOI 10.1016/j.bbcan.2021.188593
   Zi H, 2021, MILITARY MED RES, V8, P0, DOI 10.1186/s40779-021-00354-z
NR 92
TC 0
Z9 0
U1 2
U2 2
PU ELSEVIER
PI AMSTERDAM
PA RADARWEG 29, 1043 NX AMSTERDAM, NETHERLANDS
SN 2468-2942
EI 
J9 CANCER TREAT RES COM
JI Cancer Treat. Res. Commun.
PD JUN 15
PY 2023
VL 35
IS 
BP 
EP 
DI 10.1016/j.ctarc.2022.100677
PG 15
WC Oncology
SC Oncology
GA L4X4A
UT WOS:001350759300010
PM 36696853
DA 2025-03-16
ER

PT J
AU Schlam, I
   Tolaney, SM
   Tarantino, P
AF Schlam, Ilana
   Tolaney, Sara M.
   Tarantino, Paolo
TI How I treat HER2-low advanced breast cancer
SO BREAST
LA English
DT Article
DE Breast cancer; HER2-Low; Trastuzumab-deruxtecan; HER2
ID sacituzumab govitecan; trastuzumab; pertuzumab; expression
AB Introduction: Targeting low levels of human receptor epidermal growth factor 2 (HER2) expression has reshaped the treatment paradigm for half of the patients with advanced breast cancer. HER2-low is currently defined as a HER2 immunohistochemical expression of 1+ or 2+ without amplification by in-situ hybridization. Until recently, HER2-targeted agents were ineffective in treating patients with HER2-low disease.Areas covered: In this narrative review, we summarize the current management of HER2-low breast cancer. We highlight the findings of the DESTINY-Breast 04 phase 3 trial, which confirmed the efficacy of trastuzumab-deruxtecan (T-DXd) for the treatment of patients with advanced, pretreated HER2-low breast cancer. We also discuss how to implement this new treatment option in treatment algorithms of hormone receptor (HR)-positive and triple-negative tumors, as well as how to optimally manage selected toxicities of T-DXd.Expert opinion: T-DXd is currently the standard of care for patients with advanced, pretreated, HER2-low breast cancer. Based on the design of the DESTINY-Breast04 trial, the current optimal place in treatment algorithms is after the first line of chemotherapy, both in HR-positive and triple-negative breast cancer. Up to 10-15% of the patients receiving T-DXd are expected to develop interstitial lung disease, which in 1-2% of the cases can be fatal. Adequate monitoring and prompt management are required to minimize the impact of ILD and to safely implement T-DXd in clinical practice.
C1 [Schlam, Ilana] Tufts Med Ctr, Dept Hematol & Oncol, Boston, MA USA.
   [Tolaney, Sara M.; Tarantino, Paolo] Dana Farber Canc Inst, Dept Med Oncol, Boston, MA 02215 USA.
   [Tarantino, Paolo] Univ Milan, European Inst Oncol IRCCS, Div New Drugs & Early Drug Dev, Milan, Italy.
   [Tarantino, Paolo] 450 Brookline Ave, Boston, MA 02215 USA.
C3 Tufts Medical Center; Harvard University; Harvard University Medical Affiliates; Dana-Farber Cancer Institute; IRCCS European Institute of Oncology (IEO); University of Milan
RP Tarantino, P (corresponding author), 450 Brookline Ave, Boston, MA 02215 USA.
EM Paolo_Tarantino@dfci.harvard.edu
CR Agostinetto E, 2021, CANCERS, V13, P0, DOI 10.3390/cancers13112824
   Almstedt K, 2022, EUR J CANCER, V173, P10, DOI 10.1016/j.ejca.2022.06.012
   André F, 2019, NEW ENGL J MED, V380, P1929, DOI 10.1056/NEJMoa1813904
   Bardia A, 2021, NEW ENGL J MED, V384, P1529, DOI 10.1056/NEJMoa2028485
   Bardia A, 2019, NEW ENGL J MED, V380, P741, DOI 10.1056/NEJMoa1814213
   Bardia AHS, 2022, GS2 03 TRIO US 12 TA, V0, P0
   Bartsch R, 2022, NAT MED, V28, P1840, DOI 10.1038/s41591-022-01935-8
   Cortés J, 2022, NEW ENGL J MED, V386, P1143, DOI 10.1056/NEJMoa2115022
   de Calbiac O, 2022, JAMA NETW OPEN, V5, P0, DOI 10.1001/jamanetworkopen.2022.31170
   Leite LD, 2021, BREAST CANCER RES TR, V190, P155, DOI 10.1007/s10549-021-06365-7
   Denkert C, 2021, LANCET ONCOL, V22, P1151, DOI 10.1016/S1470-2045(21)00301-6
   DeSantis CE, 2019, CA-CANCER J CLIN, V69, P438, DOI 10.3322/caac.21583
   Dieras V, 2022, CANCER RES, V82, P0
   Epaillard NLA, 2022, ESMO 2022, V0, P0
   Fehrenbacher L, 2020, J CLIN ONCOL, V38, P0, DOI 10.1200/JCO.19.01455
   Fernandez AI, 2022, JAMA ONCOL, V8, P0, DOI 10.1001/jamaoncol.2021.7239
   Gampenrieder SP, 2021, BREAST CANCER RES, V23, P0, DOI 10.1186/s13058-021-01492-x
   Gianni L, 2010, J CLIN ONCOL, V28, P1131, DOI 10.1200/JCO.2009.24.1661
   Hein A, 2021, EUR J CANCER, V155, P1, DOI 10.1016/j.ejca.2021.06.033
   Hicks DG, 2018, BMC CANCER, V18, P0, DOI 10.1186/s12885-018-5172-1
   Horisawa N, 2022, BREAST CANCER-TOKYO, V29, P234, DOI 10.1007/s12282-021-01303-3
   Hortobagyi GN, 2018, ANN ONCOL, V29, P1541, DOI 10.1093/annonc/mdy155
   Hurvitz SHR, 2022, GS2-02 TRASTUZUMAB DERUXTECAN VERSUS TRASTUZUMAB EMTANSINE IN PATIENTS WITH HER2-POSITIVE METASTATIC BREAST CANCER: UPDATED SURVIVAL RESULTS OF THE RANDOMIZED, V0, Phase 3 study DESTINY-Breast03
   Jacot W, 2021, CANCERS, V13, P0, DOI 10.3390/cancers13236059
   Jerusalem GHM, 2021, J CLIN ONCOL, V39, P0, DOI 10.1200/JCO.2021.39.15_suppl.526
   Kabraji S, 2022, CLIN CANCER RES, V0, P0
   Krop I, 2021, SAN ANTONIO BREAST C, V0, P0
   Krop IPY, 2022, GS2-01 TRASTUZUMAB DERUXTECAN VS PHYSICIANS CHOICE IN PATIENTS WITH HER2+ UNRESECTABLE AND/OR METASTATIC BREAST CANCER PREVIOUSLY TREATED WITH TRASTUZUMAB EMTANSINE: PRIMARY RESULTS OF THE RANDOMIZED, V0, Phase 3 study DESTINY-Breast02
   Kumagai K, 2020, CANCER SCI, V111, P4636, DOI 10.1111/cas.14686
   Lei SY, 2021, CANCER COMMUN, V41, P1183, DOI 10.1002/cac2.12207
   Litton JK, 2018, NEW ENGL J MED, V379, P753, DOI 10.1056/NEJMoa1802905
   Loibl SJJ, 2022, ANN ONCOL, V2022, P0
   Modi S, 2019, NEW ENGL J MED, V0, P0
   Modi S, 2022, NEW ENGL J MED, V387, P9, DOI 10.1056/NEJMoa2203690
   Modi S, 2021, CANCER RES, V81, P0, DOI 10.1158/1538-7445.SABCS20-PD3-06
   Modi S, 2020, NEW ENGL J MED, V382, P610, DOI 10.1056/NEJMoa1914510
   Mutai R, 2021, BREAST, V60, P62, DOI 10.1016/j.breast.2021.08.016
   Pérez-García JM, 2023, NEURO-ONCOLOGY, V25, P157, DOI 10.1093/neuonc/noac144
   Powell CAMS, 2021, ESMO BREAST CANC VIR, V0, P0
   Prat A, 2011, MOL ONCOL, V5, P5, DOI 10.1016/j.molonc.2010.11.003
   Robson M, 2017, NEW ENGL J MED, V377, P523, DOI 10.1056/NEJMoa1706450
   Rüschoff J, 2022, VIRCHOWS ARCH, V481, P685, DOI 10.1007/s00428-022-03378-5
   Rugo Ab HS, 2022, LBA76 OVERALL SURVIV, V0, P0, DOI DOI 10.1016/annonc/annonc1089AoOsS
   Rugo HS, 2022, J CLIN ONCOL, V40, P0
   Sankyo D, 2019, HIGHLIGHTS OF PRESCRIBING INFORMATION - ENHERTU (FAM-TRASTUZUMAB DERUXTECAN-NXKI) FOR INJECTION, V0, P0
   Schettini F, 2021, NPJ BREAST CANCER, V7, P0, DOI 10.1038/s41523-020-00208-2
   Schmid P, 2020, NEW ENGL J MED, V382, P810, DOI 10.1056/NEJMoa1910549
   Scott M, 2021, J CLIN ONCOL, V39, P0, DOI 10.1200/JCO.2021.39.15_suppl.1021
   Sengupta PP, 2008, MAYO CLIN PROC, V83, P197, DOI 10.4065/83.2.197
   Seung BJ, 2020, PLOS ONE, V15, P0, DOI 10.1371/journal.pone.0229031
   Shao Y, 2022, ANN SURG ONCOL, V2022, P0
   Slamon DJ, 2018, J CLIN ONCOL, V36, P2465, DOI 10.1200/JCO.2018.78.9909
   Spring L, 2022, J CLIN ONCOL, V40, P0
   Swain SM, 2022, CANCER TREAT REV, V106, P0, DOI 10.1016/j.ctrv.2022.102378
   Swain SM, 2015, NEW ENGL J MED, V372, P724, DOI 10.1056/NEJMoa1413513
   Tamura K, 2019, LANCET ONCOL, V20, P816, DOI 10.1016/S1470-2045(19)30097-X
   Tan RSYC, 2022, BMC MED, V20, P0, DOI 10.1186/s12916-022-02284-6
   Tarantino P, 2022, EUR J CANCER, V174, P277, DOI 10.1016/j.ejca.2022.07.001
   Tarantino P, 2022, JAMA ONCOL, V8, P1177, DOI 10.1001/jamaoncol.2022.2286
   Tarantino P, 2022, EUR J CANCER, V163, P35, DOI 10.1016/j.ejca.2021.12.022
   Tarantino P, 2020, J CLIN ONCOL, V38, P1951, DOI 10.1200/JCO.19.02488
   Wolff AC, 2018, J CLIN ONCOL, V36, P2105, DOI 10.5858/arpa.2018-0902-SA
   Won HS, 2022, BREAST CANCER RES, V24, P0, DOI 10.1186/s13058-022-01519-x
   Xu H, 2022, FRONT ONCOL, V2022, P0
   Zoppoli G, 2017, J TRANSL MED, V15, P0, DOI 10.1186/s12967-017-1195-7
NR 65
TC 22
Z9 22
U1 0
U2 4
PU CHURCHILL LIVINGSTONE
PI EDINBURGH
PA JOURNAL PRODUCTION DEPT, ROBERT STEVENSON HOUSE, 1-3 BAXTERS PLACE, LEITH WALK, EDINBURGH EH1 3AF, MIDLOTHIAN, SCOTLAND
SN 0960-9776
EI 1532-3080
J9 BREAST
JI Breast
PD FEB 15
PY 2023
VL 67
IS 
BP 116
EP 123
DI 10.1016/j.breast.2023.01.005
EA FEB 2023
PG 8
WC Oncology; Obstetrics & Gynecology
SC Oncology; Obstetrics & Gynecology
GA 9N3JV
UT WOS:000942812900001
PM 36669993
DA 2025-03-16
ER

PT J
AU Abbasvandi, F
   Bayat, M
   Akbari, A
   Shojaeian, F
   Zandi, A
   Rahmani, J
   Hashemi, MO
   Akbari, ME
AF Abbasvandi, Fereshteh
   Bayat, Mahdis
   Akbari, Atieh
   Shojaeian, Fatemeh
   Zandi, Ashkan
   Rahmani, Jamal
   Hashemi, Maryam Omrani
   Akbari, Mohammad Esmaeil
TI Tumor characteristics and survival rate of HER2-low breast cancer patients: a retrospective cohort study
SO SCIENTIFIC REPORTS
LA English
DT Article
ID expression; level
AB HER2 is an important prognostic marker in breast cancer (BC) patients, which also plays a crucial role in their therapeutic plan. Consequently, a great desire is to thoroughly assess the patients based on their HER2 status. In the current study, we aimed to evaluate HER2-low breast cancer as a new subtype in the standard classification of BC patients and review its characteristics and survival rate in a tertiary center in Iran. We retrospectively evaluated disease-free survival (DFS), overall survival (OS), and clinicopathological characteristics of BC patients referred to the Cancer Research Center in Tehran, Iran from 1991 to 2022. Patients' clinical characteristics, including HER2 status, which is classified as HER2-low, HER2-positive, or HER2-negative, were obtained from prospectively maintained registries. Among the total 3582 recruited patients, 60.2%, 13.6%, and 26.2% were HER2-negative, HER2-low, and HER2-positive, respectively. HER2-positive patients showed a significantly higher Hazard Ratio (HR) for DFS (HR 1.44, 95% CI 1.01-2.05) and OS (HR 2.05, 95% CI 1.31-3.20), compared to HER2-low. Moreover, HER2-low and HER2-negative were found to show the same proportion of high-grade tumors (28 and 28.4%), while 40% of the HER2-positive tumors were high-grade. Accordingly, HER2-low patients had a lower metastasis risk than the others (P-value = 0.01). The Ki67 percentage was significantly lower in the HER2-low group compared to the HER2-positive (P-value < 0.001). HER2-low, a new subtype of HER2-status classification with distinct biological and clinicopathological traits, represented the highest survival rate and less invasive characteristics. This difference was statistically significant when compared to HER2-positive, but not when compared to HER2-negative.
C1 [Abbasvandi, Fereshteh; Bayat, Mahdis; Akbari, Atieh; Rahmani, Jamal; Hashemi, Maryam Omrani; Akbari, Mohammad Esmaeil] Shahid Beheshti Univ Med Sci, Shohadaye Tajrish Hosp, Canc Res Ctr, Tehran, Iran.
   [Abbasvandi, Fereshteh] ACECR, Motamed Canc Inst, Breast Canc Res Ctr, ATMP Dept, POB 1517964311, Tehran, Iran.
   [Shojaeian, Fatemeh] Johns Hopkins Univ, Dept Surg, Sch Med, Baltimore, MD USA.
   [Zandi, Ashkan] Georgia Inst Technol, Sch Elect & Comp Engn, Atlanta, GA 30332 USA.
C3 Shahid Beheshti University Medical Sciences; Academic Center for Education, Culture & Research (ACECR); Johns Hopkins University; University System of Georgia; Georgia Institute of Technology
RP Akbari, ME (corresponding author), Shahid Beheshti Univ Med Sci, Shohadaye Tajrish Hosp, Canc Res Ctr, Tehran, Iran.
EM Profmeakbari@gmail.com
FU This article is taken from the disease registry, entitled "Evaluation of the Survival Rate in Patients with HER2-Low Breast Cancer Disease; a Cross-Sectional Single Center Study from Iran" and got the code number from the ethics committee, which was suppor [IR.SBMU.CRC.REC.1401.034]
CR Agostinetto E, 2021, CANCERS, V13, P0, DOI 10.3390/cancers13112824
   Cserni G, 2018, VIRCHOWS ARCH, V472, P697, DOI 10.1007/s00428-018-2301-9
   Denkert C, 2021, LANCET ONCOL, V22, P1151, DOI 10.1016/S1470-2045(21)00301-6
   Freudenberg JA, 2009, EXP MOL PATHOL, V87, P1, DOI 10.1016/j.yexmp.2009.05.001
   Gampenrieder SP, 2021, BREAST CANCER RES, V23, P0, DOI 10.1186/s13058-021-01492-x
   Gilcrease MZ, 2009, AM J SURG PATHOL, V33, P759, DOI 10.1097/PAS.0b013e31819437f9
   Giuliani S, 2016, VIRCHOWS ARCH, V469, P45, DOI 10.1007/s00428-016-1940-y
   Guven DC, 2022, INT J CLIN ONCOL, V27, P332, DOI 10.1007/s10147-021-02049-w
   Hein A, 2021, EUR J CANCER, V155, P1, DOI 10.1016/j.ejca.2021.06.033
   Horisawa N, 2022, BREAST CANCER-TOKYO, V29, P234, DOI 10.1007/s12282-021-01303-3
   Ignatov T, 2015, BREAST CANCER RES TR, V151, P357, DOI 10.1007/s10549-015-3407-2
   Jacot W, 2021, CANCERS, V13, P0, DOI 10.3390/cancers13236059
   Kreutzfeldt J, 2020, AM J CANCER RES, V10, P1045
   Li YQ, 2022, FRONT ONCOL, V11, P0, DOI 10.3389/fonc.2021.774577
   Loibl S, 2017, LANCET, V389, P2415, DOI 10.1016/S0140-6736(16)32417-5
   Marchiò C, 2021, SEMIN CANCER BIOL, V72, P123, DOI 10.1016/j.semcancer.2020.02.016
   Mathew G, 2021, INT J SURG OPEN, V37, P0, DOI 10.1016/j.ijso.2021.100430
   Miglietta F, 2021, NPJ BREAST CANCER, V7, P0, DOI 10.1038/s41523-021-00343-4
   Modi S, 2020, J CLIN ONCOL, V38, P1887, DOI 10.1200/JCO.19.02318
   Mutai R, 2021, BREAST, V60, P62, DOI 10.1016/j.breast.2021.08.016
   Najafi S, 2017, WSPOLCZESNA ONKOL, V21, P83, DOI 10.5114/wo.2017.66661
   Rossi V, 2012, ONCOLOGIST, V17, P1418, DOI 10.1634/theoncologist.2012-0194
   Rosso C, 2022, CLIN BREAST CANCER, V22, P391, DOI 10.1016/j.clbc.2022.02.008
   Schettini F, 2021, NPJ BREAST CANCER, V7, P0, DOI 10.1038/s41523-020-00208-2
   Tan RSYC, 2022, BMC MED, V20, P0, DOI 10.1186/s12916-022-02284-6
   Tarantino P, 2022, EUR J CANCER, V163, P35, DOI 10.1016/j.ejca.2021.12.022
   Wang CJ, 2021, GLAND SURG, V10, P943, DOI 10.21037/gs-20-762
   Won HS, 2022, BREAST CANCER RES, V24, P0, DOI 10.1186/s13058-022-01519-x
   Zandi A, 2021, BIOMATER SCI-UK, V9, P6214, DOI 10.1039/d1bm00875g
   Zhang HA, 2022, AM J CLIN PATHOL, V157, P328, DOI 10.1093/ajcp/aqab117
NR 30
TC 6
Z9 6
U1 1
U2 3
PU NATURE PORTFOLIO
PI BERLIN
PA HEIDELBERGER PLATZ 3, BERLIN, 14197, GERMANY
SN 2045-2322
EI 
J9 SCI REP-UK
JI Sci Rep
PD OCT 4
PY 2023
VL 13
IS 1
BP 
EP 
DI 10.1038/s41598-023-43186-8
PG 10
WC Multidisciplinary Sciences
SC Science & Technology - Other Topics
GA U3OH5
UT WOS:001083919900009
PM 37794050
DA 2025-03-16
ER

PT J
AU Wolf, B
   Dunet, V
   Dubruc, E
   Dolcan, A
   Lalonde, MN
   Schiappacasse, L
   Zaman, K
AF Wolf, Benita
   Dunet, Vincent
   Dubruc, Estelle
   Dolcan, Ana
   Lalonde, Marie Nicod
   Schiappacasse, Luis
   Zaman, Khalil
TI Response of Brain and Meningeal Metastases to Trastuzumab-Deruxtecan in a Patient with HER2-Low Breast Cancer: A Case Report
SO CASE REPORTS IN ONCOLOGY
LA English
DT Article
DE Brain metastases; Leptomeningeal disease; HER2-low; Trastuzumab-deruxtecan; Case report
ID survival
AB Nervous system metastases (CNSm) are late events associated with poor outcomes in endocrine-sensitive HER2-negative breast cancer (BC) patients, especially in the presence of leptomeningeal disease (LMD). Effective treatments are extremely limited in this setting. The antibody-drug conjugate, trastuzumab-deruxtecan (T-DXd), which combines the anti-HER2 antibody trastuzumab with a topoisomerase type 1 inhibitor, showed high efficacy not only against HER2-positive but also HER2-low metastatic BCs, expressing HER2 at a lower level. To the best of our knowledge, this is the first report of a patient with metastatic endocrine-sensitive HER2-low BC suffering from BMs associated with LMD and sustained disease control when treated with T-DXd. Several recent case series have reported the activity of T-DXd in patients with HER2-positive disease and brain metastases or LMD, but none in HER2-low patients. This case is particularly relevant since more than 50% of BCs are HER2-low.
C1 [Wolf, Benita; Dolcan, Ana; Zaman, Khalil] Lausanne Univ Hosp CHUV, Dept Oncol, Lausanne, Switzerland.
   [Wolf, Benita; Dunet, Vincent; Dubruc, Estelle; Dolcan, Ana; Lalonde, Marie Nicod; Schiappacasse, Luis; Zaman, Khalil] Univ Lausanne UNIL, Lausanne, Switzerland.
   [Wolf, Benita] Ludwig Inst Canc Res, Lausanne Branch, Lausanne, Switzerland.
   [Dunet, Vincent] Lausanne Univ Hosp CHUV, Dept Radiol, Lausanne, Switzerland.
   [Dubruc, Estelle] Lausanne Univ Hosp CHUV, Inst Pathol, Lausanne, Switzerland.
   [Lalonde, Marie Nicod] Lausanne Univ Hosp CHUV, Serv Nucl Med & Mol Imaging, Lausanne, Switzerland.
   [Schiappacasse, Luis] Lausanne Univ Hosp CHUV, Serv Radiooncol, Lausanne, Switzerland.
C3 University of Lausanne; Centre Hospitalier Universitaire Vaudois (CHUV); University of Lausanne; Ludwig Institute for Cancer Research; University of Lausanne; Centre Hospitalier Universitaire Vaudois (CHUV); University of Lausanne; Centre Hospitalier Universitaire Vaudois (CHUV); University of Lausanne; Centre Hospitalier Universitaire Vaudois (CHUV); University of Lausanne; Centre Hospitalier Universitaire Vaudois (CHUV)
RP Zaman, K (corresponding author), Lausanne Univ Hosp CHUV, Dept Oncol, Lausanne, Switzerland.; Zaman, K (corresponding author), Univ Lausanne UNIL, Lausanne, Switzerland.
EM Khalil.Zaman@chuv.ch
CR Alder L, 2023, NPJ BREAST CANCER, V9, P0, DOI 10.1038/s41523-023-00519-0
   Bailleux C, 2021, BRIT J CANCER, V124, P142, DOI 10.1038/s41416-020-01175-y
   Carausu M, 2021, ESMO OPEN, V6, P0, DOI 10.1016/j.esmoop.2021.100150
   Caterina F, 2016, CANCER TREAT REV, V46, P80, DOI 10.1016/j.ctrv.2016.03.014
   Chehade R, 2022, ANN ONCOL, V33, PS145, DOI 10.1016/j.annonc.2022.03.068
   Darlix A, 2019, BRIT J CANCER, V121, P991, DOI 10.1038/s41416-019-0619-y
   Denkert C, 2021, LANCET ONCOL, V22, P1151, DOI 10.1016/S1470-2045(21)00301-6
   Dieras V, 2021, CANCER RES, V81, P0
   Epaillard N, 2022, ANN ONCOL, V33, PS656, DOI 10.1016/j.annonc.2022.07.299
   Jusino S, 2023, J NEURO-ONCOL, V162, P45, DOI 10.1007/s11060-023-04276-9
   Kabraji S, 2023, CLIN CANCER RES, V29, P174, DOI 10.1158/1078-0432.CCR-22-1138
   Lin NU, 2022, ESMO OPEN, V7, P0, DOI 10.1016/j.esmoop.2022.100596
   Mafr MJ, 2023, NAT REV CLIN ONCOL, V20, P372, DOI 10.1038/s41571-023-00756-z
   Metzger O, 2019, J CLIN ONCOL, V37, P0, DOI 10.1200/JCO.2019.37.15_suppl.502
   Minisini AM, 2013, CLIN EXP METASTAS, V30, P951, DOI 10.1007/s10585-013-9594-5
   Modi S, 2022, NEW ENGL J MED, V387, P9, DOI 10.1056/NEJMoa2203690
   Razis E, 2022, ESMO OPEN, V7, P0, DOI 10.1016/j.esmoop.2022.100483
   Rizzo A, 2022, EXPERT OPIN INV DRUG, V31, P495, DOI 10.1080/13543784.2022.2042252
   Rizzo A, 2022, EXPERT OPIN INV DRUG, V31, P549, DOI 10.1080/13543784.2022.2008354
   Santoni M, 2023, CANCER IMMUNOL IMMUN, V72, P1365, DOI 10.1007/s00262-022-03349-4
   Sperduto PW, 2020, J CLIN ONCOL, V38, P3773, DOI 10.1200/JCO.20.01255
   Stavrou E, 2021, ESMO OPEN, V6, P0, DOI 10.1016/j.esmoop.2021.100256
   von Arx C, 2023, CANCER TREAT REV, V113, P0, DOI 10.1016/j.ctrv.2022.102500
NR 23
TC 3
Z9 3
U1 0
U2 0
PU KARGER
PI BASEL
PA ALLSCHWILERSTRASSE 10, CH-4009 BASEL, SWITZERLAND
SN 1662-6575
EI 
J9 CASE REP ONCOL
JI Case Rep. Oncol.
PD JUN 15
PY 2023
VL 16
IS 1
BP 1425
EP 1435
DI 10.1159/000534572
PG 11
WC Oncology
SC Oncology
GA NW4F6
UT WOS:001203472100192
PM 38028580
DA 2025-03-16
ER

PT J
AU Nerone, M
   Rossi, L
   Condorelli, R
   Ratti, V
   Conforti, F
   Palazzo, A
   Graffeo, R
AF Nerone, Marta
   Rossi, Lorenzo
   Condorelli, Rosaria
   Ratti, Vilma
   Conforti, Fabio
   Palazzo, Antonella
   Graffeo, Rossella
TI Beyond PARP Inhibitors in Advanced Breast Cancer Patients with Germline <i>BRCA1/2</i> Mutations: Focus on CDK4/6-Inhibitors and Data Review on Other Biological Therapies
SO CANCERS
LA English
DT Review
DE advanced breast cancer; germline BRCA1/2 mutations; pathogenic; likely pathogenic variants; CDK4/6 inhibitors; Pi3Ka inhibitors; HER2-low
ID antibody-drug conjugate; sacituzumab govitecan; double-blind; dna-damage; chemotherapy; survival; pembrolizumab; palbociclib; fulvestrant; prevalence
AB Simple Summary The treatment landscape for advanced breast cancer (BC) has been expanding due to the development of biological drugs with demonstrated efficacy across all breast cancer subtypes. The role of poly adenosine diphosphate-ribose polymerase (PARP) inhibitors in advanced BC is well established for the treatment of germline BRCA1/2 mutated (gBRCA1/2m) HER2-negative BC, regardless of hormone receptor (HR) expression. Nevertheless, there is very little data on the efficacy of other drugs in the event of disease progression in patients with gBRCA1/2m BC. This review provides an update on the efficacy of biological drugs, approved in the US and Europe, for the treatment of advanced BC in this patient population. We explored the outcomes of germline BRCA1/2 pathogenic/likely pathogenic variants (PVs/LPVs) in the endocrine-sensitive disease treated with first-line standard of care cyclin-dependent kinase 4/6 (CDK4/6) inhibitors. Three studies retrospectively showed a reduction in the overall survival (OS) and progression-free survival (PFS) in gBRCA1/2m patients compared to both the germinal BRCA1/2 wild type (gBRCA1/2wt) and the untested population. Regarding the efficacy of PI3K & alpha; inhibitors, there are no subgroups or biomarker analyses in which germinal BRCA status was explored. However, the biological interactions between the PIK3CA/AKT/mTOR pathway and BRCA1/2 at a molecular level could help us to understand the activity of these drugs when used to treat BC in BRCA1/2 PVs/LPVs carriers. The efficacy of trastuzumab deruxtecan (T-DXd), an antibody-drug conjugate (ADC) targeting HER2 for HER2-low and HER2-positive (HER2+) BC, has been increasingly described. Unfortunately, data on T-DXd in HER2+ or HER2-low metastatic BC harboring germinal BRCA1/2 PVs/LPVs is lacking. Including germinal BRCA1/2 status in the subgroup analysis of the registration trials of this ADC would be of great interest, especially in the phase III trial DESTINY-breast04. This trial enrolled patients with HER2-negative (HER2-) and both HR+ and HR- metastatic disease, which can now be categorized as HER2-low. The HER2-low subgroup includes tumors that were previously classified as triple negative, so it is highly likely that some women were germline BRCA1/2 PVs/LPVs carriers and this data was not reported. Germline BRCA1/2 status will be available for a higher number of individuals with BC in the near future, and data on the prognostic and predictive role of these PVs/LPVs is needed in order to choose the best treatment options.
C1 [Nerone, Marta; Rossi, Lorenzo; Condorelli, Rosaria; Ratti, Vilma; Graffeo, Rossella] Ente Osped Cantonale EOC, Oncol Inst Southern Switzerland, Serv Med Oncol, CH-6500 Bellinzona, Switzerland.
   [Conforti, Fabio] Humanitas Gavazzeni, Oncol Unit, I-24125 Bergamo, Italy.
   [Palazzo, Antonella] Fdn Policlin Univ Agostino Gemelli, IRCCS, Comprehens Canc Ctr, I-00168 Rome, Italy.
C3 Institute of Oncology Research (IOR); Istituto Clinico Humanitas Gavazzeni; Catholic University of the Sacred Heart; IRCCS Policlinico Gemelli
RP Nerone, M (corresponding author), Ente Osped Cantonale EOC, Oncol Inst Southern Switzerland, Serv Med Oncol, CH-6500 Bellinzona, Switzerland.
EM marta.nerone@eoc.ch; lorenzo.rossi@eoc.ch; rosaria.condorelli@eoc.ch; vilma.ratti@eoc.ch; fabio.conforti@gavezzeni.it; antonella.palazzo@policlinicogemelli.it; rossella.graffeogalbiati@eoc.ch
CR Adams S, 2019, JAMA ONCOL, V5, P1205, DOI 10.1001/jamaoncol.2018.7147
   Andre F, 2020, J CLIN ONCOL, V38, P0
   André F, 2019, NEW ENGL J MED, V380, P1929, DOI 10.1056/NEJMoa1813904
   Aprelikova ON, 1999, P NATL ACAD SCI USA, V96, P11866, DOI 10.1073/pnas.96.21.11866
   Bardia A, 2021, ANN ONCOL, V32, P1148, DOI 10.1016/j.annonc.2021.06.002
   Bardia A, 2021, NEW ENGL J MED, V384, P1529, DOI 10.1056/NEJMoa2028485
   Barroso-Sousa R, 2020, ANN ONCOL, V31, P387, DOI 10.1016/j.annonc.2019.11.010
   Batalini F, 2022, CLIN CANCER RES, V28, P1493, DOI 10.1158/1078-0432.CCR-21-3045
   Boddicker NJ, 2021, J CLIN ONCOL, V39, P3430, DOI 10.1200/JCO.21.00531
   Bruno L, 2022, JCO PRECIS ONCOL, V6, P0, DOI 10.1200/PO.21.00140
   Cardillo TM, 2017, CLIN CANCER RES, V23, P3405, DOI 10.1158/1078-0432.CCR-16-2401
   Chalmers ZR, 2017, GENOME MED, V9, P0, DOI 10.1186/s13073-017-0424-2
   Collins JM, 2021, ONCOL THER, V9, P575, DOI 10.1007/s40487-021-00162-4
   Conlon NT, 2021, BRIT J CANCER, V124, P1249, DOI 10.1038/s41416-020-01257-x
   Cortes J, 2020, LANCET, V396, P1817, DOI 10.1016/S0140-6736(20)32531-9
   Cristescu R, 2018, SCIENCE, V362, P197, DOI 10.1126/science.aar3593
   Cristofanilli M, 2016, LANCET ONCOL, V17, P425, DOI 10.1016/S1470-2045(15)00613-0
   Cubas R, 2009, BBA-REV CANCER, V1796, P309, DOI 10.1016/j.bbcan.2009.08.001
   Dafni U, 2019, BREAST CARE, V14, P344, DOI 10.1159/000503219
   Emens LA, 2021, JNCI-J NATL CANCER I, V113, P1005, DOI 10.1093/jnci/djab004
   Evans DG, 2016, BREAST CANCER RES TR, V155, P597, DOI 10.1007/s10549-016-3697-z
   Evans DG, 2008, BMC CANCER, V8, P0, DOI 10.1186/1471-2407-8-155
   Finn RS, 2016, NEW ENGL J MED, V375, P1925, DOI 10.1056/NEJMoa1607303
   Fruman DA, 2017, CELL, V170, P605, DOI 10.1016/j.cell.2017.07.029
   Goetz MP, 2017, J CLIN ONCOL, V35, P3638, DOI 10.1200/JCO.2017.75.6155
   Goldenberg DM, 2015, ONCOTARGET, V6, P22496, DOI 10.18632/oncotarget.4318
   Hegde PS, 2016, CLIN CANCER RES, V22, P1865, DOI 10.1158/1078-0432.CCR-15-1507
   Hortobagyi GN, 2019, ANN ONCOL, V30, P1842, DOI 10.1093/annonc/mdz215
   Hortobagyi GN, 2022, NEW ENGL J MED, V386, P942, DOI 10.1056/NEJMoa2114663
   Hu CL, 2020, JNCI-J NATL CANCER I, V112, P1231, DOI 10.1093/jnci/djaa023
   Ibrahim YH, 2012, CANCER DISCOV, V2, P1036, DOI 10.1158/2159-8290.CD-11-0348
   Im SA, 2019, NEW ENGL J MED, V381, P307, DOI 10.1056/NEJMoa1903765
   Jiang T, 2016, PLOS MED, V13, P0, DOI 10.1371/journal.pmed.1002193
   Juvekar A, 2016, P NATL ACAD SCI USA, V113, PE4338, DOI 10.1073/pnas.1522223113
   Juvekar A, 2012, CANCER DISCOV, V2, P1048, DOI 10.1158/2159-8290.CD-11-0336
   Kraya AA, 2019, CLIN CANCER RES, V25, P4363, DOI 10.1158/1078-0432.CCR-18-0468
   Lahiguera A, 2020, EMBO MOL MED, V12, P0, DOI 10.15252/emmm.201911217
   Li JY, 2018, IMMUNITY, V49, P178, DOI 10.1016/j.immuni.2018.06.006
   Litton JK, 2020, ANN ONCOL, V31, P1526, DOI 10.1016/j.annonc.2020.08.2098
   Litton JK, 2018, NEW ENGL J MED, V379, P753, DOI 10.1056/NEJMoa1802905
   Liu PX, 2009, NAT REV DRUG DISCOV, V8, P627, DOI 10.1038/nrd2926
   Liu T, 2013, PLOS ONE, V8, P0, DOI 10.1371/journal.pone.0075864
   Militello AM, 2019, FRONT ONCOL, V9, P0, DOI 10.3389/fonc.2019.00759
   Modi S, 2022, NEW ENGL J MED, V387, P9, DOI 10.1056/NEJMoa2203690
   Modi S, 2020, NEW ENGL J MED, V382, P610, DOI 10.1056/NEJMoa1914510
   Mouw KW, 2017, CANCER DISCOV, V7, P675, DOI 10.1158/2159-8290.CD-17-0226
   Nanda R, 2016, J CLIN ONCOL, V34, P2460, DOI 10.1200/JCO.2015.64.8931
   Park SY, 2022, BREAST CANCER RES TR, V196, P121, DOI 10.1007/s10549-022-06566-8
   Robson ME, 2019, ANN ONCOL, V30, P558, DOI 10.1093/annonc/mdz012
   Robson M, 2017, NEW ENGL J MED, V377, P523, DOI 10.1056/NEJMoa1706450
   Sakach E, 2022, CANCERS, V14, P0, DOI 10.3390/cancers14235936
   Samstein RM, 2019, NAT GENET, V51, P202, DOI 10.1038/s41588-018-0312-8
   Schmid P, 2018, NEW ENGL J MED, V379, P2108, DOI 10.1056/NEJMoa1809615
   Siegel RL, 2021, CA-CANCER J CLIN, V71, P7, DOI 10.3322/caac.21654
   Slamon DJ, 2020, NEW ENGL J MED, V382, P514, DOI 10.1056/NEJMoa1911149
   SLAMON DJ, 1987, SCIENCE, V235, P177, DOI 10.1126/science.3798106
   Sledge GW, 2020, JAMA ONCOL, V6, P116, DOI 10.1001/jamaoncol.2019.4782
   Somasundaram K, 1997, NATURE, V389, P187, DOI 10.1038/38291
   Stuttgen K, 2019, JAMA ONCOL, V5, P1506, DOI 10.1001/jamaoncol.2019.3116
   Tarantino P, 2020, EXPERT OPIN BIOL TH, V20, P1009, DOI 10.1080/14712598.2020.1752176
   Tung N, 2016, J CLIN ONCOL, V34, P1460, DOI 10.1200/JCO.2015.65.0747
   Turner NC, 2019, J CLIN ONCOL, V37, P1169, DOI 10.1200/JCO.18.00925
   Tutt A, 2018, NAT MED, V24, P628, DOI 10.1038/s41591-018-0009-7
   van der Kolk DM, 2010, BREAST CANCER RES TR, V124, P643, DOI 10.1007/s10549-010-0805-3
   van Verschuer VMT, 2015, HUM PATHOL, V46, P182, DOI 10.1016/j.humpath.2014.10.020
   Verma S, 2012, NEW ENGL J MED, V367, P1783, DOI 10.1056/NEJMoa1209124
   Viansone A, 2022, BREAST, V65, P145, DOI 10.1016/j.breast.2022.07.012
   Winer EP, 2021, LANCET ONCOL, V22, P499, DOI 10.1016/S1470-2045(20)30754-3
   Yarchoan M, 2017, NEW ENGL J MED, V377, P2500, DOI 10.1056/NEJMc1713444
   Young SR, 2009, BMC CANCER, V9, P0, DOI 10.1186/1471-2407-9-86
NR 70
TC 4
Z9 4
U1 1
U2 3
PU MDPI
PI BASEL
PA ST ALBAN-ANLAGE 66, CH-4052 BASEL, SWITZERLAND
SN 
EI 2072-6694
J9 CANCERS
JI Cancers
PD JUL 15
PY 2023
VL 15
IS 13
BP 
EP 
DI 10.3390/cancers15133305
PG 12
WC Oncology
SC Oncology
GA M2LF9
UT WOS:001028541400001
PM 37444415
DA 2025-03-16
ER

PT J
AU Yu, GH
   Lyu, Y
   Jiang, L
   Wang, YJ
   Yin, Y
   Zhang, JD
   Yang, MZ
   Tang, FR
AF Yu, Guohua
   Lyu, Yan
   Jiang, Lei
   Wang, Yunjun
   Yin, Ying
   Zhang, Jiandi
   Yang, Maozhou
   Tang, Fangrong
TI ELISA-like QDB method to meet the emerging need of Her2 assessment for breast cancer patients
SO FRONTIERS IN ONCOLOGY
LA English
DT Article
DE HER2; QDB; FFPE; LOD; HER2-low; ELISA; IHC; T-DXd
ID expression; ds-8201a; ihc
AB Inherent issues of subjectivity and inconsistency have long plagued immunohistochemistry (IHC)-based Her2 assessment, leading to the repeated issuance of guidelines by the American Society of Clinical Oncology/College of American Pathologists (ASCO/CAP) for its standardization for breast cancer patients. Yet, all these efforts may prove insufficient with the advent of Trastuzumab deruxtecan (T-Dxd), a drug with the promise to expand to tumors traditionally defined as Her2 negative (Her2-). In this study, we attempted to address these issues by exploring an ELISA-like quantitative dot blot (QDB) method as an alternative to IHC. The QDB method has been used to measure multiple protein biomarkers including ER, PR, Ki67, and cyclin D1 in breast cancer specimens. Using an independent cohort (cohort 2) of breast cancer formalin-fixed paraffin-embedded (FFPE) specimens, we validated cutoffs developed in cohort 1 (Yu et al., Scientific Reports 2020 10:10502) with overall 100% specificity (95% CI: 100-100) and 97.56% sensitivity (95% CI: 92.68-100) in cohort 2 against standard practice with the dichotomized absolutely quantitated values. Using the limit of detection (LOD) of the QDB method as the putative cutoff point, tumors with no Her2 expression were identified with the number comparable to those of IHC 0. Our results support further evaluation of the QDB method as an alternative to IHC to meet the emerging need of identifying tumors with low Her2 expression (Her2-low) in daily clinical practice.
C1 [Yu, Guohua; Jiang, Lei; Wang, Yunjun; Yin, Ying] Qingdao Univ, Affiliated Yantai Yuhuangding Hosp, Dept Pathol, Lab Mol Pathol, Yantai, Shandong, Peoples R China.
   [Lyu, Yan; Zhang, Jiandi; Yang, Maozhou; Tang, Fangrong] Yantai Quant Diagnost Inc, Div Quant Diagnost Inc US, Yantai, Shandong, Peoples R China.
C3 Qingdao University
RP Zhang, JD (corresponding author), Yantai Quant Diagnost Inc, Div Quant Diagnost Inc US, Yantai, Shandong, Peoples R China.
EM jiandi.zhang@outlook.com
FU Yantai Regional Innovation and Development Fund [ZCQ18115]
CR Alba J, 2012, HISTOL HISTOPATHOL, V27, P1021, DOI 10.14670/HH-27.1021
   Allison KH, 2022, JAMA ONCOL, V8, P0, DOI 10.1001/jamaoncol.2021.7082
   An E, 2017, ANN ONCOL, V28, P110, DOI 10.1093/annonc/mdw442
   Cortés J, 2022, NEW ENGL J MED, V386, P1143, DOI 10.1056/NEJMoa2115022
   Eiger D, 2021, CANCERS, V13, P0, DOI 10.3390/cancers13051015
   Fernandez AI, 2022, JAMA ONCOL, V8, P0, DOI 10.1001/jamaoncol.2021.7239
   Gown AM, 2008, MODERN PATHOL, V21, PS8, DOI 10.1038/modpathol.2008.34
   Hao JM, 2021, FRONT ONCOL, V11, P0, DOI 10.3389/fonc.2021.737781
   Hembrough Todd, 2012, CLIN PROTEOMICS, V9, P5, DOI 10.1186/1559-0275-9-5
   Kennedy JJ, 2021, CLIN CHEM, V67, P1008, DOI 10.1093/clinchem/hvab047
   Leung SCY, 2019, HISTOPATHOLOGY, V75, P225, DOI 10.1111/his.13880
   Moutafi M, 2022, LAB INVEST, V102, P1101, DOI 10.1038/s41374-022-00804-9
   Nitta H, 2016, PATHOL INT, V66, P313, DOI 10.1111/pin.12407
   Nuciforo P, 2015, BREAST CANCER RES, V17, P0, DOI 10.1186/s13058-015-0561-8
   Ogitani Y, 2016, CLIN CANCER RES, V22, P5097, DOI 10.1158/1078-0432.CCR-15-2822
   Ogitani Y, 2016, CANCER SCI, V107, P1039, DOI 10.1111/cas.12966
   Palm C, 2023, DIAGNOSTICS, V13, P0, DOI 10.3390/diagnostics13010168
   Sajjadi E, 2022, CANCER DRUG RESIST, V5, P882, DOI 10.20517/cdr.2022.29
   Spring LM, 2021, NPJ BREAST CANCER, V7, P0, DOI 10.1038/s41523-021-00311-y
   Tian G, 2017, ONCOTARGET, V8, P58553, DOI 10.18632/oncotarget.17236
   Varga Z, 2017, BREAST CANCER RES, V19, P0, DOI 10.1186/s13058-017-0848-z
   Wolff AC, 2018, ARCH PATHOL LAB MED, V142, P1364, DOI 10.5858/arpa.2018-0902-SA
   Wolff AC, 2007, J CLIN ONCOL, V25, P118, DOI 10.1200/JCO.2006.09.2775
   Wolff AC, 2013, J CLIN ONCOL, V31, P3997, DOI 10.1200/JCO.2013.50.9984
   Xin L, 2021, J GASTRIC CANCER, V21, P335, DOI 10.5230/jgc.2021.21.e32
   Yardley DA, 2015, BREAST CANCER RES, V17, P0, DOI 10.1186/s13058-015-0543-x
   Yu GH, 2022, J CLIN LAB ANAL, V36, P0, DOI 10.1002/jcla.24601
   Yu GH, 2020, SCI REP-UK, V10, P0, DOI 10.1038/s41598-020-69471-4
NR 28
TC 0
Z9 0
U1 0
U2 1
PU FRONTIERS MEDIA SA
PI LAUSANNE
PA AVENUE DU TRIBUNAL FEDERAL 34, LAUSANNE, CH-1015, SWITZERLAND
SN 2234-943X
EI 
J9 FRONT ONCOL
JI Front. Oncol.
PD MAR 10
PY 2023
VL 13
IS 
BP 
EP 
DI 10.3389/fonc.2023.920698
PG 9
WC Oncology
SC Oncology
GA A9NF8
UT WOS:000958306600001
PM 36969021
DA 2025-03-16
ER

PT J
AU Chen, YY
   Yang, CF
   Hsu, CY
AF Chen, Yen-Ying
   Yang, Ching-Fen
   Hsu, Chih-Yi
TI Proposal to distinguish HER2-low from HER2-normal breast cancer by in situ hybridisation
SO JOURNAL OF CLINICAL PATHOLOGY
LA English
DT Article
DE In Situ Hybridization; Breast Neoplasms; Staining and Labeling; Genes; erbB-2
ID clinical oncology/college; gene amplification; protein expression; american society; guidelines; rna
AB Aims 'HER2-low' breast cancer is an emerging issue as the clinical trials for anti-HER2 antibody-drug conjugates (trastuzumab deruxtecan) are making progress. A reliable method to identify HER2-low cancers is needed. This study aimed to evaluate immunohistochemistry (IHC) and in situ hybridisation (ISH) in detecting HER2-low status. Methods We evaluated the HER2 ISH data grouped by the IHC consensus in proficiency tests (PTs), and compared the HER2 ISH results between HER2 IHC scored 0 (IHC-0) and IHC scored 1+ (IHC-1+) tumours from in-house tissue microarrays (TMAs). Since benign/normal glands have HER2 expression and ideally should not be affected by targeted therapy, we evaluated HER2 ISH results in peritumoural benign glands of 52 breast cancers as reference values. Results None of the 565 tissue cores in PTs achieved an 80% participant agreement of IHC-1+. In PTs and in-house TMAs, HER2 signals of the IHC-1+cores (median: 2.6 and 2.0, respectively) were significantly higher than those of IHC-0 cores (median: 2.0 and 1.7, respectively). But the ranges of HER2 signals had a considerable overlap between IHC-1+and IHC-0 cores. The HER2 signals and HER2:CEP17 ratios of peritumoural benign glands exhibited normal distributions, and their upper bounds of the 95% reference intervals were 2.10 and 1.30, respectively. Conclusions Current HER2 testing algorithms are unsatisfactory in detecting HER2-low cases. Using ISH to detect tumour with HER2 signals and HER2:CEP17 ratio higher than the upper bound of the benign glands can be an alternative method.
C1 [Chen, Yen-Ying] Taipei Med Univ, Shuang Ho Hosp, Dept Pathol, Taipei, Taiwan.
   [Chen, Yen-Ying] Taipei Med Univ, Coll Med, Sch Med, Dept Pathol, Taipei, Taiwan.
   [Chen, Yen-Ying; Yang, Ching-Fen; Hsu, Chih-Yi] Natl Yang Ming Chiao Tung Univ, Sch Med, Taipei, Taiwan.
   [Yang, Ching-Fen; Hsu, Chih-Yi] Taipei Vet Gen Hosp, Dept Pathol & Lab Med, Taipei, Taiwan.
   [Hsu, Chih-Yi] Natl Taipei Univ Nursing & Hlth Sci, Coll Nursing, Taipei, Taiwan.
C3 Taipei Medical University; Shuang Ho Hospital; Taipei Medical University; National Yang Ming Chiao Tung University; Taipei Veterans General Hospital; National Taipei University of Nursing & Health Science (NTUNHS)
RP Hsu, CY (corresponding author), Taipei Vet Gen Hosp, Pathol & Lab Med, Taipei, Taiwan.
EM cyhsu@vghtpe.gov.tw
FU Taipei Veterans General Hospital [V111C-200]; National Science and Technology Council, Taiwan [NSTC 111-2320-B-075-003-]
CR Bánkfalvi A, 2004, INT J ONCOL, V25, P929
   Brase JC, 2010, CLIN CANCER RES, V16, P2391, DOI 10.1158/1078-0432.CCR-09-2471
   Camp RL, 2003, CANCER RES, V63, P1445
   Canda T, 2018, EUR J BREAST HEALTH, V14, P160, DOI 10.5152/ejbh.2018.3961
   Cardoso F, 2020, ANN ONCOL, V31, P1623, DOI 10.1016/j.annonc.2020.09.010
   Fehrenbacher L, 2020, J CLIN ONCOL, V38, P0, DOI 10.1200/JCO.19.01455
   Fernandez AI, 2022, JAMA ONCOL, V8, P0, DOI 10.1001/jamaoncol.2021.7239
   Mascarello JT, 2011, GENET MED, V13, P667, DOI 10.1097/GIM.0b013e3182227295
   Modi S, 2022, NEW ENGL J MED, V387, P9, DOI 10.1056/NEJMoa2203690
   Modi S, 2020, J CLIN ONCOL, V38, P1887, DOI 10.1200/JCO.19.02318
   National Comprehensive Cancer Network, 2021, NCCN CLIN PRACTICE G, V0, P0
   Press MF, 2008, CLIN CANCER RES, V14, P7861, DOI 10.1158/1078-0432.CCR-08-1056
   Sung H, 2021, CA-CANCER J CLIN, V71, P209, DOI 10.3322/caac.21660
   Wolff AC, 2018, J CLIN ONCOL, V36, P2105, DOI 10.5858/arpa.2018-0902-SA
   Wolff AC, 2013, J CLIN ONCOL, V31, P3997, DOI 10.1200/JCO.2013.50.9984
   Zhang HA, 2022, AM J CLIN PATHOL, V157, P328, DOI 10.1093/ajcp/aqab117
NR 16
TC 0
Z9 0
U1 0
U2 2
PU BMJ PUBLISHING GROUP
PI LONDON
PA BRITISH MED ASSOC HOUSE, TAVISTOCK SQUARE, LONDON WC1H 9JR, ENGLAND
SN 0021-9746
EI 1472-4146
J9 J CLIN PATHOL
JI J. Clin. Pathol.
PD NOV 15
PY 2023
VL 76
IS 11
BP 753
EP 756
DI 10.1136/jcp-2022-208444
EA SEP 2022
PG 4
WC Pathology
SC Pathology
GA Y7WK3
UT WOS:000850222600001
PM 37852628
DA 2025-03-16
ER

PT J
AU Nicolo, E
   Bielo, LB
   Curigliano, G
   Tarantino, P
AF Nicolo, Eleonora
   Boscolo Bielo, Luca
   Curigliano, Giuseppe
   Tarantino, Paolo
TI The HER2-low revolution in breast oncology: steps forward and emerging challenges
SO THERAPEUTIC ADVANCES IN MEDICAL ONCOLOGY
LA English
DT Review
DE antibody-drug conjugates; breast cancer; HER2-low; human epidermal growth factor receptor 2; sacituzumab govitecan; sequencing; trastuzumab deruxtecan
ID deruxtecan t-dxd; sacituzumab govitecan; biomarker analyses; open-label; phase-ii; cancer; resistance; trastuzumab; expression; receptor
AB Approximately half of breast cancers (BCs), historically categorized as human epidermal growth factor receptor 2 (HER2)-negative, have low expression of HER2 defined as an immunohistochemical (IHC) score of 1+ or 2+ with negative in situ hybridization. Retrospective evidence suggest that HER2-low BC does not represent a distinct subtype from a biological and prognostic perspective. Nonetheless, it currently constitutes an essential biomarker to guide treatment selection and its introduction has led to reconsidering the binary classification of HER2 status according to which only patients with HER2-positive BC were thought to derive benefit from anti-HER2 therapies. Trastuzumab deruxtecan has recently been approved by the U.S. Food and Drug Administration for the treatment of patients with HER2-low metastatic BC based on the results of the DESTINY-Breast04 phase III trial, and other antibody-drug conjugates (ADCs) targeting HER2 are showing promising results. Treatment paradigms for both triple-negative and hormone receptor-positive BCs exhibiting HER2-low expression are thus rapidly evolving. Given its therapeutic implications, it is essential to accurately recognize the level of HER2 expression, and the development of more sensitive and reliable methods for HER2 testing and scoring is warranted, especially since the minimum threshold of HER2 expression required for T-DXd efficacy is currently under investigation. Given the signs of activity of T-DXd even in patients with HER2-0 (IHC 0) disease, an evolution in the way we define HER2-low is anticipated. Considering the expansion of the therapeutic armamentarium for BC patients, with several ADCs approaching the clinic, research efforts are needed to clarify whether the expression level of targets can enrich for responders to a given ADC as well as to understand mechanisms of resistance with the goal of optimizing the sequencing of ADCs.
C1 [Nicolo, Eleonora; Boscolo Bielo, Luca; Curigliano, Giuseppe; Tarantino, Paolo] European Inst Oncol IRCCS, Div New Drugs & Early Drug Dev, Milan, Italy.
   [Nicolo, Eleonora; Boscolo Bielo, Luca; Curigliano, Giuseppe; Tarantino, Paolo] Univ Milan, Dept Oncol & Hemato Oncol, Milan, Italy.
   [Tarantino, Paolo] Dana Farber Canc Inst, Breast Oncol Ctr, 450 Brookline Ave, Boston, MA 02215 USA.
   [Tarantino, Paolo] Harvard Med Sch, Boston, MA 02115 USA.
C3 IRCCS European Institute of Oncology (IEO); University of Milan; Harvard University; Harvard University Medical Affiliates; Dana-Farber Cancer Institute; Harvard University; Harvard Medical School
RP Tarantino, P (corresponding author), European Inst Oncol IRCCS, Div New Drugs & Early Drug Dev, Milan, Italy.; Tarantino, P (corresponding author), Univ Milan, Dept Oncol & Hemato Oncol, Milan, Italy.; Tarantino, P (corresponding author), Dana Farber Canc Inst, Breast Oncol Ctr, 450 Brookline Ave, Boston, MA 02215 USA.; Tarantino, P (corresponding author), Harvard Med Sch, Boston, MA 02115 USA.
EM Paolo_Tarantino@DFCI.HARVARD.EDU
CR Agostinetto E, 2021, CANCERS, V13, P0, DOI 10.3390/cancers13112824
   Almstedt K, 2022, EUR J CANCER, V173, P10, DOI 10.1016/j.ejca.2022.06.012
   Banerji U, 2019, LANCET ONCOL, V20, P1124, DOI 10.1016/S1470-2045(19)30328-6
   Bao KKH, 2021, JAMA NETW OPEN, V4, P0, DOI 10.1001/jamanetworkopen.2021.33132
   Bardia A, 2021, ANN ONCOL, V32, P1148, DOI 10.1016/j.annonc.2021.06.002
   Bardia A, 2021, NEW ENGL J MED, V384, P1529, DOI 10.1056/NEJMoa2028485
   Bartsch R, 2022, NAT MED, V28, P1840, DOI 10.1038/s41591-022-01935-8
   Bortot L, 2021, ANN ONCOL, V32, PS493, DOI 10.1016/j.annonc.2021.08.578
   Brenner AJ, 2021, CANCER RES, V81, P0
   Burris HA, 2011, J CLIN ONCOL, V29, P398, DOI 10.1200/JCO.2010.29.5865
   Chen MD, 2022, BREAST CANCER-TOKYO, V29, P844, DOI 10.1007/s12282-022-01364-y
   Coates JT, 2021, CANCER DISCOV, V11, P2436, DOI 10.1158/2159-8290.CD-21-0702
   de Calbiac O, 2022, JAMA NETW OPEN, V5, P0, DOI 10.1001/jamanetworkopen.2022.31170
   Leite LD, 2021, BREAST CANCER RES TR, V190, P155, DOI 10.1007/s10549-021-06365-7
   Denkert C, 2021, LANCET ONCOL, V22, P1151, DOI 10.1016/S1470-2045(21)00301-6
   Diéras V, 2022, CANCER RES, V82, P0, DOI 10.1158/1538-7445.SABCS21-PD8-02
   Dieras V, 2021, CANCER RES, V81, P0
   Domergue C, 2022, CANCERS, V14, P0, DOI 10.3390/cancers14102509
   Drago JZ, 2021, NAT REV CLIN ONCOL, V18, P327, DOI 10.1038/s41571-021-00470-8
   Epaillard N, 2022, ANN ONCOL, V33, PS656, DOI 10.1016/j.annonc.2022.07.299
   Fehm T, 2021, CANCER RES, V81, P0
   Fehm T, 2010, BREAST CANCER RES TR, V124, P403, DOI 10.1007/s10549-010-1163-x
   Fehrenbacher L, 2020, J CLIN ONCOL, V38, P0, DOI 10.1200/JCO.19.01455
   Fernandez AI, 2022, JAMA ONCOL, V8, P0, DOI 10.1001/jamaoncol.2021.7239
   Gampenrieder SP, 2021, BREAST CANCER RES, V23, P0, DOI 10.1186/s13058-021-01492-x
   Gennari A, 2021, ANN ONCOL, V32, P1475, DOI 10.1016/j.annonc.2021.09.019
   Giugliano F, 2022, CURR ONCOL REP, V24, P809, DOI 10.1007/s11912-022-01266-4
   Griguolo G, 2020, CANCERS, V12, P0, DOI 10.3390/cancers12071902
   Hamilton EP, 2022, ANN ONCOL, V33, PS196, DOI 10.1016/j.annonc.2022.03.181
   Hamilton E, 2021, CANCER TREAT REV, V100, P0, DOI 10.1016/j.ctrv.2021.102286
   Harigopal M, 2010, AM J PATHOL, V176, P1639, DOI 10.2353/ajpath.2010.090711
   Horisawa N, 2022, BREAST CANCER-TOKYO, V29, P234, DOI 10.1007/s12282-021-01303-3
   Hurvitz SA, 2022, ANN ONCOL, V33, PS200, DOI 10.1016/j.annonc.2022.03.187
   Hurvitz S, 2022, CANCER RES, V82, P0, DOI 10.1158/1538-7445.SABCS21-GS3-01
   Ignatiadis M, 2011, PLOS ONE, V6, P0, DOI 10.1371/journal.pone.0015624
   Iwata TN, 2018, MOL CANCER THER, V17, P1494, DOI 10.1158/1535-7163.MCT-17-0749
   Jacot W, 2021, CANCERS, V13, P0, DOI 10.3390/cancers13236059
   Jensen K, 2017, MODERN PATHOL, V30, P180, DOI 10.1038/modpathol.2016.176
   Jiang ZF, 2022, J CLIN ONCOL, V40, P0
   Jordan NV, 2016, NATURE, V537, P102, DOI 10.1038/nature19328
   Krop I, 2022, CANCER RES, V82, P0, DOI 10.1158/1538-7445.SABCS21-GS1-05
   Krop IE, 2012, J CLIN ONCOL, V30, P3234, DOI 10.1200/JCO.2011.40.5902
   Lambein K, 2013, AM J CLIN PATHOL, V140, P561, DOI 10.1309/AJCP4A7KTAYHZSOE
   Lapuchesky LS, 2022, J CLIN ONCOL, V40, P0
   Li YQ, 2022, FRONT ONCOL, V11, P0, DOI 10.3389/fonc.2021.774577
   Litton JK, 2018, NEW ENGL J MED, V379, P753, DOI 10.1056/NEJMoa1802905
   Loibl S, 2021, LANCET, V397, P1750, DOI 10.1016/S0140-6736(20)32381-3
   Martínez-Sáez O, 2021, JCO ONCOL PRACT, V17, P594, DOI 10.1200/OP.21.00172
   Metzger O, 2021, CANCER DISCOV, V11, P2474, DOI 10.1158/2159-8290.CD-20-1557
   Miglietta F, 2022, NPJ BREAST CANCER, V8, P0, DOI 10.1038/s41523-022-00434-w
   Miglietta F, 2021, NPJ BREAST CANCER, V7, P0, DOI 10.1038/s41523-021-00343-4
   Modi S, 2022, NEW ENGL J MED, V387, P9, DOI 10.1056/NEJMoa2203690
   Modi S, 2020, NEW ENGL J MED, V382, P610, DOI 10.1056/NEJMoa1914510
   Mosele MF, 2022, ANN ONCOL, V33, PS123, DOI 10.1016/j.annonc.2022.03.277
   Moutafi M, 2022, LAB INVEST, V102, P1101, DOI 10.1038/s41374-022-00804-9
   Mutai R, 2021, BREAST, V60, P62, DOI 10.1016/j.breast.2021.08.016
   Nicolo E, 2022, CANCER TREAT REV, V106, P0, DOI 10.1016/j.ctrv.2022.102395
   Osborne CK, 2005, CLIN CANCER RES, V11, P0
   Pérez-García JM, 2023, NEURO-ONCOLOGY, V25, P157, DOI 10.1093/neuonc/noac144
   Pestrin M, 2009, BREAST CANCER RES TR, V118, P523, DOI 10.1007/s10549-009-0461-7
   Robson M, 2017, NEW ENGL J MED, V377, P523, DOI 10.1056/NEJMoa1706450
   Rugo HS, 2021, CANCER RES, V81, P0
   Rugo HS, 2022, ANN ONCOL, V33, PS808, DOI 10.1016/ANNONC/ANNONC1089
   Schettini F, 2021, NPJ BREAST CANCER, V7, P0, DOI 10.1038/s41523-020-00208-2
   Schmid P, 2021, J CLIN ONCOL, V39, P0, DOI 10.1200/JCO.2021.39.15_suppl.1023
   Scott M, 2021, J CLIN ONCOL, V39, P0, DOI 10.1200/JCO.2021.39.15_suppl.1021
   SLAMON DJ, 1989, SCIENCE, V244, P707, DOI 10.1126/science.2470152
   Tan RSYC, 2022, BMC MED, V20, P0, DOI 10.1186/s12916-022-02284-6
   Tan Y, 2010, PATHOLOG RES INT, V2010, P1
   Tarantino P, 2022, EUR J CANCER, V174, P277, DOI 10.1016/j.ejca.2022.07.001
   Tarantino P, 2022, JAMA ONCOL, V8, P1177, DOI 10.1001/jamaoncol.2022.2286
   Tarantino P, 2022, EUR J CANCER, V163, P35, DOI 10.1016/j.ejca.2021.12.022
   Tarantino P, 2021, JAMA ONCOL, V7, P1873, DOI 10.1001/jamaoncol.2021.3595
   Tarantino P, 2020, J CLIN ONCOL, V38, P1951, DOI 10.1200/JCO.19.02488
   van der Lee MMC, 2015, MOL CANCER THER, V14, P692, DOI 10.1158/1535-7163.MCT-14-0881-T
   Vasan N, 2019, NATURE, V575, P299, DOI 10.1038/s41586-019-1730-1
   Viale G, 2022, J CLIN ONCOL, V40, P0
   Wang JY, 2021, J CLIN ONCOL, V39, P0, DOI 10.1200/JCO.2021.39.15_suppl.1022
   Wolff AC, 2018, J CLIN ONCOL, V36, P2105, DOI 10.5858/arpa.2018-0902-SA
   Won HS, 2022, BREAST CANCER RES, V24, P0, DOI 10.1186/s13058-022-01519-x
   Yardley DA, 2015, BREAST CANCER RES, V17, P0, DOI 10.1186/s13058-015-0543-x
NR 81
TC 33
Z9 33
U1 0
U2 6
PU SAGE PUBLICATIONS LTD
PI LONDON
PA 1 OLIVERS YARD, 55 CITY ROAD, LONDON EC1Y 1SP, ENGLAND
SN 1758-8340
EI 1758-8359
J9 THER ADV MED ONCOL
JI Ther. Adv. Med. Oncol.
PD JUN 15
PY 2023
VL 15
IS 
BP 
EP 
DI 10.1177/17588359231152842
PG 16
WC Oncology
SC Oncology
GA 8T2XK
UT WOS:000929131200001
PM 36844387
DA 2025-03-16
ER

PT J
AU Shi, WJ
   Wan, XY
   He, JZ
   Wang, Y
   Zhang, WW
   Xu, YG
   Huang, XF
   Chen, R
   Xu, L
   Zha, XM
   Wang, J
AF Shi, Wenjie
   Wan, Xinyu
   He, Jinzhi
   Wang, Ye
   Zhang, Weiwei
   Xu, Yinggang
   Huang, Xiaofeng
   Chen, Rui
   Xu, Lu
   Zha, Xiaoming
   Wang, Jue
TI Comparison of clinicopathological characteristics and response to neoadjuvant systemic therapy in patients with HER2-low-positive and HER2-zero breast cancer
SO JOURNAL OF INVESTIGATIVE MEDICINE
LA English
DT Article
DE Breast cancer; HER2-low-positive; clinicopathological characteristics; neoadjuvant systemic therapy; pathologic complete response
ID in-situ hybridization; immunohistochemistry; amplification; tumors
AB Previous studies have observed that human epidermal growth factor receptor 2 (HER2)-low-positive patients and HER2-zero patients have different prognoses. This study was conducted to investigate whether there are differences in clinicopathological characteristics and the response to neoadjuvant systemic therapy (NST) defined as systemic treatment prior to surgery between HER2-low-positive patients and HER2-zero patients. We retrospectively analyzed the data of patients with HER2-negative breast cancer who received NST at the First Affiliated Hospital of Nanjing Medical University from 2014 to 2021. There were 238 patients with HER2-low-positive status and 198 patients with HER2-zero status. The proportion of hormone receptor (HR)-positive patients in the HER2-low-positive group was significantly higher than that in the HER2-zero group (82.8% vs 52.0%, p < 0.001). The HER2-low-positive group had more patients with low Ki67 expression (23.9% vs 16.2%, p = 0.045), higher mastectomy rate (94.5% vs 88.9%, p = 0.031), and larger pathological tumor size (21.6 vs 17.8 mm, p = 0.028) than the HER2-zero group. However, no significant differences were found in pathologic complete response (pCR) rates between the two groups. We draw a conclusion that patients with HER2-low status and HER2-zero status were not found to have different pCR rates after NST, irrespective of HR status. However, differences were observed in some clinicopathological characteristics between the two groups.
C1 [Shi, Wenjie; Wan, Xinyu; He, Jinzhi; Wang, Ye; Zhang, Weiwei; Xu, Yinggang; Huang, Xiaofeng; Chen, Rui; Zha, Xiaoming; Wang, Jue] Nanjing Med Univ, Affiliated Hosp 1, Dept Breast Dis, 300 Guangzhou Rd, Nanjing 210000, Peoples R China.
   [Xu, Lu] Nanjing Med Univ, Affiliated Hosp 1, Dept Clin Nutr, Nanjing, Peoples R China.
C3 Nanjing Medical University; Nanjing Medical University
RP Zha, XM; Wang, J (corresponding author), Nanjing Med Univ, Affiliated Hosp 1, Dept Breast Dis, 300 Guangzhou Rd, Nanjing 210000, Peoples R China.
EM njzhaxm@njmu.edu.cn; wangjue200011@njmu.edu.cn
FU Chinese Society of Clinical Oncology Foundation [Y-sy2018-077, Y-JS2019-096, Y-HR2020MS-0421]; Jiangsu Province Elderly Health Research Project [LKM2022033]; Young Scholars Fostering Fund of the First Affiliated Hospital of Nanjing Medical University [PY2021038]
CR Agostinetto E, 2021, CANCERS, V13, P0
   Banerji U, 2019, LANCET ONCOL, V20, P1124, DOI 10.1016/S1470-2045(19)30328-6
   Chen R, 2021, J CANCER RES CLIN, V147, P3495, DOI 10.1007/s00432-021-03763-8
   Leite LD, 2021, BREAST CANCER RES TR, V190, P155, DOI 10.1007/s10549-021-06365-7
   Denkert C, 2013, ANN ONCOL, V24, P2786, DOI 10.1093/annonc/mdt350
   Denkert C, 2021, LANCET ONCOL, V22, P1151, DOI 10.1016/S1470-2045(21)00301-6
   Doi T, 2017, LANCET ONCOL, V18, P1512, DOI 10.1016/S1470-2045(17)30604-6
   Eisenhauer EA, 2009, EUR J CANCER, V45, P228, DOI 10.1016/j.ejca.2008.10.026
   Fasching PA, 2011, BMC CANCER, V11, P0, DOI 10.1186/1471-2407-11-486
   Fehrenbacher L, 2020, J CLIN ONCOL, V38, P0, DOI 10.1200/JCO.19.01455
   Giuliani S, 2016, VIRCHOWS ARCH, V469, P45, DOI 10.1007/s00428-016-1940-y
   Giuliano AE, 2017, CA-CANCER J CLIN, V67, P291, DOI 10.3322/caac.21393
   Hamilton E, 2021, CANCER TREAT REV, V100, P0, DOI 10.1016/j.ctrv.2021.102286
   Jacot W, 2021, CANCERS, V13, P0, DOI 10.3390/cancers13236059
   Kang S, 2022, EUR J CANCER, V176, P30, DOI 10.1016/j.ejca.2022.08.031
   Korde LA, 2021, J CLIN ONCOL, V39, P1485, DOI 10.1200/JCO.20.03399
   Li YQ, 2022, FRONT ONCOL, V11, P0, DOI 10.3389/fonc.2021.774577
   Loibl S, 2017, LANCET, V389, P2415, DOI 10.1016/S0140-6736(16)32417-5
   Modi S, 2020, J CLIN ONCOL, V38, P1887, DOI 10.1200/JCO.19.02318
   Penault-Llorca F, 2008, ONCOLOGIST, V13, P1235, DOI 10.1634/theoncologist.2008-0073
   Rossi V, 2012, ONCOLOGIST, V17, P1418, DOI 10.1634/theoncologist.2012-0194
   Schalper KA, 2014, ARCH PATHOL LAB MED, V138, P213, DOI 10.5858/arpa.2012-0617-OA
   SLAMON DJ, 1987, SCIENCE, V235, P177, DOI 10.1126/science.3798106
   Tadros AB, 2017, JAMA SURG, V152, P665, DOI 10.1001/jamasurg.2017.0562
   Tarantino P, 2020, J CLIN ONCOL, V38, P1951, DOI 10.1200/JCO.19.02488
   von Minckwitz G, 2013, CLIN CANCER RES, V19, P4521, DOI 10.1158/1078-0432.CCR-12-3628
   von Minckwitz G, 2012, J CLIN ONCOL, V30, P1796, DOI 10.1200/JCO.2011.38.8595
   Yazaki S, 2020, ANTI-CANCER DRUG, V31, P973, DOI 10.1097/CAD.0000000000000939
NR 28
TC 4
Z9 5
U1 0
U2 3
PU SAGE PUBLICATIONS LTD
PI LONDON
PA 1 OLIVERS YARD, 55 CITY ROAD, LONDON EC1Y 1SP, ENGLAND
SN 1081-5589
EI 1708-8267
J9 J INVEST MED
JI J. Investigative Med.
PD APR 15
PY 2023
VL 71
IS 4
BP 384
EP 393
DI 10.1177/10815589231151232
PG 10
WC Medicine, General & Internal; Medicine, Research & Experimental
SC General & Internal Medicine; Research & Experimental Medicine
GA A6UG5
UT WOS:000956447300009
PM 36655808
DA 2025-03-16
ER

PT J
AU Saavedra, C
   Gion, M
   Cortés, J
   Llombart-Cussac, A
AF Saavedra, Cristina
   Gion, Maria
   Cortes, Javier
   Llombart-Cussac, Antonio
TI Top advances of the year: Breast cancer
SO CANCER
LA English
DT Article
DE antibody-drug conjugates; HER2-low; HER2-positive breast cancer; immunotherapy; luminal breast cancer; triple-negative breast cancer
ID pembrolizumab plus chemotherapy; sacituzumab govitecan; survival
AB Although breast cancer has led the way toward precision medicine, more research is still needed to increase curation rates in patients with early disease and to prolong survival with an optimal quality of life in the metastatic setting. Last year, big advances were achieved toward these goals thanks to the significant impact of immunotherapy on survival in triple-negative breast cancer and the exciting results of antibody-drug conjugates.
C1 [Saavedra, Cristina; Gion, Maria] Ramon & Cajal Univ Hosp, Med Oncol Dept, Madrid, Spain.
   [Saavedra, Cristina; Gion, Maria] Inst Ramon & Cajal Invest Sanitaria IRYCIS, Madrid, Spain.
   [Cortes, Javier] Quironsalud Grp, Int Breast Canc Ctr IBCC, Pangaea Oncol, Barcelona, Spain.
   [Cortes, Javier; Llombart-Cussac, Antonio] Med Scientia Innovat Res MedSIR, Barcelona, Spain.
   [Cortes, Javier] Univ Europea Madrid, Fac Biomed & Hlth Sci, Dept Med, Madrid, Spain.
   [Llombart-Cussac, Antonio] Univ Catolica Valencia, Arnau Vilanova Hosp, Valencia, Spain.
C3 Hospital Universitario Ramon y Cajal; quironsalud Group; European University of Madrid; Universidad Catolica de Valencia San Vicente Martir
RP Cortés, J (corresponding author), Quironsalud Grp, Int Breast Canc Ctr IBCC, Pangaea Oncol, Barcelona, Spain.; Llombart-Cussac, A (corresponding author), Med Scientia Innovat Res, Barcelona 08018, Spain.
EM antonio.llombart@maj3.health
FU Eli Lilly Company; F. Hoffman-La Roche; Pfizer Inc; Ariad Pharmaceuticals; AstraZeneca; Baxalta GMBH/Servier Affaires; Bayer Healthcare; Eisai, F. Hoffman-La Roche; Guardant Health; Merck Sharp Dohme; Piqur Ther-apeutics; Puma C, and Queen Mary University of London; Daiichi-Sankyo Company; Gilead Sciences
CR Bardia A, 2021, ANN ONCOL, V32, P1148, DOI 10.1016/j.annonc.2021.06.002
   Bardia A, 2021, NEW ENGL J MED, V384, P1529, DOI 10.1056/NEJMoa2028485
   Cortes J, 2022, NEW ENGL J MED, V387, P217, DOI 10.1056/NEJMoa2202809
   Cortés J, 2022, NEW ENGL J MED, V386, P1143, DOI 10.1056/NEJMoa2115022
   Cortes J, 2020, LANCET, V396, P1817, DOI 10.1016/S0140-6736(20)32531-9
   Gampenrieder SP, 2021, BREAST CANCER RES, V23, P0, DOI 10.1186/s13058-021-01492-x
   Masuda N, 2017, NEW ENGL J MED, V376, P2147, DOI 10.1056/NEJMoa1612645
   Modi S, 2022, NEW ENGL J MED, V387, P9, DOI 10.1056/NEJMoa2203690
   Rugo HS, 2022, ANN ONCOL, V33, PS1386, DOI 10.1016/j.annonc.2022.08.012
   Rugo H, 2023, CANCER RES, V83, P0, DOI 10.1158/1538-7445.SABCS22-GS1-11
   Schmid P, 2022, NEW ENGL J MED, V386, P556, DOI 10.1056/NEJMoa2112651
   Schmid P, 2020, NEW ENGL J MED, V382, P810, DOI 10.1056/NEJMoa1910549
NR 12
TC 3
Z9 3
U1 3
U2 14
PU WILEY
PI HOBOKEN
PA 111 RIVER ST, HOBOKEN 07030-5774, NJ USA
SN 0008-543X
EI 1097-0142
J9 CANCER-AM CANCER SOC
JI Cancer
PD JUN 15
PY 2023
VL 129
IS 12
BP 1791
EP 1794
DI 10.1002/cncr.34752
EA APR 2023
PG 4
WC Oncology
SC Oncology
GA H0YE2
UT WOS:000965215000001
PM 37014257
DA 2025-03-16
ER

PT J
AU Liu, JY
   Guo, XY
   Wen, L
   Wang, LX
   Liu, FT
   Song, GH
   Zhu, H
   Zhou, NA
   Yang, Z
AF Liu, Jiayue
   Guo, Xiaoyi
   Wen, Li
   Wang, Lixin
   Liu, Futao
   Song, Guohong
   Zhu, Hua
   Zhou, Nina
   Yang, Zhi
TI Comparison of renal clearance of [<SUP>18</SUP>F]AlF-RESCA-HER2-BCH and [<SUP>18</SUP>F]AlF-NOTA-HER2-BCH in mice and breast cancer patients
SO EUROPEAN JOURNAL OF NUCLEAR MEDICINE AND MOLECULAR IMAGING
LA English
DT Article
DE HER2 affibody; Fluorine-18 labeling; PET; CT; [F-18]AlF-RESCA-HER2-BCH; [F-18]AlF-NOTA-HER2-BCH
ID affibody molecules; her2 expression; dota; biodistribution; dosimetry; chelators; therapy; in-111
AB PurposeA novel HER2 affibody-based molecular probe, [F-18]AlF-RESCA-HER2-BCH, was developed for reducing renal uptake, evaluated, and compared with [F-18]AlF-NOTA-HER2-BCH.MethodsIn preclinical studies, micro-PET/CT was performed using HER2-positive gastric cancer patient-derived xenografts (PDX) model at 0.5-1 (dynamic), 2, 4, and 6 h post-injection. For blocking experiment, 0.5 mg cold affibody was co-injected with probes. Biodistribution were performed on HER2-positive PDX models at 2 h post-injection. For clinical study, PET/CT images were acquired at 2 h and 4 h after injection of 231.29 +/- 17.77 MBq [F-18]AlF-NOTA-HER2-BCH or [F-18]AlF-RESCA-HER2-BCH in five breast cancer patients (4 HER2-positive and 1 HER2-low). Standardized uptake values (SUVs) were measured in tumors and source-organs for semi-quantitative analysis. The OLINDA/EXM software (version 1.2) was used to calculate the radiation doses.Results[F-18]AlF-NOTA-HER2-BCH and [F-18]AlF-RESCA-HER2-BCH were stably labeled with [F-18]F, with high binding specificity and affinity to HER2. Micro-PET/CT of both tracers could clearly visualize HER2-positive PDX tumors with high uptake of 16.24 +/- 1.74% ID/g and 14.39 +/- 2.45% ID/g at 2 h post-injection. The renal accumulation of [F-18]AlF-RESCA-HER2-BCH was significantly lower than that of [F-18]AlF-NOTA-HER2-BCH (5.16 +/- 0.22% ID/g vs. 158.73 +/- 5.44% ID/g at 2 h, p < 0.0001). In the clinical study, both [F-18]AlF-NOTA-HER2-BCH and [F-18]AlF-RESCA-HER2-BCH demonstrated favorable tumor targeting and image contrast. [F-18]AlF-RESCA-HER2-BCH showed a higher SUVmax in both primary tumor and metastases, and a significantly higher target-to-nontarget ratio in metastases than [F-18]AlF-NOTA-HER2-BCH. Moreover, [F-18]AlF-RESCA-HER2-BCH had lower renal accumulation (43.56 +/- 7.88 vs. 79.81 +/- 3.81 at 2 h, p < 0.0001; 33.23 +/- 6.89 vs. 78.63 +/- 4.00 at 4 h, p < 0.0001) as well as a significantly lower renal absorbed dose than [F-18]AlF-NOTA-HER2-BCH (0.4450 +/- 0.1117 mGy/MBq vs. 0.8030 +/- 0.1604 mGy/MBq, p < 0.01).Conclusions[F-18]AlF-RESCA-HER2-BCH tended to provide better image contrast than [F-18]AlF-NOTA-HER2-BCH with a higher target-to-nontarget ratio in detection of metastases. Notably, [F-18]AlF-RESCA-HER2-BCH had lower renal accumulation than [F-18]AlF-NOTA-HER2-BCH.
C1 [Liu, Jiayue; Guo, Xiaoyi; Liu, Futao; Zhu, Hua; Zhou, Nina; Yang, Zhi] Peking Univ, Dept Nucl Med,Natl Med Prod Adm,Canc Hosp & Inst, NMPA Key Lab Res & Evaluat Radiopharmaceut, Key Lab Carcinogenesis & Translat Res Minist Educ, Beijing, Peoples R China.
   [Wen, Li] Guizhou Univ, Sch Med, Guiyang, Peoples R China.
   [Wang, Lixin] Peking Univ, Canc Hosp & Inst, Dept Biochem & Mol Biol, Key Lab Carcinogenesis & Translat Res,Minist Educ, Beijing, Peoples R China.
   [Song, Guohong] Peking Univ, Canc Hosp & Inst, Dept Breast Oncol, Key Lab Carcinogenesis & Translat Res,Minist Educ, Beijing, Peoples R China.
C3 Peking University; Guizhou University; Peking University; Peking University
RP Zhu, H; Zhou, NA; Yang, Z (corresponding author), Peking Univ, Dept Nucl Med,Natl Med Prod Adm,Canc Hosp & Inst, NMPA Key Lab Res & Evaluat Radiopharmaceut, Key Lab Carcinogenesis & Translat Res Minist Educ, Beijing, Peoples R China.
EM zhuhuananjing@163.com; 13681011804@163.com; pekyz@163.com
FU National Natural Science Foundation of China (NSFC) [82171980, 82171973]; Capital's Funds for Health Improvement and Research [2022-2Z-2154, 2022-2Z-2155]; Beijing Hospitals Authority Deng feng Project [DFL20191102]; Pilot Project (4th Round) to Reform Public Development of Beijing Municipal Medical Research Institute [2021-1]; Science Foundation of Peking University Cancer Hospital [2021-4];  [KC2305]
CR Ai YA, 2019, MOL IMAGING BIOL, V21, P529, DOI 10.1007/s11307-018-1266-z
   Altai M, 2013, BIOCONJUGATE CHEM, V24, P1102, DOI 10.1021/bc300678y
   Altunay B, 2021, EUR J NUCL MED MOL I, V48, P1371, DOI 10.1007/s00259-020-05094-1
   [Anonymous], 2021, BBA-REV CANCER, V0, P0, DOI DOI 10.1016/J.BBCAN.2021.188549
   Baum RP, 2010, J NUCL MED, V51, P892, DOI 10.2967/jnumed.109.073239
   Cleeren F, 2018, NAT PROTOC, V13, P2330, DOI 10.1038/s41596-018-0040-7
   Cleeren F, 2017, THERANOSTICS, V7, P2924, DOI 10.7150/thno.20094
   Dijkers ECF, 2009, J NUCL MED, V50, P974, DOI 10.2967/jnumed.108.060392
   Eigenbrot C, 2010, P NATL ACAD SCI USA, V107, P15039, DOI 10.1073/pnas.1005025107
   Ekblad T, 2008, EUR J NUCL MED MOL I, V35, P2245, DOI 10.1007/s00259-008-0845-7
   Fabi A, 2011, CLIN CANCER RES, V17, P2055, DOI 10.1158/1078-0432.CCR-10-1920
   Glaser M, 2013, J NUCL MED, V54, P1981, DOI 10.2967/jnumed.113.122465
   Guo XY, 2018, MOL PHARMACEUT, V15, P5174, DOI 10.1021/acs.molpharmaceut.8b00673
   Jacobson O, 2015, BIOCONJUGATE CHEM, V26, P1, DOI 10.1021/bc500475e
   Kramer-Marek G, 2008, EUR J NUCL MED MOL I, V35, P1008, DOI 10.1007/s00259-007-0658-0
   Kumar K, 2018, BIOCONJUGATE CHEM, V29, P953, DOI 10.1021/acs.bioconjchem.7b00817
   Li HL, 2021, CANCERS, V13, P0, DOI 10.3390/cancers13215459
   Liu TL, 2019, J NUCL MED, V60, P1284, DOI 10.2967/jnumed.118.221671
   Liu YS, 2022, PHARMACEUTICS, V14, P0, DOI 10.3390/pharmaceutics14051092
   Löfblom J, 2010, FEBS LETT, V584, P2670, DOI 10.1016/j.febslet.2010.04.014
   Lumish MA, 2022, J NUCL MED, V0, P0
   Malmberg J, 2012, EUR J NUCL MED MOL I, V39, P481, DOI 10.1007/s00259-011-1992-9
   McBride WJ, 2009, J NUCL MED, V50, P991, DOI 10.2967/jnumed.108.060418
   McGranahan N, 2015, CANCER CELL, V27, P15, DOI 10.1016/j.ccell.2014.12.001
   Meric-Bernstam F, 2019, CLIN CANCER RES, V25, P2033, DOI 10.1158/1078-0432.CCR-18-2275
   Ocaña A, 2020, BREAST CANCER RES, V22, P0, DOI 10.1186/s13058-020-1252-7
   Oh DY, 2020, NAT REV CLIN ONCOL, V17, P33, DOI 10.1038/s41571-019-0268-3
   Orlova A, 2010, EUR J NUCL MED MOL I, V37, P260, DOI 10.1007/s00259-009-1268-9
   Roskoski R, 2014, PHARMACOL RES, V79, P34, DOI 10.1016/j.phrs.2013.11.002
   Sandström M, 2016, J NUCL MED, V57, P867, DOI 10.2967/jnumed.115.169342
   Sari E, 2011, MED ONCOL, V28, P57, DOI 10.1007/s12032-010-9418-2
   Sörensen J, 2014, J NUCL MED, V55, P730, DOI 10.2967/jnumed.113.131243
   Tolmachev V, 2007, CANCER RES, V67, P2773, DOI 10.1158/0008-5472.CAN-06-1630
   Tolmachev V, 2021, SEMIN CANCER BIOL, V72, P185, DOI 10.1016/j.semcancer.2020.10.005
   Ulaner GA, 2018, J NUCL MED, V59, P900, DOI 10.2967/jnumed.117.202010
   Ulaner GA, 2016, J NUCL MED, V57, P1523, DOI 10.2967/jnumed.115.172031
   Wållberg H, 2011, J NUCL MED, V52, P461, DOI 10.2967/jnumed.110.083592
   Westerlund K, 2016, MOL PHARMACEUT, V13, P1668, DOI 10.1021/acs.molpharmaceut.6b00089
   Xie Q, 2021, EUR J NUCL MED MOL I, V48, P3129, DOI 10.1007/s00259-021-05249-8
   Zhou NN, 2021, EUR J NUCL MED MOL I, V48, P161, DOI 10.1007/s00259-020-04898-5
   Zhou N, 2020, CLIN NUCL MED, V45, PE101, DOI 10.1097/RLU.0000000000002859
NR 41
TC 14
Z9 15
U1 7
U2 28
PU SPRINGER
PI NEW YORK
PA ONE NEW YORK PLAZA, SUITE 4600, NEW YORK, NY, UNITED STATES
SN 1619-7070
EI 1619-7089
J9 EUR J NUCL MED MOL I
JI Eur. J. Nucl. Med. Mol. Imaging
PD JUL 15
PY 2023
VL 50
IS 9
BP 2775
EP 2786
DI 10.1007/s00259-023-06232-1
EA APR 2023
PG 12
WC Radiology, Nuclear Medicine & Medical Imaging
SC Radiology, Nuclear Medicine & Medical Imaging
GA K5WP6
UT WOS:000978270100001
PM 37093312
DA 2025-03-16
ER

PT J
AU Li, YY
   Tsang, JY
   Tam, F
   Loong, T
   Tse, GM
AF Li, Yuyang
   Tsang, Julia Y.
   Tam, Fiona
   Loong, Thomson
   Tse, Gary M.
TI Comprehensive characterization of HER2-low breast cancers: implications in prognosis and treatment
SO EBIOMEDICINE
LA English
DT Article
DE HER2-low; Breast cancer; Clinic-pathological features; Survival
ID antibody-drug conjugate; acquired-resistance; androgen receptor; expression; therapy; cyclooxygenase-2; blockade; growth; cox-2
AB Background HER2-low cancers are heterogeneous with different degrees of HER2 expression and hormone receptor (HR) status. Currently, its analysis is mostly focused on the standard clinic-pathologic features or common biomarkers expression, without considering the heterogeneity within the category. A further characterization and understanding of this cancer subgroup will facilitate its management.Methods A large cohort of HER2-negative cancers (N = 1464) was included. The HER2-low (N = 412) and HER2-zero cancers (N = 1052) were compared and correlated with a comprehensive panel of clinico-pathologic features and biomarker expression according to different HER2 expressions and HR statuses. The prognostic values of these features in HER2-low cancers were also evaluated.Findings The characteristics of HER2-low breast cancers, as compared to HER2-zero, varied with the HR status. HER2-low luminal cancers were associated with younger age, larger tumor, high pAKT and high HLA expression. Among TNBCs, opposite trends in age and tumor size were found. Additionally, HER2-low TNBC showed less necrosis, higher pN, lower c-kit and CK14 than HER2-zero cancers. Nonetheless, regardless of HR status, HER2-low status was associated with increased COX2 and AR expression, implicated in the biology of HER2-low cancers. HER2-low cancers showed high expression of HLAs in tumors and PD-L1 in immune cells. In particular, the co-expression of HLAs was found to be associated with better survival in HER2-low cancers.Interpretation This study revealed further characteristic of HER2-low breast cancers as compared to HER2-zero cancers, provided further insights into its prognostication and therapeutic strategies.
C1 [Li, Yuyang] Fujian Med Univ, Dept Pathol, Affiliated Hosp 1, Fuzhou 350000, Peoples R China.
   [Li, Yuyang] Fujian Med Univ, Affiliated Hosp 1, Natl Reg Med Ctr, Dept Pathol, Binhai Campus, Fuzhou 350000, Peoples R China.
   [Tsang, Julia Y.; Tse, Gary M.] Chinese Univ Hong Kong, Prince Wales Hosp, Dept Anat & Cellular Pathol, Hong Kong, Peoples R China.
   [Tsang, Julia Y.; Tse, Gary M.] Chinese Univ Hong Kong, Prince Wales Hosp, State Key Lab Translat Oncol, Hong Kong, Peoples R China.
   [Tam, Fiona] Kwong Wah Hosp, Dept Pathol, Hong Kong, Peoples R China.
   [Loong, Thomson] Tuen Mun Hosp, Dept Pathol, Hong Kong, Peoples R China.
   [Tse, Gary M.] Chinese Univ Hong Kong, Prince Wales Hosp, Dept Anat & Cellular Pathol, Shatin, Ngan Shing St, Hong Kong, Peoples R China.
C3 Fujian Medical University; Fujian Medical University; Chinese University of Hong Kong; Prince of Wales Hospital; Chinese University of Hong Kong; Prince of Wales Hospital; Kwong Wah Hospital; Tuen Mun Hospital; Chinese University of Hong Kong; Prince of Wales Hospital
RP Tse, GM (corresponding author), Chinese Univ Hong Kong, Prince Wales Hosp, Dept Anat & Cellular Pathol, Shatin, Ngan Shing St, Hong Kong, Peoples R China.
EM garytse@cuhk.edu.hk
FU Health and Medical Research Fund [08190586]; Cheng Yue Pui Charity Foundation; CUHK direct grant
CR Agostinetto E, 2021, CANCERS, V13, P0
   Almstedt K, 2022, EUR J CANCER, V173, P10, DOI 10.1016/j.ejca.2022.06.012
   Bell CR, 2022, NAT COMMUN, V13, P0, DOI 10.1038/s41467-022-29606-9
   Benoit V, 2004, ONCOGENE, V23, P1631, DOI 10.1038/sj.onc.1207295
   Berrino E, 2022, GENOME MED, V14, P0, DOI 10.1186/s13073-022-01104-z
   Chowell D, 2018, SCIENCE, V359, P582, DOI 10.1126/science.aao4572
   Denkert C, 2021, LANCET ONCOL, V22, P1151, DOI 10.1016/S1470-2045(21)00301-6
   Dieci MV, 2022, CLIN CANCER RES, V28, P308, DOI 10.1158/1078-0432.CCR-21-2260
   Gettinger S, 2017, CANCER DISCOV, V7, P1420, DOI 10.1158/2159-8290.CD-17-0593
   Goldhirsch A, 2011, ANN ONCOL, V22, P1736, DOI 10.1093/annonc/mdr304
   Griguolo G, 2019, J IMMUNOTHER CANCER, V7, P0, DOI 10.1186/s40425-019-0548-6
   Hazini A, 2021, J IMMUNOTHER CANCER, V9, P0, DOI 10.1136/jitc-2021-002899
   Hugo HJ, 2015, J MAMMARY GLAND BIOL, V20, P109, DOI 10.1007/s10911-015-9333-4
   Iwata TN, 2018, MOL CANCER THER, V17, P1494, DOI 10.1158/1535-7163.MCT-17-0749
   Jacot W, 2021, CANCERS (BASEL), V13, P0
   Kumar U, 2021, BREAST CANCER RES TR, V186, P317, DOI 10.1007/s10549-020-06068-5
   Kwak Y, 2020, BRIT J CANCER, V122, P1399, DOI 10.1038/s41416-020-0793-y
   Lanitis E, 2017, ANN ONCOL, V28, P18, DOI 10.1093/annonc/mdx238
   Lim B, 2020, J CLIN ONCOL, V38, P0
   Ménard S, 2008, ANN ONCOL, V19, P1706, DOI 10.1093/annonc/mdn369
   Modi S, 2020, NEW ENGL J MED, V382, P610, DOI 10.1056/NEJMoa1914510
   Müller P, 2015, SCI TRANSL MED, V7, P0, DOI 10.1126/scitranslmed.aac4925
   Naderi A, 2008, NEOPLASIA, V10, P542, DOI 10.1593/neo.08274
   Nakada T, 2019, CHEM PHARM BULL, V67, P173, DOI 10.1248/cpb.c18-00744
   Nassar A, 2007, APPL IMMUNOHISTO M M, V15, P255, DOI 10.1097/01.pai.0000213130.63417.b3
   Ni Y, 2022, ONCOLOGIST, V27, P313
   Rossi V, 2012, ONCOLOGIST, V17, P1418, DOI 10.1634/theoncologist.2012-0194
   Schettini F, 2021, NPJ BREAST CANCER, V7, P0, DOI 10.1038/s41523-020-00208-2
   Schmid P, 2022, CANCER RES, V82, P0, DOI 10.1158/1538-7445.SABCS21-GS1-01
   Subbaramaiah K, 2002, J BIOL CHEM, V277, P18649, DOI 10.1074/jbc.M111415200
   Tai YT, 2014, BLOOD, V123, P3128, DOI 10.1182/blood-2013-10-535088
   Tan RSYC, 2022, BMC MED, V20, P0, DOI 10.1186/s12916-022-02284-6
   Tarantino P, 2020, J CLIN ONCOL, V38, P1951, DOI 10.1200/JCO.19.02488
   Tsang JY, 2020, CANCER IMMUNOL IMMUN, V69, P799, DOI 10.1007/s00262-020-02512-z
   Wang C, 2022, CLIN BREAST CANCER, V22, P114
   Wardley A, 2021, BREAST CANCER RES TR, V187, P155, DOI 10.1007/s10549-021-06109-7
   Wolff AC, 2018, J CLIN ONCOL, V36, P2105, DOI 10.5858/arpa.2018-0902-SA
   Won HS, 2022, BREAST CANCER RES, V24, P0, DOI 10.1186/s13058-022-01519-x
   Zaretsky JM, 2016, NEW ENGL J MED, V375, P819, DOI 10.1056/NEJMoa1604958
   Zhang HN, 2022, MODERN PATHOL, V35, P1075, DOI 10.1038/s41379-022-01019-5
NR 40
TC 21
Z9 21
U1 0
U2 4
PU ELSEVIER
PI AMSTERDAM
PA RADARWEG 29, 1043 NX AMSTERDAM, NETHERLANDS
SN 2352-3964
EI 
J9 EBIOMEDICINE
JI EBioMedicine
PD MAY 15
PY 2023
VL 91
IS 
BP 
EP 
DI 10.1016/j.ebiom.2023.104571
EA APR 2023
PG 14
WC Medicine, General & Internal; Medicine, Research & Experimental
SC General & Internal Medicine; Research & Experimental Medicine
GA F6EC8
UT WOS:000983246100001
PM 37068349
DA 2025-03-16
ER

PT J
AU Yang, M
   Sun, JL
   Liu, LQ
   Kong, XY
   Lin, DC
   Zhou, H
   Gao, JD
AF Yang, Man
   Sun, Jiale
   Liu, Liqiong
   Kong, Xiangyi
   Lin, Dongcai
   Zhou, Hong
   Gao, Jidong
TI Clinicopathological characteristics of HER2-low breast cancer: a retrospective study
SO SCIENTIFIC REPORTS
LA English
DT Article
ID molecular characteristics; estrogen-receptor; trastuzumab; chemotherapy; resistance; mechanisms; expression; lapatinib
AB Human Epidermal Growth Factor Receptor-2 (HER2)-negative breast cancers (BCs) contain HER2-low and HER2-zero ones. HER2-low breast cancer has been receiving wide-spread concerns as the marvelous effect of novel anti-HER2 antibody-drug conjugates, however, the characteristic remains unknown. Our aim was to explore the differences of clinicopathological indicators and survival outcomes between HER2-low and HER2-0 breast cancers. We retrospectively analyzed 501 invasive breast cancer patients with complete data on HER2 status from 2017 to 2021 in our single center, of whom 415 HER2 negative patients were included for subsequent analysis. Each cohort was further divided into hormone receptor (HR) positive and HR negative subgroup. Clinicopathological factors and survival outcomes were collected and compared between HER2-low BCs and HER2-0 BCs. HER2-low BCs was obviously higher in HR positive BCs, with 277 (90.5%) HER2-low HR positive patients, 29 (9.5%) HER2-low HR negative patients, 68 (62.4%) HER2-0 HR positive patients and 41 (37.6%) HER2-0 HR negative patients (P<0.001). Significant differences between HER2-low BCs and Her2-0 BCs were observed in lymph node ratio (LNR) (mean rank, 215 vs. 188 P=0.014), estrogen receptor (ER)expression (90.5% vs. 62.4% P<0.001), progesterone receptor (PR) expression (84.3% vs. 56.9% P<0.001), Ki-67 expression (46.4% vs. 61.5% P<0.001), androgen receptor (AR) expression (68% vs. 50.5% P<0.001), adjuvant chemotherapy (69% vs. 79.8% P=0.03). HER2-low BCs had lower histological grade than HER2-0 BCs, with grade I-II (68.7% vs. 43.1%) and grade III (22.2% vs. 43.1%) P<0.01. No statistical differences were detected between the two groups for DFS and DDFS. Our results demonstrated that HR and AR status was closely related to HER2-low breast cancers. Further exploration about survival prognosis of HER2-low breast cancer is badly needed.
C1 [Yang, Man; Sun, Jiale; Lin, Dongcai; Zhou, Hong; Gao, Jidong] Chinese Acad Med Sci & Peking Union Med Coll, Canc Hosp, Natl Canc Ctr, Natl Clin Res Ctr Canc,Dept Breast Surg Oncol, Shenzhen 518116, Peoples R China.
   [Yang, Man; Sun, Jiale; Liu, Liqiong; Lin, Dongcai; Zhou, Hong; Gao, Jidong] Chinese Acad Med Sci & Peking Union Med Coll, Shenzhen Hosp, Shenzhen 518116, Peoples R China.
   [Liu, Liqiong] Chinese Acad Med Sci & Peking Union Med Coll, Canc Hosp & Shenzhen Hosp, Natl Canc Ctr, Natl Clin Res Ctr Canc,Dept Nursing, Shenzhen 518116, Peoples R China.
   [Liu, Liqiong] Southern Med Univ, Shenzhen Hosp, Dept Nursing, Shenzhen 518100, Guangdong, Peoples R China.
   [Kong, Xiangyi] Chinese Acad Med Sci & Peking Union Med Coll, Canc Hosp, Natl Canc Ctr, Natl Clin Res Ctr Canc,Dept Breast Surg Oncol, Beijing 100021, Peoples R China.
C3 Chinese Academy of Medical Sciences - Peking Union Medical College; Peking Union Medical College; Chinese Academy of Medical Sciences - Peking Union Medical College; Peking Union Medical College; Chinese Academy of Medical Sciences - Peking Union Medical College; Peking Union Medical College; Southern Medical University - China; Chinese Academy of Medical Sciences - Peking Union Medical College; Peking Union Medical College; Cancer Institute & Hospital - CAMS
RP Gao, JD (corresponding author), Chinese Acad Med Sci & Peking Union Med Coll, Canc Hosp, Natl Canc Ctr, Natl Clin Res Ctr Canc,Dept Breast Surg Oncol, Shenzhen 518116, Peoples R China.; Gao, JD (corresponding author), Chinese Acad Med Sci & Peking Union Med Coll, Shenzhen Hosp, Shenzhen 518116, Peoples R China.
EM gao_jidong1968@163.com
FU Natural Science Foundation of China [82173328]; Shenzhen High-level Hospital Construction Fund; National Cancer Center/National Clinical Research Center for Cancer/Cancer Hospital & Shenzhen Hospital, Chinese Academy of Medical Sciences; Peking Union Medical College, Shenzhen [SZ2020MS001, E010321023]
CR Agostinetto E, 2021, CANCERS, V13, P0, DOI 10.3390/cancers13112824
   Almstedt K, 2022, EUR J CANCER, V173, P10, DOI 10.1016/j.ejca.2022.06.012
   Arpino G, 2008, ENDOCR REV, V29, P217, DOI 10.1210/er.2006-0045
   Banerji U, 2019, LANCET ONCOL, V20, P1124, DOI 10.1016/S1470-2045(19)30328-6
   Davey MG, 2021, CANCERS, V13, P0, DOI 10.3390/cancers13174455
   Denkert C, 2021, LANCET ONCOL, V22, P1151, DOI 10.1016/S1470-2045(21)00301-6
   Ergun Y, 2023, CANCER TREAT REV, V115, P0, DOI 10.1016/j.ctrv.2023.102538
   Fehrenbacher L, 2020, J CLIN ONCOL, V38, P0, DOI 10.1200/JCO.19.01455
   Gandullo-Sánchez L, 2022, J EXP CLIN CANC RES, V41, P0, DOI 10.1186/s13046-022-02515-x
   Geyer CE, 2006, NEW ENGL J MED, V355, P2733, DOI 10.1056/NEJMoa064320
   Giuliano M, 2015, CLIN CANCER RES, V21, P3995, DOI 10.1158/1078-0432.CCR-14-2728
   Jacot W, 2021, CANCERS, V13, P0, DOI 10.3390/cancers13236059
   Johnston S, 2009, J CLIN ONCOL, V27, P5538, DOI 10.1200/JCO.2009.23.3734
   Johnston SRD, 2021, J CLIN ONCOL, V39, P79, DOI 10.1200/JCO.20.01894
   Karamouzis MV, 2007, INT J BIOCHEM CELL B, V39, P851, DOI 10.1016/j.biocel.2006.11.017
   Karamouzis MV, 2002, INT J CANCER, V102, P86, DOI 10.1002/ijc.10654
   Kaufman B, 2009, J CLIN ONCOL, V27, P5529, DOI 10.1200/JCO.2008.20.6847
   Lehmann-Che J, 2013, BREAST CANCER RES, V15, P0, DOI 10.1186/bcr3421
   Li YY, 2023, EBIOMEDICINE, V91, P0, DOI 10.1016/j.ebiom.2023.104571
   Llombart-Cussac A, 2017, LANCET ONCOL, V18, P545, DOI 10.1016/S1470-2045(17)30021-9
   Marchiò C, 2021, SEMIN CANCER BIOL, V72, P123, DOI 10.1016/j.semcancer.2020.02.016
   Modi S, 2022, NEW ENGL J MED, V387, P9, DOI 10.1056/NEJMoa2203690
   Modi S, 2020, J CLIN ONCOL, V38, P1887, DOI 10.1200/JCO.19.02318
   Osborne CK, 2011, ANNU REV MED, V62, P233, DOI 10.1146/annurev-med-070909-182917
   Rimawi M, 2018, J CLIN ONCOL, V36, P2826, DOI 10.1200/JCO.2017.76.7863
   Schettini F, 2021, NPJ BREAST CANCER, V7, P0, DOI 10.1038/s41523-020-00208-2
   Shao YB, 2022, ANN SURG ONCOL, V29, P8026, DOI 10.1245/s10434-022-12369-4
   Siegel RL, 2022, CA-CANCER J CLIN, V72, P7, DOI 10.3322/caac.21708
   Slamon D, 2011, NEW ENGL J MED, V365, P1273, DOI 10.1056/NEJMoa0910383
   Tarantino P, 2022, EUR J CANCER, V163, P35, DOI 10.1016/j.ejca.2021.12.022
   Tarantino P, 2020, J CLIN ONCOL, V38, P1951, DOI 10.1200/JCO.19.02488
   Vernieri C, 2019, CRIT REV ONCOL HEMAT, V139, P53, DOI 10.1016/j.critrevonc.2019.05.001
   von Minckwitz G, 2019, NEW ENGL J MED, V380, P617, DOI 10.1056/NEJMoa1814017
   Wardley A, 2021, BREAST CANCER RES TR, V187, P155, DOI 10.1007/s10549-021-06109-7
   Wolff AC, 2018, J CLIN ONCOL, V36, P2105, DOI 10.5858/arpa.2018-0902-SA
   Won HS, 2022, BREAST CANCER RES, V24, P0, DOI 10.1186/s13058-022-01519-x
   You CP, 2022, BIOMOLECULES, V12, P0, DOI 10.3390/biom12010072
NR 37
TC 9
Z9 9
U1 0
U2 1
PU NATURE PORTFOLIO
PI BERLIN
PA HEIDELBERGER PLATZ 3, BERLIN, 14197, GERMANY
SN 2045-2322
EI 
J9 SCI REP-UK
JI Sci Rep
PD JUL 18
PY 2023
VL 13
IS 1
BP 
EP 
DI 10.1038/s41598-023-39372-3
PG 9
WC Multidisciplinary Sciences
SC Science & Technology - Other Topics
GA S0AM4
UT WOS:001067885000047
PM 37524746
DA 2025-03-16
ER

PT J
AU Zaakouk, M
   Quinn, C
   Provenzano, E
   Boyd, C
   Callagy, G
   Elsheikh, S
   Flint, J
   Millican-Slater, R
   Gunavardhan, A
   Mir, Y
   Makhija, P
   Di Palma, S
   Pritchard, S
   Tanchel, B
   Rakha, E
   Atallah, NM
   Lee, AHS
   Pinder, S
   Shaaban, AM
AF Zaakouk, Mohamed
   Quinn, Cecily
   Provenzano, Elena
   Boyd, Clinton
   Callagy, Grace
   Elsheikh, Soha
   Flint, Joe
   Millican-Slater, Rebecca
   Gunavardhan, Anu
   Mir, Yasmeen
   Makhija, Purnima
   Di Palma, Silvana
   Pritchard, Susan
   Tanchel, Bruce
   Rakha, Emad
   Atallah, Nehal M.
   Lee, Andrew H. S.
   Pinder, Sarah
   Shaaban, Abeer M.
TI Concordance of HER2-low scoring in breast carcinoma among expert pathologists in the United Kingdom and the republic of Ireland -on behalf of the UK national coordinating committee for breast pathology
SO BREAST
LA English
DT Article
DE Breast cancer; HER2-Low; HER2-Ultralow; Consistency; Concordance; Immunohistochemistry
AB Background: Recent clinical evidence showed that breast cancer with low HER2 expression levels responded to trastuzumab deruxtecan therapy. The HER2-low cancers comprise immunohistochemistry (IHC) score 1+ and 2+ ISH non-amplified tumours, currently classified as HER2 negative. Little data exists on the reproducibility of pathologists reporting of HER2-low cancer.Patient and methods: Sixteen expert pathologists of the UK National Coordinating Committee for Breast Pathology scored 50 digitally scanned HER2 IHC slides. The overall level of agreement, Fleiss multiple-rater kappa statistics and Cohen's Kappa were calculated. Cases with low concordance were re-scored by the same pathologists after a washout period.Results: Absolute agreement was achieved in 6% of cases, all of which scored 3+. Poor agreement was found in 5/ 50 (10%) of cases. This was due to heterogeneous HER2 expression, cytoplasmic staining and low expression spanning the 10% cut-off value. Highest concordance (86%) was achieved when scores were clustered as 0 versus others. Improvement in kappa of overall agreement was achieved when scores 1+ and 2+ were combined. Inter observer agreement was moderate to substantial in the whole cohort but fair to moderate in the HER2-low group. Similarly, consensus-observer agreement was substantial to almost perfect in the whole cohort and moderate to substantial in the HER2-low group.Conclusion: HER2-low breast cancer suffers from lower concordance among expert pathologists. While most cases can reproducibly be classified, a small proportion (10%) remained challenging. Refining the criteria for reporting and consensus scoring will help select appropriate patients for targeted therapy.
C1 [Zaakouk, Mohamed; Shaaban, Abeer M.] Univ Birmingham, Inst Canc & Genom Sci, Birmingham, England.
   [Zaakouk, Mohamed] Cairo Univ, NCI, Canc Pathol, Cairo, Egypt.
   [Quinn, Cecily] St Vincents Univ Hosp, Dept Histopathol, Elm Pk, Elm Park, Ireland.
   [Quinn, Cecily] UCD Sch Med, Dublin, Ireland.
   [Provenzano, Elena] Addenbrookes Hosp, Cambridge, England.
   [Provenzano, Elena] NIHR Cambridge Biomed Res Ctr, Cambridge, England.
   [Provenzano, Elena] Addenbrookes Hosp, Dept Histopathol, Cambridge, England.
   [Boyd, Clinton] Belfast Hlth & Social Care Trust, Histopathol, Belfast, North Ireland.
   [Callagy, Grace] Univ Galway, Lambe Inst Translat Res, Sch Med, Discipline Pathol, Galway, Ireland.
   [Elsheikh, Soha] Royal Free Hosp, Dept Cellular Pathol, London, England.
   [Elsheikh, Soha] UCL, Canc Inst, Res Dept Pathol, London, England.
   [Flint, Joe] Univ Birmingham, Birmingham Tissue Analyt, Birmingham, England.
   [Millican-Slater, Rebecca] St James Univ Hosp, Dept Cellular Pathol, Leeds, England.
   [Gunavardhan, Anu] Betsi Cadwaladr Univ Hlth Board, Glan Clwyd Hosp, Dept Histopathol, Bodelwyddan, Wales.
   [Mir, Yasmeen] Liverpool Univ Hosp, Fdn Trust, Pathol, Liverpool, England.
   [Makhija, Purnima] Barts Hlth NHS Trust, Pathol, London, England.
   [Di Palma, Silvana] Royal Surrey Hosp NHS Fdn Trust, Cellular Pathol Dept, Guildford, England.
   [Pritchard, Susan] Wythenshawe Hosp, Manchester Fdn Trust, Pathol, Manchester, England.
   [Tanchel, Bruce] Heart England NHS Fdn Trust, Cellular Pathol, Birmingham, England.
   [Rakha, Emad; Atallah, Nehal M.; Lee, Andrew H. S.] Nottingham Univ Hosp NHS Trust, Histopathol Dept, City Hosp Campus, Nottingham, England.
   [Atallah, Nehal M.] Menoufia Univ, Fac Med, Dept Pathol, Al Minufiyah, Egypt.
   [Pinder, Sarah] Kings Coll London, Sch Canc & Pharmaceut Sci, London, England.
   [Shaaban, Abeer M.] Queen Elizabeth Hosp Birmingham, Cellular Pathol, Birmingham, England.
C3 University of Birmingham; Egyptian Knowledge Bank (EKB); Cairo University; University College Dublin; Saint Vincent's University Hospital; Cambridge University Hospitals NHS Foundation Trust; Addenbrooke's Hospital; University of Cambridge; University of Cambridge; Cambridge University Hospitals NHS Foundation Trust; Addenbrooke's Hospital; University of Cambridge; Ollscoil na Gaillimhe-University of Galway; University of London; University College London; Royal Free London NHS Foundation Trust; UCL Medical School; University of London; University College London; University of Birmingham; Saint James's University Hospital; Barts Health NHS Trust; Royal Surrey County Hospital; Wythenshawe Hospital NHS Foundation Trust; Wythenshawe Hospital; Heart of England NHS Foundation Trust; Nottingham University Hospital NHS Trust; Nottingham City Hospital; Egyptian Knowledge Bank (EKB); Menofia University; University of London; King's College London; University of Birmingham
RP Shaaban, AM (corresponding author), Univ Birmingham, Inst Canc & Genom Sci, Birmingham, England.
EM a.shaaban@bham.ac.uk
FU Birmingham CR-UK Centre [C17422/A25154]
CR Almstedt K, 2022, EUR J CANCER, V173, P10, DOI 10.1016/j.ejca.2022.06.012
   Atallah NM, 2022, HISTOPATHOLOGY, V81, P770, DOI 10.1111/his.14780
   Baez-Navarro X, 2023, MODERN PATHOL, V36, P0, DOI 10.1016/j.modpat.2022.100009
   Baez-Navarro X, 2022, EUR J CANCER, V175, P187, DOI 10.1016/j.ejca.2022.08.022
   Denkert C, 2021, LANCET ONCOL, V22, P1151, DOI 10.1016/S1470-2045(21)00301-6
   Dodson A, 2018, J PATHOL CLIN RES, V4, P262, DOI 10.1002/cjp2.112
   European Medicines Agency, 2023, ENH TRAST DER OV ENH, V0, P0
   Giuliani S, 2016, VIRCHOWS ARCH, V469, P45, DOI 10.1007/s00428-016-1940-y
   Holthuis EI, 2022, BREAST, V66, P278, DOI 10.1016/j.breast.2022.11.003
   Lu YT, 2022, CANCERS, V14, P0, DOI 10.3390/cancers14071717
   Marchiò C, 2021, SEMIN CANCER BIOL, V72, P123, DOI 10.1016/j.semcancer.2020.02.016
   Miglietta F, 2021, NPJ BREAST CANCER, V7, P0, DOI 10.1038/s41523-021-00343-4
   Modi S, 2022, NEW ENGL J MED, V387, P9, DOI 10.1056/NEJMoa2203690
   Moutafi M, 2022, LAB INVEST, V102, P1101, DOI 10.1038/s41374-022-00804-9
   NCCN, 2023, NCCN GUIDELINES VERSION 2.2023, V0, P0
   NifHaC Excellence, 2023, TRAST DER TREAT HER2, V0, P0
   Parry S, 2023, ESMO OPEN, V0, P8
   Rakha EA, 2023, J CLIN PATHOL, V76, P217, DOI 10.1136/jcp-2022-208632
   Redal CC, 2020, ANN DIAGN PATHOL, V48, P0, DOI 10.1016/j.anndiagpath.2020.151566
   Rüschoff J, 2022, VIRCHOWS ARCH, V481, P685, DOI 10.1007/s00428-022-03378-5
   Schettini F, 2021, NPJ BREAST CANCER, V7, P0, DOI 10.1038/s41523-020-00208-2
   Scott M, 2021, J CLIN ONCOL, V39, P0, DOI 10.1200/JCO.2021.39.15_suppl.1021
   Tarantino P, 2023, ANN ONCOL, V34, P645, DOI 10.1016/j.annonc.2023.05.008
   Tarantino P, 2022, JAMA ONCOL, V8, P1177, DOI 10.1001/jamaoncol.2022.2286
   UK National External Quality Assurance (UK NEQAS), 2018, UK NAT EXT QUAL ASS, V0, P0
   Varga Z, 2017, BREAST CANCER RES, V19, P0, DOI 10.1186/s13058-017-0848-z
   Wolff AC, 2023, J CLIN ONCOL OFFICIA, V0, P0
   Wolff AC, 2018, ARCH PATHOL LAB MED, V142, P1364, DOI 10.5858/arpa.2018-0902-SA
   Wolff AC, 2013, J CLIN ONCOL, V31, P3997, DOI 10.1200/JCO.2013.50.9984
   Wu S, 2023, MODERN PATHOL, V36, P0, DOI 10.1016/j.modpat.2022.100054
   Wu Y, 2023, CRIT REV ONCOL HEMAT, V181, P0, DOI 10.1016/j.critrevonc.2022.103883
   Xu HC, 2022, FRONT ONCOL, V12, P0, DOI 10.3389/fonc.2022.906011
   Zhang HN, 2022, MODERN PATHOL, V35, P1075, DOI 10.1038/s41379-022-01019-5
NR 33
TC 19
Z9 19
U1 0
U2 1
PU CHURCHILL LIVINGSTONE
PI EDINBURGH
PA JOURNAL PRODUCTION DEPT, ROBERT STEVENSON HOUSE, 1-3 BAXTERS PLACE, LEITH WALK, EDINBURGH EH1 3AF, MIDLOTHIAN, SCOTLAND
SN 0960-9776
EI 1532-3080
J9 BREAST
JI Breast
PD AUG 15
PY 2023
VL 70
IS 
BP 82
EP 91
DI 10.1016/j.breast.2023.06.005
EA JUL 2023
PG 10
WC Oncology; Obstetrics & Gynecology
SC Oncology; Obstetrics & Gynecology
GA N8CH1
UT WOS:001039222300001
PM 37419078
DA 2025-03-16
ER

PT J
AU Denkert, C
   Lebeau, A
   Schildhaus, HU
   Jackisch, C
   Rüschoff, J
AF Denkert, Carsten
   Lebeau, Annette
   Schildhaus, Hans Ulrich
   Jackisch, Christian
   Rueschoff, Josef
TI New treatment options for metastatic HER2-low breast cancer
SO PATHOLOGIE
LA English
DT Review
DE Breast cancer; HER2; HER2-low; Antibody-drug conjugate; Immunohistochemistry
ID scoring system; trastuzumab
AB The overexpression of HER2 in breast cancer is a classic example formolecular targeted therapy, and it has been shown that classical anti-HER2 therapeutics were only effective in patients with HER2 overexpressing tumors. Therefore, in recent decades, pathologists have been focused on the reliable identification of HER2 overexpressing tumors. Based on the results of recent clinical trials in metastatic breast cancer with antibody-drug conjugates (ADCs), this diagnostic strategy for evaluation of HER2 is currently changing. It has been shown that the ADC trastuzumab-deruxtecan is effective not only against tumors with classical HER2 overexpression, but also against HER2-low tumors. These clinical trial results lead to a paradigm shift in the treatment of patients whose tumours were previously classified as HER2 negative. In addition to the identification of HER2 (score 3+) overexpressing tumors, it is necessary to identify HER2-low expressing tumors (defined as an immunohistochemistry ( IHC) score of 1+ or IHC2+ with negative in situ hybridization). Due to the therapeutic consequences, it is important to quickly adapt the diagnostic workup and reporting to the new requirements. In addition, the new therapeutic options for anti-HER2 therapy lead to new challenges for standardization as well as to new scientific questions for the characterization of tumors with low HER2 expression.
C1 [Denkert, Carsten] Philipps Univ Marburg, Inst Pathol, Baldingerstr 1, D-35043 Marburg, Germany.
   [Denkert, Carsten] Univ Hosp Marburg UKGM, Baldingerstr 1, D-35043 Marburg, Germany.
   [Lebeau, Annette] Univ Klinikum Hamburg Eppendorf UKE, Inst Pathol, Hamburg, Germany.
   [Schildhaus, Hans Ulrich; Rueschoff, Josef] Discovery Life Sci, Kassel, Germany.
   [Schildhaus, Hans Ulrich; Rueschoff, Josef] Pathol Nordhessen, Kassel, Germany.
   [Jackisch, Christian] Sana Klinikum Offenbach GmbH, Dept Gynecol & Obstet, Offenbach, Germany.
C3 Philipps University Marburg; University Hospital of Giessen & Marburg; University of Hamburg; University Medical Center Hamburg-Eppendorf; Sana Klinikum Offenbach
RP Denkert, C (corresponding author), Philipps Univ Marburg, Inst Pathol, Baldingerstr 1, D-35043 Marburg, Germany.; Denkert, C (corresponding author), Univ Hosp Marburg UKGM, Baldingerstr 1, D-35043 Marburg, Germany.
EM carsten.denkert@uni-marburg.de
FU Projekt DEAL
CR Albrecht T, 2019, BMC CANCER, V19, P0, DOI 10.1186/s12885-019-6320-y
   Cortés J, 2022, NEW ENGL J MED, V386, P1143, DOI 10.1056/NEJMoa2115022
   Denkert C, 2021, LANCET ONCOL, V22, P1151, DOI 10.1016/S1470-2045(21)00301-6
   Denkert C, 2013, BREAST CANCER RES, V15, P0, DOI 10.1186/bcr3384
   Diéras V, 2022, CANCER RES, V82, P0, DOI 10.1158/1538-7445.SABCS21-PD8-02
   FDA, 2010, HERCEPTEST DAK AUT, V0, P0
   FDA, 2022, FDA APPR 1 TARG THER, V0, P0
   FDA, 2022, ENHERTU FAM TRAST DE, V0, P0
   Fehrenbacher L, 2020, J CLIN ONCOL, V38, P0, DOI 10.1200/JCO.19.01455
   Fernandez AI, 2022, JAMA ONCOL, V8, P0, DOI 10.1001/jamaoncol.2021.7239
   Hofmann M, 2008, HISTOPATHOLOGY, V52, P797, DOI 10.1111/j.1365-2559.2008.03028.x
   Li BT, 2022, NEW ENGL J MED, V386, P241, DOI 10.1056/NEJMoa2112431
   Miglietta F, 2021, NPJ BREAST CANCER, V7, P0, DOI 10.1038/s41523-021-00343-4
   Modi S, 2022, NEW ENGL J MED, V387, P9, DOI 10.1056/NEJMoa2203690
   Modi S, 2020, NEW ENGL J MED, V382, P610, DOI 10.1056/NEJMoa1914510
   Mosele MF, 2022, ANN ONCOL, V33, PS123, DOI 10.1016/j.annonc.2022.03.277
   Pfitzner BM, 2018, MODERN PATHOL, V31, P607, DOI 10.1038/modpathol.2017.171
   Piccart-Gebhart MJ, 2005, NEW ENGL J MED, V353, P1659, DOI 10.1056/NEJMoa052306
   Rinnerthaler G, 2019, INT J MOL SCI, V20, P0, DOI 10.3390/ijms20051115
   Riudavets M, 2021, ESMO OPEN, V6, P0, DOI 10.1016/j.esmoop.2021.100260
   Ruschoff J, 1900, DOI 10.1007/S00428-022-03378-5, V0, P0
   Scheel AH, 2018, DIAGN PATHOL, V13, P0, DOI 10.1186/s13000-018-0696-x
   Schettini F, 2021, NPJ BREAST CANCER, V7, P0, DOI 10.1038/s41523-020-00208-2
   Schrijver WAME, 2018, JNCI-J NATL CANCER I, V110, P568, DOI 10.1093/jnci/djx273
   Shitara K, 2020, NEW ENGL J MED, V382, P2419, DOI 10.1056/NEJMoa2004413
   Siena S, 2021, LANCET ONCOL, V22, P779, DOI 10.1016/S1470-2045(21)00086-3
   Tarantino P, 2022, EUR J CANCER, V163, P35, DOI 10.1016/j.ejca.2021.12.022
   Tarantino P, 2020, J CLIN ONCOL, V38, P1951, DOI 10.1200/JCO.19.02488
   Valtorta E, 2015, MODERN PATHOL, V28, P1481, DOI 10.1038/modpathol.2015.98
   Venetis K, 2022, FRONT MOL BIOSCI, V9, P0, DOI 10.3389/fmolb.2022.834651
   Wolff AC, 2018, ARCH PATHOL LAB MED, V142, P1364, DOI 10.5858/arpa.2018-0902-SA
   Wolff AC, 2007, J CLIN ONCOL, V25, P118, DOI 10.1200/JCO.2006.09.2775
   Wolff AC, 2013, J CLIN ONCOL, V31, P3997, DOI 10.1200/JCO.2013.50.9984
NR 34
TC 6
Z9 6
U1 0
U2 1
PU SPRINGER HEIDELBERG
PI HEIDELBERG
PA TIERGARTENSTRASSE 17, D-69121 HEIDELBERG, GERMANY
SN 2731-7188
EI 2731-7196
J9 PATHOLOGIE
JI Pathologie
PD NOV 15
PY 2023
VL 44
IS 2
BP S53
EP S60
DI 10.1007/s00292-022-01139-4
EA DEC 2022
PG 8
WC Pathology
SC Pathology
GA IN2Z0
UT WOS:000895382700001
PM 36472635
DA 2025-03-16
ER

PT J
AU Franchina, M
   Pizzimenti, C
   Fiorentino, V
   Martini, M
   Ricciardi, GRR
   Silvestris, N
   Ieni, A
   Tuccari, G
AF Franchina, Mariausilia
   Pizzimenti, Cristina
   Fiorentino, Vincenzo
   Martini, Maurizio
   Ricciardi, Giuseppina Rosaria Rita
   Silvestris, Nicola
   Ieni, Antonio
   Tuccari, Giovanni
TI Low and Ultra-Low HER2 in Human Breast Cancer: An Effort to Define New Neoplastic Subtypes
SO INTERNATIONAL JOURNAL OF MOLECULAR SCIENCES
LA English
DT Review
DE HER2 expression; breast cancer; neoadjuvant treatment; HER2-low carcinomas; HER2-ultra-low carcinomas
ID lymph-node metastases; trastuzumab deruxtecan; gene amplification; intratumoral heterogeneity; discordance rate; open-label; therapy; carcinomas; pertuzumab; resistance
AB HER2-low and ultra-low breast cancer (BC) have been recently proposed as new subcategories of HER2 BC, supporting a re-consideration of immunohistochemical negative scores of 0, 1+ and the 2+/in situ hybridization (ISH) negative phenotype. In the present review, we outline the criteria needed to exactly distinguish HER2-low and ultra-low BC. Recent clinical trials have demonstrated significant clinical benefits of novel HER2 directing antibody-drug conjugates (ADCs) in treating these groups of tumors. In particular, trastuzumab-deruxtecan (T-Dxd), a HER2-directing ADC, has been recently approved by the US Food and Drug Administration as the first targeted therapy to treat HER2-low BC. Furthermore, ongoing trials, such as the DESTINY-Breast06 trial, are currently evaluating ADCs in patients with HER2-ultra low BC. Finally, we hope that new guidelines may help to codify HER2-low and ultra-low BC, increasing our knowledge of tumor biology and improving a targetable new therapeutical treatment.
C1 [Franchina, Mariausilia; Fiorentino, Vincenzo; Martini, Maurizio; Silvestris, Nicola; Ieni, Antonio; Tuccari, Giovanni] Univ Messina, Dept Human Pathol Adult & Dev Age Gaetano Barresi, Sect Pathol, I-98125 Messina, Italy.
   [Pizzimenti, Cristina] Univ Messina, Dept Biomed Dent Morphol & Funct Imaging Sci, I-98125 Messina, Italy.
   [Ricciardi, Giuseppina Rosaria Rita] Papardo Hosp, Dept Med Oncol, I-98125 Messina, Italy.
C3 University of Messina; University of Messina
RP Tuccari, G (corresponding author), Univ Messina, Dept Human Pathol Adult & Dev Age Gaetano Barresi, Sect Pathol, I-98125 Messina, Italy.
EM mariausilia.franchina@studenti.unime.it; cristina.pizzimenti@unime.it; vincenzo.fiorentino@unime.it; maurizio.martini@unime.it; calaienco@hotmail.com; nicola.silvetris@unime.it; aieni@unime.it; tuccari@unime.it
FU The authors would like to thank Sandra De Dominici for her skilled technical assistance in reviewing the English style and grammar of the manuscript.
CR Agostinetto E, 2021, CANCERS, V13, P0, DOI 10.3390/cancers13112824
   Ahn S, 2020, J PATHOL TRANSL MED, V54, P34
   Allott EH, 2016, BREAST CANCER RES, V18, P0, DOI 10.1186/s13058-016-0725-1
   Alves FR, 2022, CUREUS J MED SCIENCE, V14, P0, DOI 10.7759/cureus.22330
   Bahreini F, 2015, BREAST CANCER-TOKYO, V22, P615, DOI 10.1007/s12282-014-0528-0
   Banerji U, 2019, LANCET ONCOL, V20, P1124, DOI 10.1016/S1470-2045(19)30328-6
   Bardia A, 2023, TARGET ONCOL, V18, P313, DOI 10.1007/s11523-023-00964-8
   Basaran GA, 2018, CANCER TREAT REV, V63, P144, DOI 10.1016/j.ctrv.2017.12.002
   Berrino E, 2022, GENOME MED, V14, P0, DOI 10.1186/s13073-022-01104-z
   Bose R, 2013, CANCER DISCOV, V3, P224, DOI 10.1158/2159-8290.CD-12-0349
   Bussolati Gianni, 2015, RECENT RESULTS CANCER RES, V199, P1, DOI 10.1007/978-3-319-13957-9_1
   Cardoso F, 2019, ANN ONCOL, V30, P1194, DOI 10.1093/annonc/mdz173
   Cortés J, 2022, NEW ENGL J MED, V386, P1143, DOI 10.1056/NEJMoa2115022
   Denkert C, 2023, PATHOLOGIE, V44, PS53, DOI 10.1007/s00292-022-01139-4
   Denkert C, 2021, LANCET ONCOL, V22, P1151, DOI 10.1016/S1470-2045(21)00301-6
   Dieci MV, 2021, LANCET ONCOL, V22, P1051, DOI 10.1016/S1470-2045(21)00349-1
   Ellegard S, 2022, FRONT ONCOL, V12, P0, DOI 10.3389/fonc.2022.861324
   Ercoli G, 2017, JOVE-J VIS EXP, V0, P0, DOI DOI 10.3791/56686
   Eswarachary V, 2017, J CLIN DIAGN RES, V11, PEC1, DOI 10.7860/JCDR/2017/25625.9521
   Exman Pedro, 2019, JCO PRECIS ONCOL, V3, P0, DOI 10.1200/PO.19.00087
   Farahmand S, 2022, MODERN PATHOL, V35, P44, DOI 10.1038/s41379-021-00911-w
   Fehrenbacher L, 2020, J CLIN ONCOL, V38, P0, DOI 10.1200/JCO.19.01455
   Fernandez AI, 2022, JAMA ONCOL, V8, P0, DOI 10.1001/jamaoncol.2021.7239
   Ferraro E, 2021, BREAST CANCER RES, V23, P0, DOI 10.1186/s13058-021-01459-y
   Fisusi Funmilola A, 2019, PHARMACEUTICAL NANOTECHNOLOGY, V7, P3, DOI 10.2174/2211738507666190122111224
   Furrer D, 2017, ANTICANCER RES, V37, P3323, DOI 10.21873/anticanres.11701
   Fusco N, 2021, HISTOL HISTOPATHOL, V36, P1235, DOI 10.14670/HH-18-376
   Geyer CE, 2006, NEW ENGL J MED, V355, P2733, DOI 10.1056/NEJMoa064320
   Gibbons-Fideler IS, 2019, AM J CLIN PATHOL, V151, P176, DOI 10.1093/ajcp/aqy136
   Hamilton EP, 2022, ANN ONCOL, V33, PS196, DOI 10.1016/j.annonc.2022.03.181
   Hamilton E, 2021, CANCER TREAT REV, V100, P0, DOI 10.1016/j.ctrv.2021.102286
   Haricharan S, 2017, CANCER DISCOV, V7, P1168, DOI 10.1158/2159-8290.CD-16-1179
   Hosonaga M, 2018, INT J MOL SCI, V19, P0, DOI 10.3390/ijms19082158
   Hou YJ, 2017, BREAST CANCER RES TR, V166, P447, DOI 10.1007/s10549-017-4453-8
   Huang Y, 2017, BMC CANCER, V17, P0, DOI 10.1186/s12885-017-3181-0
   Hurvitz SA, 2023, LANCET, V401, P105, DOI 10.1016/S0140-6736(22)02420-5
   Ieni A, 2018, PATHOL ONCOL RES, V24, P695, DOI 10.1007/s12253-017-0276-5
   Ieni A, 2019, VIRCHOWS ARCH, V474, P401, DOI 10.1007/s00428-018-2502-2
   Ieni A, 2014, INT J MOL SCI, V15, P22331, DOI 10.3390/ijms151222331
   Ieni A, 2014, ONCOTARGETS THER, V7, P1267, DOI 10.2147/OTT.S65294
   Indini A, 2021, INT J MOL SCI, V22, P0, DOI 10.3390/ijms22094774
   Inic Z, 2014, CLIN MED INSIGHTS-ON, V8, P107, DOI 10.4137/CMO.S18006
   Ishii K, 2019, CORE EVID, V14, P51, DOI 10.2147/CE.S217848
   Iwata H, 2018, J CLIN ONCOL, V36, P0, DOI 10.1200/JCO.2018.36.15_suppl.2501
   Iwata TN, 2019, PLOS ONE, V14, P0, DOI 10.1371/journal.pone.0222280
   Iwata TN, 2018, MOL CANCER THER, V17, P1494, DOI 10.1158/1535-7163.MCT-17-0749
   Johnson KS, 2021, J BREAST IMAGING, V3, P12, DOI 10.1093/jbi/wbaa110
   La Barbera D, 2020, J IMAGING, V6, P0, DOI 10.3390/jimaging6090082
   Lai HZ, 2022, CANCERS, V14, P0, DOI 10.3390/cancers14153774
   Lamb Caroline A, 2019, MEDICINA (B AIRES), V79, P540
   Lambein K, 2013, AM J CLIN PATHOL, V140, P561, DOI 10.1309/AJCP4A7KTAYHZSOE
   Lambertini M, 2020, ESMO OPEN, V5, P0, DOI 10.1136/esmoopen-2020-000979
   Lee HJ, 2014, AM J CLIN PATHOL, V142, P755, DOI 10.1309/AJCPIRL4GUVGK3YX
   Lev S, 2020, BIOCHEM SOC T, V48, P657, DOI 10.1042/BST20191055
   Marchiò C, 2021, SEMIN CANCER BIOL, V72, P123, DOI 10.1016/j.semcancer.2020.02.016
   Memon R, 2022, CLIN BREAST CANCER, V22, PE123, DOI 10.1016/j.clbc.2021.05.004
   Miglietta F, 2021, NPJ BREAST CANCER, V7, P0, DOI 10.1038/s41523-021-00343-4
   Miglietta F, 2021, CANCER TREAT REV, V98, P0, DOI 10.1016/j.ctrv.2021.102222
   Modi S, 2022, NEW ENGL J MED, V387, P9, DOI 10.1056/NEJMoa2203690
   Modi S, 2020, J CLIN ONCOL, V38, P1887, DOI 10.1200/JCO.19.02318
   Najjar MK, 2022, GENES-BASEL, V13, P0, DOI 10.3390/genes13112065
   Nicolo E, 2023, THER ADV MED ONCOL, V15, P0, DOI 10.1177/17588359231152842
   Ogitani Y, 2016, CLIN CANCER RES, V22, P5097, DOI 10.1158/1078-0432.CCR-15-2822
   Ogitani Y, 2016, CANCER SCI, V107, P1039, DOI 10.1111/cas.12966
   Oh DY, 2020, NAT REV CLIN ONCOL, V17, P33, DOI 10.1038/s41571-019-0268-3
   Piciotti R, 2021, J MOL PATHOL, V2, P93, DOI 10.3390/jmp2020009
   Popovic M, 2023, INT J MOL SCI, V24, P0, DOI 10.3390/ijms24098206
   Punturi NB, 2021, NAT COMMUN, V12, P0, DOI 10.1038/s41467-021-23271-0
   Roche, 2022, ROCHE RECEIVES FDA A, V0, P0
   Rüschoff J, 2022, VIRCHOWS ARCH, V481, P685, DOI 10.1007/s00428-022-03378-5
   Rugo HS, 2021, JAMA ONCOL, V7, P573, DOI 10.1001/jamaoncol.2020.7932
   Sajjadi E, 2022, CANCER DRUG RESIST, V5, P882, DOI 10.20517/cdr.2022.29
   Sajjadi E, 2021, BMC CANCER, V21, P0, DOI 10.1186/s12885-021-08889-z
   Sajjadi E, 2021, CANCER CELL INT, V21, P0, DOI 10.1186/s12935-021-01976-y
   Sakach E, 2021, CLIN BREAST CANCER, V21, P509, DOI 10.1016/j.clbc.2021.09.003
   Schmid P, 2021, J CLIN ONCOL, V39, P0, DOI 10.1200/JCO.2021.39.15_suppl.1023
   seercancer, 1900, EPIDEMIOLOGY, V0, P0
   Seol H, 2012, MODERN PATHOL, V25, P938, DOI 10.1038/modpathol.2012.36
   Shi Q, 2023, BMC CANCER, V23, P0, DOI 10.1186/s12885-023-10634-7
   Shui RH, 2020, CLIN BREAST CANCER, V20, PE65, DOI 10.1016/j.clbc.2019.07.013
   Slamon D, 2011, NEW ENGL J MED, V365, P1273, DOI 10.1056/NEJMoa0910383
   Sun Q, 2023, J CANCER RES CLIN, V149, P579, DOI 10.1007/s00432-022-04230-8
   Sung H, 2021, CA-CANCER J CLIN, V71, P209, DOI 10.3322/caac.21660
   Swain SM, 2022, CANCERS, V14, P0, DOI 10.3390/cancers14205051
   Swain SM, 2015, NEW ENGL J MED, V372, P724, DOI 10.1056/NEJMoa1413513
   Takada M, 2020, CHIN CLIN ONCOL, V9, P0, DOI 10.21037/cco-20-123
   Tarantino P, 2020, J CLIN ONCOL, V38, P1951, DOI 10.1200/JCO.19.02488
   Tsai YF, 2019, HISTOPATHOLOGY, V74, P578, DOI 10.1111/his.13801
   Venetis K, 2020, TRANSL CANCER RES, V9, P4060, DOI 10.21037/tcr-20-1852
   Wang JY, 2021, J CLIN ONCOL, V39, P0, DOI 10.1200/JCO.2021.39.15_suppl.1022
   Wang XZ, 2021, TECHNOL CANCER RES T, V20, P0, DOI 10.1177/15330338211037812
   Wolff AC, 2018, ARCH PATHOL LAB MED, V142, P1364, DOI 10.5858/arpa.2018-0902-SA
   Wolff AC, 2007, J CLIN ONCOL, V25, P118, DOI 10.1200/JCO.2006.09.2775
   Wolff AC, 2013, J CLIN ONCOL, V31, P3997, DOI 10.1200/JCO.2013.50.9984
   Yamashita H, 2020, ANTICANCER RES, V40, P645, DOI 10.21873/anticanres.13994
   Yang JL, 2022, COMPUT STRUCT BIOTEC, V20, P333, DOI 10.1016/j.csbj.2021.12.028
   Yersal O, 2014, WORLD J CLIN ONCOL, V5, P412, DOI 10.5306/wjco.v5.i3.412
   Yousif M, 2022, AM J CLIN PATHOL, V157, P899, DOI 10.1093/ajcp/aqab206
   Yuan Y, 2022, SYST REV-LONDON, V11, P0, DOI 10.1186/s13643-022-02134-9
   Zhang HA, 2023, CANCERS, V15, P0, DOI 10.3390/cancers15010126
NR 100
TC 12
Z9 13
U1 4
U2 8
PU MDPI
PI BASEL
PA Gross-peteranlage 5, CH-4052 BASEL, SWITZERLAND
SN 1661-6596
EI 1422-0067
J9 INT J MOL SCI
JI Int. J. Mol. Sci.
PD AUG 15
PY 2023
VL 24
IS 16
BP 
EP 
DI 10.3390/ijms241612795
PG 14
WC Biochemistry & Molecular Biology; Chemistry, Multidisciplinary
SC Biochemistry & Molecular Biology; Chemistry
GA Q2TD8
UT WOS:001056082500001
PM 37628975
DA 2025-03-16
ER

PT J
AU Giugliano, F
   Curigliano, G
   Tarantino, P
AF Giugliano, Federica
   Curigliano, Giuseppe
   Tarantino, Paolo
TI HER2-low expression in breast oncology: treatment implications in the smart chemotherapy era
SO EUROPEAN JOURNAL OF CANCER PREVENTION
LA English
DT Review
DE breast cancer; HER2-low; sacituzumab govitecan; trastuzumab deruxtecan
ID sacituzumab govitecan sg; immunohistochemistry ihc status; efficacy; ascent; trial
AB Human epidermal growth factor 2 (HER2)-low breast cancers, defined as tumors exhibiting a HER2 IHC score of 1+ or 2+ nonamplified, represent an emerging targetable entity in the clinicopathologic landscape of breast cancer. Traditionally considered as not sensitive to HER2-targeting agents, these tumors have shown to be susceptible to a new class of drugs, namely antibody-drug conjugates (ADCs). Indeed, the DESTINY-Breast04 phase 3 trial demonstrated the remarkable activity of trastuzumab deruxtecan for treating both hormone-receptor (HR)-positive and triple-negative metastatic breast cancers that show HER2-low expression, reshaping treatment algorithms for these diseases. Concomitantly, the TROPiCS-02 and the ASCENT phase 3 trials have established the role of the anti-Trop-2 ADC sacituzumab govitecan for HR-positive and triple-negative breast cancer, respectively. A careful evaluation of these trials, with their inclusion/exclusion criteria, efficacy and toxicity results, is required in order to understand how best to treat HER2-low metastatic breast cancer in the context of a rapidly evolving therapeutic landscape. The purpose of this narrative review is to recapitulate the available evidence on the use of ADCs in the treatment of HER2-low breast cancer, providing a perspective on their current role in clinical practice.
C1 [Giugliano, Federica; Curigliano, Giuseppe; Tarantino, Paolo] IRCCS, Div New Drugs & Early Drug Dev Innovat Therapies, European Inst Oncol, Via Ripamonti 435, I-20141 Milan, Italy.
   [Giugliano, Federica; Curigliano, Giuseppe; Tarantino, Paolo] Univ Milan, Dept Oncol & Hematooncol, Milan, Italy.
   [Tarantino, Paolo] Dana Farber Canc Inst, Boston, MA 02115 USA.
   [Tarantino, Paolo] Harvard Med Sch, Boston, MA 02115 USA.
C3 IRCCS European Institute of Oncology (IEO); University of Milan; Harvard University; Harvard University Medical Affiliates; Dana-Farber Cancer Institute; Harvard University; Harvard Medical School
RP Tarantino, P (corresponding author), IRCCS, Div New Drugs & Early Drug Dev Innovat Therapies, European Inst Oncol, Via Ripamonti 435, I-20141 Milan, Italy.
EM paolo_tarantino@dfci.harvard.edu
FU Pfizer; Roche; Novartis; Sanofi; Celgene; Servier; Orion; AstraZeneca; Seattle Genetics; AbbVie; Tesaro; BMS; Merck Serono; Merck Sharp Dome; Janssen-Cilag; Philogen; Bayer; Medivation; Medimmune
CR Bardia A, 2021, ANN ONCOL, V32, P1148, DOI 10.1016/j.annonc.2021.06.002
   Bardia A, 2021, NEW ENGL J MED, V384, P1529, DOI 10.1056/NEJMoa2028485
   Corti C, 2021, CANCERS, V13, P0, DOI 10.3390/cancers13122898
   Criscitiello C, 2021, J HEMATOL ONCOL, V14, P0, DOI 10.1186/s13045-021-01035-z
   Fehrenbacher L, 2020, J CLIN ONCOL, V38, P0, DOI 10.1200/JCO.19.01455
   Gennari A, 2021, ANN ONCOL, V32, P1475, DOI 10.1016/j.annonc.2021.09.019
   Giugliano F, 2022, CURR ONCOL REP, V24, P809, DOI 10.1007/s11912-022-01266-4
   Hurvitz SA, 2022, ANN ONCOL, V33, PS200, DOI 10.1016/j.annonc.2022.03.187
   Koboldt DC, 2012, NATURE, V490, P61, DOI 10.1038/nature11412
   Modi S, 2022, NEW ENGL J MED, V387, P9, DOI 10.1056/NEJMoa2203690
   Modi S, 2020, NEW ENGL J MED, V382, P610, DOI 10.1056/NEJMoa1914510
   Ogitani Y, 2016, CLIN CANCER RES, V22, P5097, DOI 10.1158/1078-0432.CCR-15-2822
   Pommier Y, 2006, NAT REV CANCER, V6, P789, DOI 10.1038/nrc1977
   Rugo HS, 2022, ANN ONCOL, V33, PS1386, DOI 10.1016/j.annonc.2022.08.012
   Rugo HS, 2022, NPJ BREAST CANCER, V8, P0, DOI 10.1038/s41523-022-00467-1
   Rugo HS, 2022, J CLIN ONCOL, V40, P3365, DOI 10.1200/JCO.22.01002
   Rugo HS, 2022, J CLIN ONCOL, V40, P0
   Schmid P, 2022, ANN ONCOL, V33, PS635, DOI 10.1016/j.annonc.2022.07.253
   Starodub AN, 2015, CLIN CANCER RES, V21, P3870, DOI 10.1158/1078-0432.CCR-14-3321
   Tarantino P, 2022, CANCER DISCOV, V12, P2026, DOI 10.1158/2159-8290.CD-22-0703
   Tarantino P, 2022, CA-CANCER J CLIN, V72, P165, DOI 10.3322/caac.21705
   Tarantino P, 2021, JAMA ONCOL, V7, P1873, DOI 10.1001/jamaoncol.2021.3595
   Tarantino P, 2020, J CLIN ONCOL, V38, P1951, DOI 10.1200/JCO.19.02488
   Wolff AC, 2018, ARCH PATHOL LAB MED, V142, P1364, DOI 10.5858/arpa.2018-0902-SA
NR 24
TC 6
Z9 6
U1 0
U2 7
PU LIPPINCOTT WILLIAMS & WILKINS
PI PHILADELPHIA
PA TWO COMMERCE SQ, 2001 MARKET ST, PHILADELPHIA, PA 19103 USA
SN 0959-8278
EI 1473-5709
J9 EUR J CANCER PREV
JI Eur. J. Cancer Prev.
PD MAR 15
PY 2023
VL 32
IS 2
BP 149
EP 154
DI 10.1097/CEJ.0000000000000781
PG 6
WC Oncology
SC Oncology
GA 8L8YT
UT WOS:000924066200007
PM 36693209
DA 2025-03-16
ER

PT J
AU Popovic, M
   Silovski, T
   Krizic, M
   Plavetic, ND
AF Popovic, Marina
   Silovski, Tajana
   Krizic, Marija
   Plavetic, Natalija Dedic
TI HER2 Low Breast Cancer: A New Subtype or a Trojan for Cytotoxic Drug Delivery?
SO INTERNATIONAL JOURNAL OF MOLECULAR SCIENCES
LA English
DT Review
DE HER2 low; HER2 overexpression; HER2 amplification; HER2 testing; antibody drug conjugate; trastuzumab deruxtecan; T-DXd; HER2 heterogeneity; HER2-enriched
ID in-situ hybridization; her-2/neu gene amplification; plus adjuvant chemotherapy; trastuzumab emtansine; clinicopathological significance; chromosome-17 polysomy; heterogeneity; expression; antibody; recommendations
AB Despite the great progress made in the understanding of the biological behavior of certain types of invasive breast cancer, there is still no single histological or molecular classification that encompasses such diversity and accurately predicts the clinical course of distinct breast cancer subtypes. The long-lasting classification of breast cancer as HER2-positive vs. HER2-negative has recently come into question with the discovery of new antibody drug conjugates (ADC), which are proven to be remarkably efficient in treating HER2-low breast cancer. The HER2-low paradigm has challenged the traditional understanding of HER2 overexpression and emphasized the need for more robust HER2 testing in order to encompass HER2 intratumoral heterogeneity and spatial distribution more accurately. It is yet to be seen if low HER2 will remain merely a marker of HER2-equipped tumors targetable with ADCs or if distinctive molecular and phenotypic groups within HER2-low tumors will eventually be discerned.
C1 [Popovic, Marina; Silovski, Tajana; Krizic, Marija; Plavetic, Natalija Dedic] Univ Hosp Ctr Zagreb, Dept Oncol, Zagreb 10000, Croatia.
   [Popovic, Marina; Plavetic, Natalija Dedic] Univ Zagreb, Sch Med, Zagreb 10000, Croatia.
C3 University of Zagreb; UNIVERSITY ZAGREB HOSPITAL; University of Zagreb
RP Popovic, M; Plavetic, ND (corresponding author), Univ Hosp Ctr Zagreb, Dept Oncol, Zagreb 10000, Croatia.; Popovic, M; Plavetic, ND (corresponding author), Univ Zagreb, Sch Med, Zagreb 10000, Croatia.
EM mpopovi1@kbc-zagreb.hr; tsilovsk@kbc-zagreb.hr; ndedic@kbc-zagreb.hr
CR Abelman RO, 2023, CANCERS, V15, P0, DOI 10.3390/cancers15041278
   Ahn S, 2020, J PATHOL TRANSL MED, V54, P34
   Allison KH, 2011, AM J CLIN PATHOL, V136, P864, DOI 10.1309/AJCPXTZSKBRIP07W
   Almstedt K, 2022, EUR J CANCER, V173, P10, DOI 10.1016/j.ejca.2022.06.012
   Alves FR, 2022, CUREUS J MED SCIENCE, V14, P0, DOI 10.7759/cureus.22330
   [Anonymous], 2023, CLINICAL PRACTICE GUIDELINES IN ONCOLOGY: NON-SMALL CELL LUNG CANCER, V0, P0
   Arnould L, 2006, BRIT J CANCER, V94, P259, DOI 10.1038/sj.bjc.6602930
   Bai X, 2023, CELL DISCOV, V9, P0, DOI 10.1038/s41421-023-00523-5
   Banerji U, 2019, LANCET ONCOL, V20, P1124, DOI 10.1016/S1470-2045(19)30328-6
   Barok M, 2014, BREAST CANCER RES, V16, P0, DOI 10.1186/bcr3621
   Bartlett AI, 2011, AM J CLIN PATHOL, V136, P266, DOI 10.1309/AJCP0EN6AQMWETZZ
   Bianchini G, 2014, LANCET ONCOL, V15, PE58, DOI 10.1016/S1470-2045(13)70477-7
   Burris HA, 2011, J CLIN ONCOL, V29, P398, DOI 10.1200/JCO.2010.29.5865
   Cao N, 2009, RADIAT RES, V171, P9, DOI 10.1667/RR1472.1
   Cardoso F, 2019, ANN ONCOL, V30, P1194, DOI 10.1093/annonc/mdz173
   Carlino F, 2022, CANCERS, V14, P0, DOI 10.3390/cancers14204981
   Chang MC, 2012, MODERN PATHOL, V25, P683, DOI 10.1038/modpathol.2011.206
   Chen MD, 2022, BREAST CANCER-TOKYO, V29, P844, DOI 10.1007/s12282-022-01364-y
   Citri A, 2003, EGF RECEPTOR FAMILY, V0, P57
   Clynes RA, 2000, NAT MED, V6, P443, DOI 10.1038/74704
   Cortés J, 2022, NEW ENGL J MED, V386, P1143, DOI 10.1056/NEJMoa2115022
   Daemen A, 2018, BREAST CANCER RES, V20, P0, DOI 10.1186/s13058-018-0933-y
   de Calbiac O, 2022, JAMA NETW OPEN, V5, P0, DOI 10.1001/jamanetworkopen.2022.31170
   Denkert C, 2021, LANCET ONCOL, V22, P1151, DOI 10.1016/S1470-2045(21)00301-6
   Diéras V, 2022, CANCER RES, V82, P0, DOI 10.1158/1538-7445.SABCS21-PD8-02
   Domergue C, 2022, CANCERS, V14, P0, DOI 10.3390/cancers14102509
   Downey L, 2010, CLIN CANCER RES, V16, P1281, DOI 10.1158/1078-0432.CCR-09-1643
   El Hadi H, 2017, GENE, V605, P114, DOI 10.1016/j.gene.2016.12.027
   Fehrenbacher L, 2020, J CLIN ONCOL, V38, P0, DOI 10.1200/JCO.19.01455
   Flågeng MH, 2009, BRIT J CANCER, V101, P1253, DOI 10.1038/sj.bjc.6605324
   Gampenrieder SP, 2021, BREAST CANCER RES, V23, P0, DOI 10.1186/s13058-021-01492-x
   Garrett TPJ, 2003, MOL CELL, V11, P495, DOI 10.1016/S1097-2765(03)00048-0
   Giugliano F, 2022, CURR ONCOL REP, V24, P809, DOI 10.1007/s11912-022-01266-4
   Goldhirsch A, 2013, ANN ONCOL, V24, P2206, DOI 10.1093/annonc/mdt303
   Grassini D, 2022, PATHOBIOLOGY, V89, P278, DOI 10.1159/000524227
   Grinda T, 2021, NPJ BREAST CANCER, V7, P0, DOI 10.1038/s41523-021-00252-6
   Halilovic A, 2019, SCI REP-UK, V9, P0, DOI 10.1038/s41598-019-48212-2
   Hamilton EP, 2022, ANN ONCOL, V33, PS196, DOI 10.1016/j.annonc.2022.03.181
   Hanna WM, 2014, MODERN PATHOL, V27, P4, DOI 10.1038/modpathol.2013.103
   Hoang MP, 2000, AM J CLIN PATHOL, V113, P852, DOI 10.1309/VACP-VLQA-G9DX-VUDF
   Ithimakin S, 2013, CANCER RES, V73, P1635, DOI 10.1158/0008-5472.CAN-12-3349
   Jacot W, 2021, CANCERS, V13, P0, DOI 10.3390/cancers13236059
   Jiang ZF, 2022, J CLIN ONCOL, V40, P0
   Krop IE, 2012, J CLIN ONCOL, V30, P3234, DOI 10.1200/JCO.2011.40.5902
   Lambert JM, 2014, J MED CHEM, V57, P6949, DOI 10.1021/jm500766w
   Lebeau A, 2001, J CLIN ONCOL, V19, P354, DOI 10.1200/JCO.2001.19.2.354
   Lee HJ, 2015, AM J CLIN PATHOL, V144, P570, DOI 10.1309/AJCP51HCGPOPWSCY
   Lee K, 2019, SCI REP-UK, V9, P0, DOI 10.1038/s41598-019-54471-w
   Li YQ, 2022, FRONT ONCOL, V11, P0, DOI 10.3389/fonc.2021.774577
   Loganzo F, 2016, MOL CANCER THER, V15, P2825, DOI 10.1158/1535-7163.MCT-16-0408
   Loi S, 2018, CANCER RES, V78, P0, DOI 10.1158/1538-7445.SABCS17-GS2-06
   Manich CS, 2021, ANN ONCOL, V32, PS1288, DOI 10.1016/j.annonc.2021.08.2088
   Marchiò C, 2009, J PATHOL, V219, P16, DOI 10.1002/path.2574
   Marusyk A, 2012, NAT REV CANCER, V12, P323, DOI 10.1038/nrc3261
   Mass Robert D, 2005, CLIN BREAST CANCER, V6, P240, DOI 10.3816/CBC.2005.n.026
   Mendelsohn J, 2000, ONCOGENE, V19, P6550, DOI 10.1038/sj.onc.1204082
   Metzger O, 2021, CANCER DISCOV, V11, P2474, DOI 10.1158/2159-8290.CD-20-1557
   Miglietta F, 2021, NPJ BREAST CANCER, V7, P0, DOI 10.1038/s41523-021-00343-4
   Modi S, 2022, NEW ENGL J MED, V387, P9, DOI 10.1056/NEJMoa2203690
   Modi S, 2020, J CLIN ONCOL, V38, P1887, DOI 10.1200/JCO.19.02318
   Modi S, 2020, NEW ENGL J MED, V382, P610, DOI 10.1056/NEJMoa1914510
   Moelans CB, 2010, BREAST CANCER RES TR, V120, P1, DOI 10.1007/s10549-009-0539-2
   Mutai R, 2021, BREAST, V60, P62, DOI 10.1016/j.breast.2021.08.016
   Nakada T, 2021, TRANSL REGUL SCI, V3, P2021, DOI 10.33611/trs.2021-010
   Nicolo E, 2023, THER ADV MED ONCOL, V15, P0, DOI 10.1177/17588359231152842
   Paik S, 2008, NEW ENGL J MED, V358, P1409, DOI 10.1056/NEJMc0801440
   Park S, 2014, INT J CLIN EXP PATHO, V7, P6752
   Pauletti G, 1996, ONCOGENE, V13, P63
   Perez EA, 2014, J CLIN ONCOL, V32, P3744, DOI 10.1200/JCO.2014.55.5730
   Perez EA, 2010, J CLIN ONCOL, V28, P4307, DOI 10.1200/JCO.2009.26.2154
   Pernas S, 2019, THER ADV MED ONCOL, V11, P0, DOI 10.1177/1758835919833519
   Perou CM, 2000, NATURE, V406, P747, DOI 10.1038/35021093
   Rakha EA, 2021, SEMIN CANCER BIOL, V72, P102, DOI 10.1016/j.semcancer.2020.03.014
   Romond EH, 2005, NEW ENGL J MED, V353, P1673, DOI 10.1056/NEJMoa052122
   Sakai H, 2018, BREAST CANCER-TOKYO, V25, P605, DOI 10.1007/s12282-018-0861-9
   Sandén E, 2020, VIRCHOWS ARCH, V477, P317, DOI 10.1007/s00428-020-02768-x
   Sapino A, 2014, ONCOLOGIST, V19, P1118, DOI 10.1634/theoncologist.2014-0195
   Schettini F, 2021, NPJ BREAST CANCER, V7, P0, DOI 10.1038/s41523-020-00208-2
   Schmid P, 2021, J CLIN ONCOL, V39, P0, DOI 10.1200/JCO.2021.39.15_suppl.1023
   Shafi H, 2013, J CLIN PATHOL, V66, P649, DOI 10.1136/jclinpath-2012-201403
   Shi F, 2022, DRUG DELIV, V29, P1335, DOI 10.1080/10717544.2022.2069883
   Slamon DJ, 2001, NEW ENGL J MED, V344, P783, DOI 10.1056/NEJM200103153441101
   Sorlie T, 2001, P NATL ACAD SCI USA, V98, P10869, DOI 10.1073/pnas.191367098
   Strebhardt K, 2008, NAT REV CANCER, V8, P473, DOI 10.1038/nrc2394
   Sung M, 2018, MOL CANCER THER, V17, P243, DOI 10.1158/1535-7163.MCT-17-0403
   Tan PH, 2020, HISTOPATHOLOGY, V77, P181, DOI 10.1111/his.14091
   Tan RSYC, 2022, BMC MED, V20, P0, DOI 10.1186/s12916-022-02284-6
   Tarantino P, 2020, J CLIN ONCOL, V38, P1951, DOI 10.1200/JCO.19.02488
   Tsang JYS, 2020, ADV ANAT PATHOL, V27, P27, DOI 10.1097/PAP.0000000000000232
   Tse CH, 2011, J CLIN ONCOL, V29, P4168, DOI 10.1200/JCO.2011.36.0107
   van der Lee MMC, 2015, MOL CANCER THER, V14, P692, DOI 10.1158/1535-7163.MCT-14-0881-T
   Vance GH, 2009, ARCH PATHOL LAB MED, V133, P611, DOI 10.1043/1543-2165-133.4.611
   Vogel CL, 2002, J CLIN ONCOL, V20, P719, DOI 10.1200/JCO.2002.20.3.719
   von Minckwitz G, 2019, NEW ENGL J MED, V380, P617, DOI 10.1056/NEJMoa1814017
   Wolff AC, 2018, J CLIN ONCOL, V36, P2105, DOI 10.5858/arpa.2018-0902-SA
   Wolff AC, 2013, J CLIN ONCOL, V31, P3997, DOI 10.1200/JCO.2013.50.9984
   Won HS, 2022, BREAST CANCER RES, V24, P0, DOI 10.1186/s13058-022-01519-x
   Yarden Y, 2001, NAT REV MOL CELL BIO, V2, P127, DOI 10.1038/35052073
   Yaziji H, 2004, JAMA-J AM MED ASSOC, V291, P1972, DOI 10.1001/jama.291.16.1972
   Zandi R, 2007, CELL SIGNAL, V19, P2013, DOI 10.1016/j.cellsig.2007.06.023
   Zhang GC, 2020, J CLIN ONCOL, V38, P0
   Zoppoli G, 2017, J TRANSL MED, V15, P0, DOI 10.1186/s12967-017-1195-7
NR 106
TC 9
Z9 9
U1 2
U2 15
PU MDPI
PI BASEL
PA ST ALBAN-ANLAGE 66, CH-4052 BASEL, SWITZERLAND
SN 1661-6596
EI 1422-0067
J9 INT J MOL SCI
JI Int. J. Mol. Sci.
PD MAY 4
PY 2023
VL 24
IS 9
BP 
EP 
DI 10.3390/ijms24098206
PG 16
WC Biochemistry & Molecular Biology; Chemistry, Multidisciplinary
SC Biochemistry & Molecular Biology; Chemistry
GA G2QC7
UT WOS:000987655600001
PM 37175916
DA 2025-03-16
ER

PT J
AU Yang, LB
   Liu, YQ
   Han, DD
   Fu, S
   Guo, SP
   Bao, LL
   Shi, Y
   Huang, RF
   Wan, H
   Li, WC
   Wang, Z
   Zhou, XY
   Chen, G
   Liu, YP
   Ye, F
AF Yang, Libo
   Liu, Yuqiong
   Han, DanDan
   Fu, Sha
   Guo, Shuangping
   Bao, Longlong
   Shi, Yi
   Huang, Rongfang
   Wan, Huan
   Li, Wencai
   Wang, Zhe
   Zhou, Xiaoyan
   Chen, Gang
   Liu, Yueping
   Ye, Feng
TI Clinical Genetic Features and Neoadjuvant Chemotherapy Response in HER2-Low Breast Cancers: A Retrospective, Multicenter Cohort Study
SO ANNALS OF SURGICAL ONCOLOGY
LA English
DT Article
AB BackgroundThe objective of this work is to reveal differences in clinical and genetic features, as well as neoadjuvant chemotherapy (NAC) response, between HER2-low and HER2-zero or HER2-positive breast cancers.Patients and MethodsA total of 245 female patients with breast cancer were retrospectively enrolled from seven hospitals. Core needle biopsy (CNB) samples were collected before NAC and used for next-generation sequencing by a commercial gene panel. Clinical and genetic features, as well as NAC response, were compared between HER2-low and HER2-zero or HER2-positive breast cancers. The nonnegative matrix factorization (NMF) method was applied to cluster the C-Score of enrolled cases to reveal the intrinsic features of each HER2 subgroup.ResultsA total of 68 (27.8%) cases are HER2-positive, 117 (47.8%) cases are HER2-low, and 60 (24.5%) cases are HER2-zero. HER2-low breast cancers have a significantly lower pathologic complete response (pCR) rate than HER2-positive and HER2-zero breast cancers (p < 0.050 for all comparisons). Compared with HER2-low breast cancers, HER2-positive cases have higher rates of TP53 mutation, TOP2A amplification, and ERBB2 amplification, as well as lower rates of MAP2K4 mutation, ESR1 amplification, FGFR1 amplification, and MAPK pathway alteration (p < 0.050 for all comparisons). After clustering HER2-low cases by the NMF method, 56/117 (47.9%) are in cluster 1, 51/117 (43.6%) are in cluster 2, and 10/117 (8.5%) are in cluster 3. HER2-low cases in cluster 2 have the lowest pCR rate among the three clusters (p < 0.050).ConclusionsHER2-low breast cancers have significant genetic differences from HER2-positive cases. Genetic heterogeneity exists in HER2-low breast cancers and impacts on NAC response in this subgroup.
C1 [Yang, Libo; Ye, Feng] Sichuan Univ, West China Hosp, Inst Clin Pathol, Dept Pathol, Chengdu 610000, Sichuan, Peoples R China.
   [Liu, Yuqiong; Li, Wencai] Zhengzhou Univ, Sch Basic Med, Dept Pathol, Zhengzhou 450002, Henan, Peoples R China.
   [Han, DanDan; Liu, Yueping] Hebei Med Univ, Dept Pathol, Hosp 4, Shijiazhuang 050011, Hebei, Peoples R China.
   [Fu, Sha; Wan, Huan] Sun Yat Sen Univ, Dept Cellular, Guangdong Prov Key Lab Malignant Tumor Epigenet &, Guangzhou 510000, Guangdong, Peoples R China.
   [Fu, Sha; Wan, Huan] Sun Yat Sen Univ, Sun Yat Sen Mem Hosp, Mol Diagnost Ctr, Guangzhou 510000, Guangdong, Peoples R China.
   [Guo, Shuangping; Wang, Zhe] Air Force Med Univ, Xijing Hosp, Dept Pathol, Xian 710032, Shanxi, Peoples R China.
   [Guo, Shuangping; Wang, Zhe] Air Force Med Univ, Sch Basic Med, Xian 710032, Shanxi, Peoples R China.
   [Bao, Longlong; Zhou, Xiaoyan] Fudan Univ, Inst Pathol, Shanghai Canc Ctr, Dept Pathol,Dept Oncol, Shanghai 200032, Peoples R China.
   [Shi, Yi; Huang, Rongfang; Chen, Gang] Fujian Canc Hosp, Dept Mol Pathol, Fuzhou 350014, Fujian, Peoples R China.
   [Shi, Yi; Huang, Rongfang; Chen, Gang] Fujian Med Univ, Canc Hosp, Fuzhou 350014, Fujian, Peoples R China.
C3 Sichuan University; Zhengzhou University; Hebei Medical University; Sun Yat Sen University; Sun Yat Sen University; Air Force Military Medical University; Air Force Military Medical University; Fudan University; Fujian Medical University
RP Ye, F (corresponding author), Sichuan Univ, West China Hosp, Inst Clin Pathol, Dept Pathol, Chengdu 610000, Sichuan, Peoples R China.; Liu, YP (corresponding author), Hebei Med Univ, Dept Pathol, Hosp 4, Shijiazhuang 050011, Hebei, Peoples R China.
EM annama@163.com; fengye@scu.edu.cn
FU 1.3.5 project for disciplines of excellence, West China Hospital, Sichuan University [ZYGD18012/ZYJC1035]; Interdisciplinary Crossing and Integration of Medicine and Engineering for Talent Training Fund, West China Hospital, Sichuan University [ZYGX2022YGRH015]; Sichuan Provincial Natural Science Foundation Project [2022NSFSC1484]
CR Banerji U, 2019, LANCET ONCOL, V20, P1124, DOI 10.1016/S1470-2045(19)30328-6
   Boyraz B, 2022, HUM PATHOL, V127, P50, DOI 10.1016/j.humpath.2022.05.019
   Burotto M, 2014, CANCER-AM CANCER SOC, V120, P3446, DOI 10.1002/cncr.28864
   Chen MD, 2022, BREAST CANCER-TOKYO, V29, P844, DOI 10.1007/s12282-022-01364-y
   Leite LD, 2021, BREAST CANCER RES TR, V190, P155, DOI 10.1007/s10549-021-06365-7
   Denkert C, 2021, LANCET ONCOL, V22, P1151, DOI 10.1016/S1470-2045(21)00301-6
   Diéras V, 2022, CANCER RES, V82, P0, DOI 10.1158/1538-7445.SABCS21-PD8-02
   Dittrich A, 2014, J MAMMARY GLAND BIOL, V19, P253, DOI 10.1007/s10911-014-9329-5
   Franchet C, 2021, ANN PATHOL, V41, P507, DOI 10.1016/j.annpat.2021.07.014
   Gampenrieder SP, 2021, BREAST CANCER RES, V23, P0, DOI 10.1186/s13058-021-01492-x
   Gaujoux R, 2010, BMC BIOINFORMATICS, V11, P0, DOI 10.1186/1471-2105-11-367
   Hamilton E, 2021, CANCER RES, V81, PPD3, DOI 10.1158/1538-7445.SABCS20-PD3-07
   Hanna WM, 2017, J CLIN ONCOL, V35, P3039, DOI 10.1200/JCO.2016.70.5319
   Horisawa N, 2022, BREAST CANCER-TOKYO, V29, P234, DOI 10.1007/s12282-021-01303-3
   Jiang C, 2022, J CLIN ONCOL, V40, P558, DOI 10.1200/JCO.2022.40.16_suppl.558
   Kircher M, 2014, NAT GENET, V46, P310, DOI 10.1038/ng.2892
   Modi S, 2022, NEW ENGL J MED, V387, P9, DOI 10.1056/NEJMoa2203690
   Modi S, 2020, J CLIN ONCOL, V38, P1887, DOI 10.1200/JCO.19.02318
   OShea J, 2017, ONCOTARGET, V8, P85120, DOI 10.18632/oncotarget.19461
   Ogitani Y, 2016, CANCER SCI, V107, P1039, DOI 10.1111/cas.12966
   Ohara AM, 2019, BREAST CANCER RES TR, V173, P533, DOI 10.1007/s10549-018-5020-7
   Reinert T, 2021, CANCER RES, V81, P0
   Rentzsch P, 2019, NUCLEIC ACIDS RES, V47, PD886, DOI 10.1093/nar/gky1016
   Rosso C, 2022, CLIN BREAST CANCER, V22, P391, DOI 10.1016/j.clbc.2022.02.008
   Schettini F, 2021, NPJ BREAST CANCER, V7, P0, DOI 10.1038/s41523-020-00208-2
   Shao YB, 2022, ANN SURG ONCOL, V29, P8026, DOI 10.1245/s10434-022-12369-4
   Wolff AC, 2018, J CLIN ONCOL, V36, P2105, DOI 10.5858/arpa.2018-0902-SA
   Xu KY, 2022, J MOL DIAGN, V24, P775, DOI 10.1016/j.jmoldx.2022.04.002
   Yang LB, 2020, J CLIN PATHOL, V73, P283, DOI 10.1136/jclinpath-2019-206222
   Yang LB, 2019, CANCER SCI, V110, P1389, DOI 10.1111/cas.13976
   Zhang GC, 2022, BMC MED, V20, P0, DOI 10.1186/s12916-022-02346-9
   Zhang HN, 2022, MODERN PATHOL, V35, P1075, DOI 10.1038/s41379-022-01019-5
NR 32
TC 6
Z9 6
U1 2
U2 6
PU SPRINGER
PI NEW YORK
PA ONE NEW YORK PLAZA, SUITE 4600, NEW YORK, NY, UNITED STATES
SN 1068-9265
EI 1534-4681
J9 ANN SURG ONCOL
JI Ann. Surg. Oncol.
PD SEP 15
PY 2023
VL 30
IS 9
BP 5653
EP 5662
DI 10.1245/s10434-023-13311-y
EA MAR 2023
PG 10
WC Oncology; Surgery
SC Oncology; Surgery
GA T6UY4
UT WOS:000961656600002
PM 37000356
DA 2025-03-16
ER

PT J
AU Yuan, Y
   Egelston, C
   Flores, OC
   Chaurasiya, S
   Lin, DV
   Chang, HL
   Chong, LMO
   Seiz, A
   Shah, MN
   Meisen, WH
   Tang, AL
   Martinez, N
   Pickett, W
   Murga, M
   Yost, SE
   Stewart, D
   Zhang, JY
   Ede, N
   Modi, B
   Kessler, J
   Rand, J
   Fong, Y
AF Yuan, Yuan
   Egelston, Colt
   Colunga Flores, Oscar
   Chaurasiya, Shyambabu
   Lin, David
   Chang, Helen
   Chong, Leslie Mi Ok
   Seiz, Amanda
   Shah, Monil
   Meisen, W. Hans
   Tang, Aileen
   Martinez, Norma
   Pickett, Wichanee
   Murga, Mireya
   Yost, Susan E.
   Stewart, Daphne
   Zhang, Jianying
   Ede, Nicholas
   Modi, Badri
   Kessler, Jonathan
   Rand, Jamie
   Fong, Yuman
TI CF33-hNIS-anti-PD-L1 oncolytic virus followed by trastuzumab-deruxtecan in a patient with metastatic triple negative breast cancer: a case study
SO THERAPEUTIC ADVANCES IN MEDICAL ONCOLOGY
LA English
DT Article
DE CF33-hNIS-anti-PD-L1; CHECKvacc; T-DXd; triple negative breast cancer
ID trial; chemotherapy
AB Prognosis of metastatic triple negative breast cancer (mTNBC) remains poor despite recent advances in therapeutic options. Trastuzumab deruxtecan (T-DXd) has shown promising efficacy in patients with human epidermal growth factor receptor 2 (HER2)-low breast cancer, which is defined by immunohistochemistry (IHC) 1+ or 2+ and lack of HER2 amplification by fluorescence in situ hybridization (FISH) testing. The purpose of the study is to evaluate the safety and initial evidence of efficacy of intratumoral administration of CF33-hNIS-anti-PD-L1 (CHECKvacc) against mTNBC. Oncolytic virus CHECKvacc intratumoral injection is currently undergoing investigation in patients with mTNBC as a single agent (NCT05081492). The patient was enrolled on the clinical trial CHECKvacc for the Treatment of Metastatic Triple Negative Breast Cancer, received a single dose of CHECKvacc, and discontinued the study due to lack of immediate response. We report a case of a patient with mTNBC who was heavily pretreated and presented with extensive dermal metastasis. Two dermal metastasis biopsies in 2021 showed HER2 0 by IHC. The patient received a single dose of CHECKvacc and discontinued the study due to lack of immediate response. Twenty-five days later, the patient received treatment with T-DXd, and her tumor regressed significantly. The patient's disease-free survival was 10 months (December 2021-October 2022). The sequential treatment with intratumoral injection of CHECKvacc followed by T-DXd may have significant clinical activity in select patients with heavily pretreated mTNBC. ClinicalTrials.gov NCT05081492.
C1 [Yuan, Yuan] Cedars Sinai Med Ctr, 127 S San Vicente Blvd, Los Angeles, CA 90048 USA.
   [Egelston, Colt; Colunga Flores, Oscar] City Hope Comprehens Canc Ctr, Dept Immune Oncol, Duarte, CA USA.
   [Chaurasiya, Shyambabu; Modi, Badri; Rand, Jamie; Fong, Yuman] City Hope Comprehens Canc Inst, Dept Surg, Duarte, CA USA.
   [Lin, David; Chang, Helen; Tang, Aileen; Martinez, Norma; Pickett, Wichanee; Murga, Mireya; Yost, Susan E.; Stewart, Daphne] City Hope Comprehens Canc Ctr, Dept Med Oncol & Therapeut Res, Duarte, CA USA.
   [Chong, Leslie Mi Ok; Seiz, Amanda; Shah, Monil; Ede, Nicholas] Imugene Ltd, Sydney, NSW, Australia.
   [Meisen, W. Hans] City Hope Comprehens Canc Ctr, Dept Translat Dev, Duarte, CA USA.
   [Zhang, Jianying] City Hope Comprehens Canc, Dept Stat, Duarte, CA USA.
   [Kessler, Jonathan] City Hope Comprehens Canc Ctr, Dept Radiol, Duarte, CA USA.
C3 Cedars Sinai Medical Center; City of Hope; City of Hope; City of Hope; City of Hope
RP Yuan, Y (corresponding author), Cedars Sinai Med Ctr, 127 S San Vicente Blvd, Los Angeles, CA 90048 USA.
EM Yuan.Yuan@cshs.org
FU The authors thank Imugene for sponsoring this study, as well as the patient and her family for participating in the clinical trial.
CR Bankhead P, 2018, LAB INVEST, V98, P15, DOI 10.1038/labinvest.2017.131
   Bardia A, 2021, NEW ENGL J MED, V384, P1529, DOI 10.1056/NEJMoa2028485
   Chaurasiya S, 2022, MOL THER METH CLIN D, V24, P102, DOI 10.1016/j.omtm.2021.12.002
   Chaurasiya S, 2020, ONCOIMMUNOLOGY, V9, P0, DOI 10.1080/2162402X.2020.1729300
   Chung V, 2019, CLIN TRANSL ONCOL, V21, P363, DOI 10.1007/s12094-018-1932-2
   Cortés J, 2022, NEW ENGL J MED, V386, P1143, DOI 10.1056/NEJMoa2115022
   Cortes J, 2020, LANCET, V396, P1817, DOI 10.1016/S0140-6736(20)32531-9
   Eissa IR, 2018, CANCERS, V10, P0, DOI 10.3390/cancers10100356
   Guo ZS, 2014, FRONT ONCOL, V4, P0, DOI 10.3389/fonc.2014.00074
   Hamid O, 2017, CANCER IMMUNOL IMMUN, V66, P1249, DOI 10.1007/s00262-017-2025-8
   Hamilton EP, 2022, ANN ONCOL, V33, PS196, DOI 10.1016/j.annonc.2022.03.181
   Hamilton E, 2021, CANCER RES, V81, P0
   Harrington K, 2019, NAT REV DRUG DISCOV, V18, P689, DOI 10.1038/s41573-019-0029-0
   Iwata TN, 2018, MOL CANCER THER, V17, P1494, DOI 10.1158/1535-7163.MCT-17-0749
   Kaufman HL, 2017, J IMMUNOTHER CANCER, V5, P0, DOI 10.1186/s40425-017-0276-8
   Lauber Kirsten, 2019, AM SOC CLIN ONCOL EDUC BOOK, V39, P352, DOI 10.1200/EDBK_238339
   Litton JK, 2017, PROCEEDINGS OF THE 2017 SAN ANTONIO BREAST CANCER SYMPOSIUM, V0, P0
   Liu ZQ, 2017, NAT COMMUN, V8, P0, DOI 10.1038/ncomms14754
   Modi S, 2022, NEW ENGL J MED, V387, P9, DOI 10.1056/NEJMoa2203690
   Modi S, 2020, J CLIN ONCOL, V38, P1887, DOI 10.1200/JCO.19.02318
   Mosele F, 2023, NAT MED, V29, P2110, DOI 10.1038/s41591-023-02478-2
   Prestwich RJ, 2008, EXPERT REV ANTICANC, V8, P1581, DOI 10.1586/14737140.8.10.1581
   Ribas A, 2017, CELL, V170, P1109, DOI 10.1016/j.cell.2017.08.027
   Robson M, 2017, NEW ENGL J MED, V377, P523, DOI 10.1056/NEJMoa1706450
   Soliman HH, 2021, J CLIN ONCOL, V39, P0, DOI 10.1200/JCO.2021.39.15_suppl.578
   Sun K, 2021, J CLIN ONCOL, V39, P0, DOI 10.1200/JCO.2021.39.15_suppl.1079
   Yuan Yuan, 2022, JOURNAL OF CLINICAL ONCOLOGY, V40, P0
   Zamora C, 2017, AM J NEURORADIOL, V38, P1218, DOI 10.3174/ajnr.A5206
   Zeh HJ, 2015, MOL THER, V23, P202, DOI 10.1038/mt.2014.194
NR 29
TC 1
Z9 1
U1 1
U2 2
PU SAGE PUBLICATIONS LTD
PI LONDON
PA 1 OLIVERS YARD, 55 CITY ROAD, LONDON EC1Y 1SP, ENGLAND
SN 1758-8340
EI 1758-8359
J9 THER ADV MED ONCOL
JI Ther. Adv. Med. Oncol.
PD JUN 15
PY 2023
VL 15
IS 
BP 
EP 
DI 10.1177/17588359231210675
PG 12
WC Oncology
SC Oncology
GA X7RF7
UT WOS:001100370500001
PM 38028143
DA 2025-03-16
ER

PT J
AU Rakha, EA
   Tan, PH
   Quinn, C
   Provenzano, E
   Shaaban, AM
   Deb, R
   Callagy, G
   Starczynski, J
   Lee, AHS
   Ellis, IO
   Pinder, SE
AF Rakha, Emad A.
   Tan, Puay Hoon
   Quinn, Cecily
   Provenzano, Elena
   Shaaban, Abeer M.
   Deb, Rahul
   Callagy, Grace
   Starczynski, Jane
   Lee, Andrew H. S.
   Ellis, Ian O.
   Pinder, Sarah E.
TI UK recommendations for HER2 assessment in breast cancer: an update
SO JOURNAL OF CLINICAL PATHOLOGY
LA English
DT Article
DE BREAST CANCER; IMMUNOHISTOCHEMISTRY; In Situ Hybridization
ID in-situ hybridization; gene amplification; intratumoral heterogeneity; adjuvant chemotherapy; monoclonal-antibody; estrogen-receptor; american-society; single-agent; trastuzumab; immunohistochemistry
AB The last UK breast cancer (BC) human epidermal growth factor receptor 2 (HER2) testing guideline recommendations were published in 2015. Since then, new data and therapeutic strategies have emerged. The American Society of Clinical Oncology (ASCO)/College of American Pathologists (CAP) published a focused update in 2018 that reclassified in situ hybridisation (ISH) Group 2 (immunohistochemistry (IHC) score 2+and HER2/chromosome enumeration probe 17 (CEP17) ratio >= 2.0 and HER2 copy number <4.0 signals/cell), as well as addressed other concerns raised by previous guidelines. The present article further refines UK guidelines, with specific attention to definitions of HER2 status focusing on eight key areas: (1) HER2 equivocal (IHC 2+) and assignment of the ASCO/CAP ISH group 2 tumours; (2) the definition of the group of BCs with low IHC scores for HER2 with emphasis on the distinction between IHC score 1+ (HER2-Low) from HER2 IHC score 0 (HER2 negative); (3) reporting cases showing HER2 heterogeneity; (4) HER2 testing in specific settings, including on cytological material; (5) repeat HER2 testing, (6) HER2 testing turnaround time targets; (7) the potential role of next generation sequencing and other diagnostic molecular assays for routine testing of HER2 status in BC and (8) use of image analysis to score HER2 IHC. The two tiered system of HER2 assessment remains unchanged, with first line IHC and then ISH limited to IHC equivocal cases (IHC score 2+) but emerging data on the relationship between IHC scores and levels of response to anti-HER2 therapy are considered. Here, we present the latest UK recommendations for HER2 status evaluation in BC, and where relevant, the differences from other published guidelines.
C1 [Rakha, Emad A.; Ellis, Ian O.] Univ Nottingham, Sch Med, Cellular Patthol Dept, Nottingham, England.
   [Tan, Puay Hoon] Luma Med Ctr, Singapore, Singapore.
   [Quinn, Cecily] St Vincents Univ Hosp, Dept Histopathol, Elm Pk, Dublin, Ireland.
   [Provenzano, Elena] Addenbrookes Hosp, Dept Histopathol, Cambridge, England.
   [Shaaban, Abeer M.] Univ Birmingham, Univ Hosp Birmingham NHS Fdn Trusts & Canc & Genom, Dept Cellular Pathol, Birmingham, England.
   [Deb, Rahul] Univ Hosp Derby & Burton NHS Fdn Trust, Cellular Pathol, Derby, England.
   [Callagy, Grace] Univ Galway, Lambe Inst Translat Res, Sch Med, Discipline Pathol, Galway, Ireland.
   [Starczynski, Jane] Univ Hosp Birmingham NHS Fdn Trusts, Dept Cellular Pathol, Birmingham, England.
   [Lee, Andrew H. S.] Nottingham Univ Hosp NHS Trust, City Hosp, Cellular Pathol Dept, Nottingham, England.
   [Pinder, Sarah E.] Kings Coll London, Sch Canc & Pharmaceut Sci, London, England.
C3 University of Nottingham; University College Dublin; Saint Vincent's University Hospital; University of Cambridge; Cambridge University Hospitals NHS Foundation Trust; Addenbrooke's Hospital; University of Birmingham; Ollscoil na Gaillimhe-University of Galway; University of Nottingham; Nottingham University Hospital NHS Trust; University of London; King's College London
RP Rakha, EA (corresponding author), Univ Nottingham, Sch Med, Cellular Patthol Dept, Nottingham, England.
EM rakha@nottingham.ac.uk
CR Aeffner Famke, 2019, J PATHOL INFORM, V10, P9, DOI 10.4103/jpi.jpi_82_18
   Agostinetto E, 2021, CANCERS, V13, P0, DOI 10.3390/cancers13112824
   Allison KH, 2011, AM J CLIN PATHOL, V136, P864, DOI 10.1309/AJCPXTZSKBRIP07W
   [Anonymous], 2019, FAMILIAL BREAST CANC, V0, P0
   Baehner FL, 2010, J CLIN ONCOL, V28, P4300, DOI 10.1200/JCO.2009.24.8211
   Ballard M, 2017, MODERN PATHOL, V30, P227, DOI 10.1038/modpathol.2016.175
   Boyraz B, 2022, HUM PATHOL, V127, P50, DOI 10.1016/j.humpath.2022.05.019
   Bui MM, 2019, ARCH PATHOL LAB MED, V143, P1180, DOI 10.5858/arpa.2018-0378-CP
   Canda T, 2018, EUR J BREAST HEALTH, V14, P160, DOI 10.5152/ejbh.2018.3961
   Cobleigh MA, 1999, J CLIN ONCOL, V17, P2639, DOI 10.1200/JCO.1999.17.9.2639
   Cocco E, 2018, SCI SIGNAL, V11, P0, DOI 10.1126/scisignal.aat9773
   Couturier J, 2000, MODERN PATHOL, V13, P1238, DOI 10.1038/modpathol.3880228
   Dodson A, 2018, J PATHOL CLIN RES, V4, P262, DOI 10.1002/cjp2.112
   Dybdal N, 2005, BREAST CANCER RES TR, V93, P3, DOI 10.1007/s10549-004-6275-8
   Ellis IO, 2000, J CLIN PATHOL, V53, P890, DOI 10.1136/jcp.53.12.890
   Ellis IO, 2004, J CLIN PATHOL, V57, P233, DOI 10.1136/jcp.2003.007724
   Evidence reviews for adjuvant systemic therapy planning, 2018, EARL LOC ADV BREAST, V0, P0
   Fehrenbacher L, 2020, J CLIN ONCOL, V38, P0, DOI 10.1200/JCO.19.01455
   Fernandez A, 2021, SAN ANTONIO BREAST C, V0, P0
   Franchet C, 2021, ANN PATHOL, V41, P507, DOI 10.1016/j.annpat.2021.07.014
   Francis A, 2016, EJSO-EUR J SURG ONC, V42, P994, DOI 10.1016/j.ejso.2016.02.015
   Grimm EE, 2010, AM J CLIN PATHOL, V134, P284, DOI 10.1309/AJCPUQB18XZOHHBJ
   Hanna WM, 2014, MODERN PATHOL, V27, P4, DOI 10.1038/modpathol.2013.103
   Harbeck N, 2022, BREAST, V62, PS12, DOI 10.1016/j.breast.2022.01.006
   Horisawa N, 2022, BREAST CANCER-TOKYO, V29, P234, DOI 10.1007/s12282-021-01303-3
   Joensuu H, 2006, NEW ENGL J MED, V354, P809, DOI 10.1056/NEJMoa053028
   Johnston SRD, 2018, J CLIN ONCOL, V36, P741, DOI 10.1200/JCO.2017.74.7824
   Jorgensen JT, 2021, FRONT ONCOL, V11, P0, DOI 10.3389/fonc.2021.676939
   Katayama A, 2021, MODERN PATHOL, V34, P1271, DOI 10.1038/s41379-021-00738-5
   Kaufman B, 2009, J CLIN ONCOL, V27, P5529, DOI 10.1200/JCO.2008.20.6847
   Kensler KH, 2019, CANCER EPIDEM BIOMAR, V28, P798, DOI 10.1158/1055-9965.EPI-18-0863
   Krystel-Whittemore M, 2019, BREAST CANCER RES TR, V177, P61, DOI 10.1007/s10549-019-05295-9
   Lebeau A, 2001, J CLIN ONCOL, V19, P354, DOI 10.1200/JCO.2001.19.2.354
   Lee HJ, 2015, AM J CLIN PATHOL, V144, P570, DOI 10.1309/AJCP51HCGPOPWSCY
   Marchiò C, 2018, AM J SURG PATHOL, V42, P1190, DOI 10.1097/PAS.0000000000001100
   Md Pauzi Suria Hayati, 2021, INDIAN J PATHOL MICROBIOL, V64, P677, DOI 10.4103/IJPM.IJPM_983_20
   Memon R, 2022, CLIN BREAST CANCER, V22, PE123, DOI 10.1016/j.clbc.2021.05.004
   Miglietta F, 2021, NPJ BREAST CANCER, V7, P0, DOI 10.1038/s41523-021-00343-4
   Modi S, 2022, NEW ENGL J MED, V387, P9, DOI 10.1056/NEJMoa2203690
   Paik S, 2002, JNCI-J NATL CANCER I, V94, P852, DOI 10.1093/jnci/94.11.852
   Perez EA, 2006, J CLIN ONCOL, V24, P3032, DOI 10.1200/JCO.2005.03.4744
   Piccart-Gebhart MJ, 2005, NEW ENGL J MED, V353, P1659, DOI 10.1056/NEJMoa052306
   Pinto D, 2022, PATHOBIOLOGY, V89, P343, DOI 10.1159/000522542
   Prat A, 2020, JNCI-J NATL CANCER I, V112, P46, DOI 10.1093/jnci/djz042
   Press MF, 2016, J CLIN ONCOL, V34, P3518, DOI 10.1200/JCO.2016.66.6693
   Rakha EA, 2021, BRIT J CANCER, V124, P1836, DOI 10.1038/s41416-021-01351-8
   Rakha EA, 2015, J CLIN PATHOL, V68, P93, DOI 10.1136/jclinpath-2014-202571
   Rinnerthaler G, 2019, INT J MOL SCI, V20, P0, DOI 10.3390/ijms20051115
   Robertson S, 2019, BREAST CANCER RES TR, V174, P795, DOI 10.1007/s10549-018-05119-2
   Roche PC, 2002, JNCI-J NATL CANCER I, V94, P855, DOI 10.1093/jnci/94.11.855
   Romond EH, 2005, NEW ENGL J MED, V353, P1673, DOI 10.1056/NEJMoa052122
   Ross DS, 2017, J MOL DIAGN, V19, P244, DOI 10.1016/j.jmoldx.2016.09.010
   Rye IH, 2018, MOL ONCOL, V12, P1838, DOI 10.1002/1878-0261.12375
   Sahoo Sunati, 2022, ARCH PATHOL LAB MED, V147, P591, DOI 10.5858/arpa.2022-0021-EP
   Saura C, 2018, J CLIN ONCOL, V36, P0, DOI 10.1200/JCO.2018.36.15_suppl.1014
   Sawaki M, 2004, TUMORI J, V90, P40, DOI 10.1177/030089160409000110
   Scheel AH, 2018, DIAGN PATHOL, V13, P0, DOI 10.1186/s13000-018-0696-x
   Schrijver WAME, 2016, MODERN PATHOL, V29, P1460, DOI 10.1038/modpathol.2016.116
   Seol H, 2012, MODERN PATHOL, V25, P938, DOI 10.1038/modpathol.2012.36
   Shaaban AM, 2014, J CLIN PATHOL, V67, P161, DOI 10.1136/jclinpath-2013-201819
   Shaaban AM, 2022, PATHOBIOLOGY, V89, P297, DOI 10.1159/000521880
   Slamon DJ, 2001, NEW ENGL J MED, V344, P783, DOI 10.1056/NEJM200103153441101
   Tarantino P, 2020, J CLIN ONCOL, V38, P1951, DOI 10.1200/JCO.19.02488
   Untch M, 2018, J CLIN ONCOL, V36, P1308, DOI 10.1200/JCO.2017.75.9175
   van Es SC, 2019, AM J SURG PATHOL, V43, P1355, DOI 10.1097/PAS.0000000000001321
   Vogel CL, 2002, J CLIN ONCOL, V20, P719, DOI 10.1200/JCO.2002.20.3.719
   Wang RX, 2017, BREAST CANCER RES TR, V161, P259, DOI 10.1007/s10549-016-4064-9
   Washburn E, 2021, HUM PATHOL, V117, P108, DOI 10.1016/j.humpath.2021.08.007
   Wolff AC, 2007, ARCH PATHOL LAB MED, V131, P18, DOI 10.1043/1543-2165(2007)131[18:ASOCCO]2.0.CO;2
   Wolff AC, 2018, J CLIN ONCOL, V36, P2105, DOI 10.5858/arpa.2018-0902-SA
   Wolff AC, 2013, J CLIN ONCOL, V31, P3997, DOI 10.1200/JCO.2013.50.9984
   Yamauchi H, 2001, J CLIN ONCOL, V19, P2334, DOI 10.1200/JCO.2001.19.8.2334
   Yaziji H, 2004, JAMA-J AM MED ASSOC, V291, P1972, DOI 10.1001/jama.291.16.1972
   Yu JY, 2019, SCI REP-UK, V9, P0, DOI 10.1038/s41598-019-44015-7
   Yue M, 2021, VIRCHOWS ARCH, V479, P443, DOI 10.1007/s00428-021-03154-x
   Zeng J, 2021, ARCH PATHOL LAB MED, V145, P728, DOI 10.5858/arpa.2020-0293-OA
   Zhang XL, 2022, ANTIBODY THER, V5, P18, DOI 10.1093/abt/tbac001
NR 78
TC 23
Z9 24
U1 5
U2 8
PU BMJ PUBLISHING GROUP
PI LONDON
PA BRITISH MED ASSOC HOUSE, TAVISTOCK SQUARE, LONDON WC1H 9JR, ENGLAND
SN 0021-9746
EI 1472-4146
J9 J CLIN PATHOL
JI J. Clin. Pathol.
PD APR 15
PY 2023
VL 76
IS 4
BP 217
EP 227
DI 10.1136/jcp-2022-208632
EA DEC 2022
PG 11
WC Pathology
SC Pathology
GA D5YU1
UT WOS:000902511300001
PM 36564170
DA 2025-03-16
ER

PT J
AU Almstedt, K
   Krauthauser, L
   Kappenberg, F
   Wagner, DC
   Heimes, AS
   Battista, MJ
   Anic, K
   Krajnak, S
   Lebrecht, A
   Schwab, R
   Brenner, W
   Weikel, W
   Rahnenfuehrer, J
   Hengstler, JG
   Roth, W
   Hasenburg, A
   Stewen, K
   Schmidt, M
AF Almstedt, Katrin
   Krauthauser, Lisa
   Kappenberg, Franziska
   Wagner, Daniel-Christoph
   Heimes, Anne-Sophie
   Battista, Marco J. J.
   Anic, Katharina
   Krajnak, Slavomir
   Lebrecht, Antje
   Schwab, Roxana
   Brenner, Walburgis
   Weikel, Wolfgang
   Rahnenfuehrer, Joerg
   Hengstler, Jan G. G.
   Roth, Wilfried
   Hasenburg, Annette
   Stewen, Kathrin
   Schmidt, Marcus
TI Discordance of HER2-Low between Primary Tumors and Matched Distant Metastases in Breast Cancer
SO CANCERS
LA English
DT Article
DE HER2-low; HER2-zero; HER2 overexpression; HER2 dynamics; de-novo metastasis; antibody-drug conjugate
ID neoadjuvant chemotherapy; trastuzumab emtansine; progesterone-receptor; adjuvant trastuzumab; prognostic impact; targeted therapy; plus; amplification; multicenter; pertuzumab
AB Simple Summary Novel antibody-drug conjugates (ADCs) show efficacy in advanced breast cancer with low HER2 levels. Little is known about the discordance of low HER2 levels between the primary tumor and distant metastases. The clinical relevance of discordance between the primary tumor and metastases prompted us to investigate the differences in HER2 expression between primary tumors and distant metastases, particularly in the HER2-negative (HER2-low and HER2-zero) primary breast cancer cohort. Our results show a relevant discordance of HER2-low status between primary tumors and their corresponding distant metastases. We examined differences in HER2 expression between primary tumors and distant metastases, particularly within the HER2-negative primary breast cancer cohort (HER2-low and HER2-zero). The retrospective study included 191 consecutive paired samples of primary breast cancer and distant metastases diagnosed between 1995 and 2019. HER2-negative samples were divided into HER2-zero (immunohistochemistry [IHC] score 0) and HER2-low (IHC score 1+ or 2+/in situ hybridization [ISH]-negative). The main objective was to analyze the discordance rate between matched primary and metastatic samples, focusing on the site of distant metastasis, molecular subtype, and de novo metastatic breast cancer. The relationship was determined by cross-tabulation and calculation of Cohen ' s Kappa coefficient. The final study cohort included 148 paired samples. The largest proportion in the HER2-negative cohort was HER2-low [primary tumor 61.4% (n = 78), metastatic samples 73.5% (n = 86)]. The discordance rate between the HER2 status of primary tumors and corresponding distant metastases was 49.6% (n = 63) (Kappa -0.003, 95%CI -0.15-0.15). Development of a HER2-low phenotype occurred most frequently (n = 52, 40.9%), mostly with a switch from HER2-zero to HER2-low (n = 34, 26.8%). Relevant HER2 discordance rates were observed between different metastatic sites and molecular subtypes. Primary metastatic breast cancer had a significantly lower HER2 discordance rate than secondary metastatic breast cancer [30.2% (Kappa 0.48, 95%CI 0.27-0.69) versus 50.5% (Kappa 0.14, 95% CI -0.03-0.32)]. This highlights the importance of evaluating potentially therapy-relevant discordance rates between a primary tumor and corresponding distant metastases.
C1 [Almstedt, Katrin; Krauthauser, Lisa; Heimes, Anne-Sophie; Battista, Marco J. J.; Anic, Katharina; Krajnak, Slavomir; Lebrecht, Antje; Schwab, Roxana; Brenner, Walburgis; Weikel, Wolfgang; Hasenburg, Annette; Stewen, Kathrin; Schmidt, Marcus] Univ Med Ctr Mainz, Dept Obstet & Gynecol, D-55131 Mainz, Germany.
   [Kappenberg, Franziska; Rahnenfuehrer, Joerg] TU Dortmund Univ, Dept Stat, D-44227 Dortmund, Germany.
   [Wagner, Daniel-Christoph; Roth, Wilfried] Univ Med Ctr Mainz, Inst Pathol, D-55131 Mainz, Germany.
   [Hengstler, Jan G. G.] TU Dortmund IfADo, Leibniz Res Ctr Working Environm & Human Factors, D-44139 Dortmund, Germany.
C3 Johannes Gutenberg University of Mainz; Dortmund University of Technology; Johannes Gutenberg University of Mainz; Dortmund University of Technology; Leibniz Association; Leibniz Institut for Arbeitsforschung an der TU Dortmund (IFADO)
RP Schmidt, M (corresponding author), Univ Med Ctr Mainz, Dept Obstet & Gynecol, D-55131 Mainz, Germany.
EM marcus.schmidt@unimedizin-mainz.de
CR Agostinetto E, 2021, CANCERS, V13, P0, DOI 10.3390/cancers13112824
   Allison KH, 2020, J CLIN ONCOL, V38, P1346, DOI 10.1200/JCO.19.02309
   Almstedt K, 2022, EUR J CANCER, V173, P10, DOI 10.1016/j.ejca.2022.06.012
   Andre F, 2004, J CLIN ONCOL, V22, P3302, DOI 10.1200/JCO.2004.08.095
   Aurilio G, 2014, EUR J CANCER, V50, P277, DOI 10.1016/j.ejca.2013.10.004
   Barinoff J, 2017, EUR J CANCER, V83, P116, DOI 10.1016/j.ejca.2017.06.002
   Baselga J, 2012, NEW ENGL J MED, V366, P109, DOI 10.1056/NEJMoa1113216
   Bergh J, 2021, LANCET ONCOL, V22, P1139, DOI 10.1016/S1470-2045(21)00288-6
   Branco FP, 2019, AM J TRANSL RES, V11, P6110
   Cao N, 2009, RADIAT RES, V171, P9, DOI 10.1667/RR1472.1
   Chan A, 2016, LANCET ONCOL, V17, P367, DOI 10.1016/S1470-2045(15)00551-3
   Chen MD, 2022, BREAST CANCER-TOKYO, V29, P844, DOI 10.1007/s12282-022-01364-y
   Chen R, 2020, MODERN PATHOL, V33, P2499, DOI 10.1038/s41379-020-0615-z
   Cortés J, 2022, NEW ENGL J MED, V386, P1143, DOI 10.1056/NEJMoa2115022
   de Calbiac O, 2022, JAMA NETW OPEN, V5, P0, DOI 10.1001/jamanetworkopen.2022.31170
   Denkert C, 2023, PATHOLOGIE, V44, PS53, DOI 10.1007/s00292-022-01139-4
   Denkert C, 2021, LANCET ONCOL, V22, PE427, DOI 10.1016/S1470-2045(21)00548-9
   Denkert C, 2021, LANCET ONCOL, V22, P1151, DOI 10.1016/S1470-2045(21)00301-6
   Douganiotis George, 2022, CANCER DIAGN PROGN, V2, P316, DOI 10.21873/cdp.10111
   ESMO, 2022, EMA REC EXT THER IND, V0, P0
   Fehrenbacher L, 2020, J CLIN ONCOL, V38, P0, DOI 10.1200/JCO.19.01455
   Fernandez AI, 2022, JAMA ONCOL, V8, P0, DOI 10.1001/jamaoncol.2021.7239
   Gampenrieder SP, 2023, ESMO OPEN, V8, P0, DOI 10.1016/j.esmoop.2022.100747
   Geyer CE, 2006, NEW ENGL J MED, V355, P2733, DOI 10.1056/NEJMoa064320
   Gianni L, 2016, LANCET ONCOL, V17, P791, DOI 10.1016/S1470-2045(16)00163-7
   Grassini D, 2022, PATHOBIOLOGY, V89, P278, DOI 10.1159/000524227
   Guarneri V, 2013, ANN ONCOL, V24, P2990, DOI 10.1093/annonc/mdt364
   Horisawa N, 2022, BREAST CANCER-TOKYO, V29, P234, DOI 10.1007/s12282-021-01303-3
   Ignatov T, 2019, BREAST CANCER RES TR, V175, P401, DOI 10.1007/s10549-019-05173-4
   Jacot W, 2021, CANCERS, V13, P0, DOI 10.3390/cancers13236059
   Kan S, 2015, ONCOL REP, V34, P504, DOI 10.3892/or.2015.3974
   Knowlden JM, 2003, ENDOCRINOLOGY, V144, P1032, DOI 10.1210/en.2002-220620
   Li YQ, 2022, FRONT ONCOL, V11, P0, DOI 10.3389/fonc.2021.774577
   Lin MX, 2023, INT J CANCER, V152, P1476, DOI 10.1002/ijc.34365
   Marchiò C, 2021, SEMIN CANCER BIOL, V72, P123, DOI 10.1016/j.semcancer.2020.02.016
   Miglietta F, 2022, NPJ BREAST CANCER, V8, P0, DOI 10.1038/s41523-022-00434-w
   Miglietta F, 2021, NPJ BREAST CANCER, V7, P0, DOI 10.1038/s41523-021-00343-4
   Mittendorf EA, 2009, CLIN CANCER RES, V15, P7381, DOI 10.1158/1078-0432.CCR-09-1735
   Modi S, 2022, NEW ENGL J MED, V387, P9, DOI 10.1056/NEJMoa2203690
   Moy B, 2022, J CLIN ONCOL, V40, P3088, DOI 10.1200/JCO.22.01533
   Murthy RK, 2020, NEW ENGL J MED, V382, P597, DOI 10.1056/NEJMoa1914609
   Mutai R, 2021, BREAST, V60, P62, DOI 10.1016/j.breast.2021.08.016
   Paik S, 2008, NEW ENGL J MED, V358, P1409, DOI 10.1056/NEJMc0801440
   Perez EA, 2010, J CLIN ONCOL, V28, P4307, DOI 10.1200/JCO.2009.26.2154
   Prat A, 2022, JAMA ONCOL, V8, P1676, DOI 10.1001/jamaoncol.2022.4175
   Rosso C, 2022, CLIN BREAST CANCER, V22, P391, DOI 10.1016/j.clbc.2022.02.008
   Scaltriti M, 2009, ONCOGENE, V28, P803, DOI 10.1038/onc.2008.432
   Schettini F, 2021, NPJ BREAST CANCER, V7, P0, DOI 10.1038/s41523-020-00208-2
   Schrijver WAME, 2018, JNCI-J NATL CANCER I, V110, P568, DOI 10.1093/jnci/djx273
   Shah SP, 2009, NATURE, V461, P809, DOI 10.1038/nature08489
   Shao YB, 2022, ANN SURG ONCOL, V29, P8026, DOI 10.1245/s10434-022-12369-4
   Shu L, 2022, CANCERS, V14, P0, DOI 10.3390/cancers14174250
   SLAMON DJ, 1989, SCIENCE, V244, P707, DOI 10.1126/science.2470152
   Slamon DJ, 2001, NEW ENGL J MED, V344, P783, DOI 10.1056/NEJM200103153441101
   SLAMON DJ, 1987, SCIENCE, V235, P177, DOI 10.1126/science.3798106
   Tan RSYC, 2022, BMC MED, V20, P0, DOI 10.1186/s12916-022-02284-6
   Tarantino P, 2022, EUR J CANCER, V174, P277, DOI 10.1016/j.ejca.2022.07.001
   Tarantino P, 2022, EUR J CANCER, V163, P35, DOI 10.1016/j.ejca.2021.12.022
   Tural D, 2019, J BUON, V24, P20
   van den Ende NS, 2022, SCI REP-UK, V12, P0, DOI 10.1038/s41598-022-16898-6
   Verma S, 2012, NEW ENGL J MED, V367, P1783, DOI 10.1056/NEJMoa1209124
   von Elm E, 2007, LANCET, V370, P1453, DOI 10.1016/S0140-6736(07)61602-X
   von Minckwitz G, 2019, NEW ENGL J MED, V380, P617, DOI 10.1056/NEJMoa1814017
   von Minckwitz G, 2017, NEW ENGL J MED, V377, P122, DOI 10.1056/NEJMoa1703643
   Wang RX, 2017, BREAST CANCER RES TR, V161, P259, DOI 10.1007/s10549-016-4064-9
   Wolff AC, 2018, J CLIN ONCOL, V36, P2105, DOI 10.5858/arpa.2018-0902-SA
   Won HS, 2022, BREAST CANCER RES, V24, P0, DOI 10.1186/s13058-022-01519-x
   Xu HC, 2022, FRONT ONCOL, V12, P0, DOI 10.3389/fonc.2022.906011
NR 69
TC 16
Z9 17
U1 1
U2 7
PU MDPI
PI BASEL
PA ST ALBAN-ANLAGE 66, CH-4052 BASEL, SWITZERLAND
SN 
EI 2072-6694
J9 CANCERS
JI Cancers
PD MAR 15
PY 2023
VL 15
IS 5
BP 
EP 
DI 10.3390/cancers15051413
PG 15
WC Oncology
SC Oncology
GA 9T5HH
UT WOS:000947056800001
PM 36900203
DA 2025-03-16
ER

PT J
AU Hu, X
   Yang, P
   Chen, SH
   Wei, G
   Yuan, LJ
   Yang, ZY
   Gong, L
   He, L
   Yang, L
   Peng, SJ
   Dong, YM
   He, XL
   Bao, GQ
AF Hu, Xi'e
   Yang, Ping
   Chen, Songhao
   Wei, Gang
   Yuan, Lijuan
   Yang, Zhenyu
   Gong, Li
   He, Li
   Yang, Lin
   Peng, Shujia
   Dong, Yanming
   He, Xianli
   Bao, Guoqiang
TI Clinical and biological heterogeneities in triple-negative breast cancer reveals a non-negligible role of HER2-low
SO BREAST CANCER RESEARCH
LA English
DT Article
DE Triple-negative breast cancer; HER2-low; Single-cell RNA sequencing; Prognosis; Heterogeneity; Tumor microenvironment
ID immunoglobulin-g expression; pd-l1 expression; transcriptional diversity; prognostic-factor; growth; neoadjuvant; tumor; polarization; estrogen; survival
AB BackgroundHER2-low could be found in some patients with triple-negative breast cancer (TNBC). However, its potential impacts on clinical features and tumor biological characteristics in TNBC remain unclear.MethodsWe enrolled 251 consecutive TNBC patients retrospectively, including 157 HER2-low (HER2(low)) and 94 HER2-negtive (HER2(neg)) patients to investigate the clinical and prognostic features. Then, we performed single-cell RNA sequencing (scRNA-seq) with another seven TNBC samples (HER2(neg)vs. HER2(low), 4 vs. 3) prospectively to further explore the differences of tumor biological properties between the two TNBC phenotypes. The underlying molecular distinctions were also explored and then verified in the additional TNBC samples.ResultsCompared with HER2(neg) TNBC, HER2(low) TNBC patients exhibited malignant clinical features with larger tumor size (P = 0.04), more lymph nodes involvement (P = 0.02), higher histological grade of lesions (P < 0.001), higher Ki67 status (P < 0.01), and a worse prognosis (P < 0.001; HR [CI 95%] = 3.44 [2.10-5.62]). Cox proportional hazards analysis showed that neoadjuvant systemic therapy, lymph nodes involvement and Ki67 levels were prognostic factors in HER2(low) TNBC but not in HER2(neg) TNBC patients. ScRNA-seq revealed that HER2(low) TNBC which showed more metabolically active and aggressive hallmarks, while HER2(neg) TNBC exhibited signatures more involved in immune activities with higher expressions of immunoglobulin-related genes (IGHG1, IGHG4, IGKC, IGLC2); this was further confirmed by immunofluorescence in clinical TNBC samples. Furthermore, HER2(low) and HER2(neg) TNBC exhibited distinct tumor evolutionary characteristics. Moreover, HER2(neg) TNBC revealed a potentially more active immune microenvironment than HER2(low) TNBC, as evidenced by positively active regulation of macrophage polarization, abundant CD8(+) effector T cells, enriched diversity of T-cell receptors and higher levels of immunotherapy-targeted markers, which contributed to achieve immunotherapeutic response.ConclusionsThis study suggests that HER2(low) TNBC patients harbor more malignant clinical behavior and aggressive tumor biological properties than the HER2(neg) phenotype. The heterogeneity of HER2 may be a non-negligible factor in the clinical management of TNBC patients. Our data provide new insights into the development of a more refined classification and tailored therapeutic strategies for TNBC patients.
C1 [Hu, Xi'e; Yang, Ping; Chen, Songhao; Wei, Gang; Yuan, Lijuan; Yang, Zhenyu; Yang, Lin; Peng, Shujia; Dong, Yanming; He, Xianli; Bao, Guoqiang] Air Force Med Univ, Dept Gen Surg, Affiliated Hosp 2, 569 Xinsi Rd, Xian, Shannxi, Peoples R China.
   [Gong, Li] Air Force Med Univ, Dept Pathol, Affiliated Hosp 2, 569 Xinsi Rd, Xian, Shannxi, Peoples R China.
   [He, Li] Univ Oklahoma Hlth Sci Ctr, Dept Pathol, Oklahoma City, OK USA.
C3 Air Force Military Medical University; Air Force Military Medical University; University of Oklahoma System; University of Oklahoma Health Sciences Center
RP He, XL; Bao, GQ (corresponding author), Air Force Med Univ, Dept Gen Surg, Affiliated Hosp 2, 569 Xinsi Rd, Xian, Shannxi, Peoples R China.
EM wanghe@fmmu.edu.cn; guoqiang@fmmu.edu.cn
FU National Natural Science Foundation of China [81572916, 81502424]; Second Affiliated Hospital of Air force Medical University [2020XKPT010, 2020XKPT013]
CR Agostinetto E, 2021, CANCERS, V13, P0, DOI 10.3390/cancers13112824
   Allison KH, 2020, J CLIN ONCOL, V38, P1346, DOI 10.1200/JCO.19.02309
   Brown M, 2008, CANCER-AM CANCER SOC, V112, P737, DOI 10.1002/cncr.23243
   Burstein MD, 2015, CLIN CANCER RES, V21, P1688, DOI 10.1158/1078-0432.CCR-14-0432
   Butler A, 2018, NAT BIOTECHNOL, V36, P411, DOI 10.1038/nbt.4096
   Chen ZS, 2007, FASEB J, V21, P2931, DOI 10.1096/fj.07-8073com
   Cyster JG, 2019, CELL, V177, P524, DOI 10.1016/j.cell.2019.03.016
   Davis RT, 2020, NAT CELL BIOL, V22, P310, DOI 10.1038/s41556-020-0477-0
   Dawood S, 2010, J CLIN ONCOL, V28, P92, DOI 10.1200/JCO.2008.19.9844
   Denkert C, 2021, LANCET ONCOL, V22, P1151, DOI 10.1016/S1470-2045(21)00301-6
   Denkert C, 2018, LANCET ONCOL, V19, P40, DOI 10.1016/S1470-2045(17)30904-X
   Dent R, 2007, CLIN CANCER RES, V13, P4429, DOI 10.1158/1078-0432.CCR-06-3045
   Dura B, 2019, NUCLEIC ACIDS RES, V47, P0, DOI 10.1093/nar/gky1173
   Efremova M, 2020, NAT PROTOC, V15, P1484, DOI 10.1038/s41596-020-0292-x
   Eggemann H, 2015, ENDOCR-RELAT CANCER, V22, P725, DOI 10.1530/ERC-15-0335
   Emens LA, 2019, JAMA ONCOL, V5, P74, DOI 10.1001/jamaoncol.2018.4224
   Gambardella G, 2022, NAT COMMUN, V13, P0, DOI 10.1038/s41467-022-29358-6
   Gilcrease MZ, 2009, AM J SURG PATHOL, V33, P759, DOI 10.1097/PAS.0b013e31819437f9
   Gong Y, 2021, CELL METAB, V33, P51, DOI 10.1016/j.cmet.2020.10.012
   Guarneri V, 2010, CANCER TREAT REV, V36, PS62, DOI 10.1016/S0305-7372(10)70022-0
   Gulati GS, 2020, SCIENCE, V367, P405, DOI 10.1126/science.aax0249
   Guo MZ, 2017, NUCLEIC ACIDS RES, V45, P0, DOI 10.1093/nar/gkw1278
   Horisawa N, 2022, BREAST CANCER-TOKYO, V29, P234, DOI 10.1007/s12282-021-01303-3
   Jiang YZ, 2021, CELL RES, V31, P178, DOI 10.1038/s41422-020-0375-9
   Karaayvaz M, 2018, NAT COMMUN, V9, P0, DOI 10.1038/s41467-018-06052-0
   Korsunsky I, 2019, NAT METHODS, V16, P1289, DOI 10.1038/s41592-019-0619-0
   Lehmann BD, 2011, J CLIN INVEST, V121, P2750, DOI 10.1172/JCI45014
   Li YQ, 2016, MOL CANCER, V15, P0, DOI 10.1186/s12943-016-0539-x
   Liao Y, 2014, BIOINFORMATICS, V30, P923, DOI 10.1093/bioinformatics/btt656
   Ma C, 2013, CURR MOL MED, V13, P429
   MacParland SA, 2018, NAT COMMUN, V9, P0, DOI 10.1038/s41467-018-06318-7
   Marchiò C, 2021, SEMIN CANCER BIOL, V72, P123, DOI 10.1016/j.semcancer.2020.02.016
   Modi S, 2020, J CLIN ONCOL, V38, P1887, DOI 10.1200/JCO.19.02318
   Noguchi T, 2017, CANCER IMMUNOL RES, V5, P106, DOI 10.1158/2326-6066.CIR-16-0391
   Nutt SL, 2015, NAT REV IMMUNOL, V15, P160, DOI 10.1038/nri3795
   Ogitani Y, 2016, CANCER SCI, V107, P1039, DOI 10.1111/cas.12966
   Onsum MD, 2013, AM J PATHOL, V183, P1446, DOI 10.1016/j.ajpath.2013.07.015
   Panda S, 2015, J IMMUNOL, V194, P13, DOI 10.4049/jimmunol.1400844
   Patel SP, 2015, MOL CANCER THER, V14, P847, DOI 10.1158/1535-7163.MCT-14-0983
   Qiu XJ, 2017, NAT METHODS, V14, P979, DOI 10.1038/NMETH.4402
   Qiu XY, 2003, CANCER RES, V63, P6488
   Rinnerthaler G, 2019, INT J MOL SCI, V20, P0, DOI 10.3390/ijms20051115
   Rossi V, 2012, ONCOLOGIST, V17, P1418, DOI 10.1634/theoncologist.2012-0194
   Satija R, 2015, NAT BIOTECHNOL, V33, P495, DOI 10.1038/nbt.3192
   Schettini F, 2021, NPJ BREAST CANCER, V7, P0, DOI 10.1038/s41523-020-00208-2
   Schmid P, 2020, ANN ONCOL, V31, P569, DOI 10.1016/j.annonc.2020.01.072
   Schmid P, 2020, NEW ENGL J MED, V382, P810, DOI 10.1056/NEJMoa1910549
   Schmid P, 2020, LANCET ONCOL, V21, P44, DOI 10.1016/S1470-2045(19)30689-8
   Sica A, 2012, J CLIN INVEST, V122, P787, DOI 10.1172/JCI59643
   Siegel RL, 2021, CA-CANCER J CLIN, V71, P7, DOI 10.3322/caac.21654
   Singh M, 2019, NAT COMMUN, V10, P0, DOI 10.1038/s41467-019-11049-4
   Tarantino P, 2020, J CLIN ONCOL, V38, P1951, DOI 10.1200/JCO.19.02488
   Wan X, 2015, PANCREAS, V44, P1304, DOI 10.1097/MPA.0000000000000544
   Wang J, 2013, CELL DEATH DIS, V4, P0, DOI 10.1038/cddis.2013.474
   Wolff AC, 2018, ARCH PATHOL LAB MED, V142, P1364, DOI 10.5858/arpa.2018-0902-SA
   Xu K, 2021, ONCOGENESIS, V10, P0, DOI 10.1038/s41389-021-00355-6
   Yang BK, 2013, PLOS ONE, V8, P0, DOI 10.1371/journal.pone.0058706
   Yu GC, 2012, OMICS, V16, P284, DOI 10.1089/omi.2011.0118
   Zhao S, 2020, ONCOLOGIST, V25, PE1481, DOI 10.1634/theoncologist.2019-0982
   Zhou DX, 2014, CELL SIGNAL, V26, P192, DOI 10.1016/j.cellsig.2013.11.004
NR 60
TC 21
Z9 23
U1 3
U2 15
PU BMC
PI LONDON
PA CAMPUS, 4 CRINAN ST, LONDON N1 9XW, ENGLAND
SN 1465-5411
EI 1465-542X
J9 BREAST CANCER RES
JI Breast Cancer Res.
PD MAR 30
PY 2023
VL 25
IS 1
BP 
EP 
DI 10.1186/s13058-023-01639-y
PG 22
WC Oncology
SC Oncology
GA C3JG1
UT WOS:000960912800002
PM 36998014
DA 2025-03-16
ER

PT J
AU McAfee, JL
   Hoda, RS
   Hoyle, C
   McCoy, L
   Sprague, C
   Reddy, CA
   Koyfman, SA
   Geiger, JL
   Komforti, MK
   Griffith, CC
AF McAfee, John L.
   Hoda, Raza S.
   Hoyle, Carrie
   McCoy, Lauren
   Sprague, Cathy
   Reddy, Chandana A.
   Koyfman, Shlomo A.
   Geiger, Jessica L.
   Komforti, Miglena K.
   Griffith, Christopher C.
TI ERBB2 Amplification and HER2 Expression in Salivary Duct Carcinoma: Evaluation of Scoring Guidelines and Potential for Expanded Anti-HER2 Therapy
SO MODERN PATHOLOGY
LA English
DT Article
DE androgen receptor; ERRB2; fluorescence in situ hybridization; HER2; salivary duct carcinoma; trastuzumab
ID androgen-receptor; progesterone-receptors; breast-cancer; gland; protein; overexpression; estrogen; subsets; targets; gene
AB Salivary duct carcinoma (SDC) is aggressive with limited therapeutic options. A subset of SDC display human epidermal growth factor receptor 2 (HER2) protein overexpression by immunohistochemistry, and some show ERBB2 gene amplification. Guidelines for HER2 scoring are not firmly established. Recent advances in breast carcinoma have established a role for anti-HER2 therapies in lesions with low HER2 expression lacking ERBB2 amplification. Delineating HER2 staining patterns in SDC is critical for evaluating anti-HER2 treatments. In total, 53 cases of SDC resected at our institution between 2004 and 2020 were identified. Androgen receptor (AR) and HER2 immunohistochemistry and ERBB2 fluorescence in situ hybridization were performed in all cases. AR expression was scored for percentage positive cells and categorized as positive (>10% of cells), low positive (1%-10%), or negative (<1%). HER2 staining levels and patterns were recorded, scored using 2018 ASCO/CAP guidelines, and categorized into HER2-positive (3+ or 2+ with ERBB2 amplification), HER2-low (1+ or 2+ without ERBB2 amplification), HER2-very low (faint staining in <10% of cells), or HER2-absent types. Clinical parameters and vital status were recorded. Median age was 70 years, with a male predominance. ERBB2-amplified tumors (11/53; 20.8%) presented at lower pT stages (pTis/pT1/pT2; P = .005, Fisher exact test) and more frequently had perineural invasion (P = .007, Fisher exact test) compared with ERBB2 nonamplified tumors; no other pathologic features differed significantly by gene amplification status. In addition, 2+ HER2 staining by 2018 ASCO/CAP criteria was most common (26/53; 49%); only 4 cases (8%) were HER2-absent status; 3+ HER2 staining was found in 9 tumors, and all were ERBB2 amplified. Six patients with HER2-expressing tumors received trastuzumab therapy, including 2 with ERBB2-amplified tumors. Overall survival and recurrence-free survival did not differ significantly based on ERBB2 status. This work suggests that 2018 ASCO/CAP guidelines for HER2 evaluation in breast carcinoma could be applied to SDC. Our findings also show broad overexpression of HER2 in SDC raising the possibility that more patients may benefit from anti-HER2edirected therapies. & COPY; 2023 United States & Canadian Academy of Pathology. Published by Elsevier Inc. All rights reserved.
C1 [McAfee, John L.; Hoda, Raza S.; Hoyle, Carrie; McCoy, Lauren; Sprague, Cathy; Griffith, Christopher C.] Cleveland Clin, Pathol & Lab Med Inst, Cleveland, OH 44106 USA.
   [Reddy, Chandana A.; Koyfman, Shlomo A.; Geiger, Jessica L.] Cleveland Clin, Taussig Canc Inst, Cleveland, OH USA.
   [Komforti, Miglena K.] Mayo Clin, Dept Lab Med & Pathol, Jacksonville, FL USA.
C3 Cleveland Clinic Foundation; Cleveland Clinic Foundation; Mayo Clinic
RP Griffith, CC (corresponding author), Cleveland Clin, Pathol & Lab Med Inst, Cleveland, OH 44106 USA.
EM griffic8@ccf.org
CR Ameijeiras-Alonso J, 2021, J STAT SOFTW, V97, P1, DOI 10.18637/jss.v097.i09
   Amin MB, 2017, IN: AJCC CANCER STAGING MANUAL, V0, P0
   BARNES L, 1994, ORAL SURG ORAL MED O, V78, P74, DOI 10.1016/0030-4220(94)90120-1
   Boon E, 2018, INT J CANCER, V143, P758, DOI 10.1002/ijc.31353
   Boon E, 2018, HEAD NECK-J SCI SPEC, V40, P605, DOI 10.1002/hed.25035
   Boyraz B, 2022, HUM PATHOL, V127, P50, DOI 10.1016/j.humpath.2022.05.019
   Cavalieri S, 2023, FRONT ONCOL, V12, P0, DOI 10.3389/fonc.2022.1096068
   Chatzopoulos K, 2020, HEAD NECK PATHOL, V14, P951, DOI 10.1007/s12105-020-01163-x
   Chiosea SI, 2016, CANCER-AM CANCER SOC, V122, P3136, DOI 10.1002/cncr.30179
   Cornolti G, 2007, ARCH OTOLARYNGOL, V133, P1031, DOI 10.1001/archotol.133.10.1031
   Dalin MG, 2016, CLIN CANCER RES, V22, P4623, DOI 10.1158/1078-0432.CCR-16-0637
   Di Palma S, 2012, HISTOPATHOLOGY, V61, P629, DOI 10.1111/j.1365-2559.2012.04252.x
   Dogan S, 2019, HUM PATHOL, V88, P66, DOI 10.1016/j.humpath.2019.03.004
   Egebjerg K, 2021, FRONT ONCOL, V11, P0, DOI 10.3389/fonc.2021.693394
   Ettl T, 2012, BRIT J CANCER, V106, P719, DOI 10.1038/bjc.2011.605
   Falchook GS, 2014, HEAD NECK-J SCI SPEC, V36, PE25, DOI 10.1002/hed.23429
   Fan CY, 2000, AM J SURG PATHOL, V24, P579, DOI 10.1097/00000478-200004000-00014
   Fehrenbacher L, 2020, J CLIN ONCOL, V38, P0, DOI 10.1200/JCO.19.01455
   Ferguson DC, 2022, MODERN PATHOL, V35, P895, DOI 10.1038/s41379-021-00999-0
   Fushimi C, 2018, ANN ONCOL, V29, P979, DOI 10.1093/annonc/mdx771
   Gargano SM, 2019, CANCER MED-US, V8, P7322, DOI 10.1002/cam4.2602
   Gilbert MR, 2016, JAMA OTOLARYNGOL, V142, P489, DOI 10.1001/jamaoto.2015.3930
   HARTIGAN JA, 1985, ANN STAT, V13, P70, DOI 10.1214/aos/1176346577
   Jaehne M, 2005, CANCER, V103, P2526, DOI 10.1002/cncr.21116
   Jayaprakash V, 2014, HEAD NECK-J SCI SPEC, V36, P694, DOI 10.1002/hed.23350
   Johnson CJ, 2008, APPL IMMUNOHISTO M M, V16, P54
   Johnston ML, 2016, HEAD NECK-J SCI SPEC, V38, PE820, DOI 10.1002/hed.24107
   Kapadia SB, 1998, MODERN PATHOL, V11, P1033
   Khoury T, 2009, MODERN PATHOL, V22, P1457, DOI 10.1038/modpathol.2009.117
   Kleinsasser O, 1968, ARCH KLIN EXP OHREN NASEN KEHLKOPFHEILKD, V192, P100, DOI 10.1007/BF00301495
   Liang L, 2019, HEAD NECK PATHOL, V13, P529, DOI 10.1007/s12105-018-0984-5
   Locati LD, 2009, ORAL ONCOL, V45, P986, DOI 10.1016/j.oraloncology.2009.05.635
   Modi S, 2022, NEW ENGL J MED, V387, P9, DOI 10.1056/NEJMoa2203690
   Moriki T, 2001, CANCER CYTOPATHOL, V93, P344, DOI 10.1002/cncr.9050
   Mueller SA, 2020, MODERN PATHOL, V33, P1896, DOI 10.1038/s41379-020-0576-2
   Nasser SM, 2003, AM J CLIN PATHOL, V119, P801, DOI 10.1309/RVTP1G0Q727WJUQD
   Can NT, 2018, HEAD NECK PATHOL, V12, P95, DOI 10.1007/s12105-017-0833-y
   Park JC, 2018, HEAD NECK-J SCI SPEC, V40, PE100, DOI 10.1002/hed.25392
   Rakha EA, 2015, J CLIN PATHOL, V68, P93, DOI 10.1136/jclinpath-2014-202571
   Saigusa N, 2022, FRONT ONCOL, V11, P0, DOI 10.3389/fonc.2021.779882
   Saintigny P, 2018, CANCER-AM CANCER SOC, V124, P3693, DOI 10.1002/cncr.31600
   Skálová A, 2003, HISTOPATHOLOGY, V42, P348, DOI 10.1046/j.1365-2559.2003.01600.x
   SUGANO S, 1992, LARYNGOSCOPE, V102, P923, DOI 10.1288/00005537-199208000-00013
   Szewczyk M, 2019, HEAD NECK-J SCI SPEC, V41, P3338, DOI 10.1002/hed.25857
   Takahashi H, 2019, J CLIN ONCOL, V37, P125, DOI 10.1200/JCO.18.00545
   Takase S, 2017, ONCOTARGET, V8, P59023, DOI 10.18632/oncotarget.19812
   Therneau TM, 2020, A PACKAGE FOR SURVIVAL ANALYSIS IN R: R PACKAGE VERSION 3.5-5, V0, P0, DOI DOI 10.1136/OPENHRT-2014-000056
   Vincent-Salomon A, 2003, HISTOPATHOLOGY, V42, P337, DOI 10.1046/j.1365-2559.2003.01598.x
   Viscuse PV, 2019, FRONT ONCOL, V9, P0, DOI 10.3389/fonc.2019.00701
   Williams L, 2015, AM J SURG PATHOL, V39, P705, DOI 10.1097/PAS.0000000000000413
   Williams MD, 2007, AM J SURG PATHOL, V31, P1645, DOI 10.1097/PAS.0b013e3180caa099
   Williams MD, 2010, CLIN CANCER RES, V16, P2266, DOI 10.1158/1078-0432.CCR-09-0238
   Wolff AC, 2018, ARCH PATHOL LAB MED, V142, P1364, DOI 10.5858/arpa.2018-0902-SA
   Xu B, 2019, HUM PATHOL, V93, P30, DOI 10.1016/j.humpath.2019.08.007
NR 56
TC 7
Z9 7
U1 0
U2 2
PU ELSEVIER SCIENCE INC
PI NEW YORK
PA STE 800, 230 PARK AVE, NEW YORK, NY 10169 USA
SN 0893-3952
EI 1530-0285
J9 MODERN PATHOL
JI Mod. Pathol.
PD OCT 15
PY 2023
VL 36
IS 10
BP 
EP 
DI 10.1016/j.modpat.2023.100273
EA JUL 2023
PG 11
WC Pathology
SC Pathology
GA P2GA9
UT WOS:001048864200001
PM 37423585
DA 2025-03-16
ER

PT J
AU Chen, ZX
   Jia, HQ
   Zhang, HN
   Chen, LF
   Zhao, P
   Zhao, J
   Fu, GM
   Xing, XM
   Li, YJ
   Wang, CQ
AF Chen, Zhaoxu
   Jia, Huiqing
   Zhang, Huina
   Chen, Lifang
   Zhao, Peng
   Zhao, Jing
   Fu, Guangming
   Xing, Xiaoming
   Li, Yujun
   Wang, Chengqin
TI Is HER2 ultra-low breast cancer different from HER2 null or HER2 low breast cancer? A study of 1363 patients
SO BREAST CANCER RESEARCH AND TREATMENT
LA English
DT Article
DE Breast cancer; Human epidermal growth factor receptor 2(HER2); HER2 ultra-low; HER2-low; HER2-null; Clinicopathological features; Disease- free survival
ID molecular characteristics; ds-8201a
AB Objective This study aims to analyze whether there are any differences in clinicopathological features and prognosis between HER2 ultra-low, HER2-null, and HER2-low expression in Chinese breast cancer (BC) patients. Methods The clinicopathological data of 1363 HER2-negative BC patients were retrospectively collected (from January 2018 to December 2019). HER2 status was further classified into HER2-null, HER2 ultra-low, and HER2-low. HER2-null expression is defined as infiltrating cancer cells completely free of staining. HER2 ultra-low expression is defined as <= 10% of infiltrating cancer cells showing incomplete and faint/weak membrane staining. HER2-low expression is defined as HER2 immunohistochemistry (IHC) 1+ or 2+ with negative in situ hybridization (ISH) assay. Results Of 1363 patients, there were 86 (6.3%) HER2-null patients, 395 (29.0%) HER2 ultra-low patients, and 882 (64.7%) HER2-low patients. HER2 ultra-low patients were different from HER2-low patients in terms of N stage, hormone receptor (HR) status, Ki-67 expression, and type of surgery. There were also significant differences in histologic type and postoperative endocrine therapy between HER2 ultra-low and HER2-null patients. HR+ (81.0%) tumors was more common than HR- (19.0%) in HER2 ultra-low patients. In addition, there was a significant difference in HR status between HER2 ultra-low and HER2-low patients (P=0.001). The survival analysis showed that HER2 status had no effect on disease-free survival (DFS) in HER2-negative patients (all P > 0.05). However, regardless of HER2 status, HR+ patients had better DFS than HR- patients (P=0.003). Cox multivariate analysis revealed that age (HR [95% CI]=0.950 [0.928, 0.972], P<0.001), HR status (HR [95% CI]=3.342 [1.658, 6.736], P=0.001), and postoperative endocrine therapy (HR [95% CI]=0.048 [0.048, 0.023], P<0.001) were important influencing factors of DFS in HER2-negative BC patients. Conclusion HER2 ultra-low BC patients demonstrated distinct clinicopathological features from HER2-null and HER2-low tumors; while, HER2 status (null, ultra-low, or low) had no prognostic value in these HER2-negative BC population. Consistent with the published literature, HR status was an independent prognostic factor for DFS in HER2-negative BC patients.
C1 [Chen, Zhaoxu; Jia, Huiqing; Chen, Lifang; Zhao, Peng; Zhao, Jing; Fu, Guangming; Xing, Xiaoming; Li, Yujun; Wang, Chengqin] Qingdao Univ, Dept Pathol, Affiliated Hosp, 16 Jiangsu Rd, Qingdao 266000, Shandong, Peoples R China.
   [Chen, Zhaoxu; Chen, Lifang; Wang, Chengqin] Qingdao Univ, Sch Basic Med, Dept Pathol, Qingdao 266021, Shandong, Peoples R China.
   [Zhang, Huina] Univ Rochester, Dept Pathol, Med Ctr, Rochester, NY 14624 USA.
C3 Qingdao University; Qingdao University; University of Rochester
RP Wang, CQ (corresponding author), Qingdao Univ, Dept Pathol, Affiliated Hosp, 16 Jiangsu Rd, Qingdao 266000, Shandong, Peoples R China.; Wang, CQ (corresponding author), Qingdao Univ, Sch Basic Med, Dept Pathol, Qingdao 266021, Shandong, Peoples R China.
EM wcq0879@126.com
FU Natural Science Foundation of Shandong Province [ZR2022MH206]; National Natural Science Foundation of China [81672606]; Beijing Jingjian Pathology Development Foundation [JJlXA2022-008]
CR Agostinetto E, 2021, CANCERS, V13, P0, DOI 10.3390/cancers13112824
   Banerji U, 2019, LANCET ONCOL, V20, P1124, DOI 10.1016/S1470-2045(19)30328-6
   Cardoso F, 2019, ANN ONCOL, V30, P1194, DOI 10.1093/annonc/mdz173
   Choong GM, 2020, CA-CANCER J CLIN, V70, P355, DOI 10.3322/caac.21634
   Leite LD, 2021, BREAST CANCER RES TR, V190, P155, DOI 10.1007/s10549-021-06365-7
   de Nonneville A, 2022, ANN TRANSL MED, V10, P0, DOI 10.21037/atm-22-813
   Denkert C, 2021, LANCET ONCOL, V22, P1151, DOI 10.1016/S1470-2045(21)00301-6
   Diéras V, 2022, CANCER RES, V82, P0, DOI 10.1158/1538-7445.SABCS21-PD8-02
   Domergue C, 2022, CANCERS, V14, P0, DOI 10.3390/cancers14102509
   Jin YD, 2023, BREAST CANCER-TARGET, V15, P327, DOI 10.2147/BCTT.S407896
   Marchiò C, 2021, SEMIN CANCER BIOL, V72, P123, DOI 10.1016/j.semcancer.2020.02.016
   Miglietta F, 2021, NPJ BREAST CANCER, V7, P0, DOI 10.1038/s41523-021-00343-4
   Modi S, 2020, J CLIN ONCOL, V38, P1887, DOI 10.1200/JCO.19.02318
   Nakada T, 2019, CHEM PHARM BULL, V67, P173, DOI 10.1248/cpb.c18-00744
   Ogitani Y, 2016, CLIN CANCER RES, V22, P5097, DOI 10.1158/1078-0432.CCR-15-2822
   Onsum MD, 2013, AM J PATHOL, V183, P1446, DOI 10.1016/j.ajpath.2013.07.015
   Rinnerthaler G, 2019, INT J MOL SCI, V20, P0, DOI 10.3390/ijms20051115
   Sung H, 2021, CA-CANCER J CLIN, V71, P209, DOI 10.3322/caac.21660
   Tarantino P, 2020, J CLIN ONCOL, V38, P1951, DOI 10.1200/JCO.19.02488
   Wolff AC, 2018, J CLIN ONCOL, V36, P2105, DOI 10.5858/arpa.2018-0902-SA
   Zhang GC, 2022, BMC MED, V20, P0, DOI 10.1186/s12916-022-02346-9
   Zhang HN, 2022, MODERN PATHOL, V35, P1075, DOI 10.1038/s41379-022-01019-5
NR 22
TC 4
Z9 4
U1 4
U2 6
PU SPRINGER
PI NEW YORK
PA ONE NEW YORK PLAZA, SUITE 4600, NEW YORK, NY, UNITED STATES
SN 0167-6806
EI 1573-7217
J9 BREAST CANCER RES TR
JI Breast Cancer Res. Treat.
PD NOV 23
PY 2023
VL 202
IS 2
BP 313
EP 323
DI 10.1007/s10549-023-07079-8
PG 11
WC Oncology
SC Oncology
GA W6FP5
UT WOS:001092567600004
PM 37639064
DA 2025-03-16
ER

PT J
AU Baez-Navarro, X
   van Bockstal, MR
   Andrinopoulou, ER
   van Deurzen, CHM
AF Baez-Navarro, Ximena
   van Bockstal, Mieke R.
   Andrinopoulou, Eleni-Rosalina
   van Deurzen, Carolien H. M.
TI HER2-Low Breast Cancer: Incidence, Clinicopathologic Features, and Survival Outcomes From Real-World Data of a Large Nationwide Cohort
SO MODERN PATHOLOGY
LA English
DT Article
DE antibody-drug conjugates; breast cancer; HER2-low
ID expression
AB Patients with breast cancer (BC) with low levels of human epidermal growth factor receptor 2 (HER2) expression (HER2-low) could benefit from novel antibody-drug conjugates. However, there is con-flicting information regarding the characteristics of HER2-low BC and its outcome. We assessed the clinicopathologic characteristics and outcomes of HER2-low BC using real-world data from the Dutch National Pathology Registry. This retrospective study incorporated all patients with primary invasive BC, without neoadjuvant therapy, reported in the Dutch National Pathology Registry synoptic reporting module between 2014 and 2022. HER2 status was categorized as HER2-0 (defined as an immunohis-tochemistry score of 0 according to the current American Society of Clinical Oncology/College of American Pathologists guidelines) or HER2-low (immunohistochemistry score 1+ or 2+ without amplification). Clinicopathologic characteristics and overall survival of HER2-low BC were compared with HER2-0, adjusted for estrogen receptor (ER) status. We included 65,035 patients with BC, resulting in 69,424 tumors. The proportion of HER2-low BC was 62% in the ER+ cohort and 38% in the ER-cohort. A substantial number of patients had a different HER2 category between the needle biopsy and the corresponding surgical resection (28%) or among multiple tumors (28%). After multivariable logistic analysis, HER2-low tumors were significantly associated with histologic subtype, a higher ER, and lower progesterone receptor expression in the ER+ cohort, whereas within the ER-cohort, HER2-low tumors were associated with a lower tumor grade. However, the absolute differences were limited, and there was no significant difference in overall survival between HER2-low and HER2-0 tumors within the ER+ or ER-cohort. The classification of HER2 expression (HER2-0 vs HER2-low) varies between biopsies and corresponding resection specimens and within multiple tumors in the same patient, which could affect clinical decision making in case only HER2-low cases are eligible for novel HER2-targeting agents. The limited follow-up time and the lack of substantial clinicopathologic differences between HER2-low and HER2-0-cases could explain the lack of differences in overall survival.(c) 2022 United States & Canadian Academy of Pathology. Published by Elsevier Inc. All rights reserved.
C1 [Baez-Navarro, Ximena; van Deurzen, Carolien H. M.] Erasmus MC, Dept Pathol, Rotterdam, Netherlands.
   [van Bockstal, Mieke R.] Clin Univ St Luc, Dept Pathol, Brussels, Belgium.
   [Andrinopoulou, Eleni-Rosalina] Erasmus MC, Dept Biostat, Rotterdam, Netherlands.
   [Andrinopoulou, Eleni-Rosalina] Erasmus MC, Dept Epidemiol, Rotterdam, Netherlands.
C3 Erasmus University Rotterdam; Erasmus MC; Universite Catholique Louvain; Cliniques Universitaires Saint-Luc; Erasmus University Rotterdam; Erasmus MC; Erasmus University Rotterdam; Erasmus MC
RP Baez-Navarro, X (corresponding author), Erasmus MC, Dept Pathol, Rotterdam, Netherlands.
EM x.baeznavarro@erasmusmc.nl
CR Agostinetto E, 2021, CANCERS, V13, P0, DOI 10.3390/cancers13112824
   Baez-Navarro X, 1900, DOI 10.21203/RS.3.RS-1807403/V1, V0, P0
   Casparie M, 2007, CELL ONCOL, V29, P19
   Chen MD, 2022, BREAST CANCER-TOKYO, V29, P844, DOI 10.1007/s12282-022-01364-y
   Leite LD, 2021, BREAST CANCER RES TR, V190, P155, DOI 10.1007/s10549-021-06365-7
   Denkert C, 2021, LANCET ONCOL, V22, P1151, DOI 10.1016/S1470-2045(21)00301-6
   Eiger D, 2021, CANCERS, V13, P0, DOI 10.3390/cancers13051015
   Fernandez AI, 2022, JAMA ONCOL, V8, P0, DOI 10.1001/jamaoncol.2021.7239
   Ferraro E, 2021, BREAST CANCER RES, V23, P0, DOI 10.1186/s13058-021-01459-y
   Gampenrieder SP, 2021, BREAST CANCER RES, V23, P0, DOI 10.1186/s13058-021-01492-x
   Ge YM, 2009, BREAST CANCER RES, V11, P0, DOI 10.1186/bcr2258
   Hein A, 2021, EUR J CANCER, V155, P1, DOI 10.1016/j.ejca.2021.06.033
   Hicks DG, 2015, AM J CLIN PATHOL, V144, P533, DOI 10.1309/AJCPP28EQMVAEJIH
   Horisawa N, 2022, BREAST CANCER-TOKYO, V29, P234, DOI 10.1007/s12282-021-01303-3
   Jacot W, 2021, CANCERS, V13, P0, DOI 10.3390/cancers13236059
   Ménard S, 2001, ONCOLOGY-BASEL, V61, P67, DOI 10.1159/000055404
   Miglietta F, 2021, NPJ BREAST CANCER, V7, P0, DOI 10.1038/s41523-021-00343-4
   Modi S, 2022, J CLIN ONCOL, V40, P0
   Modi S, 2022, NEW ENGL J MED, V387, P9, DOI 10.1056/NEJMoa2203690
   Modi S, 2020, J CLIN ONCOL, V38, P1887, DOI 10.1200/JCO.19.02318
   Modi S, 2020, NEW ENGL J MED, V382, P610, DOI 10.1056/NEJMoa1914510
   Mutai R, 2021, BREAST, V60, P62, DOI 10.1016/j.breast.2021.08.016
   Rosso C, 2022, CLIN BREAST CANCER, V22, P391, DOI 10.1016/j.clbc.2022.02.008
   Schettini F, 2021, NPJ BREAST CANCER, V7, P0, DOI 10.1038/s41523-020-00208-2
   Specialisten FvM, 2020, DUTCH CLIN GUID BREA, V0, P1
   Tamura K, 2019, LANCET ONCOL, V20, P816, DOI 10.1016/S1470-2045(19)30097-X
   Tan PH, 2020, HISTOPATHOLOGY, V77, P181, DOI 10.1111/his.14091
   Tan RSYC, 2022, BMC MED, V20, P0, DOI 10.1186/s12916-022-02284-6
   Tarantino P, 2022, JAMA ONCOL, V8, P1177, DOI 10.1001/jamaoncol.2022.2286
   Tsang JYS, 2020, ADV ANAT PATHOL, V27, P27, DOI 10.1097/PAP.0000000000000232
   Turashvili G, 2017, FRONT MED-LAUSANNE, V4, P0, DOI 10.3389/fmed.2017.00227
   van den Ende NS, 2022, SCI REP-UK, V12, P0, DOI 10.1038/s41598-022-16898-6
   Venetis K, 2022, FRONT MOL BIOSCI, V9, P0, DOI 10.3389/fmolb.2022.834651
   Wolff AC, 2018, ARCH PATHOL LAB MED, V142, P1364, DOI 10.5858/arpa.2018-0902-SA
   Wolff AC, 2007, J CLIN ONCOL, V25, P118, DOI 10.1200/JCO.2006.09.2775
   Wolff AC, 2013, J CLIN ONCOL, V31, P3997, DOI 10.1200/JCO.2013.50.9984
   Won HS, 2022, BREAST CANCER RES, V24, P0, DOI 10.1186/s13058-022-01519-x
   Zhang HN, 2022, MODERN PATHOL, V35, P1075, DOI 10.1038/s41379-022-01019-5
NR 38
TC 24
Z9 24
U1 0
U2 2
PU ELSEVIER SCIENCE INC
PI NEW YORK
PA STE 800, 230 PARK AVE, NEW YORK, NY 10169 USA
SN 0893-3952
EI 1530-0285
J9 MODERN PATHOL
JI Mod. Pathol.
PD APR 15
PY 2023
VL 36
IS 4
BP 
EP 
DI 10.1016/j.modpat.2022.100087
EA FEB 2023
PG 10
WC Pathology
SC Pathology
GA C3RH1
UT WOS:000961122000001
PM 36788086
DA 2025-03-16
ER

PT J
AU Guvakova, MA
AF Guvakova, Marina A.
TI Automated Classification of Breast Cancer Across the Spectrum of <i>ERBB2</i> Expression Focusing on Heterogeneous Tumors With Low Human Epidermal Growth Factor Receptor 2 Expression
SO JCO CLINICAL CANCER INFORMATICS
LA English
DT Article
ID messenger-rna; gene status; protein; overexpression; protooncogene; assay; er
[truncated: 823,306 more chars]
