# Supplementary material for: Bibliometric analysis of global research on breast cancer with HER2-low expression
Source: Discov Oncol. 2025 Nov 18;16:2229. doi: 10.1007/s12672-025-03820-5 (PMC12748448; doi:10.1007/s12672-025-03820-5)
Supplement: Supplementary file 8 — Supplementary Material 8 [file 12672_2025_3820_MOESM8_ESM.txt]

PT J
AU Yan, S
   Zhao, WX
   Dong, YH
   Wang, HY
   Xu, SP
   Yu, T
   Tao, WY
AF Yan, Shuai
   Zhao, Wenxi
   Dong, Yuhan
   Wang, Hongyue
   Xu, Shouping
   Yu, Tong
   Tao, Weiyang
TI Unveiling the mysteries of HER2-low expression in breast cancer: pathological response, prognosis, and expression level alterations
SO WORLD JOURNAL OF SURGICAL ONCOLOGY
LA English
DT Article
DE Breast cancer; HER2; Neoadjuvant therapy; Prognosis; HER2-low
ID neoadjuvant chemotherapy; therapy
AB Background The novel anti-HER2 antibody drug conjugates (ADCs) can effectively improve the long-term survival of patients with HER2-low expression breast cancer. However, pathological responses to neoadjuvant therapy (NAT) within HER2-low expression breast cancer, the relationship between pathological response and prognosis and the transformation of HER2 status are all now poorly understood. Methods The patients with HER2-0 and HER2-low expression breast cancer receiving NAT at Harbin Medical University Cancer Hospital between Jan. 2014 and Nov. 2018 were retrospectively explored. HER2 low expression refers to the IHC 1 + or 2 + and FISH negative. The Kappa test was utilized for analyzing the consistency rate of HER2 expression. To evaluate disease-free survival (DFS) and overall survival (OS), this research employed both the Kaplan-Meier analysis and the Cox regression. Results In this study, 178 patients with HER2-0 and 344 patients with HER2-low expression breast cancer were included. In comparison with the HER2-0 group, it is shown that patients in the HER2-low group have more possibility to be younger compared to those 50 years old (P < 0.014), have more premenopausal patients (P < 0.001), a higher proportion of hormone receptor (HR) positive patients (P < 0.001), and less proportion of stage III V patients (P < 0.034). When NAT was finished, the pCR rate became 23.6% in the HER2-0 group while 22.1% in the HER2-low group, and there was also a higher pCR rate in HR- patients in comparison with that in HR + patients (P < 0.01). Considering HER2 expression inconsistency, the overall HER2 inconsistency rate was 30.4% (Kappa = 0.431, P < 0.01). Among patients initially diagnosed as HER2-0, 34% (N = 61) were re-diagnosed as HER2-low after NAT. After stratification by HR expression status, HR+/HER2-0 patients transformed to HER2-low after NAT in 37%, and 32% of HR- patients changed from HER2-0 to HER2-low. In this survival analysis, there were both better DFS rates (P = 0.009) and OS rates (P = 0.026) in the HR-/HER2-low patients in comparison with the HR-/HER2-0 patients, while the HER2-0 and HER2-low patients in the HR + group had no significant survival difference. Additionally, for non-pCR patients, there was better DFS (P = 0.029) and OS (P = 0.038) in the HER2-low group in comparison with that of the HER2-0 group, while no significant survival difference exists between pCR patients. Conclusion After HR stratification, there are unique clinical characteristics and prognostic outcomes in HER2-low expression breast cancer, which indicates the potential to become a specific molecular subtype of breast cancer. The significant instability of HER2-low expression status between primary tumor and residual invasive disease suggests that multiple detections of HER2 status should be emphasized in NAT strategies.
C1 [Yan, Shuai; Zhao, Wenxi; Dong, Yuhan; Wang, Hongyue; Yu, Tong; Tao, Weiyang] Harbin Med Univ, Dept Breast Surg, Affiliated Hosp 1, 23 Youzheng St, Harbin 150001, Peoples R China.
   [Yan, Shuai; Xu, Shouping; Yu, Tong] Harbin Med Univ, Dept Breast Surg, Canc Hosp, Harbin, Peoples R China.
   [Yan, Shuai; Tao, Weiyang] Harbin Med Univ, Key Lab Hepatosplen Surg, Minist Educ, Harbin, Peoples R China.
   [Yan, Shuai; Zhao, Wenxi; Yu, Tong; Tao, Weiyang] Harbin Med Univ, Key Lab Acoust Opt & Electromagnet Diag & Treatmen, Harbin, Peoples R China.
   [Yan, Shuai; Zhao, Wenxi; Yu, Tong; Tao, Weiyang] Harbin Med Univ, Cell Transplantat Key Lab Natl Hlth Commiss, Harbin 150001, Heilongjiang, Peoples R China.
C3 Harbin Medical University; Harbin Medical University; Harbin Medical University; Harbin Medical University; Harbin Medical University
RP Tao, WY (corresponding author), Harbin Med Univ, Dept Breast Surg, Affiliated Hosp 1, 23 Youzheng St, Harbin 150001, Peoples R China.; Tao, WY (corresponding author), Harbin Med Univ, Key Lab Hepatosplen Surg, Minist Educ, Harbin, Peoples R China.; Tao, WY (corresponding author), Harbin Med Univ, Key Lab Acoust Opt & Electromagnet Diag & Treatmen, Harbin, Peoples R China.; Tao, WY (corresponding author), Harbin Med Univ, Cell Transplantat Key Lab Natl Hlth Commiss, Harbin 150001, Heilongjiang, Peoples R China.
EM twysci@outlook.com
FU First Affiliated Hospital of Harbin Medical University Fund for Distinguished Young Medical Scholars [2021J17]; Beijing Medical Award Foundation [YXJL-2021-0302-0287]; Postgraduate Research and Practice Innovation Program of Harbin Medical University [YJSCX2023-63HYD]
CR Amin MB, 2017, CA-CANCER J CLIN, V67, P93, DOI 10.3322/caac.21388
   Bellon JR, 2020, CA-CANCER J CLIN, V70, P432, DOI 10.3322/caac.21643
   Byrd DR, 2021, CA-CANCER J CLIN, V71, P140, DOI 10.3322/caac.21640
   Leite LD, 2021, BREAST CANCER RES TR, V190, P155, DOI 10.1007/s10549-021-06365-7
   Denkert C, 2021, LANCET ONCOL, V22, P1151, DOI 10.1016/S1470-2045(21)00301-6
   Eisenhauer EA, 2009, EUR J CANCER, V45, P228, DOI 10.1016/j.ejca.2008.10.026
   Guarneri V, 2013, ANN ONCOL, V24, P2990, DOI 10.1093/annonc/mdt364
   Heil J, 2020, ANN ONCOL, V31, P61, DOI 10.1016/j.annonc.2019.10.012
   Knowlden JM, 2003, ENDOCRINOLOGY, V144, P1032, DOI 10.1210/en.2002-220620
   Li HY, 2024, BREAST CANCER RES TR, V204, P89, DOI 10.1007/s10549-023-07171-z
   Liedtke C, 2023, J CLIN ONCOL, V41, P1809, DOI 10.1200/JCO.22.02572
   Lu YJ, 2022, CANCERS, V14, P0, DOI 10.3390/cancers14246200
   Marchiò C, 2021, SEMIN CANCER BIOL, V72, P123, DOI 10.1016/j.semcancer.2020.02.016
   Miglietta F, 2022, NPJ BREAST CANCER, V8, P0, DOI 10.1038/s41523-022-00434-w
   Miglietta F, 2021, NPJ BREAST CANCER, V7, P0, DOI 10.1038/s41523-021-00343-4
   Miglietta F, 2021, CANCER TREAT REV, V98, P0, DOI 10.1016/j.ctrv.2021.102222
   Mittendorf EA, 2009, CLIN CANCER RES, V15, P7381, DOI 10.1158/1078-0432.CCR-09-1735
   Modi S, 2022, NEW ENGL J MED, V387, P9, DOI 10.1056/NEJMoa2203690
   Modi S, 2020, J CLIN ONCOL, V38, P1887, DOI 10.1200/JCO.19.02318
   Molinelli C, 2023, ESMO OPEN, V8, P0, DOI 10.1016/j.esmoop.2023.101592
   Niikura N, 2016, ANN ONCOL, V27, P480, DOI 10.1093/annonc/mdv611
   Pauletti G, 1996, ONCOGENE, V13, P63
   Schettini F, 2021, NPJ BREAST CANCER, V7, P0, DOI 10.1038/s41523-020-00208-2
   Sung H, 2021, CA-CANCER J CLIN, V71, P209, DOI 10.3322/caac.21660
   Tarantino P, 2023, ANN ONCOL, V34, P645, DOI 10.1016/j.annonc.2023.05.008
   Tarantino P, 2020, J CLIN ONCOL, V38, P1951, DOI 10.1200/JCO.19.02488
   von Minckwitz G, 2013, J CLIN ONCOL, V31, P3623, DOI 10.1200/JCO.2012.45.0940
   Wolff AC, 2018, J CLIN ONCOL, V36, P2105, DOI 10.5858/arpa.2018-0902-SA
   WRIGHT C, 1992, BRIT J CANCER, V65, P118, DOI 10.1038/bjc.1992.22
   Zhu SJ, 2023, BRIT J CANCER, V129, P1274, DOI 10.1038/s41416-023-02403-x
NR 30
TC 1
Z9 1
U1 2
U2 2
PU BMC
PI LONDON
PA CAMPUS, 4 CRINAN ST, LONDON N1 9XW, ENGLAND
SN 
EI 1477-7819
J9 WORLD J SURG ONCOL
JI World J. Surg. Oncol.
PD SEP 12
PY 2024
VL 22
IS 1
BP 
EP 
DI 10.1186/s12957-024-03530-2
PG 15
WC Oncology; Surgery
SC Oncology; Surgery
GA F9G3W
UT WOS:001312812500004
PM 39267055
DA 2025-03-16
ER

PT J
AU Kang, SR
   Kim, SB
AF Kang, Sora
   Kim, Sung-Bae
TI HER2-Low Breast Cancer: Now and in the Future
SO CANCER RESEARCH AND TREATMENT
LA English
DT Review
DE Breast neoplasms; HER2-low; DS-8201a
ID antibody-drug conjugate; trastuzumab deruxtecan; sacituzumab govitecan; antitumor-activity; neoadjuvant chemotherapy; expression; efficacy; inhibitor; evolution; ds-8201a
AB Breast cancer is a heterogeneous disease, and its subtypes are characterized by hormone receptor and human epidermal growth factor receptor 2 (HER2) expression status. "HER2-low" tumors, which exhibit a low level of HER2 expression (immunohistochemistry 1+ or 2+ without gene amplification), were conventionally considered not amenable to anti-HER2 targeting agents based on the results of a phase III trial of trastuzumab. However, this perspective is being challenged by the emergence of novel anti-HER2 antibody-drug conjugates, such as trastuzumab-deruxtecan. These innovative therapies have demonstrated remarkable efficacy against HER2-low breast cancer, shedding new light on a previously overlooked category of breast cancer. Such promising results highlight the need for in-depth investigations of the biology and prognostic implications of HER2-low tumors. In this review, we comprehensively summarize the current evidence surrounding this topic and highlight areas that warrant further exploration and research in the future.
C1 [Kang, Sora] Chungnam Natl Univ Hosp, Dept Internal Med, Div Hemato oncol, Daejeon, South Korea.
   [Kim, Sung-Bae] Univ Ulsan, Asan Med Ctr, Coll Med, Dept Oncol, 88 Olymp Ro 43 Gil, Seoul 05505, South Korea.
C3 Chungnam National University; Chungnam National University Hospital; University of Ulsan
RP Kim, SB (corresponding author), Univ Ulsan, Asan Med Ctr, Coll Med, Dept Oncol, 88 Olymp Ro 43 Gil, Seoul 05505, South Korea.
EM sbkim3@amc.seoul.kr
CR Abelman RO, 2023, CANCERS, V15, P0, DOI 10.3390/cancers15041278
   Agostinetto E, 2021, CANCERS, V13, P0, DOI 10.3390/cancers13112824
   Almstedt K, 2023, CANCERS, V15, P0, DOI 10.3390/cancers15051413
   Almstedt K, 2022, EUR J CANCER, V173, P10, DOI 10.1016/j.ejca.2022.06.012
   Alves FR, 2022, CUREUS J MED SCIENCE, V14, P0, DOI 10.7759/cureus.22330
   Anderson S, 2023, BREAST CANCER RES TR, V201, P437, DOI 10.1007/s10549-023-07020-z
   Andre F, 2023, LANCET, V401, P1773, DOI 10.1016/S0140-6736(23)00725-0
   Banerji U, 2019, LANCET ONCOL, V20, P1124, DOI 10.1016/S1470-2045(19)30328-6
   Bansal R, 2023, CANCER RES, V83, P0, DOI 10.1158/1538-7445.SABCS22-HER2-12
   Bardia A, 2023, ANN ONCOL, V34, PS1264, DOI 10.1016/j.annonc.2023.10.015
   Bardia A, 2021, NEW ENGL J MED, V384, P1529, DOI 10.1056/NEJMoa2028485
   Bardia A, 2023, CANCER RES, V83, P0, DOI 10.1158/1538-7445.SABCS22-GS2-03
   Bardia A, 2023, CANCER RES, V83, P0, DOI 10.1158/1538-7445.SABCS22-P6-10-03
   Bartsch R, 2022, NAT MED, V28, P1840, DOI 10.1038/s41591-022-01935-8
   Bergeron A, 2023, BRIT J CANCER, V129, P122, DOI 10.1038/s41416-023-02287-x
   Berrino E, 2022, GENOME MED, V14, P0, DOI 10.1186/s13073-022-01104-z
   Black J, 2016, MOL CANCER THER, V15, P1900, DOI 10.1158/1535-7163.MCT-16-0163
   Bo JQ, 2023, CLIN BREAST CANCER, V23, P436, DOI 10.1016/j.clbc.2023.03.002
   Burris HA, 2011, J CLIN ONCOL, V29, P398, DOI 10.1200/JCO.2010.29.5865
   Cai MY, 2023, BMC CANCER, V23, P0, DOI 10.1186/s12885-023-11134-4
   Chen MD, 2022, BREAST CANCER-TOKYO, V29, P844, DOI 10.1007/s12282-022-01364-y
   Chick RC, 2021, CLIN IMMUNOL, V225, P0, DOI 10.1016/j.clim.2021.108679
   Clifton GT, 2020, CLIN CANCER RES, V26, P2515, DOI 10.1158/1078-0432.CCR-19-2741
   Cortés J, 2022, NEW ENGL J MED, V386, P1143, DOI 10.1056/NEJMoa2115022
   DArienzo A, 2023, ECLINICALMEDICINE, V62, P0, DOI 10.1016/j.eclinm.2023.102113
   Leite LD, 2021, BREAST CANCER RES TR, V190, P155, DOI 10.1007/s10549-021-06365-7
   de Nonneville A, 2022, EUR J CANCER, V176, P181, DOI 10.1016/j.ejca.2022.09.017
   Denkert C, 2023, CANCER RES, V83, P0, DOI 10.1158/1538-7445.SABCS22-HER2-06
   Denkert C, 2021, LANCET ONCOL, V22, P1151, DOI 10.1016/S1470-2045(21)00301-6
   Dent RA, 2023, FUTURE ONCOL, V19, P2349, DOI 10.2217/fon-2023-0228
   Dhillon S, 2021, DRUGS, V81, P2159, DOI 10.1007/s40265-021-01640-9
   Di Cosimo S, 2022, FRONT MOL BIOSCI, V9, P0, DOI 10.3389/fmolb.2022.996434
   Dieras V, 2021, CANCER RES, V81, P0
   Domergue C, 2022, CANCERS, V14, P0, DOI 10.3390/cancers14102509
   Drago J, 2023, CANCER RES, V83, P0, DOI 10.1158/1538-7445.SABCS22-P2-09-03
   Epaillard N, 2022, ANN ONCOL, V33, PS656, DOI 10.1016/j.annonc.2022.07.299
   Fernandez AI, 2022, JAMA ONCOL, V8, P0, DOI 10.1001/jamaoncol.2021.7239
   Furrer D, 2015, AM J CLIN PATHOL, V144, P686, DOI 10.1309/AJCPT41TCBUEVDQC
   Gampenrieder SP, 2021, BREAST CANCER RES, V23, P0, DOI 10.1186/s13058-021-01492-x
   Geuijen CAW, 2018, CANCER CELL, V33, P922, DOI 10.1016/j.ccell.2018.04.003
   Gianni L, 2010, J CLIN ONCOL, V28, P1131, DOI 10.1200/JCO.2009.24.1661
   Giaquinto AN, 2022, CA-CANCER J CLIN, V72, P524, DOI 10.3322/caac.21754
   Goldenberg DM, 2015, ONCOTARGET, V6, P22496, DOI 10.18632/oncotarget.4318
   Gustavson M, 2021, CANCER RES, V81, P0
   Hamilton E, 2021, CANCER RES, V81, P0
   Hanna W, 1999, MODERN PATHOL, V12, P827
   Horisawa N, 2022, BREAST CANCER-TOKYO, V29, P234, DOI 10.1007/s12282-021-01303-3
   Hurvitz SA, 2022, ANN ONCOL, V33, PS200, DOI 10.1016/j.annonc.2022.03.187
   Hurvitz S, 2022, CANCER RES, V82, P0, DOI 10.1158/1538-7445.SABCS21-GS3-01
   Jacot W, 2021, CANCERS, V13, P0, DOI 10.3390/cancers13236059
   Jin J, 2023, J TRANSL MED, V21, P0, DOI 10.1186/s12967-023-04076-9
   Jo GS, 2021, J IMMUNOTHER CANCER, V9, PA811, DOI 10.1136/jitc-2021-SITC2021.776
   Kabraji S, 2023, CLIN CANCER RES, V29, P174, DOI 10.1158/1078-0432.CCR-22-1138
   Kan S, 2015, ONCOL REP, V34, P504, DOI 10.3892/or.2015.3974
   Kang SR, 2023, EUR J CANCER, V191, P0, DOI 10.1016/j.ejca.2023.112956
   Kang S, 2022, EUR J CANCER, V176, P30, DOI 10.1016/j.ejca.2022.08.031
   Li YQ, 2022, FRONT ONCOL, V11, P0, DOI 10.3389/fonc.2021.774577
   Löb S, 2023, J CANCER RES CLIN, V149, P5417, DOI 10.1007/s00432-022-04486-0
   Lüönd F, 2021, BRIT J CANCER, V125, P164, DOI 10.1038/s41416-021-01328-7
   Ma YZ, 2023, CANCER RES TREAT, V55, P1210, DOI 10.4143/crt.2022.1633
   Manich CS, 2021, ANN ONCOL, V32, PS1288, DOI 10.1016/j.annonc.2021.08.2088
   Marra A, 2023, CANCER RES, V83, P0, DOI 10.1158/1538-7445.SABCS22-HER2-07
   Mathijssen RHJ, 2001, CLIN CANCER RES, V7, P2182
   Miglietta F, 2022, NPJ BREAST CANCER, V8, P0, DOI 10.1038/s41523-022-00434-w
   Miglietta F, 2021, NPJ BREAST CANCER, V7, P0, DOI 10.1038/s41523-021-00343-4
   Modi S, 2022, NEW ENGL J MED, V387, P9, DOI 10.1056/NEJMoa2203690
   Modi S, 2020, NEW ENGL J MED, V382, P610, DOI 10.1056/NEJMoa1914510
   Molinelli C, 2023, ESMO OPEN, V8, P0, DOI 10.1016/j.esmoop.2023.101592
   Moon SJ, 2008, J MED CHEM, V51, P6916, DOI 10.1021/jm800719t
   Mosele F, 2023, NAT MED, V29, P2110, DOI 10.1038/s41591-023-02478-2
   Moutafi M, 2022, LAB INVEST, V102, P1101, DOI 10.1038/s41374-022-00804-9
   Nakada T, 2019, CHEM PHARM BULL, V67, P173, DOI 10.1248/cpb.c18-00744
   National Institutes of Health, 2022, CLINICALTRIALS.GOV, V0, P0
   Niikura N, 2016, ANN ONCOL, V27, P480, DOI 10.1093/annonc/mdv611
   Nordstrom JL, 2011, BREAST CANCER RES, V13, P0, DOI 10.1186/bcr3069
   Ogitani Y, 2016, CLIN CANCER RES, V22, P5097, DOI 10.1158/1078-0432.CCR-15-2822
   Okajima D, 2021, MOL CANCER THER, V20, P2329, DOI 10.1158/1535-7163.MCT-21-0206
   Peiffer DS, 2023, JAMA ONCOL, V9, P500, DOI 10.1001/jamaoncol.2022.7476
   Pérez-García JM, 2023, CANCER RES, V83, P0, DOI 10.1158/1538-7445.SABCS22-PD7-02
   Pérez-García JM, 2023, NEURO-ONCOLOGY, V25, P157, DOI 10.1093/neuonc/noac144
   Pistilli B, 2020, J CLIN ONCOL, V38, P0
   Polyak K, 2011, J CLIN INVEST, V121, P3786, DOI 10.1172/JCI60534
   Rugo HS, 2022, J CLIN ONCOL, V40, P3365, DOI 10.1200/JCO.22.01002
   Schettini F, 2021, NPJ BREAST CANCER, V7, P0, DOI 10.1038/s41523-020-00208-2
   Schmid P, 2023, ANN ONCOL, V34, PS337, DOI 10.1016/j.annonc.2023.09.556
   Schmid P, 2022, ANN ONCOL, V33, PS88, DOI 10.1016/annonc/annonc1040
   Schmid P, 2021, J CLIN ONCOL, V39, P0, DOI 10.1200/JCO.2021.39.15_suppl.1023
   Schram AM, 2022, CANCER DISCOV, V12, P1233, DOI 10.1158/2159-8290.CD-21-1119
   Schram Alison M, 2022, J CLIN ONCOL, V40, P0
   Shang JY, 2023, FRONT ONCOL, V13, P0, DOI 10.3389/fonc.2023.1086480
   Shao YB, 2022, ANN SURG ONCOL, V29, P8026, DOI 10.1245/s10434-022-12369-4
   Shi Q, 2023, BMC CANCER, V23, P0, DOI 10.1186/s12885-023-10634-7
   Skidmore L, 2020, MOL CANCER THER, V19, P1833, DOI 10.1158/1535-7163.MCT-19-1004
   Spitzmüller A, 2023, CANCER RES, V83, P0, DOI 10.1158/1538-7445.SABCS22-P6-04-03
   Tarantino P, 2023, ANN ONCOL, V34, P645, DOI 10.1016/j.annonc.2023.05.008
   Tarantino P, 2023, CANCER RES, V83, P0, DOI 10.1158/1538-7445.SABCS22-HER2-05
   Tarantino P, 2022, EUR J CANCER, V174, P277, DOI 10.1016/j.ejca.2022.07.001
   Tarantino P, 2022, JAMA ONCOL, V8, P1177, DOI 10.1001/jamaoncol.2022.2286
   Tarantino P, 2022, EUR J CANCER, V163, P35, DOI 10.1016/j.ejca.2021.12.022
   Tolaney SM, 2023, J CLIN ONCOL, V41, P0
   Trillo P, 2023, EUR J CANCER, V185, P119, DOI 10.1016/j.ejca.2023.02.028
   Tsurutani J, 2023, ANN ONCOL, V34, PS342, DOI 10.1016/j.annonc.2023.09.565
   Turashvili G, 2017, FRONT MED-LAUSANNE, V4, P0, DOI 10.3389/fmed.2017.00227
   Wang JY, 2021, J CLIN ONCOL, V39, P0, DOI 10.1200/JCO.2021.39.15_suppl.1022
   Wolff AC, 2023, ARCH PATHOL LAB MED, V147, P993, DOI 10.5858/arpa.2023-0950-SA
   Wolff AC, 2018, J CLIN ONCOL, V36, P2105, DOI 10.5858/arpa.2018-0902-SA
   Won HS, 2022, BREAST CANCER RES, V24, P0, DOI 10.1186/s13058-022-01519-x
   Xu YY, 2021, GASTRIC CANCER, V24, P913, DOI 10.1007/s10120-021-01168-7
   Zattarin E, 2023, NPJ BREAST CANCER, V9, P0, DOI 10.1038/s41523-023-00534-1
   Zhang HN, 2022, MODERN PATHOL, V35, P1075, DOI 10.1038/s41379-022-01019-5
   Zhang Jian, 2022, CLIN CANCER RES, V0, PPOF1, DOI 10.1158/1078-0432.CCR-22-0456
   Zhang T, 2023, CANCER RES, V83, P0, DOI 10.1158/1538-7445.AM2023-LB031
NR 112
TC 1
Z9 1
U1 5
U2 7
PU KOREAN CANCER ASSOCIATION
PI SEOUL
PA RM 1824, GWANGHWAMUN OFFICIA, 92 SAEMUNAN-RO, JONGNO-GU, SEOUL, 110-999, SOUTH KOREA
SN 1598-2998
EI 2005-9256
J9 CANCER RES TREAT
JI Cancer Res. Treat.
PD JUL 15
PY 2024
VL 56
IS 3
BP 700
EP 720
DI 10.4143/crt.2023.1138
PG 21
WC Oncology
SC Oncology
GA ZD4X1
UT WOS:001273353300002
PM 38291745
DA 2025-03-16
ER

PT J
AU Yue, M
   Wu, S
   Liu, C
   Cai, LJ
   Wang, XR
   Jia, Y
   Han, DD
   Liu, YP
AF Yue, Meng
   Wu, Si
   Liu, Chang
   Cai, Lijing
   Wang, Xinran
   Jia, Ying
   Han, Dandan
   Liu, Yueping
TI Clinicopathological features and prognostic analysis of HER2 low and fibrotic focus in HER2-negative breast cancer
SO BREAST CANCER RESEARCH AND TREATMENT
LA English
DT Article
DE Breast cancer; HER2 low; Fibrotic focus; TILs; PFS
ID invasive ductal carcinoma
AB Objective: The aim of this study is to evaluate the clinicopathological features and prognostic significance of HER2 low, fibrotic focus (FF), and tumor-infiltrating lymphocytes (TILs) in patients with HER2-negative breast cancer.Methods: We retrospectively reviewed the data of 293 patients with HER2-negative, stage I-II, invasive breast cancer of non-specific types. The HER2-negative cases were classified into HER2 low and HER2 0. Digital analysis of hematoxylin-eosin stained whole slide images was used to evaluate the FF expression. TILs were also evaluated using the Whole Slide Image. Furthermore, the association between HER2 low, FF, and TILs as well as their prognostic significance were analyzed.Results: The study cohort included 178 cases (60.8%) with HER2 low and 115 cases (39.2%) with HER2 0. Older age, lower Nottingham histological grade (NHG), estrogen receptor (ER) positivity, progesterone receptor (PR) positivity, and hormone receptor (HR) positivity were all associated with HER2 low. FF was correlated with older age, intermediate and low NHG, vascular invasion, HR positivity, HER2 low status, high Ki67 expression, and low TILs. Univariate survival analysis showed that FF was significantly associated with shorter progression-free survival (PFS). Stratified analysis indicated that in the HR-negative and HR-positive groups, HER2 status and TILs did not affect PFS. DFS was longer in patients without FF compared to those with FF in the HR-positive (hazard ratio [HR] = 0.313) and HER2 low (HR = 0.272) groups. DFS was also significantly longer in patients without FF compared to those with FF in the HR-negative (HR = 0.069) and HER2 0 groups (HR = 0.129).Conclusion: The results indicated that the HER2 low status and the TILs expression did not impact prognosis. However, patients with FF exhibited distinct biological characteristics and prognostic significance, particularly in the HR-negative and HER2 0 groups. This provides a rationale for accurate diagnosis and treatment of HER2-negative breast cancer.
C1 [Yue, Meng; Wu, Si; Liu, Chang; Cai, Lijing; Wang, Xinran; Jia, Ying; Han, Dandan; Liu, Yueping] Hebei Med Univ, Hosp 4, Dept Pathol, 12 Jiankang Rd, Shijiazhuang 050011, Hebei, Peoples R China.
C3 Hebei Medical University
RP Liu, YP (corresponding author), Hebei Med Univ, Hosp 4, Dept Pathol, 12 Jiankang Rd, Shijiazhuang 050011, Hebei, Peoples R China.
EM annama@163.com
CR Allison KH, 2020, J CLIN ONCOL, V38, P1346, DOI 10.1200/JCO.19.02309
   Berrino E, 2022, GENOME MED, V14, P0, DOI 10.1186/s13073-022-01104-z
   Cardoso F, 2018, ANN ONCOL, V29, P405, DOI 10.1093/annonc/mdx651
   Ding JH, 2022, MOL THER ONCOLYTICS, V24, P624, DOI 10.1016/j.omto.2022.02.003
   Ergun Y, 2023, CANCER TREAT REV, V115, P0, DOI 10.1016/j.ctrv.2023.102538
   Fan PC, 2023, BBA-REV CANCER, V1878, P0, DOI 10.1016/j.bbcan.2022.188849
   Giuliano AE, 2017, CA-CANCER J CLIN, V67, P291, DOI 10.3322/caac.21393
   Hasebe T, 2001, MODERN PATHOL, V14, P325, DOI 10.1038/modpathol.3880310
   Hasebe T, 1997, JPN J CANCER RES, V88, P590, DOI 10.1111/j.1349-7006.1997.tb00423.x
   Hasebe T, 1996, JPN J CANCER RES, V87, P385, DOI 10.1111/j.1349-7006.1996.tb00234.x
   Hiratsuka M, 2022, VIRCHOWS ARCH, V481, P161, DOI 10.1007/s00428-022-03337-0
   Jia HQ, 2022, BREAST CANCER RES TR, V193, P111, DOI 10.1007/s10549-022-06553-z
   Kolberg-Liedtke C, 2020, BREAST CANCER RES, V22, P0, DOI 10.1186/s13058-020-01283-w
   Li YF, 2019, PEERJ, V7, P0, DOI 10.7717/peerj.8067
   Modi S, 2022, NEW ENGL J MED, V387, P9, DOI 10.1056/NEJMoa2203690
   Mujtaba SS, 2013, ANN SURG ONCOL, V20, P2842, DOI 10.1245/s10434-013-2955-0
   Nielsen TO, 2021, JNCI-J NATL CANCER I, V113, P808, DOI 10.1093/jnci/djaa201
   Plava J, 2019, MOL CANCER, V18, P0, DOI 10.1186/s12943-019-0960-z
   Salgado R, 2015, ANN ONCOL, V26, P259, DOI 10.1093/annonc/mdu450
   Schettini F, 2021, NPJ BREAST CANCER, V7, P0, DOI 10.1038/s41523-020-00208-2
   Tan RSYC, 2022, BMC MED, V20, P0, DOI 10.1186/s12916-022-02284-6
   Tarantino P, 2022, JAMA ONCOL, V8, P1177, DOI 10.1001/jamaoncol.2022.2286
   Tarantino P, 2020, J CLIN ONCOL, V38, P1951, DOI 10.1200/JCO.19.02488
   Van den Eynden GG, 2007, HISTOPATHOLOGY, V51, P440, DOI 10.1111/j.1365-2559.2007.02761.x
   Wolff AC, 2018, J CLIN ONCOL, V36, P2105, DOI 10.5858/arpa.2018-0902-SA
   Wu DL, 2022, VIRCHOWS ARCH, V481, P367, DOI 10.1007/s00428-022-03376-7
   Zhang GC, 2022, BMC MED, V20, P0, DOI 10.1186/s12916-022-02346-9
   Zhang HN, 2022, MODERN PATHOL, V35, P1075, DOI 10.1038/s41379-022-01019-5
NR 28
TC 0
Z9 0
U1 1
U2 6
PU SPRINGER
PI NEW YORK
PA ONE NEW YORK PLAZA, SUITE 4600, NEW YORK, NY, UNITED STATES
SN 0167-6806
EI 1573-7217
J9 BREAST CANCER RES TR
JI Breast Cancer Res. Treat.
PD JAN 15
PY 2024
VL 203
IS 2
BP 373
EP 381
DI 10.1007/s10549-023-07103-x
EA OCT 2023
PG 9
WC Oncology
SC Oncology
GA EX4M4
UT WOS:001086669400001
PM 37843776
DA 2025-03-16
ER

PT J
AU Huang, X
   Wu, L
   Liu, Y
   Xu, ZY
   Liu, CL
   Liu, ZY
   Liang, CH
AF Huang, Xu
   Wu, Lei
   Liu, Yu
   Xu, Zeyan
   Liu, Chunling
   Liu, Zaiyi
   Liang, Changhong
TI Development and validation of machine learning models for predicting HER2-zero and HER2-low breast cancers
SO BRITISH JOURNAL OF RADIOLOGY
LA English
DT Article
DE breast cancer; HER2-low; HER2-zero; MRI; machine learning; neoadjuvant therapy
ID mri
AB Objectives To develop and validate machine learning models for human epidermal growth factor receptor 2 (HER2)-zero and HER2-low using MRI features pre-neoadjuvant therapy (NAT).Methods Five hundred and sixteen breast cancer patients post-NAT surgery were randomly divided into training (n = 362) and internal validation sets (n = 154) for model building and evaluation. MRI features (tumour diameter, enhancement type, background parenchymal enhancement, enhancement pattern, percentage of enhancement, signal enhancement ratio, breast oedema, and apparent diffusion coefficient) were reviewed. Logistic regression (LR), support vector machine (SVM), k-nearest neighbour (KNN), and extreme gradient boosting (XGBoost) models utilized MRI characteristics for HER2 status assessment in training and validation datasets. The best-performing model generated a HER2 score, which was subsequently correlated with pathological complete response (pCR) and disease-free survival (DFS).Results The XGBoost model outperformed LR, SVM, and KNN, achieving an area under the receiver operating characteristic curve (AUC) of 0.783 (95% CI, 0.733-0.833) and 0.787 (95% CI, 0.709-0.865) in the validation dataset. Its HER2 score for predicting pCR had an AUC of 0.708 in the training datasets and 0.695 in the validation dataset. Additionally, the low HER2 score was significantly associated with shorter DFS in the validation dataset (hazard ratio: 2.748, 95% CI, 1.016-7.432, P = .037).Conclusions The XGBoost model could help distinguish HER2-zero and HER2-low breast cancers and has the potential to predict pCR and prognosis in breast cancer patients undergoing NAT.Advances in knowledge HER2-low-expressing breast cancer can benefit from the HER2-targeted therapy. Prediction of HER2-low expression is crucial for appropriate management. MRI features offer a solution to this clinical issue.
C1 [Huang, Xu; Wu, Lei; Xu, Zeyan; Liu, Chunling; Liu, Zaiyi; Liang, Changhong] Southern Med Univ, Guangdong Prov Peoples Hosp, Guangdong Acad Med Sci, Dept Radiol, Guangzhou 510080, Peoples R China.
   [Huang, Xu; Wu, Lei; Liu, Yu; Xu, Zeyan; Liu, Chunling; Liu, Zaiyi; Liang, Changhong] Guangdong Prov Key Lab Artificial Intelligence Med, Guangzhou 510080, Peoples R China.
   [Liu, Yu; Liang, Changhong] Southern Med Univ, Guangdong Prov Peoples Hosp, Guangdong Acad Med Sci, Dept Ultrasound, Guangzhou 510080, Peoples R China.
C3 Southern Medical University - China; Guangdong Academy of Medical Sciences & Guangdong General Hospital; Guangdong Academy of Medical Sciences & Guangdong General Hospital; Southern Medical University - China
RP Liu, ZY; Liang, CH (corresponding author), Southern Med Univ, Guangdong Prov Peoples Hosp, Guangdong Acad Med Sci, Dept Radiol, Guangzhou 510080, Peoples R China.; Liang, CH (corresponding author), Southern Med Univ, Guangdong Prov Peoples Hosp, Guangdong Acad Med Sci, Dept Ultrasound, Guangzhou 510080, Peoples R China.
EM zyliu@163.com; liangchanghong@gdph.org.cn
FU Key-Area Research and Development Program of Guangdong Province [2021B0101420006]; National Natural Science Foundation of China [82071892, 82271941, 82272088]; Guangdong Provincial Key Laboratory of Artificial Intelligence in Medical Image Analysis and Application [2022B1212010011]; National Science Foundation for Young Scientists of China [82102019]; Medical Scientific Research Foundation of Guangdong Province [A2024403]
CR Agostinetto E, 2021, CANCERS, V13, P0, DOI 10.3390/cancers13112824
   AlArefilb SJ, 2020, EUR HEART J, V41, P359, DOI 10.1093/eurheartj/ehz565
   Allison KH, 2020, J CLIN ONCOL, V38, P1346, DOI 10.1200/JCO.19.02309
   [Anonymous], 2013, BIRADS ATLAS REPORTI, V0, P0
   Banerji U, 2019, LANCET ONCOL, V20, P1124, DOI 10.1016/S1470-2045(19)30328-6
   Bian XQ, 2023, J MAGN RESON IMAGING, V58, P1603, DOI 10.1002/jmri.28628
   Bitencourt AGV, 2020, EBIOMEDICINE, V61, P0, DOI 10.1016/j.ebiom.2020.103042
   Blaschke E, 2015, J MAGN RESON IMAGING, V42, P920, DOI 10.1002/jmri.24884
   Chumsri S, 2019, J CLIN ONCOL, V37, P3425, DOI 10.1200/JCO.19.00443
   DELONG ER, 1988, BIOMETRICS, V44, P837, DOI 10.2307/2531595
   Denkert C, 2021, LANCET ONCOL, V22, P1151, DOI 10.1016/S1470-2045(21)00301-6
   Farrokhian N, 2022, JAMA NETW OPEN, V5, P0, DOI 10.1001/jamanetworkopen.2022.7226
   Gianni L, 2010, LANCET, V375, P377, DOI 10.1016/S0140-6736(09)61964-4
   Greener JG, 2022, NAT REV MOL CELL BIO, V23, P40, DOI 10.1038/s41580-021-00407-0
   Guo Y, 2024, EUR RADIOL, V34, P899, DOI 10.1007/s00330-023-09990-6
   Harada TL, 2021, RADIOLOGY, V299, P53, DOI 10.1148/radiol.2021202604
   Kang S, 2022, EUR J CANCER, V176, P30, DOI 10.1016/j.ejca.2022.08.031
   Kim JJ, 2022, EUR RADIOL, V32, P822, DOI 10.1007/s00330-021-08166-4
   Konecny GE, 2004, CLIN CANCER RES, V10, P1706, DOI 10.1158/1078-0432.CCR-0951-3
   Kumar R, 2001, SEMIN ONCOL, V28, P27, DOI 10.1016/S0093-7754(01)90279-9
   Makkat S, 2008, RADIOLOGY, V249, P471, DOI 10.1148/radiol.2492071147
   Mann RM, 2019, RADIOLOGY, V292, P520, DOI 10.1148/radiol.2019182947
   Mao CP, 2024, EUR RADIOL, V34, P2546, DOI 10.1007/s00330-023-10198-x
   Ming WL, 2022, CANCERS, V14, P0, DOI 10.3390/cancers14225507
   Modi S, 2022, NEW ENGL J MED, V387, P9, DOI 10.1056/NEJMoa2203690
   Modi S, 2020, J CLIN ONCOL, V38, P1887, DOI 10.1200/JCO.19.02318
   Nielsen TO, 2021, JNCI-J NATL CANCER I, V113, P808, DOI 10.1093/jnci/djaa201
   Nwanosike EM, 2022, INT J MED INFORM, V159, P0, DOI 10.1016/j.ijmedinf.2021.104679
   Park SH, 2015, J MAGN RESON IMAGING, V41, P175, DOI 10.1002/jmri.24519
   Ramtohul T, 2023, RADIOLOGY, V308, P0, DOI 10.1148/radiol.222646
   Tarantino P, 2023, ANN ONCOL, V34, P645, DOI 10.1016/j.annonc.2023.05.008
   Tarantino P, 2022, JAMA ONCOL, V8, P1177, DOI 10.1001/jamaoncol.2022.2286
   Tarantino P, 2020, J CLIN ONCOL, V38, P1951, DOI 10.1200/JCO.19.02488
   Tolaney SM, 2021, J CLIN ONCOL, V39, P2720, DOI 10.1200/JCO.20.03613
   Tsai WC, 2021, KOREAN J RADIOL, V22, P1021, DOI 10.3348/kjr.2020.0760
   von Minckwitz G, 2012, J CLIN ONCOL, V30, P1796, DOI 10.1200/JCO.2011.38.8595
   Wolff AC, 2018, J CLIN ONCOL, V36, P2105, DOI 10.5858/arpa.2018-0902-SA
   Wulfkuhle JD, 2012, CLIN CANCER RES, V18, P6426, DOI 10.1158/1078-0432.CCR-12-0452
   Xiao J, 2021, NPJ BREAST CANCER, V7, P0, DOI 10.1038/s41523-021-00247-3
   Xu ZY, 2022, EUR RADIOL, V32, P8213, DOI 10.1007/s00330-022-08896-z
   Zhou J, 2021, ACAD RADIOL, V28, P1352, DOI 10.1016/j.acra.2020.05.040
NR 41
TC 0
Z9 0
U1 5
U2 5
PU OXFORD UNIV PRESS
PI OXFORD
PA GREAT CLARENDON ST, OXFORD OX2 6DP, ENGLAND
SN 0007-1285
EI 1748-880X
J9 BRIT J RADIOL
JI Br. J. Radiol.
PD JUL 13
PY 2024
VL 97
IS 1161
BP 
EP 
DI 10.1093/bjr/tqae124
EA JUL 2024
PG 10
WC Radiology, Nuclear Medicine & Medical Imaging
SC Radiology, Nuclear Medicine & Medical Imaging
GA D0J8Y
UT WOS:001270073400001
PM 38991838
DA 2025-03-16
ER

PT J
AU Fusco, N
   Viale, G
AF Fusco, Nicola
   Viale, Giuseppe
TI The " lows " : Update on ER-low and HER2-low breast cancer
SO BREAST
LA English
DT Article
DE Breast cancer; ER-low; HER2-Low; Biomarkers
ID estrogen-receptor; adjuvant endocrine; inhibitors
AB ER-low and HER2-low breast cancers have emerged as clinically significant subtypes that challenge traditional diagnostic categories and treatment paradigms. These subtypes, representing a spectrum of disease, exhibit distinct biological behaviors, therapeutic responses, and prognostic outcomes. HER2-low breast cancer, defined by low HER2 protein expression (IHC score of 1+ or 2+ without HER2 gene amplification), has achieved clinical significance, particularly following the DESTINY-Breast trials, which demonstrated the efficacy of trastuzumab deruxtecan (T-DXd) in the population of patients with advanced HER2-low disease. Similarly, ER-low breast cancer, characterized by low estrogen receptor expression (in 1%-10 % invasive tumor cells), poses unique challenges due to its intermediate biological behavior and uncertain response to endocrine therapies. The identification of these subtypes is further complicated by inconsistencies in testing methodologies, which can lead to misclassification and impact treatment decisions. As our understanding of these subtypes improves, the need for standardized diagnostic approaches and individualized therapeutic decisions becomes increasingly urgent. Ongoing research and collaboration between pathologists and oncologists are essential for refining diagnostic criteria and improving outcomes for patients with breast cancers characterized by low expression of these theragnostic biomarkers. This review aims to consolidate current knowledge on HER2-low and ER-low breast cancers, focusing on the challenges associated with their identification, the implications for treatment, and future directions in clinical management. By examining recent studies and interlaboratory assessments, this review emphasizes the critical need for accurate and reproducible testing and reporting, and for the development of tailored therapeutic strategies for these "low" expression cancers.
C1 [Fusco, Nicola; Viale, Giuseppe] European Inst Oncol IRCCS, Dept Pathol & Lab Med, Milan, Italy.
   [Fusco, Nicola] Univ Milan, Dept Oncol & Hematooncol, Milan, Italy.
C3 IRCCS European Institute of Oncology (IEO); University of Milan
RP Fusco, N; Viale, G (corresponding author), European Inst Oncol IRCCS, Dept Pathol & Lab Med, Milan, Italy.
EM nicola.fusco@ieo.it; giuseppe.viale@ieo.it
CR Acs Balazs, 2024, LANCET REG HEALTH EUR, V40, P100886, DOI 10.1016/j.lanepe.2024.100886
   Allison KH, 2020, J CLIN ONCOL, V38, P1346, DOI 10.1200/JCO.19.02309
   Antonarelli G, 2023, CRIT REV ONCOL HEMAT, V192, P0, DOI 10.1016/j.critrevonc.2023.104148
   Baez-Navarro X, 2022, EUR J CANCER, V175, P187, DOI 10.1016/j.ejca.2022.08.022
   Bielo LB, 2024, CANCER TREAT REV, V128, P0, DOI 10.1016/j.ctrv.2024.102761
   Bornstein-Quevedo L, 2024, J PERS MED, V14, P0, DOI 10.3390/jpm14050467
   Chen BF, 2024, CLIN EXP MED, V24, P0, DOI 10.1007/s10238-024-01458-1
   Choong GMY, 2024, J CLIN ONCOL, V42, P0
   Cimino-Mathews A, 2021, MODERN PATHOL, V34, P62, DOI 10.1038/s41379-020-00697-3
   Corti C, 2023, CURR TREAT OPTION ON, V24, P468, DOI 10.1007/s11864-023-01068-1
   Curigliano G, 2024, J CLIN ONCOL, V42, PLBA1000, DOI 10.1200/JCO.2024.42.17_suppl.LBA1000
   Dieci MV, 2021, NPJ BREAST CANCER, V7, P0, DOI 10.1038/s41523-021-00308-7
   Dieci MV, 2014, ANTICANCER RES, V34, P3657
   Ergun Y, 2023, CANCER TREAT REV, V115, P0, DOI 10.1016/j.ctrv.2023.102538
   Fei F, 2021, BREAST CANCER RES TR, V188, P225, DOI 10.1007/s10549-021-06148-0
   Fusco N, 2021, HISTOL HISTOPATHOL, V36, P1235, DOI 10.14670/HH-18-376
   Giugliano F, 2023, EUR J CANCER PREV, V32, P149, DOI 10.1097/CEJ.0000000000000781
   Grizzi G, 2020, CANCER MANAG RES, V12, P675, DOI 10.2147/CMAR.S202965
   Hempenius MA, 2024, HISTOPATHOLOGY, V85, P920, DOI 10.1111/his.15273
   Higgins T, 2024, ANN SURG ONCOL, V31, P2244, DOI 10.1245/s10434-023-14835-z
   Ivanova M, 2024, VIRCHOWS ARCH, V484, P3, DOI 10.1007/s00428-023-03656-w
   Jernström H, 2024, LANCET REG HEALTH-EU, V40, P0, DOI 10.1016/j.lanepe.2024.100896
   Karakas C, 2023, AM J CLIN PATHOL, V159, P484, DOI 10.1093/ajcp/aqac184
   Li JJX, 2023, HISTOPATHOLOGY, V82, P218, DOI 10.1111/his.14767
   Li M, 2024, ARCH PATHOL LAB MED, V148, P461, DOI 10.5858/arpa.2022-0370-OA
   Li ZQ, 2024, J CLIN INVEST, V134, P0, DOI 10.1172/JCI176454
   Liu YP, 2023, TRANSL BREAST CANCER, V4, P0, DOI 10.21037/tbcr-23-15
   Luo CX, 2022, BREAST, V63, P24, DOI 10.1016/j.breast.2022.03.002
   Makhlouf S, 2023, MODERN PATHOL, V36, P0, DOI 10.1016/j.modpat.2023.100284
   Malainou CP, 2023, CURR ONCOL, V30, P9734, DOI 10.3390/curroncol30110706
   Marchiò C, 2023, PATHOLOGICA, V115, P292, DOI 10.32074/1591-951X-942
   Massa D, 2024, JNCI-J NATL CANCER I, V116, P1914, DOI 10.1093/jnci/djae178
   Modi S, 2022, J CLIN ONCOL, V40, P0
   Moldoveanu D, 2023, ANN SURG ONCOL, V30, P6475, DOI 10.1245/s10434-023-13846-0
   Mosele F, 2023, NAT MED, V29, P2110, DOI 10.1038/s41591-023-02478-2
   Nader-Marta G, 2023, THER ADV MED ONCOL, V15, P0, DOI 10.1177/17588359231183679
   Nicolo E, 2023, THER ADV MED ONCOL, V15, P0, DOI 10.1177/17588359231152842
   Park YH, 2021, BREAST CANCER RES TR, V189, P653, DOI 10.1007/s10549-021-06309-1
   Pepe F, 2024, PHARMACOGENOMICS, V25, P0, DOI 10.2217/pgs-2023-0238
   Pistilli Barbara, 2022, AM SOC CLIN ONCOL EDUC BOOK, V42, P1, DOI 10.1200/EDBK_350358
   Poon IK, 2020, BRIT J CANCER, V123, P1223, DOI 10.1038/s41416-020-1009-1
   Porta FM, 2023, J PERS MED, V13, P0, DOI 10.3390/jpm13071176
   Qureshi Zaheer, 2024, AM J CLIN ONCOL, V47, P535, DOI 10.1097/COC.0000000000001126
   Reinert T, 2022, FRONT ENDOCRINOL, V13, P0, DOI 10.3389/fendo.2022.1015388
   Rüschoff J, 2022, VIRCHOWS ARCH, V481, P685, DOI 10.1007/s00428-022-03378-5
   Ruschoff Josef, 2024, ARCH PATHOL LAB MED, V0, P0, DOI DOI 10.5858/arpa.2024-0052-OA
   Sajjadi E, 2023, EUR J CANCER PREV, V32, P460, DOI 10.1097/CEJ.0000000000000804
   Sajjadi E, 2022, CANCER DRUG RESIST, V5, P882, DOI 10.20517/cdr.2022.29
   Schlam I, 2024, EXPERT REV ANTICANC, V24, P1059, DOI 10.1080/14737140.2023.2171993
   Schrodi S, 2021, ANN ONCOL, V32, P1410, DOI 10.1016/j.annonc.2021.08.1988
   Selcuk SY, 2024, BME FRONT, V5, P0, DOI 10.34133/bmef.0048
   Skjervold AH, 2023, BREAST CANCER RES TR, V201, P535, DOI 10.1007/s10549-023-07040-9
   Tarantino P, 2023, ANN ONCOL, V34, P645, DOI 10.1016/j.annonc.2023.05.008
   Tarantino P, 2020, J CLIN ONCOL, V38, P1951, DOI 10.1200/JCO.19.02488
   Venetis K, 2023, CANCER TREAT REV, V121, P0, DOI 10.1016/j.ctrv.2023.102642
   Venetis K, 2022, FRONT MOL BIOSCI, V9, P0, DOI 10.3389/fmolb.2022.834651
   Viale G, 2022, J CLIN ONCOL, V40, P0
   Viale G, 2010, CURR OPIN ONCOL, V22, P541, DOI 10.1097/CCO.0b013e32833f4882
   Villegas SL, 2021, EUR J CANCER, V148, P159, DOI 10.1016/j.ejca.2021.02.020
   Voorwerk L, 2023, NPJ BREAST CANCER, V9, P0, DOI 10.1038/s41523-023-00543-0
   Wang J, 2024, ANN DIAGN PATHOL, V70, P0, DOI 10.1016/j.anndiagpath.2024.152288
   Wei Q, 2024, CLIN CANCER RES, V30, P984, DOI 10.1158/1078-0432.CCR-23-1725
   Xia S, 2022, TECHNOL CANCER RES T, V21, P0, DOI 10.1177/15330338221090351
   Xie YX, 2022, BREAST, V66, P89, DOI 10.1016/j.breast.2022.09.008
   Xing MJ, 2024, DISCOV ONCOL, V15, P0, DOI 10.1007/s12672-024-01192-w
   Yoon KH, 2022, CANCER RES TREAT, V54, P1081, DOI 10.4143/crt.2021.890
   Yu KD, 2021, CANCER COMMUN, V41, P968, DOI 10.1002/cac2.12191
   Zouein J, 2024, TARGET ONCOL, V19, P705, DOI 10.1007/s11523-024-01079-4
NR 68
TC 1
Z9 1
U1 3
U2 3
PU CHURCHILL LIVINGSTONE
PI EDINBURGH
PA JOURNAL PRODUCTION DEPT, ROBERT STEVENSON HOUSE, 1-3 BAXTERS PLACE, LEITH WALK, EDINBURGH EH1 3AF, MIDLOTHIAN, SCOTLAND
SN 0960-9776
EI 1532-3080
J9 BREAST
JI Breast
PD DEC 15
PY 2024
VL 78
IS 
BP 
EP 
DI 10.1016/j.breast.2024.103831
EA OCT 2024
PG 5
WC Oncology; Obstetrics & Gynecology
SC Oncology; Obstetrics & Gynecology
GA L3E7Z
UT WOS:001349592900001
PM 39486153
DA 2025-03-16
ER

PT J
AU Neubauer, Z
   Hasan, S
   Press, RH
   Chhabra, AM
   Fox, J
   Bakst, R
   Simone, CB
   Choi, JI
AF Neubauer, Zachary
   Hasan, Shaakir
   Press, Robert H.
   Chhabra, Arpit M.
   Fox, Jana
   Bakst, Richard
   Simone, Charles B.
   Choi, J. Isabelle
TI Prognostic implications of HER2NEU-low in metastatic breast cancer
SO CANCER MEDICINE
LA English
DT Article
DE HER2 expression; hormone receptor status; metastatic breast cancer; National Cancer Database; overall survival
ID propensity score methods
AB Introduction: We explored characteristics and clinical outcomes of HER2-negative and HER2-low metastatic breast cancers using real-world data. Methods: We queried the National Cancer Database to identify MBC patients that were HER2-low or HER2-negative per immunohistochemical staining. A binomial regression analysis identified demographic and clinical correlates of each subtype. A Cox multivariable regression analysis (MVA) and propensity-match analysis were performed to identify correlates of survival. Results: Excluding missing data, 24,636 MBC patients diagnosed between 2008 and 2015 were identified; 27.9% were HER2-negative and 72.1% were HER2-low. There were no relevant demographic differences between the groups. HER2-low tumors were half as likely to have concomitant hormone receptor-positive status (p < 0.01). The 3-year survival rate among hormone receptor-negative patients was 33.8% for HER2-low and 32.2% for HER2-negative (p < 0.05), and 60.9% and 55.6% in HER2-low and HER2-negative cases among hormone receptor-positive patients (p < 0.05), respectively. HER2-low cases were associated with better survival on MVA (HR =0.95, 95% CI 0.91-0.99) and remained superior with propensity-matching (HR = 0.92, 95% CI 0.89-0.96). In a subset analysis isolated to hormone receptor-positive cases, HER2-low remained correlated with improved survival (HR = 0.93, 95% CI 0.89-0.98) with propensity-matched MVA. Correlates of worse survival include older age as a continuous variable (HR = 1.02, 95% CI 1.02-1.02) and Black race (HR = 1.26, 95% CI 1.20-1.32) [all p < 0.01]. Conclusions: In the largest such analysis performed to date, our study demonstrates a small but statistically significant association with improved survival for HER2-low tumors compared to HER2-negative tumors in MBC.
C1 [Neubauer, Zachary] Thomas Jefferson Sch Med, Philadelphia, PA 19107 USA.
   [Hasan, Shaakir; Press, Robert H.; Chhabra, Arpit M.; Simone, Charles B.; Choi, J. Isabelle] New York Proton Ctr, New York, NY USA.
   [Fox, Jana] Montefiore Med Ctr, Dept Radiat Oncol, New York, NY USA.
   [Bakst, Richard] Mt Sinai Med Ctr, Dept Radiat Oncol, New York, NY USA.
C3 Thomas Jefferson University; Montefiore Medical Center; Icahn School of Medicine at Mount Sinai
RP Neubauer, Z (corresponding author), Thomas Jefferson Sch Med, Philadelphia, PA 19107 USA.
EM zachary.Neubauer@students.jefferson.edu
CR Administration USFAD, 2022, FDA APPROVES FIRST TARGETED THERAPY FOR HER2-LOW BREAST CANCER, V0, P0
   Albagoush SA, 2023, HER2, V0, P0
   Austin PC, 2011, MULTIVAR BEHAV RES, V46, P399, DOI 10.1080/00273171.2011.568786
   Burris HA, 2011, J CLIN ONCOL, V29, P398, DOI 10.1200/JCO.2010.29.5865
   Cohen J, 1988, STATISTICAL POWER ANALYSIS FOR THE BEHAVIORAL SCIENCES, V2, P0
   DAgostino RB, 1998, STAT MED, V17, P2265, DOI 10.1002/(SICI)1097-0258(19981015)17:19<2265::AID-SIM918>3.0.CO;2-B
   Eiger D, 2021, CANCERS, V13, P0, DOI 10.3390/cancers13051015
   Fehrenbacher L, 2020, J CLIN ONCOL, V38, P0, DOI 10.1200/JCO.19.01455
   Hein A, 2021, EUR J CANCER, V155, P1, DOI 10.1016/j.ejca.2021.06.033
   Horisawa N, 2022, BREAST CANCER-TOKYO, V29, P234, DOI 10.1007/s12282-021-01303-3
   Huang HC, 2022, BREAST CANCER RES TR, V193, P707, DOI 10.1007/s10549-022-06603-6
   Institute N.C, 2022, CANCER STAT FACTS: FEMALE BREAST CANCER SUBTYPES. CANCER STAT FACTS, V0, P0
   Jiang CC, 2022, NPJ BREAST CANCER, V8, P0, DOI 10.1038/s41523-022-00498-8
   Krop IE, 2012, J CLIN ONCOL, V30, P3234, DOI 10.1200/JCO.2011.40.5902
   Modi S, 2022, NEW ENGL J MED, V387, P9, DOI 10.1056/NEJMoa2203690
   Moy B, 2022, J CLIN ONCOL, V40, P3088, DOI 10.1200/JCO.22.01533
   Mufti SS, 2022, J CLIN ONCOL, V40, P0
   Rosso C, 2022, CLIN BREAST CANCER, V22, P391, DOI 10.1016/j.clbc.2022.02.008
   Surgeons AC, 2023, NATIONAL CANCER DATABASE. CANCER PROGRAMS 2021, V0, P0
   Vaz-Luis I, 2015, BREAST CANCER RES TR, V151, P697, DOI 10.1007/s10549-015-3432-1
   Verma V, 2018, CANCER MED-US, V7, P1604, DOI 10.1002/cam4.1290
   Viale G, 2022, J CLIN ONCOL, V40, P0
NR 22
TC 0
Z9 0
U1 1
U2 1
PU WILEY
PI HOBOKEN
PA 111 RIVER ST, HOBOKEN 07030-5774, NJ USA
SN 2045-7634
EI 
J9 CANCER MED-US
JI Cancer Med.
PD JAN 15
PY 2024
VL 13
IS 2
BP 
EP 
DI 10.1002/cam4.6979
PG 10
WC Oncology
SC Oncology
GA HC6A9
UT WOS:001157319300001
PM 38379326
DA 2025-03-16
ER

PT J
AU Schettini, F
   Blondeaux, E
   Molinelli, C
   Bas, R
   Kim, HJ
   Di Meglio, A
   Molho, RB
   Linn, SC
   Pogoda, K
   Carrasco, E
   Punie, K
   Agostinetto, E
   Lopetegui-Lia, N
   Phillips, KA
   Toss, A
   Rousset-Jablonski, C
   Acheritogaray, M
   Ferrari, A
   Paluch-Shimon, S
   Fruscio, R
   Cui, WD
   Wong, SM
   Vernieri, C
   Dieci, MV
   Matikas, A
   Rozenblit, M
   Villarreal-Garza, C
   De Marchis, L
   Puglisi, F
   de Matos, LV
   Marino, M
   Teixeira, L
   Graffeo, R
   Rognone, A
   Chirco, A
   Antone, N
   Abdou, Y
   Marhold, M
   Bozovic-Spasojevic, I
   Salgado, AC
   Carmisciano, L
   Bruzzone, M
   Curigliano, G
   Prat, A
   Lambertini, M
AF Schettini, Francesco
   Blondeaux, Eva
   Molinelli, Chiara
   Bas, Raphaelle
   Kim, Hee Jeong
   Di Meglio, Antonio
   Bernstein Molho, Rinat
   Linn, Sabine C.
   Pogoda, Katarzyna
   Carrasco, Estela
   Punie, Kevin
   Agostinetto, Elisa
   Lopetegui-Lia, Nerea
   Phillips, Kelly-Anne
   Toss, Angela
   Rousset-Jablonski, Christine
   Acheritogaray, Marion
   Ferrari, Alberta
   Paluch-Shimon, Shani
   Fruscio, Robert
   Cui, Wanda
   Wong, Stephanie M.
   Vernieri, Claudio
   Dieci, Maria Vittoria
   Matikas, Alexios
   Rozenblit, Mariya
   Villarreal-Garza, Cynthia
   De Marchis, Laura
   Puglisi, Fabio
   Vasconcelos de Matos, Leonor
   Marino, Monica
   Teixeira, Luis
   Graffeo, Rossella
   Rognone, Alessia
   Chirco, Alessandra
   Antone, Nicoleta
   Abdou, Yara
   Marhold, Maximilian
   Bozovic-Spasojevic, Ivana
   Cortes Salgado, Alfonso
   Carmisciano, Luca
   Bruzzone, Marco
   Curigliano, Giuseppe
   Prat, Aleix
   Lambertini, Matteo
TI Characterization of HER2-low breast cancer in young women with germline <i>BRCA1/2</i> pathogenetic variants: Results of a large international retrospective cohort study
SO CANCER
LA English
DT Article
DE BRCA; breast cancer; HER2-low; subtypes; young women
ID physical-activity questionnaire; coronary-artery-disease; individual patient data; cardiovascular-disease; risk-factors; exercise; survivors; population; stroke; health
AB Background Breast cancer (BC) in women aged <= 40 years carrying germline pathogenetic variants (PVs) in BRCA1/2 genes is infrequent but often associated with aggressive features. Human epidermal growth factor receptor 2 (HER2)-low-expressing BC has recently emerged as a novel therapeutic target but has not been characterized in this rare patient subset. Methods Women aged <= 40 years with newly diagnosed early-stage HER2-negative BC (HER2-0 and HER2-low) and germline BRCA1/2 PVs from 78 health care centers worldwide were retrospectively included. Chi-square test and Student t-test were used to describe variable distribution between HER2-0 and HER2-low. Associations with HER2-low status were assessed with logistic regression. Kaplan-Meier method and Cox regression analysis were used to assess disease-free survival (DFS) and overall survival. Statistical significance was considered for p <= .05. Results Of 3547 included patients, 32.3% had HER2-low BC, representing 46.3% of hormone receptor-positive and 21.3% of triple-negative (TN) tumors. HER2-low vs. HER2-0 BC were more often of grade 1/2 (p < .001), hormone receptor-positive (p < .001), and node-positive (p = .003). BRCA2 PVs were more often associated with HER2-low than BRCA1 PVs (p < .001). HER2-low versus HER2-0 showed better DFS (hazard ratio [HR], 0.86; 95% CI, 0.76-0.97) in the overall population and more favorable DFS (HR, 0.78; 95% CI, 0.64-0.95) and overall survival (HR, 0.65; 95% CI, 0.46-0.93) in the TN subgroup. Luminal A-like tumors in HER2-low (p = .014) and TN and luminal A-like in HER2-0 (p = .019) showed the worst DFS. Conclusions In young patients with HER2-negative BC and germline BRCA1/2 PVs, HER2-low disease was less frequent than expected and more frequently linked to BRCA2 PVs and associated with luminal-like disease. HER2-low status was associated with a modestly improved prognosis.
C1 [Schettini, Francesco; Prat, Aleix] August Pi & Sunyer Biomed Res Inst IDIBAPS, Translat Genom & Targeted Therapies Solid Tumors, Barcelona, Spain.
   [Schettini, Francesco] Hosp Clin Barcelona, Dept Med Oncol, Barcelona, Spain.
   [Schettini, Francesco; Prat, Aleix] Univ Barcelona, Dept Med & Hlth Sci, Barcelona, Spain.
   [Blondeaux, Eva; Bruzzone, Marco] IRCCS Osped Policlin San Martino, UO Epidemiol Clin, Genoa, Italy.
   [Molinelli, Chiara; Lambertini, Matteo] Univ Genoa, Sch Med, Dept Internal Med & Med Specialties DiMI, Genoa, Italy.
   [Molinelli, Chiara; Lambertini, Matteo] IRCCS Osped Policlin San Martino, Dept Med Oncol, UO Clin Oncol Med, Genoa, Italy.
   [Bas, Raphaelle] Univ Paris Cite, Inst Curie, Dept Med Oncol, Paris, France.
   [Kim, Hee Jeong] Univ Ulsan, Coll Med, Dept Surg, Div Breast Surg,Asan Med Ctr, Seoul, South Korea.
   [Di Meglio, Antonio] Gustave Roussy, Canc Survivorship Grp, Inserm U981, Villejuif, France.
   [Bernstein Molho, Rinat] Tel Aviv Univ, Chaim Sheba Med Ctr, Danek Gertner Inst Human Genet, Susanne Levy Gertner Oncogenet Unit, Tel Hashomer, Israel.
   [Linn, Sabine C.] Netherlands Canc Inst NKI, Dept Med Oncol, Amsterdam, Netherlands.
   [Linn, Sabine C.] Univ Med Ctr Utrecht, Dept Pathol, Utrecht, Netherlands.
   [Pogoda, Katarzyna] Maria Sklodowska Curie Natl Res Inst Oncol, Dept Breast Canc & Reconstruct Surg, Warsaw, Poland.
   [Carrasco, Estela] Vall dHebron Univ Hosp, Vall dHebron Inst Oncol VHIO, Med Oncol Dept, Hereditary Canc Genet Unit, Barcelona, Spain.
   [Punie, Kevin] Univ Hosp Leuven, Leuven Canc Inst, Dept Gen Med Oncol, Leuven, Belgium.
   [Punie, Kevin] Univ Hosp Leuven, Leuven Canc Inst, Multidisciplinary Breast Ctr, Leuven, Belgium.
   [Agostinetto, Elisa] Inst Jules Bordet, Brussels, Belgium.
   [Agostinetto, Elisa] Univ Libre Bruxelles ULB, Hop Univ Bruxelles HUB, Brussels, Belgium.
   [Lopetegui-Lia, Nerea] Cleveland Clin, Taussig Canc Inst, Dept Med Oncol, Cleveland, OH USA.
   [Phillips, Kelly-Anne; Cui, Wanda] Peter MacCallum Canc Ctr, Dept Med Oncol, Melbourne, Vic, Australia.
   [Phillips, Kelly-Anne; Cui, Wanda] Univ Melbourne, Sir Peter MacCallum Dept Oncol, Melbourne, Vic, Australia.
   [Phillips, Kelly-Anne] Univ Melbourne, Ctr Epidemiol & Biostat, Melbourne Sch Populat & Global Hlth, Melbourne, Vic, Australia.
   [Toss, Angela] Azienda Osped Univ Modena, Dept Oncol & Haematol, Modena, Italy.
   [Toss, Angela] Univ Modena & Reggio Emilia, Dept Med & Surg Sci, Div Oncol, Modena, Italy.
   [Rousset-Jablonski, Christine] Leon Berard Canc Ctr, Dept Surg, Lyon, France.
   [Rousset-Jablonski, Christine] Univ Claude Bernard Lyon 1, INSERM, U1290, Lyon, France.
   [Rousset-Jablonski, Christine] Hosp Civils Lyon, Hop Femme Mere Enfant, Bron, France.
   [Acheritogaray, Marion] Cote Basque Hosp Ctr, Dept Gynecol, Bayonne, France.
   [Ferrari, Alberta] Fdn IRCCS Policlin San Matteo, Breast Canc Ctr, Hereditary Breast & Ovarian Canc HBOC Unit, Pavia, Italy.
   [Ferrari, Alberta] Fdn IRCCS Policlin San Matteo, Breast Canc Ctr, Gen Surg Senol 3, Pavia, Italy.
   [Ferrari, Alberta] Univ Pavia, Pavia, Italy.
   [Paluch-Shimon, Shani] Hebrew Univ Jerusalem, Hadassah Univ Hosp, Sharett Inst oncol, Jerusalem, Israel.
   [Paluch-Shimon, Shani] Hebrew Univ Jerusalem, Fac Med, Jerusalem, Israel.
   [Fruscio, Robert] Univ Milano Bicocca, IRCCS San Gerardo Tintori, Dept Med & Surg, UO Gynecol, Monza, Italy.
   [Wong, Stephanie M.] Jewish Gen Hosp, Stroll Canc Prevent Ctr, Montreal, PQ, Canada.
   [Wong, Stephanie M.] McGill Univ, Med Sch, Montreal, PQ, Canada.
   [Vernieri, Claudio] Fdn IRCCS Ist Nazl Tumori, Med Oncol Dept, Breast Unit, Milan, Italy.
   [Vernieri, Claudio] Univ Milan, Oncol & Hematol Oncol Dept, Milan, Italy.
   [Dieci, Maria Vittoria] Univ Padua, Dipartimento Sci Chirurg Oncolog & Gastroenterolo, Padua, Italy.
   [Dieci, Maria Vittoria] Ist Oncol Veneto IRCCS, Oncol 2, Padua, Italy.
   [Matikas, Alexios] Karolinska Univ Hosp, Karolinska Inst, Dept Oncol Pathol, Stockholm, Sweden.
   [Matikas, Alexios] Karolinska Univ Hosp, Breast Ctr, Stockholm, Sweden.
   [Rozenblit, Mariya] Yale Univ, Med Oncol, New Haven, CT USA.
   [Villarreal-Garza, Cynthia] Tecnol Monterrey, Hosp Zambrano Hell TecSalud, Breast Canc Ctr, Monterrey, Mexico.
   [De Marchis, Laura] Sapienza Univ Rome, Dept Radiol Oncol & Pathol Sci, Div Med Oncol, Rome, Italy.
   [De Marchis, Laura] Umberto 1 Univ Hosp, Med Oncol Dept Hematol, Oncol, Dermatol, Rome, Italy.
   [Puglisi, Fabio] Ctr Riferimento Oncol Aviano CRO IRCCS, Dept Med Oncol, Aviano, Italy.
   [Puglisi, Fabio] Univ Udine, Dept Med, Udine, Italy.
   [Vasconcelos de Matos, Leonor] Champalimaud Fdn, Champalimaud Clin Ctr, Breast Canc Unit, Lisbon, Portugal.
   [Marino, Monica] Hosp Univ Son Espases, Palma De Mallorca, Spain.
   [Teixeira, Luis] Univ Paris Cite, St Louis Univ Hosp, Assistance Publ Hop Paris, Dept Senol, Paris, France.
   [Graffeo, Rossella] EOC IOSI, Oncol Inst Southern Switzerland, Bellinzona, Switzerland.
   [Rognone, Alessia] IRCCS Osped San Raffaele, Dept Oncol, Milan, Italy.
   [Chirco, Alessandra] ASST Papa Giovanni XXIII, Med Oncol Unit, Bergamo, Italy.
   [Antone, Nicoleta] Inst Oncol Ion Chiricuta, Cluj Napoca, Romania.
   [Abdou, Yara] Univ N Carolina, Lineberger Comprehens Canc Ctr, Chapel Hill, NC USA.
   [Marhold, Maximilian] Med Univ Vienna, Dept Med 1, Div Oncol, Vienna, Austria.
   [Bozovic-Spasojevic, Ivana] Univ Belgrade, Inst Oncol & Radiol Serbia, Fac Med, Belgrade, Serbia.
   [Cortes Salgado, Alfonso] Hosp Univ Ramon & Cajal, Med Oncol Dept, Madrid, Spain.
   [Carmisciano, Luca] Univ Pisa, Dept Clin & Expt Med, Pisa, Italy.
   [Curigliano, Giuseppe] IRCCS European Inst Oncol IEO, Early Drug Dev Innovat Therapies Div, Milan, Italy.
   [Curigliano, Giuseppe] Univ Milan, Dept Oncol & Hemato Oncol, Milan, Italy.
   [Prat, Aleix] Hosp Clin Barcelona, Inst Canc & Blood Disorders, Barcelona, Spain.
   [Prat, Aleix] Reveal Genom, Barcelona, Spain.
   [Prat, Aleix] Hosp Quiron Salud, Inst Oncol IOB, Barcelona, Spain.
   [Schettini, Francesco] Univ Barcelona, Hosp Clin Barcelona, Fac Med & Hlth Sci, Med Oncol Dept,IDIBAPS,Translat Genom & Targeted, C Villaroel 170, Barcelona 08036, Spain.
C3 University of Barcelona; Hospital Clinic de Barcelona; IDIBAPS; University of Barcelona; Hospital Clinic de Barcelona; University of Barcelona; University of Genoa; Universite Paris Cite; UNICANCER; Universite PSL; Institut Curie; University of Ulsan; UNICANCER; Gustave Roussy; Institut National de la Sante et de la Recherche Medicale (Inserm); Universite Paris Saclay; Tel Aviv University; Chaim Sheba Medical Center; Netherlands Cancer Institute; Utrecht University; Utrecht University Medical Center; Hospital Universitari Vall d'Hebron; Vall d'Hebron Institut d'Oncologia (VHIO); KU Leuven; University Hospital Leuven; KU Leuven; University Hospital Leuven; Institut Jules Bordet; Universite Libre de Bruxelles; Cleveland Clinic Foundation; Peter Maccallum Cancer Center; Peter Maccallum Cancer Center; University of Melbourne; University of Melbourne; Universita di Modena e Reggio Emilia; Universita di Modena e Reggio Emilia Hospital; Universita di Modena e Reggio Emilia; UNICANCER; Centre Leon Berard; Universite Claude Bernard Lyon 1; Institut National de la Sante et de la Recherche Medicale (Inserm); CHU Lyon; IRCCS Fondazione San Matteo; IRCCS Fondazione San Matteo; University of Pavia; Hebrew University of Jerusalem; Hadassah University Hospital; Hebrew University of Jerusalem; Fondazione IRCCS San Gerardo dei Tintori; University of Milano-Bicocca; Fondazione IRCCS Istituto Nazionale Tumori Milan; University of Milan; University of Padua; IRCCS Istituto Oncologico Veneto (IOV); Karolinska Institutet; Karolinska University Hospital; Karolinska Institutet; Karolinska University Hospital; Yale University; Tecnologico de Monterrey; Sapienza University Rome; University of Udine; Fundacao Champalimaud; Hospital Universitari Son Espases; Assistance Publique Hopitaux Paris (APHP); Universite Paris Cite; Hopital Universitaire Saint-Louis - APHP; Institute of Oncology Research (IOR); Vita-Salute San Raffaele University; IRCCS Ospedale San Raffaele; ASST Papa Giovanni XXIII; Oncology Institute Prof. Dr. Ion Chiricuta; University of North Carolina; University of North Carolina Chapel Hill; Medical University of Vienna; Institute for Oncology & Radiology of Serbia (IORS); University of Belgrade; Hospital Universitario Ramon y Cajal; University of Pisa; University of Milan; University of Barcelona; Hospital Clinic de Barcelona; University of Barcelona; Hospital Clinic de Barcelona; IDIBAPS
RP Schettini, F (corresponding author), Univ Barcelona, Hosp Clin Barcelona, Fac Med & Hlth Sci, Med Oncol Dept,IDIBAPS,Translat Genom & Targeted, C Villaroel 170, Barcelona 08036, Spain.
EM schettini@recerca.clinic.cat
FU Associazione Italiana per la Ricerca sul Cancro; Rio Hortega clinical scientist contract from the Instituto de Salud Carlos III (ISCIII); Fondazione Umberto Veronesi [809195]; Cancer Australia [1100868]; National Breast Cancer Foundation (PdCCRS) [IF 17]; Australian National Breast Cancer Foundation [454508, 288704, 145684]; Australian National Health and Medical Research Council [1RO1CA159868]; US National Institutes of Health; Queensland Cancer Fund; South Australia; Cancer Foundation of Western Australia [MFAG 2020 ID 24698]; Italian Association for Cancer Research ("Associazione Italiana per la Ricerca sul Cancro", AIRC)
CR Agostinetto E, 2021, CANCERS, V13, P0, DOI 10.3390/cancers13112824
   Allison KH, 2020, J CLIN ONCOL, V38, P1346, DOI 10.1200/JCO.19.02309
   Azim HA, 2014, BREAST CANCER RES, V16, P0, DOI 10.1186/s13058-014-0427-5
   Brasó-Maristany F, 2022, MOL ONCOL, V16, P69, DOI 10.1002/1878-0261.13021
   Cardoso F, 2019, ANN ONCOL, V30, P1194, DOI 10.1093/annonc/mdz173
   Cejalvo JM, 2017, CANCER RES, V77, P2213, DOI 10.1158/0008-5472.CAN-16-2717
   Chic N, 2021, EBIOMEDICINE, V69, P0, DOI 10.1016/j.ebiom.2021.103451
   Copson ER, 2018, LANCET ONCOL, V19, P169, DOI 10.1016/S1470-2045(17)30891-4
   Denkert C, 2021, LANCET ONCOL, V22, P1151, DOI 10.1016/S1470-2045(21)00301-6
   Dorling L, 2021, NEW ENGL J MED, V384, P428, DOI 10.1056/NEJMoa1913948
   Geukens T, 2023, EUR J CANCER, V188, P152, DOI 10.1016/j.ejca.2023.04.026
   Goodwin PJ, 2012, J CLIN ONCOL, V30, P19, DOI 10.1200/JCO.2010.33.0068
   Hartman AR, 2012, CANCER-AM CANCER SOC, V118, P2787, DOI 10.1002/cncr.26576
   Iwata H, 2018, J CLIN ONCOL, V36, P0, DOI 10.1200/JCO.2018.36.15_suppl.2501
   Jonasson JG, 2016, BRIT J CANCER, V115, P776, DOI 10.1038/bjc.2016.249
   Kalinsky K, 2021, NEW ENGL J MED, V385, P2336, DOI 10.1056/NEJMoa2108873
   Lambertini M, 2024, JAMA-J AM MED ASSOC, V331, P49, DOI 10.1001/jama.2023.25463
   Lambertini M, 2021, NPJ BREAST CANCER, V7, P0, DOI 10.1038/s41523-021-00224-w
   Luen SJ, 2023, ANN ONCOL, V34, P397, DOI 10.1016/j.annonc.2023.01.009
   Metcalfe K, 2019, BRIT J CANCER, V120, P398, DOI 10.1038/s41416-019-0376-y
   Miglietta F, 2022, NPJ BREAST CANCER, V8, P0, DOI 10.1038/s41523-022-00434-w
   Modi S, 2022, NEW ENGL J MED, V387, P9, DOI 10.1056/NEJMoa2203690
   Modi S, 2020, J CLIN ONCOL, V38, P1887, DOI 10.1200/JCO.19.02318
   Molinelli C, 2023, ESMO OPEN, V8, P0, DOI 10.1016/j.esmoop.2023.101592
   Molinelli C, 2022, BREAST CARE, V17, P533, DOI 10.1159/000527391
   Nielsen K, 2023, BREAST CANCER RES, V25, P0, DOI 10.1186/s13058-023-01739-9
   Pagani O, 2023, J CLIN ONCOL, V41, P1376, DOI 10.1200/JCO.22.01064
   Partridge AH, 2016, J CLIN ONCOL, V34, P3308, DOI 10.1200/JCO.2015.65.8013
   Perou CM, 2000, NATURE, V406, P747, DOI 10.1038/35021093
   Piccart M, 2021, LANCET ONCOL, V22, P476, DOI 10.1016/S1470-2045(21)00007-3
   Prat A, 2023, CANCER RES, V83, P0, DOI 10.1158/1538-7445.SABCS22-HER2-18
   Prat A, 2015, BREAST, V24, PS26, DOI 10.1016/j.breast.2015.07.008
   Prat A, 2012, NAT REV CLIN ONCOL, V9, P48, DOI 10.1038/nrclinonc.2011.178
   Rosenberg S, 2023, BREAST CANCER RES TR, V198, P197, DOI 10.1007/s10549-022-06851-6
   Schettini F, 2023, ESMO OPEN, V8, P0, DOI 10.1016/j.esmoop.2023.101214
   Schettini F, 2023, ESMO OPEN, V8, P0, DOI 10.1016/j.esmoop.2023.101279
   Schettini F, 2022, NPJ BREAST CANCER, V8, P0, DOI 10.1038/s41523-022-00451-9
   Schettini F, 2021, NPJ BREAST CANCER, V7, P0, DOI 10.1038/s41523-020-00208-2
   Schmidt MK, 2017, JNCI-J NATL CANCER I, V109, P0, DOI 10.1093/jnci/djw329
   Sparano JA, 2018, NEW ENGL J MED, V379, P111, DOI 10.1056/NEJMoa1804710
   Tan RSYC, 2022, BMC MED, V20, P0, DOI 10.1186/s12916-022-02284-6
   Tarantino P, 2023, NAT COMMUN, V14, P0, DOI 10.1038/s41467-023-43324-w
   Tarantino P, 2023, ANN ONCOL, V34, P645, DOI 10.1016/j.annonc.2023.05.008
   Tarantino P, 2022, JAMA ONCOL, V8, P1177, DOI 10.1001/jamaoncol.2022.2286
   Tarantino P, 2022, EUR J CANCER, V163, P35, DOI 10.1016/j.ejca.2021.12.022
   Tarantino P, 2020, J CLIN ONCOL, V38, P1951, DOI 10.1200/JCO.19.02488
   Tomasello G, 2022, ESMO OPEN, V7, P0, DOI 10.1016/j.esmoop.2022.100531
   Whitaker K, 2020, CANCER RES, V80, P0, DOI 10.1158/1538-7445.SABCS19-P6-08-21
   Wolff AC, 2018, J CLIN ONCOL, V36, P2105, DOI 10.5858/arpa.2018-0902-SA
   Zaakouk M, 2023, BREAST, V70, P82, DOI 10.1016/j.breast.2023.06.005
NR 50
TC 6
Z9 6
U1 1
U2 1
PU WILEY
PI HOBOKEN
PA 111 RIVER ST, HOBOKEN 07030-5774, NJ USA
SN 0008-543X
EI 1097-0142
J9 CANCER-AM CANCER SOC
JI Cancer
PD AUG 15
PY 2024
VL 130
IS 16
BP 2746
EP 2762
DI 10.1002/cncr.35323
EA MAY 2024
PG 17
WC Oncology
SC Oncology
GA A1K8I
UT WOS:001224297600001
PM 38752572
DA 2025-03-16
ER

PT J
AU Zhao, YY
   Chen, XR
   Wang, YH
   Zhang, XQ
   Ye, YM
   Xu, SG
   Zhou, LH
   Lin, YP
   Lu, JS
   Yin, WJ
AF Zhao, Yingying
   Chen, Xinru
   Wang, Yaohui
   Zhang, Xueqing
   Ye, Yumei
   Xu, Shuguang
   Zhou, Liheng
   Lin, Yanping
   Lu, Jingsong
   Yin, Wenjin
TI Stable or at least once HER2-low status during neoadjuvant chemotherapy confers survival benefit in patients with breast cancer
SO ANNALS OF MEDICINE
LA English
DT Article
DE Neoadjuvant chemotherapy; HER2 transition; HER2-low breast cancer; prognosis; HER2-positive
ID prognostic impact; expression
AB Background: Temporal heterogeneity in human epidermal growth factor receptor 2 (HER2) status may be associated with the prognosis of breast cancer. We aimed to clarify the relationship of HER2-low transition during neoadjuvant therapy with survival outcomes under the new classification of HER2 status. Methods: This retrospective study was conducted based on the prospective database of breast cancer patients treated with neoadjuvant therapy from September 2013 to August 2020. Results: This analysis enrolled 185 patients, including 44 patients with HER2-zero tumours, 93 patients with HER2-low tumours and 48 patients with HER2-positive tumours after neoadjuvant therapy. Nearly, 57.6% of HER2-zero tumours turned into HER2-low tumours after neoadjuvant therapy, while 25.0% of HER2-low patients changed to HER2-zero or HER2-positive tumours. We found that at least once diagnosis as HER2-low breast cancer was related to hormone receptor status (p < .001) and Ki-67 expression (p = .036). Patients ever diagnosed as HER2-low tumours had favourable clinicopathological features (less Ki-67 expression, lower pathological staging, etc.) as well as significantly better locoregional relapse-free survival (LRFS; p = .007) and overall survival (OS; p = .026) compared with those never exhibiting HER2-low expression. Furthermore, the 6-year OS rates were 94.2% (95% confidence interval (CI) 83.1-98.1), 88.7% (74.4-95.2) and 78.1% (65.4-86.6) for patients with stable, once and none HER2-low expression, respectively (adjusted HR, 0.514 [95%CI, 0.294-0.897], p = .019). Conclusions: Our study first indicated in patients across all expression levels of HER2 that stable or at least once HER2-low status may confer favourable attributes including less malignant biological behaviour and long-term survival benefit for breast cancer receiving neoadjuvant therapy.
C1 [Zhao, Yingying; Chen, Xinru; Wang, Yaohui; Ye, Yumei; Xu, Shuguang; Zhou, Liheng; Lin, Yanping; Lu, Jingsong; Yin, Wenjin] Shanghai Jiao Tong Univ, Renji Hosp, Sch Med, Dept Breast Surg, 1630 Dongfang Rd, Shanghai 200127, Peoples R China.
   [Zhang, Xueqing] Shanghai Jiao Tong Univ, Renji Hosp, Sch Med, Dept Pathol, Shanghai, Peoples R China.
C3 Shanghai Jiao Tong University; Shanghai Jiao Tong University
RP Lu, JS; Yin, WJ (corresponding author), Shanghai Jiao Tong Univ, Renji Hosp, Sch Med, Dept Breast Surg, 1630 Dongfang Rd, Shanghai 200127, Peoples R China.
EM lujingsong@renji.com; yinwenjin@renji.com
FU National Natural Science Foundation of China [82173115, 82103695]; Science and Technology Commission of Shanghai Municipality [20DZ2201600]; Shanghai Rising-Star Program [22QC1400200]; Innovative Research Team of High-level Local Universities in Shanghai [SHSMU-ZLCX20212601]; Shanghai Municipal Health Commission Health Industry Clinical Research Special Project [202340085]; Nurturing Fund of Renji Hospital [PYIII20-09, RJPY-LX-002]
CR Almstedt K, 2022, EUR J CANCER, V173, P10, DOI 10.1016/j.ejca.2022.06.012
   Denkert C, 2021, LANCET ONCOL, V22, P1151, DOI 10.1016/S1470-2045(21)00301-6
   Giusti V, 2021, ONCOGENESIS, V10, P0, DOI 10.1038/s41389-021-00360-9
   Gradishar WJ, 2022, J NATL COMPR CANC NE, V20, P691, DOI 10.6004/jnccn.2022.0030
   Guarneri V, 2013, ANN ONCOL, V24, P2990, DOI 10.1093/annonc/mdt364
   Kang SR, 2023, EUR J CANCER, V191, P0, DOI 10.1016/j.ejca.2023.112956
   Kang S, 2022, EUR J CANCER, V176, P30, DOI 10.1016/j.ejca.2022.08.031
   Li YQ, 2022, FRONT ONCOL, V11, P0, DOI 10.3389/fonc.2021.774577
   Ma YZ, 2023, CANCER RES TREAT, V55, P1210, DOI 10.4143/crt.2022.1633
   Miglietta F, 2022, NPJ BREAST CANCER, V8, P0, DOI 10.1038/s41523-022-00434-w
   Mutai R, 2021, BREAST, V60, P62, DOI 10.1016/j.breast.2021.08.016
   Niikura N, 2016, ANN ONCOL, V27, P480, DOI 10.1093/annonc/mdv611
   Parinyanitikul N, 2015, CLIN BREAST CANCER, V15, P153, DOI 10.1016/j.clbc.2014.09.006
   Prat A, 2015, BREAST, V24, PS26, DOI 10.1016/j.breast.2015.07.008
   Shao YB, 2022, ANN SURG ONCOL, V29, P8026, DOI 10.1245/s10434-022-12369-4
   Tarantino P, 2020, J CLIN ONCOL, V38, P1951, DOI 10.1200/JCO.19.02488
   Tural D, 2019, J BUON, V24, P20
   Wolff AC, 2018, J CLIN ONCOL, V36, P2105, DOI 10.5858/arpa.2018-0902-SA
   Yoshida A, 2017, J SURG ONCOL, V116, P1021, DOI 10.1002/jso.24762
   Zhao YY, 2024, J CLIN MED, V13, P0, DOI 10.3390/jcm13071850
NR 20
TC 0
Z9 0
U1 0
U2 0
PU TAYLOR & FRANCIS LTD
PI ABINGDON
PA 2-4 PARK SQUARE, MILTON PARK, ABINGDON OR14 4RN, OXON, ENGLAND
SN 0785-3890
EI 1365-2060
J9 ANN MED
JI Ann. Med.
PD DEC 31
PY 2024
VL 56
IS 1
BP 
EP 
DI 10.1080/07853890.2024.2409343
PG 10
WC Medicine, General & Internal
SC General & Internal Medicine
GA I6G4W
UT WOS:001331223000001
PM 39376056
DA 2025-03-16
ER

PT J
AU Forester, E
   Belsare, A
   Kim, DW
   Whitaker, K
   Obeid, E
   Goldstein, LJ
   Bleicher, RJ
   Daly, MB
   Williams, AD
AF Forester, Emily
   Belsare, Aakash
   Kim, Dong Won
   Whitaker, Kristen
   Obeid, Elias
   Goldstein, Lori J.
   Bleicher, Richard J.
   Daly, Mary B.
   Williams, Austin D.
TI What Proportion of BRCA-Associated- Associated Breast Cancer Is Human Epidermal Growth Factor 2-Low and Eligible for Additional Targeted Therapy?
SO JOURNAL OF SURGICAL RESEARCH
LA English
DT Article
DE Breast cancer; Breast cancer type 1 gene; pathogenic variants; Human epidermal growth factor 2; HER2-Low
ID carriers
AB Introduction: DESTINY B04 provided clinical meaning to a new classification of human epidermal growth factor 2 (HER2) expression in breast cancer: HER2-low. Patients with germline breast cancer type 1 gene pathogenic variants (gBRCA1) often develop triple negative breast cancer (TNBC), but the proportion who could be classified as HER2-low and qualify for an additional targeted therapy option is unknown. This study aims to characterize the proportion of gBRCA1 or germline breast cancer type 2 gene pathogenic variants patients for whom these novel targeted therapies may be an option. Methods: We performed a retrospective chart review of patients with gBRCA1/2 treated at our institution for invasive breast cancer from 2000 to 2021. Synchronous or metachronous contralateral breast cancers were recorded separately. HER2 status was determined by immunohistochemistry and fluorescence in situ hybridization. We excluded patients without complete HER2 data. Results: Among the 95 breast cancers identified in our cohort of 85 gBRCA1/2 patients, 41 (43%) were TNBC, 38 (40%) were hormone receptor positive (HR+)/HER2-negative, and 16 (17%) were HER2-positive based on standard conventions. We found that 82% of the HR+/ HER2-cancers and 66% of TNBCs would be reclassified as HER2-low. After stratifying by BRCA gene status, 64% of cancers in patients with gBRCA1 and 58% of cancers in patients with germline breast cancer type 2 gene pathogenic variants were HER2-low. Conclusions: A significant portion of gBRCA1/2 patients who were previously diagnosed with TNBC or HR+/HER2- breast cancer would now be classified as HER2-low and could be considered for the use of trastuzumab deruxtecan in the metastatic setting. Outcome differences from therapy changes in this cohort should now be assessed. <feminine ordinal indicator> 2024 Elsevier Inc. All rights reserved.
C1 [Forester, Emily; Belsare, Aakash; Bleicher, Richard J.; Williams, Austin D.] Fox Chase Canc Ctr, Dept Surg Oncol, Div Breast Surg Oncol, Philadelphia, PA USA.
   [Forester, Emily] Rowan Virtua Sch Osteopath Med, Stratford, NJ USA.
   [Belsare, Aakash] Philadelphia Coll Osteopath Med, Philadelphia, PA USA.
   [Kim, Dong Won; Goldstein, Lori J.] Fox Chase Canc Ctr, Dept Hematol Oncol, Philadelphia, PA USA.
   [Whitaker, Kristen] MedStar Washington Hosp, Washington, DC USA.
   [Obeid, Elias] Hackensack Meridian Hlth Network, Edison, NJ USA.
   [Daly, Mary B.; Williams, Austin D.] Fox Chase Canc Ctr, Dept Clin Genet, Philadelphia, PA USA.
C3 Fox Chase Cancer Center; Philadelphia College of Osteopathic Medicine; Fox Chase Cancer Center; MedStar Washington Hospital Center; Fox Chase Cancer Center
RP Williams, AD (corresponding author), Fox Chase Canc Ctr, 333 Cottman Ave, Philadelphia, PA 19111 USA.
EM austin.williams@fccc.edu
CR [Anonymous], 2022, BREAST CANCER FACTS FIGURES2022-2024, V0, P0
   Bartsch R, 2022, BREAST CARE, V17, P521, DOI 10.1159/000528002
   Bonacho T, 2020, BIOTECH HISTOCHEM, V95, P71, DOI 10.1080/10520295.2019.1651901
   Collins JM, 2021, ONCOL THER, V9, P575, DOI 10.1007/s40487-021-00162-4
   Cortes J, 2022, NEW ENGL J MED, V387, P217, DOI 10.1056/NEJMoa2202809
   Cortesi L, 2023, ESMO OPEN, V8, P0, DOI 10.1016/j.esmoop.2023.101207
   De Talhouet S, 2020, SCI REP-UK, V10, P0, DOI 10.1038/s41598-020-63759-1
   Desai NV, 2022, JCO ONCOL PRACT, V18, P427, DOI 10.1200/OP.21.00770
   Gavrielides MA, 2011, ARCH PATHOL LAB MED, V135, P233, DOI 10.1043/1543-2165-135.2.233
   Hamilton E, 2021, CANCER TREAT REV, V100, P0, DOI 10.1016/j.ctrv.2021.102286
   Mavaddat N, 2012, CANCER EPIDEM BIOMAR, V21, P134, DOI 10.1158/1055-9965.EPI-11-0775
   Modi S, 2022, NEW ENGL J MED, V387, P9, DOI 10.1056/NEJMoa2203690
   Nicolo E, 2023, THER ADV MED ONCOL, V15, P0, DOI 10.1177/17588359231152842
   Rennert G, 2007, NEW ENGL J MED, V357, P115, DOI 10.1056/NEJMoa070608
   Robson M, 2017, NEW ENGL J MED, V377, P523, DOI 10.1056/NEJMoa1706450
   Roy R, 2012, NAT REV CANCER, V12, P68, DOI 10.1038/nrc3181
   Schettini F, 2021, NPJ BREAST CANCER, V7, P0, DOI 10.1038/s41523-020-00208-2
   Schmid P, 2020, NEW ENGL J MED, V382, P810, DOI 10.1056/NEJMoa1910549
   Tarantino P, 2020, J CLIN ONCOL, V38, P1951, DOI 10.1200/JCO.19.02488
   Tutt ANJ, 2021, NEW ENGL J MED, V384, P2394, DOI 10.1056/NEJMoa2105215
   Yan SC, 2023, DISCOV ONCOL, V14, P0, DOI 10.1007/s12672-023-00732-0
NR 22
TC 0
Z9 0
U1 0
U2 0
PU ACADEMIC PRESS INC ELSEVIER SCIENCE
PI SAN DIEGO
PA 525 B ST, STE 1900, SAN DIEGO, CA 92101-4495 USA
SN 0022-4804
EI 1095-8673
J9 J SURG RES
JI J. Surg. Res.
PD JUL 15
PY 2024
VL 299
IS 
BP 217
EP 223
DI 10.1016/j.jss.2024.04.032
EA MAY 2024
PG 7
WC Surgery
SC Surgery
GA D8E4Y
UT WOS:001298458800001
PM 38776577
DA 2025-03-16
ER

PT J
AU Ko, HC
   Seager, RJ
   Pabla, S
   Senosain, MF
   Van Roey, E
   Gao, S
   Strickland, KC
   Previs, RA
   Green, MF
   Cooper, M
   Nesline, MK
   Hastings, SB
   Amoah, KA
   Zhang, SL
   Conroy, JM
   Jensen, TJ
   Eisenberg, M
   Caveney, B
   Severson, EA
   Ramkissoon, S
   Gandhi, S
AF Ko, Heidi Chwan
   Seager, R. J.
   Pabla, Sarabjot
   Senosain, Maria-Fernanda
   Van Roey, Erik
   Gao, Shuang
   Strickland, Kyle C.
   Previs, Rebecca Ann
   Green, Michelle F.
   Cooper, Maureen
   Nesline, Mary K.
   Hastings, Stephanie B.
   Amoah, Kobina Agyaful
   Zhang, Shengle
   Conroy, Jeffrey M.
   Jensen, Taylor J.
   Eisenberg, Marcia
   Caveney, Brian
   Severson, Eric A.
   Ramkissoon, Shakti
   Gandhi, Shipra
TI Comprehensive Assessment of Immune Phenotype and Its Effects on Survival Outcomes in HER2-Low versus HER2-Zero Breast Cancer
SO BREAST CANCER-TARGETS AND THERAPY
LA English
DT Article
DE HER2-low breast cancer; estrogen receptor; tumor immune microenvironment; immune checkpoint biomarkers; gene expression profiling; immune profiling
ID trastuzumab
AB Background: The understanding of molecular characteristics of HER2-low breast cancer is evolving since the establishment of trastuzumab deruxtecan. Here, we explore the differences in expression patterns of immune-related genes in the tumor immune microenvironment (TME) and survival between HER2-low and HER2-zero breast cancers. Methods: Comprehensive genomic and immune profiling, including RNA-seq gene expression assessment of 395 immune genes, was performed on FFPE samples from 129 patients with advanced HER2-negative (immunohistochemistry (IHC) 0, 1+ or 2+ with negative ERBB2 amplification by in-situ hybridization) breast cancer. Both estrogen receptor (ER) and HER2 statuses were obtained from available pathology reports. mRNA expressions of immune biomarkers, except for PD-L1 IHC and TMB, were derived from RNA-seq. Statistical comparisons were performed using the Kruskal-Wallis or Wilcoxon Rank-Sum test or the two-sample test for equality of proportions with continuity correction (p <= 0.05 for significance). Survival differences were calculated using Kaplan-Meier analysis (p <= 0.05 for significance). Results: There were no significant differences in mRNA expressions of immune-related genes between HER2-low and HER2-zero breast cancers. However, HER2-low breast cancers were associated with a higher proportion of ER-positivity. When ER was analyzed along with HER2, we observed a significantly higher tumor immunogenic signature (TIGS) expression in HER2-zero/ER-negative tumors than in HER2-low/ER-positive tumors (p=0.0088). Similarly, lower expression of PD-L1 and T cell immunoglobulin and ITIM domain (TIGIT) mRNA was observed in HER2-low/ER-positive tumors when compared to HER2-zero/ER-negative tumors (p=0.014 and 0.012, respectively). Patients with HER2-low tumors had a longer median OS than those with HER2-zero tumors (94 months vs 42 months, p=0.0044). Conclusion: Patients with HER2-low breast cancer have longer survivals yet display no differences in immune-related gene expression when compared to those with HER2-zero cancers. The differences in survival can be attributed to the higher rate of ER- positivity seen in HER2-low breast cancers, compared to HER2-zero tumors.
C1 [Ko, Heidi Chwan; Strickland, Kyle C.; Previs, Rebecca Ann; Green, Michelle F.; Cooper, Maureen; Nesline, Mary K.; Hastings, Stephanie B.; Amoah, Kobina Agyaful; Jensen, Taylor J.; Severson, Eric A.; Ramkissoon, Shakti] Labcorp Oncol, Durham, NC 27707 USA.
   [Seager, R. J.; Pabla, Sarabjot; Senosain, Maria-Fernanda; Van Roey, Erik; Gao, Shuang; Zhang, Shengle; Conroy, Jeffrey M.] Labcorp Oncol, Buffalo, NY USA.
   [Strickland, Kyle C.] Duke Univ, Med Ctr, Duke Canc Inst, Dept Pathol, Durham, NC USA.
   [Previs, Rebecca Ann] Duke Univ, Duke Canc Inst, Dept Obstet & Gynecol, Div Gynecol Oncol,Med Ctr, Durham, NC USA.
   [Eisenberg, Marcia; Caveney, Brian] Labcorp, Burlington, NC USA.
   [Ramkissoon, Shakti] Wake Forest Sch Med, Wake Forest Comprehens Canc Ctr, Dept Pathol, Winston Salem, NC USA.
   [Gandhi, Shipra] Roswell Park Comprehens Canc Ctr, Dept Hematol & Oncol, Buffalo, NY USA.
C3 Duke University; Duke University; Wake Forest University; Roswell Park Comprehensive Cancer Center
RP Ko, HC (corresponding author), Labcorp Oncol, Durham, NC 27707 USA.
EM Heidi.ko@labcorp.com
CR Abdou Y, 2022, NPJ BREAST CANCER, V8, P0, DOI 10.1038/s41523-022-00486-y
   Barroso-Sousa R, 2020, ANN ONCOL, V31, P387, DOI 10.1016/j.annonc.2019.11.010
   Cai LT, 2023, J HEMATOL ONCOL, V16, P0, DOI 10.1186/s13045-023-01499-1
   Capelan M, 2013, ANN ONCOL, V24, P273, DOI 10.1093/annonc/mds328
   Chen MD, 2022, BREAST CANCER-TOKYO, V29, P844, DOI 10.1007/s12282-022-01364-y
   Conroy JM, 2021, PLOS ONE, V16, P0, DOI 10.1371/journal.pone.0260089
   Denkert C, 2021, LANCET ONCOL, V22, P1151, DOI 10.1016/S1470-2045(21)00301-6
   Gennari A, 2021, ANN ONCOL, V32, P1475, DOI 10.1016/j.annonc.2021.09.019
   Jiang CC, 2022, NPJ BREAST CANCER, V8, P0, DOI 10.1038/s41523-022-00498-8
   Koboldt DC, 2012, NATURE, V490, P61, DOI 10.1038/nature11412
   Layfield LJ, 2016, PATHOL RES PRACT, V212, P190, DOI 10.1016/j.prp.2015.11.016
   Loi S, 2016, JAMA ONCOL, V2, P1040, DOI 10.1001/jamaoncol.2016.0339
   Modi S, 2022, NEW ENGL J MED, V387, P9, DOI 10.1056/NEJMoa2203690
   Molinelli C, 2023, ESMO OPEN, V8, P0, DOI 10.1016/j.esmoop.2023.101592
   Nicolo E, 2023, THER ADV MED ONCOL, V15, P0, DOI 10.1177/17588359231152842
   Pabla S, 2021, BIOMARK RES, V9, P0, DOI 10.1186/s40364-021-00308-6
   Peiffer DS, 2023, JAMA ONCOL, V9, P500, DOI 10.1001/jamaoncol.2022.7476
   Roy AM, 2023, CANCER-AM CANCER SOC, V129, P2773, DOI 10.1002/cncr.34904
   Saini KS, 2011, BREAST, V20, PS20, DOI 10.1016/S0960-9776(11)70289-2
   Schettini F, 2021, NPJ BREAST CANCER, V7, P0, DOI 10.1038/s41523-020-00208-2
   Seager RJ, 2024, J TRANSL MED, V22, P0, DOI 10.1186/s12967-024-04918-0
   Shen HX, 2019, GENES DIS, V6, P232, DOI 10.1016/j.gendis.2019.06.006
   Shirman Y, 2023, BREAST CANCER-TARGET, V15, P605, DOI 10.2147/BCTT.S366122
   Tarantino P, 2023, NAT COMMUN, V14, P0, DOI 10.1038/s41467-023-43324-w
   Tarantino P, 2022, CANCER DISCOV, V12, P2026, DOI 10.1158/2159-8290.CD-22-0703
   Tarantino P, 2022, JAMA ONCOL, V8, P1177, DOI 10.1001/jamaoncol.2022.2286
   Tarantino P, 2022, EUR J CANCER, V163, P35, DOI 10.1016/j.ejca.2021.12.022
   Tarantino P, 2020, J CLIN ONCOL, V38, P1951, DOI 10.1200/JCO.19.02488
   Turashvili G, 2009, BMC CANCER, V9, P0, DOI 10.1186/1471-2407-9-165
   van den Ende NS, 2022, SCI REP-UK, V12, P0, DOI 10.1038/s41598-022-16898-6
   Won HS, 2022, BREAST CANCER RES, V24, P0, DOI 10.1186/s13058-022-01519-x
   Yersal O, 2014, WORLD J CLIN ONCOL, V5, P412, DOI 10.5306/wjco.v5.i3.412
   Zhang HA, 2023, CANCERS, V15, P0, DOI 10.3390/cancers15010126
NR 33
TC 1
Z9 1
U1 1
U2 1
PU DOVE MEDICAL PRESS LTD
PI ALBANY
PA PO BOX 300-008, ALBANY, AUCKLAND 0752, NEW ZEALAND
SN 1179-1314
EI 
J9 BREAST CANCER-TARGET
JI Breast Cancer-Targets Ther.
PD JUN 15
PY 2024
VL 16
IS 
BP 483
EP 495
DI 10.2147/BCTT.S476394
PG 13
WC Oncology
SC Oncology
GA D5B0X
UT WOS:001296323000001
PM 39192887
DA 2025-03-16
ER

PT J
AU Jin, X
   Ma, YF
   Sun, TJ
   Xie, Q
   Yin, FX
   Zhang, LG
   Zhao, Y
   Zhao, Y
AF Jin, Xin
   Ma, Yun-Fei
   Sun, Tong-Jun
   Xie, Qiang
   Yin, Fa-Xiang
   Zhang, Li-Gong
   Zhao, Yan
   Zhao, Yan
TI Clinical and pathological characteristics of HR plus breast cancer with HER2 low and HER2(0) expression: exploring endocrine therapy sensitivity
SO TRANSLATIONAL CANCER RESEARCH
LA English
DT Article
DE Breast cancer; human epidermal growth factor receptor 2 low expression (HER2 low expression); clinical pathology characteristics; prognosis
ID lymph-node metastasis
AB Background: The clinical significance of human epidermal growth factor receptor 2 (HER2) low and HER2(0) expression in hormone receptor-positive (HR+) breast cancer patients remains uncertain. This study aimed to explore the clinical and pathological characteristics, prognosis, and endocrine therapy (ET) sensitivity among HR+ breast cancer patients with HER2 low and HER2(0) expression. Methods: We conducted a retrospective analysis of 390 HR+, HER2-negative breast cancer patients who underwent radical surgery at The First Affiliated Hospital of Bengbu Medical University between December 2014 and December 2017. HER2 status was classified per ASCO/CAP 2018 guidelines: tumors with an immunohistochemistry (IHC) score of 0 were defined as HER2(0), and those with a score of 1+ or 2+ with negative FISH for ERBB2 gene amplification were categorized as HER2 low. Clinical and pathological characteristics, ET sensitivity, and survival outcomes were analyzed. Primary endpoints included diseasefree survival (DFS) and overall survival (OS), with ROC curve analysis employed to determine prognostic thresholds. Results: Of the 390 HR+ breast cancer patients, 32.6% had HER2(0) expression [HER2(0) cohort] and 67.4% had HER2 low expression (HER2-low cohort). Most baseline characteristics were balanced between the two cohorts, and the HER2(0) cohort had significantly worse DFS and OS than the HER2-low cohort (both P<0.05). Within the same pN stage (pN0-2), patients with HER2 low expression had a better prognosis (all P<0.05). But at pN3, patients had worse survival outcomes (P=0.003). Patients with the IHC score >4 had significantly better OS (P<0.001) and DFS (P=0.003). No significant difference in OS and DFS was observed in the IHC score <= 4 group between cohorts (both P>0.05), whereas in the IHC score >4 group, the HER2-low cohort had better OS (P<0.001) and DFS (P=0.01). Conclusions: Patients with HER2 low expression have distinct clinical characteristics and a better prognosis compared to those with HER2(0) expression. Our study provides further real-world evidence for personalized treatment of breast cancer patients.
C1 [Jin, Xin; Xie, Qiang; Yin, Fa-Xiang; Zhang, Li-Gong] Bengbu Med Univ, Affiliated Hosp 1, Dept Surg Oncol, 287 Changhuai Rd, Bengbu 233030, Peoples R China.
   [Ma, Yun-Fei; Sun, Tong-Jun] Bengbu Med Univ, Bengbu, Peoples R China.
   [Zhao, Yan; Zhao, Yan] Bengbu Med Univ, Affiliated Hosp 1, Dept Pathol, 287 Changhuai Rd, Bengbu 233000, Peoples R China.
   [Zhao, Yan; Zhao, Yan] Bengbu Med Univ, Dept Pathol, 2600 Donghai Rd, Bengbu 233030, Peoples R China.
C3 Bengbu Medical University; Bengbu Medical University; Bengbu Medical University; Bengbu Medical University
RP Jin, X (corresponding author), Bengbu Med Univ, Affiliated Hosp 1, Dept Surg Oncol, 287 Changhuai Rd, Bengbu 233030, Peoples R China.; Zhao, Y (corresponding author), Bengbu Med Univ, Affiliated Hosp 1, Dept Pathol, 287 Changhuai Rd, Bengbu 233000, Peoples R China.; Zhao, Y (corresponding author), Bengbu Med Univ, Dept Pathol, 2600 Donghai Rd, Bengbu 233030, Peoples R China.
EM doctor721jx@163.com; zhaoyan@bbmc.edu.cn
FU Key Projects of the Department of Education of Anhui Province [2023AH051980, 2022AH051479]; Clinical Research Special Fund of WU JIEPING Medical Foundation [320.6750.2022-19-79]; Open Project of Anhui Province Key Laboratory of Cancer Translational Medicine [KFDX202203]
CR Almstedt K, 2022, EUR J CANCER, V173, P10, DOI 10.1016/j.ejca.2022.06.012
   André F, 2019, NEW ENGL J MED, V380, P1929, DOI 10.1056/NEJMoa1813904
   Chung HL, 2022, AM J ROENTGENOL, V218, P33, DOI 10.2214/AJR.21.26135
   Corti C, 2023, CURR TREAT OPTION ON, V24, P468, DOI 10.1007/s11864-023-01068-1
   Ergun Y, 2023, CANCER TREAT REV, V115, P0, DOI 10.1016/j.ctrv.2023.102538
   Fehrenbacher L, 2020, J CLIN ONCOL, V38, P0, DOI 10.1200/JCO.19.01455
   Harvey JM, 2023, J CLIN ONCOL, V41, P1331, DOI 10.1200/JCO.22.02500
   Horisawa N, 2022, BREAST CANCER-TOKYO, V29, P234, DOI 10.1007/s12282-021-01303-3
   Hortobagyi GN, 2018, ANN ONCOL, V29, P1541, DOI 10.1093/annonc/mdy155
   Komaranchath AS, 2021, INDIAN J MED PAEDIAT, V42, P370, DOI 10.1055/s-0041-1731861
   Li YQ, 2022, FRONT ONCOL, V11, P0, DOI 10.3389/fonc.2021.774577
   Luo MP, 2023, GLAND SURG, V12, P0, DOI 10.21037/gs-23-258
   Min SK, 2021, J BREAST CANCER, V24, P75, DOI 10.4048/jbc.2021.24.e4
   Modi S, 2022, NEW ENGL J MED, V387, P9, DOI 10.1056/NEJMoa2203690
   Modi S, 2020, J CLIN ONCOL, V38, P1887, DOI 10.1200/JCO.19.02318
   Poh A, 2022, CANCER DISCOV, V12, P1828, DOI 10.1158/2159-8290.CD-NB2022-0043
   Qureshi A, 2010, J PAK MED ASSOC, V60, P350
   Robson M, 2017, NEW ENGL J MED, V377, P523, DOI 10.1056/NEJMoa1706450
   Roy M, 2023, PET CLIN, V18, P441, DOI 10.1016/j.cpet.2023.04.002
   Rugo HS, 2023, LANCET, V402, P1423, DOI 10.1016/S0140-6736(23)01245-X
   Schettini F, 2021, NPJ BREAST CANCER, V7, P0, DOI 10.1038/s41523-020-00208-2
   Slamon DJ, 2018, J CLIN ONCOL, V36, P2465, DOI 10.1200/JCO.2018.78.9909
   Tan RSYC, 2022, BMC MED, V20, P0, DOI 10.1186/s12916-022-02284-6
   Tarantino P, 2022, JAMA ONCOL, V8, P1177, DOI 10.1001/jamaoncol.2022.2286
   Wolff AC, 2023, ARCH PATHOL LAB MED, V147, P993, DOI 10.5858/arpa.2023-0950-SA
   Yang M, 2023, SCI REP-UK, V13, P0, DOI 10.1038/s41598-023-39372-3
NR 26
TC 0
Z9 0
U1 0
U2 0
PU AME PUBLISHING COMPANY
PI SHATIN
PA FLAT-RM C 16F, KINGS WING PLAZA 1, NO 3 KWAN ST, SHATIN, HONG KONG 00000, PEOPLES R CHINA
SN 2218-676X
EI 2219-6803
J9 TRANSL CANCER RES
JI Transl. Cancer Res.
PD DEC 27
PY 2024
VL 13
IS 12
BP 6850
EP 6861
DI 10.21037/tcr-24-1013
PG 12
WC Oncology
SC Oncology
GA T4T3D
UT WOS:001404943800007
PM 39816563
DA 2025-03-16
ER

PT J
AU Gaudio, M
   Jacobs, F
   Benvenuti, C
   Saltalamacchia, G
   Gerosa, R
   De Sanctis, R
   Santoro, A
   Zambelli, A
AF Gaudio, M.
   Jacobs, F.
   Benvenuti, C.
   Saltalamacchia, G.
   Gerosa, R.
   De Sanctis, R.
   Santoro, A.
   Zambelli, A.
TI Unveiling the HER2-low phenomenon: exploring immunohistochemistry and gene expression to characterise HR-positive HER2-negative early breast cancer
SO BREAST CANCER RESEARCH AND TREATMENT
LA English
DT Article
DE HER2-low; HER2-zero; HER2-ultralow; Early breast cancer; HER2 gene expression; Hormone receptor-positive breast cancer; Trastuzumab deruxtecan
ID polymerase chain-reaction; in-situ hybridization; impact; assay
AB Purpose HER2-low breast cancer (BC) is a novel entity with relevant therapeutic implications, especially in hormone receptor (HR) positive BC. This study examines whether HER2 mRNA through the 21-gene assay, Oncotype DX (ODX), can refine the diagnosis of HER2-low and HER2-zero, obtained by immunohistochemistry (IHC).Methods Between Jan 2021 and Jan 2023, 229 consecutive HR-positive HER2-negative early BC (T1-3 N0-1) have been characterised by IHC and ODX. HER2 status by IHC was either zero (IHC-0) or low (IHC-1 + and IHC-2 + /ISH-negative) while HER2-zero was further divided into HER2-null (IHC-0) and HER2-ultralow (IHC-1-10%). HER2 gene expression by ODX was negative if lower 10.7.Results The distribution of HER2 IHC was as follows: 53.3% HER2-0, 29.25% HER2-1 + , and 17.5% HER2-2 + . The clinicopathological characteristics were similar in the three groups, with higher PgR-negative rate in HER2-zero (13.9% vs 3% vs 5%). The distribution of RS was homogeneous in the three groups with the median HER2 gene expression of 9.20 [IQR: 8.70-9.60]. HER2 gene expression gradually increased as the IHC score, with substantial overlap. After adjusting for confounders, HER2-1 + and HER2 2 + had a significant positive correlation between HER2 gene expression and IHC [OR 1.42, 95% CI 1.21 to 1.68, p < 0.001; OR 1.96, 95% CI 1.61 to 2.37, p < 0.001] compared to the HER2-zero group. HER2 gene expression did not differ between HER2-null and HER2-ultralow subgroups.Conclusion Due to the substantial overlap, the HER2 gene expression is unable to properly distinguish HER2-low and HER2-zero IHC whose accurate identification is critical in the context of HER2-negative BC.
C1 [Gaudio, M.; Jacobs, F.; Benvenuti, C.; Saltalamacchia, G.; Gerosa, R.; De Sanctis, R.; Santoro, A.; Zambelli, A.] Humanitas Univ, Dept Biomed Sci, I-20072 Pieve Emanuele, MI, Italy.
   [Gaudio, M.; Jacobs, F.; Benvenuti, C.; Gerosa, R.; De Sanctis, R.; Santoro, A.; Zambelli, A.] IRCCS Humanitas Res Hosp, Med Oncol & Hematol Unit, I-20089 Rozzano, Italy.
C3 Humanitas University
RP De Sanctis, R (corresponding author), Humanitas Univ, Dept Biomed Sci, I-20072 Pieve Emanuele, MI, Italy.; De Sanctis, R (corresponding author), IRCCS Humanitas Res Hosp, Med Oncol & Hematol Unit, I-20089 Rozzano, Italy.
EM rita.de_sanctis@hunimed.eu
CR Abelman RO, 2022, CANCER J, V28, P423, DOI 10.1097/PPO.0000000000000634
   Baehner FL, 2010, J CLIN ONCOL, V28, P4300, DOI 10.1200/JCO.2009.24.8211
   Cobleigh MA, 2005, CLIN CANCER RES, V11, P8623, DOI 10.1158/1078-0432.CCR-05-0735
   Cronin M, 2004, AM J PATHOL, V164, P35, DOI 10.1016/S0002-9440(10)63093-3
   Diéras V, 2022, CANCER RES, V82, P0, DOI 10.1158/1538-7445.SABCS21-PD8-02
   Dvorak L, 2013, APPL IMMUNOHISTO M M, V21, P196, DOI 10.1097/PAI.0b013e3182632ff5
   Esteva FJ, 2005, CLIN CANCER RES, V11, P3315, DOI 10.1158/1078-0432.CCR-04-1707
   Furrer D, 2018, CANCER PROGNOSIS, V0, P0, DOI DOI 10.5772/INTECHOPEN.78271
   Geukens T, 2023, EUR J CANCER, V188, P152, DOI 10.1016/j.ejca.2023.04.026
   Gheni N, 2020, INDIAN J PATHOL MICR, V63, P123, DOI 10.4103/IJPM.IJPM_136_19
   Hayes DF, 2019, NEW ENGL J MED, V381, P1284, DOI 10.1056/NEJMcibr1909386
   Jacobs F, 2023, CANCERS, V15, P0, DOI 10.3390/cancers15010148
   Kalinsky K, 2021, NEW ENGL J MED, V385, P2336, DOI 10.1056/NEJMoa2108873
   Koudelakova V, 2015, J MOL DIAGN, V17, P446, DOI 10.1016/j.jmoldx.2015.03.007
   Metzger O, 2021, CANCER DISCOV, V11, P2474, DOI 10.1158/2159-8290.CD-20-1557
   Metzger O, 2019, J CLIN ONCOL, V37, P0, DOI 10.1200/JCO.2019.37.15_suppl.502
   Mina L, 2007, BREAST CANCER RES TR, V103, P197, DOI 10.1007/s10549-006-9366-x
   Modi S, 2022, NEW ENGL J MED, V387, P9, DOI 10.1056/NEJMoa2203690
   Molinelli C, 2023, ESMO OPEN, V8, P0, DOI 10.1016/j.esmoop.2023.101592
   Mosele MF, 2022, ANN ONCOL, V33, PS123, DOI 10.1016/j.annonc.2022.03.277
   Munoz-Arcos LS, 2023, J CLIN ONCOL, V41, P575, DOI 10.1200/JCO.2023.41.16_suppl.575
   Mutai R, 2021, BREAST, V60, P62, DOI 10.1016/j.breast.2021.08.016
   Noske A, 2011, BREAST CANCER RES TR, V126, P109, DOI 10.1007/s10549-010-1316-y
   Paik S, 2004, NEW ENGL J MED, V351, P2817, DOI 10.1056/NEJMoa041588
   Poh A, 2022, CANCER DISCOV, V12, P1828, DOI 10.1158/2159-8290.CD-NB2022-0043
   Schettini F, 2021, NPJ BREAST CANCER, V7, P0, DOI 10.1038/s41523-020-00208-2
   Schlam I, 2021, J TRANSL MED, V19, P0, DOI 10.1186/s12967-021-03113-9
   Sparano JA, 2018, NEW ENGL J MED, V379, P111, DOI 10.1056/NEJMoa1804710
   Syed YY, 2020, MOL DIAGN THER, V24, P621, DOI 10.1007/s40291-020-00482-7
   Tarantino P, 2022, JAMA ONCOL, V8, P1177, DOI 10.1001/jamaoncol.2022.2286
   Tozbikian GH, 2018, BREAST J, V24, P535, DOI 10.1111/tbj.13004
   Tvrdík D, 2012, MOL MED REP, V6, P439, DOI 10.3892/mmr.2012.919
   vant Veer LJ, 2005, J CLIN ONCOL, V23, P1631, DOI 10.1200/JCO.2005.12.005
   Wolff AC, 2007, ARCH PATHOL LAB MED, V131, P18, DOI 10.1043/1543-2165(2007)131[18:ASOCCO]2.0.CO;2
   Wolff AC, 2018, J CLIN ONCOL, V36, P2105, DOI 10.5858/arpa.2018-0902-SA
   Zattarin E, 2023, NPJ BREAST CANCER, V9, P0, DOI 10.1038/s41523-023-00534-1
   Zhang HA, 2022, AM J CLIN PATHOL, V157, P328, DOI 10.1093/ajcp/aqab117
   Zoppoli G, 2017, J TRANSL MED, V15, P0, DOI 10.1186/s12967-017-1195-7
NR 38
TC 1
Z9 1
U1 5
U2 9
PU SPRINGER
PI NEW YORK
PA ONE NEW YORK PLAZA, SUITE 4600, NEW YORK, NY, UNITED STATES
SN 0167-6806
EI 1573-7217
J9 BREAST CANCER RES TR
JI Breast Cancer Res. Treat.
PD FEB 15
PY 2024
VL 203
IS 3
BP 487
EP 495
DI 10.1007/s10549-023-07151-3
EA NOV 2023
PG 9
WC Oncology
SC Oncology
GA GE3W7
UT WOS:001098542200004
PM 37923964
DA 2025-03-16
ER

PT J
AU Ucar, M
   Yilmaz, M
   Erdis, E
   Yucel, B
AF Ucar, Mahmut
   Yilmaz, Mukaddes
   Erdis, Eda
   Yucel, Birsen
TI Comparison of Clinicopathological Features and Survival Outcomes Associated with HER2-Zero and HER2-Low Breast Cancers: A retrospective, Observational Study
SO UHOD-ULUSLARARASI HEMATOLOJI-ONKOLOJI DERGISI
LA English
DT Article
DE Breast cancer; Epidermal growth factor receptor; Survival analysis; Overall; Disease-free survival
AB Despite being classified as HER2-negative, HER2-zero and HER2-low subtypes are considered distinct entities due to their varying clinicopathological features and survival outcomes. This study was designed to evaluate the sociodemographic, clinical, survival and prognostic differences between HER2-zero and HER2-low patients who were evaluated as HER2 negative. This retrospective singlecenter study included patients with HER2-negative non-metastatic breast cancer between 2003 and 2022. Patients were analyzed in two groups as HER2-zero and HER2-low. Of 680 patients, 484 (71%) were included in the HER2-zero group and 196 (29%) in the HER2-low group. Statistically significant differences were found between the groups in terms of histopathologic subtyping (p< 0.001), ER (p< 0.001) and PR status (p= 0.005), and presence of lymphovascular invasion (p= 0.023). When survival results were analyzed according to HER2 status, overall survival and disease-free survival were not statistically different for all patients. This result was also supported in luminal A, luminal B and triple negative patients (p>0.050). HER-2 status was not observed as a factor affecting OS and DFS in univariant and multivariant analyses (p> 0.050). There were no clinically and pathologically significant differences between HER2-low and HER2-zero, except that HER2-low patients had more ER and PR positivity, more luminal subgroups and more lymphovascular invasion. When evaluated together with histopathologic subgroups, no survival difference was detected between both groups. HER2 status could not be determined as a prognostic factor.
C1 [Ucar, Mahmut; Yilmaz, Mukaddes] Sivas Cumhuriyet Univ, Fac Med, Dept Med Oncol, Sivas, Turkiye.
   [Erdis, Eda; Yucel, Birsen] Sivas Cumhuriyet Univ, Fac Med, Dept Radiat Oncol, Sivas, Turkiye.
C3 Cumhuriyet University; Cumhuriyet University
RP Ucar, M (corresponding author), Sivas Cumhuriyet Univ, Dept Med Oncol, Tip Fak, Sivas, Turkiye.
EM dr.mahmutucar@gmail.com
CR Almstedt K, 2022, EUR J CANCER, V173, P10, DOI 10.1016/j.ejca.2022.06.012
   Aydiner A, 2015, BREAST DISEASE: DIAGNOSIS AND PATHOLOGY, V0, P0
   da Silva JL, 2023, BREAST CANCER-TARGET, V15, P337, DOI 10.2147/BCTT.S408743
   Denkert C, 2021, LANCET ONCOL, V22, P1151, DOI 10.1016/S1470-2045(21)00301-6
   Ergun Y, 2023, CLIN BREAST CANCER, V23, P567, DOI 10.1016/j.clbc.2023.05.015
   Ergun Y, 2023, CANCER TREAT REV, V115, P0, DOI 10.1016/j.ctrv.2023.102538
   Horisawa N, 2022, BREAST CANCER-TOKYO, V29, P234, DOI 10.1007/s12282-021-01303-3
   Hui TL, 2023, ONCOLOGIST, V0, P0, DOI DOI 10.1093/oncolo/oyad159
   Ilie SM, 2023, BREAST CANCER-TOKYO, V30, P997, DOI 10.1007/s12282-023-01490-1
   Jin J, 2023, J TRANSL MED, V21, P0, DOI 10.1186/s12967-023-04076-9
   Kang SR, 2023, EUR J CANCER, V191, P0, DOI 10.1016/j.ejca.2023.112956
   Li CX, 2023, BREAST CANCER-TOKYO, V30, P965, DOI 10.1007/s12282-023-01487-w
   Li YY, 2023, EBIOMEDICINE, V91, P0, DOI 10.1016/j.ebiom.2023.104571
   Lu YJ, 2023, CANCER MED-US, V12, P16264, DOI 10.1002/cam4.6290
   Lukasiewicz S, 2021, CANCERS, V13, P0, DOI 10.3390/cancers13174287
   Molinelli C, 2023, ESMO OPEN, V8, P0, DOI 10.1016/j.esmoop.2023.101592
   Roncati L, 2016, PATHOL ONCOL RES, V22, P449, DOI 10.1007/s12253-015-0024-7
   Sharaf B, 2023, BREAST CANCER-TARGET, V15, P541, DOI 10.2147/BCTT.S415432
   Shi WJ, 2023, J INVEST MED, V71, P384, DOI 10.1177/10815589231151232
   Tan RSYC, 2022, BMC MED, V20, P0, DOI 10.1186/s12916-022-02284-6
   Tang YY, 2023, THER ADV MED ONCOL, V15, P0, DOI 10.1177/17588359231156669
   Tarantino P, 2022, EUR J CANCER, V163, P35, DOI 10.1016/j.ejca.2021.12.022
   Terán S, 2023, BREAST, V71, P42, DOI 10.1016/j.breast.2023.07.009
   Wang J, 2023, BREAST CANCER-TARGET, V15, P281, DOI 10.2147/BCTT.S407181
   Wei T, 2023, FRONT ONCOL, V13, P0, DOI 10.3389/fonc.2023.1100332
   Wolff AC, 2013, J CLIN ONCOL, V31, P3997, DOI 10.1200/JCO.2013.50.9984
   Xu HC, 2022, FRONT ONCOL, V12, P0, DOI 10.3389/fonc.2022.906011
   Yang CQ, 2023, CRIT REV ONCOL HEMAT, V185, P0, DOI 10.1016/j.critrevonc.2023.103962
   Yang M, 2023, SCI REP-UK, V13, P0, DOI 10.1038/s41598-023-39372-3
   Zhang JT, 2019, BREAST J, V25, P838, DOI 10.1111/tbj.13347
   Zheng L, 2023, CANCER MED-US, V12, P14937, DOI 10.1002/cam4.6129
   Zhong GS, 2023, EJSO-EUR J SURG ONC, V49, P0, DOI 10.1016/j.ejso.2023.06.022
NR 32
TC 0
Z9 0
U1 0
U2 0
PU AKAD DOKTORLAR YAYINEVI
PI HILAL CANKAYA
PA 4 CADDE 56, SOKAK, NO 49-E, HILAL CANKAYA, ANKARA 06550, Turkiye
SN 1306-133X
EI 
J9 UHOD-ULUSLAR HEMATOL
JI UHOD-Uluslar. Hematol.-Onkol. De.
PD JUN 15
PY 2024
VL 34
IS 4
BP 220
EP 230
DI 10.4999/uhod.247799
PG 11
WC Oncology
SC Oncology
GA S7H8Q
UT WOS:001399895000006
DA 2025-03-16
ER

PT J
AU Tarantino, P
   Ajari, O
   Graham, N
   Vincuilla, J
   Parker, T
   Hughes, ME
   Tayob, N
   Garrido-Castro, AC
   Morganti, S
   King, TA
   Mittendorf, EA
   Curigliano, G
   Lin, NU
   Tolaney, SM
AF Tarantino, Paolo
   Ajari, Ogheneochuko
   Graham, Noah
   Vincuilla, Julie
   Parker, Tonia
   Hughes, Melissa E.
   Tayob, Nabihah
   Garrido-Castro, Ana C.
   Morganti, Stefania
   King, Tari A.
   Mittendorf, Elizabeth A.
   Curigliano, Giuseppe
   Lin, Nancy U.
   Tolaney, Sara M.
TI Evolution of HER2 expression between pre-treatment biopsy and residual disease after neoadjuvant therapy for breast cancer
SO EUROPEAN JOURNAL OF CANCER
LA English
DT Article
DE HER2-low; HER2 dynamics; Neoadjuvant treatment; Breast cancer
ID trastuzumab emtansine; open-label; dimerization inhibitor; physicians choice; chemotherapy; survival; amplification; humanization; prognosis; antibody
AB Introduction: We have previously found that HER2 expression is dynamic, and can change from the primary breast tumor to matched recurrences. With this work, we aimed to assess the dynamics of HER2 during neoadjuvant treatment.(NAT). Methods: We reviewed HER2 expression in pre- and post-treatment samples from consecutive patients with earlystage breast cancer that received NAT and underwent surgery at Dana-Farber Brigham Cancer Center between 01/2016-08/2022. The primary outcome was evolution of HER2 expression from pre- to post-NAT specimens in patients with residual disease. Results: Among 1613 patients receiving NAT, 1080 had residual disease at surgery. A total of 319 patients (29.5%) experienced a change in HER2 expression (HER2 0 vs. HER2-low vs. HER2-positive) from the pretreatment sample to residual disease, with roughly equal distribution between decreased (50.5%) and increased HER2 expression (49.5%). Similar rates of change in HER2 expression were observed with anthracycline-based (31.8%) or taxane/platinum-based regimens (32.4%). Patients with HER2-0 or HER2-low tumors at diagnosis were likelier to experience a change in HER2 expression post-NAT compared to HER2positive (32.3% vs. 21.3%, p < 0.001). Changes in HER2 expression post-NAT were prognostic among patients with HER2-positive tumors at diagnosis (3-year recurrence-free survival for change vs. no change: 71.6% vs. 89.6%, p = 0.006) but not among those with HER2-negative tumors at diagnosis (3-year recurrence-free survival for change vs. no change: 79.3% vs. 81.1%, p = 0.31). Conclusions: Nearly 30% of patients with early-stage breast cancer showed a change in HER2 expression after NAT. Changes in HER2 expression post-NAT were only prognostic in the setting of HER2-positive tumors becoming HER2-negative at surgery.
C1 [Tarantino, Paolo; Ajari, Ogheneochuko; Garrido-Castro, Ana C.; Morganti, Stefania; Lin, Nancy U.; Tolaney, Sara M.] Dana Farber Canc Inst, Med Oncol, Boston, MA 02215 USA.
   [Tarantino, Paolo; Vincuilla, Julie; Parker, Tonia; Hughes, Melissa E.; Garrido-Castro, Ana C.; Morganti, Stefania; King, Tari A.; Mittendorf, Elizabeth A.; Lin, Nancy U.; Tolaney, Sara M.] Dana Farber Brigham Canc Ctr, Breast Oncol Program, Boston, MA USA.
   [Tarantino, Paolo; Ajari, Ogheneochuko; Graham, Noah; Tayob, Nabihah; Garrido-Castro, Ana C.; Morganti, Stefania; King, Tari A.; Mittendorf, Elizabeth A.; Lin, Nancy U.; Tolaney, Sara M.] Harvard Med Sch, Boston, MA USA.
   [Tarantino, Paolo; Curigliano, Giuseppe] Univ Milan, Dept Oncol & Hematol Oncol, Milan, Italy.
   [Graham, Noah; Tayob, Nabihah] Dana Farber Canc Inst, Data Sci, Boston, MA 02215 USA.
   [Morganti, Stefania] Broad Inst MIT & Harvard, Cambridge, MA USA.
   [King, Tari A.; Mittendorf, Elizabeth A.] Brigham & Womens Hosp, Dept Surg, Div Breast Surg, Boston, MA USA.
   [Curigliano, Giuseppe] European Inst Oncol IRCCS, Milan, Italy.
   [Tarantino, Paolo] Dana Farber Canc Inst, 450 Brookline Ave, Boston, MA 02215 USA.
C3 Harvard University; Harvard University Medical Affiliates; Dana-Farber Cancer Institute; Harvard University; Harvard Medical School; University of Milan; Harvard University; Harvard University Medical Affiliates; Dana-Farber Cancer Institute; Harvard University; Massachusetts Institute of Technology (MIT); Broad Institute; Harvard University; Harvard University Medical Affiliates; Brigham & Women's Hospital; IRCCS European Institute of Oncology (IEO); Harvard University; Harvard University Medical Affiliates; Dana-Farber Cancer Institute
RP Tarantino, P (corresponding author), Dana Farber Canc Inst, 450 Brookline Ave, Boston, MA 02215 USA.
EM paolo_tarantino@dfci.harvard.edu
FU NCI DF/HCC SPORE in Breast Cancer [P50CA168504]
CR Adams CW, 2006, CANCER IMMUNOL IMMUN, V55, P717, DOI 10.1007/s00262-005-0058-x
   Administration USFaD: FDA DISCO, 2022, BURST EDITION: FDA APPROVALS OF ENHERTU (FAM-TRASTUZUMAB DERUXTECAN-NXKI) FOR UNRESECTABLE OR METASTATIC HER2-LOW BREAST CANCER, V0, P0
   Baez-Navarro X, 2022, EUR J CANCER, V175, P187, DOI 10.1016/j.ejca.2022.08.022
   Bardia A, 2023, CANCER RES, V83, P0, DOI 10.1158/1538-7445.SABCS22-GS2-03
   Branco FP, 2019, AM J TRANSL RES, V11, P6110
   CARTER P, 1992, P NATL ACAD SCI USA, V89, P4285, DOI 10.1073/pnas.89.10.4285
   Denkert C, 2021, LANCET ONCOL, V22, P1151, DOI 10.1016/S1470-2045(21)00301-6
   Fernandez AI, 2022, JAMA ONCOL, V8, P0, DOI 10.1001/jamaoncol.2021.7239
   Franklin MC, 2004, CANCER CELL, V5, P317, DOI 10.1016/S1535-6108(04)00083-2
   Guarneri V, 2013, ANN ONCOL, V24, P2990, DOI 10.1093/annonc/mdt364
   Harbeck N, 2013, BREAST CARE, V8, P49, DOI 10.1159/000346837
   Hudis CA, 2007, NEW ENGL J MED, V357, P39, DOI 10.1056/NEJMra043186
   Hurvitz SA, 2023, LANCET, V401, P105, DOI 10.1016/S0140-6736(22)02420-5
   Kang SR, 2023, EUR J CANCER, V191, P0, DOI 10.1016/j.ejca.2023.112956
   Krop IE, 2017, LANCET ONCOL, V18, P743, DOI 10.1016/S1470-2045(17)30313-3
   Krop IE, 2014, LANCET ONCOL, V15, P689, DOI 10.1016/S1470-2045(14)70178-0
   LeVee A, 2023, CANCER MED-US, V12, P10647, DOI 10.1002/cam4.5817
   Loibl S, 2022, NPJ BREAST CANCER, V8, P0, DOI 10.1038/s41523-022-00477-z
   LOVEKIN C, 1991, BRIT J CANCER, V63, P439, DOI 10.1038/bjc.1991.101
   Ma YZ, 2023, CANCER MED-US, V12, P11293, DOI 10.1002/cam4.5839
   Miglietta F, 2022, NPJ BREAST CANCER, V8, P0, DOI 10.1038/s41523-022-00434-w
   Miglietta F, 2021, NPJ BREAST CANCER, V7, P0, DOI 10.1038/s41523-021-00343-4
   Mittendorf EA, 2009, CLIN CANCER RES, V15, P7381, DOI 10.1158/1078-0432.CCR-09-1735
   Modi S, 2023, ANN ONCOL, V34, PS334, DOI 10.1016/j.annonc.2023.09.553
   Modi S, 2022, NEW ENGL J MED, V387, P9, DOI 10.1056/NEJMoa2203690
   Mogica JP, 2023, BREAST, V0, P72
   Morganti S, 2022, CANCER DRUG RESIST, V5, P971, DOI 10.20517/cdr.2022.55
   SLAMON DJ, 1987, SCIENCE, V235, P177, DOI 10.1126/science.3798106
   Sung H, 2021, CA-CANCER J CLIN, V71, P209, DOI 10.3322/caac.21660
   Symmans WF, 2007, J CLIN ONCOL, V25, P4414, DOI 10.1200/JCO.2007.10.6823
   Tarantino P, 2023, ANN ONCOL, V34, P645, DOI 10.1016/j.annonc.2023.05.008
   Tarantino P, 2023, SAN ANTONIO BREAST C, V0, P0
   Tarantino P, 2022, CANCER DISCOV, V12, P2026, DOI 10.1158/2159-8290.CD-22-0703
   Tarantino P, 2022, JAMA ONCOL, V8, P1177, DOI 10.1001/jamaoncol.2022.2286
   Tarantino P, 2022, EUR J CANCER, V163, P35, DOI 10.1016/j.ejca.2021.12.022
   Tarantino P, 2020, J CLIN ONCOL, V38, P1951, DOI 10.1200/JCO.19.02488
   Vu T, 2012, FRONT ONCOL, V2, P1, DOI 10.3389/fonc.2012.00062
   Tural D, 2019, J BUON, V24, P20
   Verma S, 2012, NEW ENGL J MED, V367, P1783, DOI 10.1056/NEJMoa1209124
   Wang RX, 2017, BREAST CANCER RES TR, V161, P259, DOI 10.1007/s10549-016-4064-9
   Wolff AC, 2018, J CLIN ONCOL, V36, P2105, DOI 10.5858/arpa.2018-0902-SA
   Yoshida A, 2017, J SURG ONCOL, V116, P1021, DOI 10.1002/jso.24762
NR 42
TC 5
Z9 5
U1 2
U2 3
PU ELSEVIER SCI LTD
PI London
PA 125 London Wall, London, ENGLAND
SN 0959-8049
EI 1879-0852
J9 EUR J CANCER
JI Eur. J. Cancer
PD APR 15
PY 2024
VL 201
IS 
BP 
EP 
DI 10.1016/j.ejca.2024.113920
EA FEB 2024
PG 8
WC Oncology
SC Oncology
GA NI6V5
UT WOS:001199872400001
PM 38368741
DA 2025-03-16
ER

PT J
AU Lu, YJ
   Zhu, SJ
   Wu, CH
   Fei, XC
   Shen, KW
   Chen, XS
AF Lu, Yujie
   Zhu, Siji
   Wu, Chenghui
   Fei, Xiaochun
   Shen, Kunwei
   Chen, Xiaosong
TI HER2-low status improves prognosis prediction in breast cancer patients receiving neoadjuvant treatment: A comparison of pathological stage, modified CPS plus EG scoring system, and Neo-Bioscore
SO CHINESE JOURNAL OF CANCER RESEARCH
LA English
DT Article
DE Breast cancer; HER2-low; neoadjuvant therapy; prognosis; CPS+EGH(low)
ID disease-specific survival; validation
AB Objective: To explore the prognosis-predictive influence of human epidermal growth factor receptor 2 (HER2)-low status in breast cancer patients after neoadjuvant therapy (NAT). Methods: Consecutive patients with invasive breast cancer who underwent NAT and surgery from January 2009 to December 2020 at multiple centers were included. A modified CPS+EG scoring system that integrates HER2-low status, CPS+EGH(low) was developed. Multiple scoring systems were compared via receiver operating characteristic curves with the area under curve (AUC), the Akaike information criterion, the C-index, and calibration curves. Results: A total of 2,141 patients were included: 1,074, 640, and 427 patients in the training, internal validation, and external validation groups, respectively. HER2-low patients had a significantly better breast cancer-specific survival (BCSS, P=0.008) and recurrence-free interval (RFI, P=0.030) compared to HER2-zero patients (P=0.038) but inferior outcomes than HER2-amplified ones (BCSS, P=0.002; RFI, P<0.001). The CPS+EGH(low) (AUC: 0.846, 0.817, 0.901) could stratify patients according to BCSS in training, internal validation, and external validation group, respectively, overperforming pathological stage (PS) (AUC: 0.746, 0.779, 0.754), CPS+EG (AUC: 0.771, 0.752, 0.748), and Neo-Bioscore (AUC: 0.783, 0.777, 0.786, all P<0.05). Conclusions: HER2-low status showed a significant prognostic value in breast cancer patients after NAT. The CPS+EGH(low) model significantly outperformed PS, CPS+EG, and Neo-Bioscore in clinical outcome prediction, which may guide further therapy targeting HER2-low.
C1 [Lu, Yujie; Zhu, Siji; Wu, Chenghui; Shen, Kunwei; Chen, Xiaosong] Shanghai Jiao Tong Univ, Sch Med, Comprehens Breast Hlth Ctr, Dept Gen Surg,Ruijin Hosp, 7 Ruijin Er Rd, Shanghai 200025, Peoples R China.
   [Fei, Xiaochun] Shanghai Jiao Tong Univ, Sch Med, Ruijin Hosp, Dept Pathol, Shanghai 200025, Peoples R China.
C3 Shanghai Jiao Tong University; Shanghai Jiao Tong University
RP Shen, KW; Chen, XS (corresponding author), Shanghai Jiao Tong Univ, Sch Med, Comprehens Breast Hlth Ctr, Dept Gen Surg,Ruijin Hosp, 7 Ruijin Er Rd, Shanghai 200025, Peoples R China.
EM kwshen@medmail.com.cn; chenxiaosong0156@hotmail.com
FU National Natural Science Foundation of China [82072937, 82072897]; Interdisciplinary Program of Shanghai Jiao Tong University [YG2024QNB05]
CR Abdelsattar JM, 2016, ANN SURG ONCOL, V23, P3206, DOI 10.1245/s10434-016-5324-y
   Amin MB, 2017, CA-CANCER J CLIN, V67, P93, DOI 10.3322/caac.21388
   Banerji U, 2019, LANCET ONCOL, V20, P1124, DOI 10.1016/S1470-2045(19)30328-6
   Blanche P, 2013, STAT MED, V32, P5381, DOI 10.1002/sim.5958
   Brandao M, 2019, ESMO OPEN, V4, P0, DOI 10.1136/esmoopen-2019-000515
   Denkert C, 2021, LANCET ONCOL, V22, P1151, DOI 10.1016/S1470-2045(21)00301-6
   Fehrenbacher L, 2020, J CLIN ONCOL, V38, P0, DOI 10.1200/JCO.19.01455
   Gianni L, 2010, J CLIN ONCOL, V28, P1131, DOI 10.1200/JCO.2009.24.1661
   Goldhirsch A, 2013, ANN ONCOL, V24, P2206, DOI 10.1093/annonc/mdt303
   Hammond MEH, 2010, J CLIN ONCOL, V28, P2784, DOI 10.1200/JCO.2009.25.6529
   Horisawa N, 2022, BREAST CANCER-TOKYO, V29, P234, DOI 10.1007/s12282-021-01303-3
   Jeruss JS, 2008, J CLIN ONCOL, V26, P246, DOI 10.1200/JCO.2007.11.5352
   Laas E, 2021, BRIT J CANCER, V124, P1421, DOI 10.1038/s41416-020-01251-3
   Loibl S, 2017, LANCET, V389, P2415, DOI 10.1016/S0140-6736(16)32417-5
   Lu YJ, 2022, CANCERS, V14, P0, DOI 10.3390/cancers14246200
   Mittendorf EA, 2016, JAMA ONCOL, V2, P929, DOI 10.1001/jamaoncol.2015.6478
   Mittendorf EA, 2011, J CLIN ONCOL, V29, P1956, DOI 10.1200/JCO.2010.31.8469
   Modi S, 2022, NEW ENGL J MED, V387, P9, DOI 10.1056/NEJMoa2203690
   Modi S, 2020, J CLIN ONCOL, V38, P1887, DOI 10.1200/JCO.19.02318
   Mosele F, 2023, NAT MED, V29, P2110, DOI 10.1038/s41591-023-02478-2
   Nielsen TO, 2021, JNCI-J NATL CANCER I, V113, P808, DOI 10.1093/jnci/djaa201
   Pernas S, 2021, JCO ONCOL PRACT, V17, P320, DOI 10.1200/OP.21.00020
   Perou CM, 2000, NATURE, V406, P747, DOI 10.1038/35021093
   Robin X, 2011, BMC BIOINFORMATICS, V12, P0, DOI 10.1186/1471-2105-12-77
   Schettini F, 2021, NPJ BREAST CANCER, V7, P0, DOI 10.1038/s41523-020-00208-2
   Tamura K, 2019, LANCET ONCOL, V20, P816, DOI 10.1016/S1470-2045(19)30097-X
   Tarantino P, 2022, JAMA ONCOL, V8, P1177, DOI 10.1001/jamaoncol.2022.2286
   Tarantino P, 2022, EUR J CANCER, V163, P35, DOI 10.1016/j.ejca.2021.12.022
   Tarantino P, 2021, JCO ONCOL PRACT, V17, P605, DOI 10.1200/OP.21.00216
   Tarantino P, 2020, J CLIN ONCOL, V38, P1951, DOI 10.1200/JCO.19.02488
   Tolaney SM, 2021, J CLIN ONCOL, V39, P2720, DOI 10.1200/JCO.20.03613
   Wolff AC, 2018, J CLIN ONCOL, V36, P2105, DOI 10.5858/arpa.2018-0902-SA
   Xiang HY, 2023, CHINESE J CANCER RES, V35, P0, DOI 10.21147/j.issn.1000-9604.2023.06.13
   Xu HC, 2023, CHINESE J CANCER RES, V35, P0, DOI 10.21147/j.issn.1000-9604.2023.06.02
   Xu L, 2021, FRONT ONCOL, V11, P0, DOI 10.3389/fonc.2021.606477
   Zhu SJ, 2023, BRIT J CANCER, V129, P1274, DOI 10.1038/s41416-023-02403-x
NR 36
TC 0
Z9 0
U1 0
U2 0
PU CHINESE JOURNAL CANCER RESEARCH CO
PI BEIJING
PA LTD PEKING U CANCER HOSP & INST, NO 52, FUCHENG RD, HAIDIAN, BEIJING, 100142, PEOPLES R CHINA
SN 1000-9604
EI 1993-0631
J9 CHINESE J CANCER RES
JI Chin. J. Cancer Res.
PD DEC 15
PY 2024
VL 36
IS 6
BP 
EP 
DI 10.21147/j.issn.1000-9604.2024.06.10
PG 22
WC Oncology
SC Oncology
GA R6W3C
UT WOS:001392823600010
PM 39802892
DA 2025-03-16
ER

PT J
AU Polidorio, N
   Montagna, G
   Sevilimedu, V
   Le, T
   Morrow, M
AF Polidorio, Natalia
   Montagna, Giacomo
   Sevilimedu, Varadan
   Le, Tiana
   Morrow, Monica
TI Do HER2-Low Tumors Have a Distinct Clinicopathologic Phenotype?
SO ANNALS OF SURGICAL ONCOLOGY
LA English
DT Article
DE Breast cancer; Subtype; HER2; HER2-low; Breast cancer surgery; Lymphovascular invasion
ID molecular characteristics; breast; receptor; node
AB Background. Breast cancer subtypes, distinguished by hormone receptor (HR) and HER2 status, have different clinicopathologic features. With recognition of the clinical relevance of HER2-low, there is debate as to whether this is a distinct subtype. Our study aimed to determine whether HER2-low breast cancers have specific clinicopathologic features that differ from those of HER2-negative and HER2-positive cancers. Patients and Methods. A total of 11,072 patients undergoing upfront surgery from 1998 to 2010 were identified from a single-institution prospectively maintained database. HER2 status was classified by immunohistochemistry (IHC)/fluorescence in situ hybridization (FISH) as HER2 negative (41.2%), HER2 low (45%; IHC 1+ or 2+ with negative FISH), and HER2 positive (13.7%), and stratified by HR status. Univariate (UVA) and multivariable multinomial logistic regression analysis (MVA) were performed to determine associations among variables and subtypes. Results. Compared with HER2-negative tumors, HER2 low was associated with lymphovascular invasion [odds ratio (OR) 1.2, 95% confidence interval (CI) 1.06-1.36; p = 0.003], multifocality (OR 1.26, 95% CI 1.12-1.42; p < 0.001), nodal micrometastasis (OR 1.15, 95% CI 1.02-1.31; p = 0.024), and lower rates of >= 3 positive nodes (OR 0.77, 95% CI 0.66-0.90, p = 0.001). When stratified by HR expression, in both HR-positive and HR-negative tumors, age and multifocality were associated with HER2 low on UVA. On MVA, no variables were independently associated with both HR-negative and HR-positive/HER2-low tumors compared with HER2-negative tumors. In contrast, HER2-positive tumors, regardless of HR status, were associated with multifocality and an extensive intraductal component. Conclusion. Clinicopathologic features of HER2-low tumors appear to be primarily related to HR status. Our findings do not support the characterization of HER2 low as a separate subtype.
C1 [Polidorio, Natalia; Montagna, Giacomo; Le, Tiana; Morrow, Monica] Mem Sloan Kettering Canc Ctr, Dept Surg, Breast Serv, New York, NY 10065 USA.
   [Sevilimedu, Varadan] Mem Sloan Kettering Canc Ctr, Dept Epidemiol & Biostat, Biostat Serv, New York, NY USA.
C3 Memorial Sloan Kettering Cancer Center; Memorial Sloan Kettering Cancer Center
RP Morrow, M (corresponding author), Mem Sloan Kettering Canc Ctr, Dept Surg, Breast Serv, New York, NY 10065 USA.
EM morrowm@mskcc.org
FU NIH/NCI Cancer Center Support Grant [P30 CA008748]
CR Agostinetto E, 2021, CANCERS, V13, P0, DOI 10.3390/cancers13112824
   Almstedt K, 2022, EUR J CANCER, V173, P10, DOI 10.1016/j.ejca.2022.06.012
   Baez-Navarro X, 2023, MODERN PATHOL, V36, P0, DOI 10.1016/j.modpat.2022.100087
   Banerji U, 2019, LANCET ONCOL, V20, P1124, DOI 10.1016/S1470-2045(19)30328-6
   Bevilacqua JLB, 2007, J CLIN ONCOL, V25, P3670, DOI 10.1200/JCO.2006.08.8013
   Carey LA, 2006, JAMA-J AM MED ASSOC, V295, P2492, DOI 10.1001/jama.295.21.2492
   Chen MD, 2022, BREAST CANCER-TOKYO, V29, P844, DOI 10.1007/s12282-022-01364-y
   Chen RX, 2023, BREAST CANCER RES TR, V197, P189, DOI 10.1007/s10549-022-06781-3
   Denkert C, 2021, LANCET ONCOL, V22, P1151, DOI 10.1016/S1470-2045(21)00301-6
   Douganiotis George, 2022, CANCER DIAGN PROGN, V2, P316, DOI 10.21873/cdp.10111
   Ergun Y, 2023, CANCER TREAT REV, V115, P0, DOI 10.1016/j.ctrv.2023.102538
   Fernandez AI, 2022, JAMA ONCOL, V8, P0, DOI 10.1001/jamaoncol.2021.7239
   He Zhen-Yu, 2015, MEDICINE (BALTIMORE), V94, Pe2213, DOI 10.1097/MD.0000000000002213
   Horisawa N, 2022, BREAST CANCER-TOKYO, V29, P234, DOI 10.1007/s12282-021-01303-3
   Hortobagyi GN, 2016, AJCC CANCER STAGING MANUAL, V8th, P0
   Jacot W, 2021, CANCERS, V13, P0, DOI 10.3390/cancers13236059
   Lambein K, 2013, AM J CLIN PATHOL, V140, P561, DOI 10.1309/AJCP4A7KTAYHZSOE
   Lu YJ, 2022, CANCERS, V14, P0, DOI 10.3390/cancers14246200
   Miglietta F, 2022, NPJ BREAST CANCER, V8, P0, DOI 10.1038/s41523-022-00434-w
   Modi S, 2022, NEW ENGL J MED, V387, P9, DOI 10.1056/NEJMoa2203690
   Modi S, 2020, J CLIN ONCOL, V38, P1887, DOI 10.1200/JCO.19.02318
   Mutai R, 2021, BREAST, V60, P62, DOI 10.1016/j.breast.2021.08.016
   Navarro XB, 2022, PREPRINT, V0, P0
   Peiffer DS, 2023, JAMA ONCOL, V9, P500, DOI 10.1001/jamaoncol.2022.7476
   Rosso C, 2022, CLIN BREAST CANCER, V22, P391, DOI 10.1016/j.clbc.2022.02.008
   Schettini F, 2021, NPJ BREAST CANCER, V7, P0, DOI 10.1038/s41523-020-00208-2
   Silverstein MJ, 2001, WORLD J SURG, V25, P767, DOI 10.1007/s00268-001-0003-x
   Tan RSYC, 2022, BMC MED, V20, P0, DOI 10.1186/s12916-022-02284-6
   Tarantino P, 2022, JAMA ONCOL, V8, P1177, DOI 10.1001/jamaoncol.2022.2286
   Ugras S, 2014, ANN SURG ONCOL, V21, P3780, DOI 10.1245/s10434-014-3851-y
   van den Ende NS, 2022, SCI REP-UK, V12, P0, DOI 10.1038/s41598-022-16898-6
   van der Lee MMC, 2015, MOL CANCER THER, V14, P692, DOI 10.1158/1535-7163.MCT-14-0881-T
   Wei T, 2023, FRONT ONCOL, V13, P0, DOI 10.3389/fonc.2023.1100332
   Wiechmann L, 2009, ANN SURG ONCOL, V16, P2705, DOI 10.1245/s10434-009-0606-2
   Wolff AC, 2018, J CLIN ONCOL, V36, P2105, DOI 10.5858/arpa.2018-0902-SA
   Won HS, 2022, BREAST CANCER RES, V24, P0, DOI 10.1186/s13058-022-01519-x
   Xu HC, 2022, FRONT ONCOL, V12, P0, DOI 10.3389/fonc.2022.906011
   Zhang HN, 2022, MODERN PATHOL, V35, P1075, DOI 10.1038/s41379-022-01019-5
NR 38
TC 1
Z9 1
U1 0
U2 2
PU SPRINGER
PI NEW YORK
PA ONE NEW YORK PLAZA, SUITE 4600, NEW YORK, NY, UNITED STATES
SN 1068-9265
EI 1534-4681
J9 ANN SURG ONCOL
JI Ann. Surg. Oncol.
PD APR 15
PY 2024
VL 31
IS 4
BP 2231
EP 2243
DI 10.1245/s10434-023-14800-w
EA DEC 2023
PG 13
WC Oncology; Surgery
SC Oncology; Surgery
GA XG7R1
UT WOS:001132401800001
PM 38158494
DA 2025-03-16
ER

PT J
AU Guarneri, V
   Coelho, JLP
   Duhoux, FP
   Egle, D
   Garcia-Sáenz, JA
   Penault-Llorca, F
   Selander, K
   Wildiers, H
   Zaman, K
   Laeis, P
   Lucerna, M
   Pierga, JY
AF Guarneri, Valentina
   Coelho, Jose Luis Passos
   Duhoux, Francois P.
   Egle, Daniel
   Garcia-Saenz, Jose angel
   Penault-Llorca, Frederique
   Selander, Katri
   Wildiers, Hans
   Zaman, Khalil
   Laeis, Petra
   Lucerna, Markus
   Pierga, Jean-Yves
TI Study design for DESTINY-Breast Respond HER2-low Europe: T-DXd in patients with HER2-low advanced breast cancer
SO FUTURE ONCOLOGY
LA English
DT Review
DE adverse events; HER2-low; metastatic breast cancer; overall survival; patient-reported outcomes; progression-free survival; trastuzumab deruxtecan
ID mendelian randomization; association; instruments; bias
AB Trastuzumab deruxtecan (T-DXd) is approved for the treatment of human epidermal growth factor receptor 2 (HER2)-low metastatic breast cancer (mBC). Results on T-DXd treatment in HER2-low mBC have so far been limited to clinical trials. DESTINY-Breast Respond HER2-low Europe (NCT05945732) is a multi-center, multi-country, observational, prospective, non-interventional study planning to enroll 1350 patients from 216 sites receiving T-DXd or conventional chemotherapy as their routine clinical care for advanced stage breast cancer in 12 European countries. This non-interventional study will provide real-world insight into T-DXd treatment for HER2-low mBC with data on effectiveness, safety and tolerability, patient-reported outcomes, treatment patterns, geriatric health status and HER2 testing. This will be beneficial for improving guidance to maximize patient treatment benefit. Trastuzumab deruxtecan (T-DXd; Enhertu (R)) is a medicine approved to treat cancers that produce a protein called HER2 on the surface of cancer cells. T-DXd works by targeting the HER2 protein to deliver chemotherapy directly to cancer cells. Until recently, breast cancers were classified as HER2-positive (high level of HER2 protein on cancer cells) or HER2-negative (very low level/no HER2 protein on cancer cells). T-DXd was approved for treating patients with HER2-positive advanced breast cancer in Europe in 2022. In 2023 the DESTINY-Breast04 clinical trial showed that T-DXd was more effective than current standard chemotherapies, when treating advanced breast cancer patients with low levels of the HER2 protein (historically classified as HER2-negative cancer). This trial led to the approval of T-DXd for treating advanced HER2-low breast cancer, providing a new treatment option for 50-60% of breast cancer patients. More information is needed about T-DXd treatment in the real world (for patients treated in the hospital, rather than in a clinical trial). This article describes the purpose and design of the DESTINY-Breast Respond HER2-low Europe study, which will collect and report more information about how effective T-DXd treatment is in the real world. This is a large study aiming to include 1350 eligible patients from 12 countries across Europe. Patients will report their experience of side effects (such as nausea and vomiting) to improve management of T-DXd treatment and maximize patient benefit. The study will also examine how elderly patients respond to T-DXd treatment, and how HER2 levels are being tested.Clinical Trial Registration: ICH CGP: NCT05945732, registered on 6 July 2023 (ClinicalTrials.gov)
C1 [Guarneri, Valentina] IRCCS, Veneto Inst Oncol IOV, Med Oncol 2, Via Gattamelata 64, I-35128 Padua, Italy.
   [Guarneri, Valentina] Univ Padua, Dept Surg Oncol & Gastroenterol, Via Nicolo Giustiniani, 2, I-35128 Padua, Italy.
   [Coelho, Jose Luis Passos] Hosp Luz, Oncol Dept, Ave Lus?ada 100, P-1500650 Lisbon, Portugal.
   [Duhoux, Francois P.] Clin Univ St Luc, King Albert Canc Inst 2, Dept Med Oncol, Av Hippocrate 10, B-1200 Brussels, Belgium.
   [Egle, Daniel] Med Univ Innsbruck, Dept Gynaecol & Obstet, Christoph Probst Pl 1,Innrain 52 A,Fritz Pregl Str, A-6020 Innsbruck, Austria.
   [Garcia-Saenz, Jose angel] Calle Prof Martin Lagos S N, Madrid 28040, Spain.
   [Penault-Llorca, Frederique] Univ Clermont Auvergne, INSERM, Ctr Jean PERRIN, U1240 Imagerie Mol & Strategies Theranost, Rue Montalembert, F-63000 Clermont Ferrand, France.
   [Selander, Katri] Oulu Univ Hosp, Dept Oncol & Radiat Therapy, Kajaanintie 50, Oulu 90220, Finland.
   [Selander, Katri] Univ Oulu, Canc Res & Translat Med Res Unit, Pentti Kaiteran katu 1, Oulu 90570, Finland.
   [Wildiers, Hans] Univ Hosp Leuven, Dept Gen Med Oncol, Herestr 49, B-3000 Leuven, Belgium.
   [Zaman, Khalil] Lausanne Univ Hosp, Univ Lausanne, Dept Oncol, CH-1011 Lausanne, Switzerland.
   [Laeis, Petra; Lucerna, Markus] Daiichi Sankyo Europe GmbH, Zielstattstr 48, D-81379 Munich, Germany.
   [Pierga, Jean-Yves] Univ Paris Cite, Inst Curie, Dept Med Oncol, F-75005 Paris, France.
C3 IRCCS Istituto Oncologico Veneto (IOV); University of Padua; Universite Catholique Louvain; Cliniques Universitaires Saint-Luc; Medical University of Innsbruck; UNICANCER; Centre Jean Perrin; Institut National de la Sante et de la Recherche Medicale (Inserm); Universite Clermont Auvergne (UCA); University of Oulu; University of Oulu; KU Leuven; University Hospital Leuven; University of Lausanne; Centre Hospitalier Universitaire Vaudois (CHUV); Daiichi Sankyo Company Limited; Universite Paris Cite; UNICANCER; Universite PSL; Institut Curie
RP Guarneri, V (corresponding author), IRCCS, Veneto Inst Oncol IOV, Med Oncol 2, Via Gattamelata 64, I-35128 Padua, Italy.; Guarneri, V (corresponding author), Univ Padua, Dept Surg Oncol & Gastroenterol, Via Nicolo Giustiniani, 2, I-35128 Padua, Italy.
EM valentina.guarneri@unipd.it
FU Daiichi Sankyo Europe; Foundation Against Cancer [2022-053]; AstraZeneca; Roche; Daiichi Sankyo; Eli Lilly; Gilead; Pierre Fabre
CR [Anonymous], 2023, NCCN CLINICAL PRACTICE GUIDELINES IN ONCOLOGY: GASTRIC CANCER, V0, P0
   Chiu JWY, 2023, DRUG SAFETY, V46, P927, DOI 10.1007/s40264-023-01328-x
   Deluche E, 2020, EUR J CANCER, V129, P60, DOI 10.1016/j.ejca.2020.01.016
   Dyba T, 2021, EUR J CANCER, V157, P308, DOI 10.1016/j.ejca.2021.07.039
   ESMO, 2023, ESMO METASTATIC BREAST CANCER LIVING GUIDELINES, V0, P0
   Fernandez AI, 2022, JAMA ONCOL, V8, P0, DOI 10.1001/jamaoncol.2021.7239
   Gampenrieder SP, 2021, BREAST CANCER RES, V23, P0, DOI 10.1186/s13058-021-01492-x
   Ge TT, 2023, MEDICINE, V102, P0, DOI 10.1097/MD.0000000000036297
   Gennari A, 2021, ANN ONCOL, V32, P1475, DOI 10.1016/j.annonc.2021.09.019
   Hamel LM, 2016, CANCER CONTROL, V23, P327, DOI 10.1177/107327481602300404
   Horisawa N, 2022, BREAST CANCER-TOKYO, V29, P234, DOI 10.1007/s12282-021-01303-3
   Hurvitz SA, 2023, LANCET, V401, P105, DOI 10.1016/S0140-6736(22)02420-5
   Ivanova M, 2024, VIRCHOWS ARCH, V484, P3, DOI 10.1007/s00428-023-03656-w
   Modi S, 2022, NEW ENGL J MED, V387, P9, DOI 10.1056/NEJMoa2203690
   Rugo HS, 2022, ESMO OPEN, V7, P0, DOI 10.1016/j.esmoop.2022.100553
   Rugo HS, 2023, JCO ONCOL PRACT, V19, P539, DOI 10.1200/OP.22.00480
   Sajjadi E, 2023, FRONT MOL BIOSCI, V10, P0, DOI 10.3389/fmolb.2023.1176309
   Schlam I, 2023, BREAST, V67, P116, DOI 10.1016/j.breast.2023.01.005
   Shirman Y, 2023, BREAST CANCER-TARGET, V15, P605, DOI 10.2147/BCTT.S366122
   Swain SM, 2022, CANCER TREAT REV, V106, P0, DOI 10.1016/j.ctrv.2022.102378
   Tarantino P, 2023, ANN ONCOL, V34, P645, DOI 10.1016/j.annonc.2023.05.008
   Tarantino P, 2020, J CLIN ONCOL, V38, P1951, DOI 10.1200/JCO.19.02488
   Wolff AC, 2023, J CLIN ONCOL, V41, P3867, DOI 10.1200/JCO.22.02864
NR 24
TC 0
Z9 0
U1 1
U2 1
PU TAYLOR & FRANCIS LTD
PI ABINGDON
PA 2-4 PARK SQUARE, MILTON PARK, ABINGDON OR14 4RN, OXON, ENGLAND
SN 1479-6694
EI 1744-8301
J9 FUTURE ONCOL
JI Future Oncol.
PD JUN 5
PY 2024
VL 20
IS 18
BP 1237
EP 1250
DI 10.2217/fon-2024-0015
EA APR 2024
PG 14
WC Oncology
SC Oncology
GA A8G3N
UT WOS:001198734700001
PM 38592002
DA 2025-03-16
ER

PT J
AU Shen, FQ
   Wang, SX
   Yu, SL
   Jiang, YC
AF Shen, Fengqing
   Wang, Songxiang
   Yu, Shanlu
   Jiang, Yuancong
TI Small intestinal metastasis from primary breast cancer: a case report and review of literature
SO FRONTIERS IN IMMUNOLOGY
LA English
DT Article
DE pleomorphic lobular carcinoma; small intestinal metastasis; chemotherapy; surgery; HER2 low expression; trastuzumab deruxtecan
AB Small intestinal metastasis from primary breast cancer remains a rare clinical occurrence. Despite extensive research into its clinicopathological features and treatment options, the specific pathogenesis and optimal management strategies remain incompletely understood. This case report presents a patient with breast cancer that metastasized to the small intestine. The primary breast tumor was diagnosed as classic invasive lobular carcinoma. Subsequent surgical intervention successfully addressed the intestinal obstruction and confirmed the metastatic origin of the small intestinal tumor. Interestingly, the metastatic lesions exhibited features suggestive of pleomorphic lobular carcinoma. A PET-CT scan was performed to evaluate the distant metastasis status of this patient. Notably, hormonal receptor status shifted from positive to negative, while HER2 expression changed from negative to low between the primary tumor and metastatic lesions. The presence of an undiagnosed pleomorphic component in the primary tumor might explain the disease's progressive nature. In this case, systemic treatment with trastuzumab deruxtecan yielded favorable therapeutic outcomes. Overall, our findings suggest that re-evaluation of receptor status in breast cancer metastases is crucial for tailoring treatment strategies. Furthermore, a combination of palliative resection of small intestinal metastases and targeted therapy for HER2-low breast cancer may potentially improve survival.
C1 [Shen, Fengqing; Wang, Songxiang; Jiang, Yuancong] Shaoxing Peoples Hosp, Dept Breast & Thyroid Surg, Shaoxing, Peoples R China.
   [Yu, Shanlu] Shaoxing Peoples Hosp, Dept Pathol, Shaoxing, Peoples R China.
RP Jiang, YC (corresponding author), Shaoxing Peoples Hosp, Dept Breast & Thyroid Surg, Shaoxing, Peoples R China.
EM jiangyuancong@zju.edu.cn
CR Arif FZ, 2023, AM SURGEON, V89, P3873, DOI 10.1177/00031348231173979
   Bojesen RD, 2016, J GASTROENTEROL, V51, P891, DOI 10.1007/s00535-016-1171-7
   Bolzacchini E, 2021, WORLD J CLIN ONCOL, V12, P382, DOI 10.5306/wjco.v12.i5.382
   Curtit E, 2013, ONCOLOGIST, V18, P667, DOI 10.1634/theoncologist.2012-0350
   de Back T, 2023, JAMA NETW OPEN, V6, P0, DOI 10.1001/jamanetworkopen.2023.0631
   Dwivedi RC, 2010, ORAL ONCOL, V46, P330, DOI 10.1016/j.oraloncology.2010.01.013
   Francis IM, 2019, J CYTOL, V36, P94, DOI 10.4103/JOC.JOC_117_18
   Fujimori S, 2022, WORLD J GASTROENTERO, V28, P5658, DOI 10.3748/wjg.v28.i39.5658
   Hirokawa YS, 2021, WORLD J GASTROENTERO, V27, P0, DOI 10.3748/wjg.v27.i28.4738
   Hong RX, 2022, CANCER COMMUN, V42, P913, DOI 10.1002/cac2.12358
   Invento A, 2018, ANN ITAL CHIR, V89, P153
   Jiang YC, 2023, HELIYON, V9, P0, DOI 10.1016/j.heliyon.2023.e22093
   Krasniqi E, 2019, J HEMATOL ONCOL, V12, P0, DOI 10.1186/s13045-019-0798-2
   Legue LM, 2019, UNITED EUR GASTROENT, V7, P1380, DOI 10.1177/2050640619858211
   Legué LM, 2019, TARGET ONCOL, V14, P699, DOI 10.1007/s11523-019-00681-1
   Li YS, 2022, FRONT ONCOL, V12, P0, DOI 10.3389/fonc.2022.900832
   Liu M, 2018, ONCOTARGETS THER, V11, P8599, DOI 10.2147/OTT.S180949
   McLemore EC, 2005, ANN SURG ONCOL, V12, P886, DOI 10.1245/ASO.2005.03.030
   Meric-Bernstam F, 2024, J CLIN ONCOL, V42, P47, DOI 10.1200/JCO.23.02005
   Ni YB, 2018, BREAST CANCER RES TR, V169, P25, DOI 10.1007/s10549-017-4645-2
   Overman MJ, 2008, CANCER-AM CANCER SOC, V113, P2038, DOI 10.1002/cncr.23822
   Park M, 2022, INT J MOL SCI, V23, P0, DOI 10.3390/ijms23126806
   Poh A, 2022, CANCER DISCOV, V12, P1828, DOI 10.1158/2159-8290.CD-NB2022-0043
   Qiu J, 2024, J TRANSL MED, V22, P0, DOI 10.1186/s12967-024-05531-x
   Qiu J, 2023, FRONT ONCOL, V13, P0, DOI 10.3389/fonc.2023.1288077
   Robinson HR, 2024, CURR TREAT OPTION ON, V25, P585, DOI 10.1007/s11864-024-01183-7
   Sangoi AR, 2016, APPL IMMUNOHISTO M M, V24, P229, DOI 10.1097/PAI.0000000000000186
   Schrijver WAME, 2018, JNCI-J NATL CANCER I, V110, P568, DOI 10.1093/jnci/djx273
   Sokolova A, 2021, MODERN PATHOL, V34, P8, DOI 10.1038/s41379-020-00689-3
   Swain SM, 2023, NAT REV DRUG DISCOV, V22, P101, DOI 10.1038/s41573-022-00579-0
   Tarantino P, 2023, ANN ONCOL, V34, P949, DOI 10.1016/j.annonc.2023.07.003
   Tsujikawa T, 2022, J MED IMAG RADIAT ON, V66, P634, DOI 10.1111/1754-9485.13333
   Vitiello F, 2024, IMMUNOL MED, V47, P1, DOI 10.1080/25785826.2023.2220938
   Vlachou E, 2023, BEST PRACT RES CL GA, V64, P0, DOI 10.1016/j.bpg.2023.101860
   Walter V, 2020, BREAST CANCER RES TR, V183, P137, DOI 10.1007/s10549-020-05746-8
   Wekking D, 2023, ESMO OPEN, V8, P0, DOI 10.1016/j.esmoop.2023.102043
   Wolff AC, 2018, J CLIN ONCOL, V36, P2105, DOI 10.5858/arpa.2018-0902-SA
   Yoon J, 2024, NAT REV CLIN ONCOL, V21, P675, DOI 10.1038/s41571-024-00924-9
   Yoshino T, 2023, NAT COMMUN, V14, P0, DOI 10.1038/s41467-023-38032-4
NR 39
TC 0
Z9 0
U1 0
U2 0
PU FRONTIERS MEDIA SA
PI LAUSANNE
PA AVENUE DU TRIBUNAL FEDERAL 34, LAUSANNE, CH-1015, SWITZERLAND
SN 1664-3224
EI 
J9 FRONT IMMUNOL
JI Front. Immunol.
PD DEC 3
PY 2024
VL 15
IS 
BP 
EP 
DI 10.3389/fimmu.2024.1475018
PG 8
WC Immunology
SC Immunology
GA P5K6H
UT WOS:001378300300001
PM 39697330
DA 2025-03-16
ER

PT J
AU Sun, L
   Moore, G
   Labatut, A
   Meisel, J
   Kalinsky, K
   Byers, K
AF Sun, Laura
   Moore, Gaybrielle
   Labatut, Annalise
   Meisel, Jane
   Kalinsky, Kevin
   Byers, Kristina
TI Administration of trastuzumab deruxtecan in metastatic breast cancer patients with severe hepatic impairment
SO CURRENT PROBLEMS IN CANCER: CASE REPORTS
LA English
DT Article
DE Antibody-drug conjugate; HER2; Metastatic breast cancer; Liver failure
AB Background: Trastuzumab deruxtecan (T-DXd) shows efficacy in HER2-positive and HER2-low metastatic breast cancer (MBC), but its safety in patients with hepatic impairment is unclear. Methods: We report three cases of MBC patients with significant liver dysfunction treated with dose-reduced TDXd after multiple prior therapies. Results: Dose-reduced T-DXd led to improved bilirubin levels and tumor response, with two patients achieving durable responses and enhanced quality of life. Supportive care and tailored dosing were crucial in managing hepatotoxicity. Conclusion: Dose-reduced T-DXd may offer clinical benefit for MBC patients with liver impairment. Further studies are warranted to refine dosing strategies in this population.
C1 [Sun, Laura; Moore, Gaybrielle; Labatut, Annalise; Byers, Kristina] Emory Univ, Winship Canc Inst, Dept Pharm, Atlanta, GA 30322 USA.
   [Meisel, Jane; Kalinsky, Kevin] Emory Univ, Sch Med, Dept Hematol & Med Oncol, Atlanta, GA USA.
C3 Emory University; Emory University
RP Sun, L (corresponding author), Emory Univ, Winship Canc Inst, Dept Pharm, Atlanta, GA 30322 USA.
EM laura.sun@emoryhealthcare.org
CR Andre F, 2023, LANCET, V401, P1773, DOI 10.1016/S0140-6736(23)00725-0
   [Anonymous], 2022, SEER*STAT DATABASE: CANCER STAT FACTS: FEMALE BREAST CANCER, V0, P0
   Armani S, 2024, BRIT J CLIN PHARMACO, V90, P942, DOI 10.1111/bcp.15990
   Bardia A, 2024, NEW ENGL J MED, V391, P2110, DOI 10.1056/NEJMoa2407086
   Botticelli A, 2024, ONCOLOGIST, V29, P303, DOI 10.1093/oncolo/oyad308
   Cortés J, 2022, NEW ENGL J MED, V386, P1143, DOI 10.1056/NEJMoa2115022
   Coughlin SS, 2019, ADV EXP MED BIOL, V1152, P9, DOI 10.1007/978-3-030-20301-6_2
   Han J, 2021, FRONT ONCOL, V11, P0, DOI 10.3389/fonc.2021.754891
   Higashiyama N, 2020, CURR PROB CANCER-C R, V2, P0, DOI 10.1016/j.cpccr.2020.100034
   Indini A, 2021, INT J MOL SCI, V22, P0, DOI 10.3390/ijms22094774
   Kotani D, 2021, THER ADV MED ONCOL, V13, P0, DOI 10.1177/1758835920986518
   Modi S, 2022, NEW ENGL J MED, V387, P9, DOI 10.1056/NEJMoa2203690
   Modi S, 2020, NEW ENGL J MED, V382, P610, DOI 10.1056/NEJMoa1914510
   National Comprehensive Cancer Network, 2024, NCCN CLINICAL PRACTICE GUIDELINES IN ONCOLOGY: OVARIAN CANCER INCLUDING FALLOPIAN TUBE CANCER AND PRIMARY PERITONEAL CANCER, V0, P0
   National Institute of Diabetes and Digestive and Kidney Diseases, 2012, CLINICAL AND RESEARCH INFORMATION ON DRUG-INDUCED LIVER INJURY INTERNET, V0, P0
   Ridge Basking, 2022, ENHERTU (FAM-TRASTUZUMAB DERUXTECAN-NXKI) FOR INJECTION, V0, P14
   Sánchez-Lorenzo L, 2024, SEMIN ONCOL NURS, V40, P0, DOI 10.1016/j.soncn.2023.151554
   Yver A, 2020, ANN ONCOL, V31, P430, DOI 10.1016/j.annonc.2019.11.019
NR 18
TC 0
Z9 0
U1 0
U2 0
PU ELSEVIER
PI AMSTERDAM
PA RADARWEG 29, 1043 NX AMSTERDAM, NETHERLANDS
SN 2666-6219
EI 
J9 CURR PROB CANCER-C R
JI Curr. Probl. Cancer-Case Rep.
PD DEC 15
PY 2024
VL 16
IS 
BP 
EP 
DI 10.1016/j.cpccr.2024.100337
EA NOV 2024
PG 4
WC Oncology
SC Oncology
GA N9Z9G
UT WOS:001367840000001
DA 2025-03-16
ER

PT J
AU Bueno, MJ
   Mouron, S
   Caleiras, E
   Martínez, M
   Manso, L
   Colomer, R
   Quintela-Fandino, M
AF Bueno, Maria Jose
   Mouron, Silvana
   Caleiras, Eduardo
   Martinez, Mario
   Manso, Luis
   Colomer, Ramon
   Quintela-Fandino, Miguel
TI Distribution of PD-L1, TROP2 and HER2-"lowness" in early triple-negative breast cancer: an opportunity for treatment de-escalation
SO CLINICAL & TRANSLATIONAL ONCOLOGY
LA English
DT Article
DE Triple-negative breast cancer; PD-L1; TROP2; HER2-low; Carboplatin
ID pembrolizumab plus chemotherapy
AB BackgroundHER2, TROP2 and PD-L1 are novel targets in triple-negative breast cancer (TNBC). The combined expression status of these targets, and whether they can define prognostic subgroups, is currently undefined.MethodsImmunohistochemistry was used to determine HER2, TROP2 and PD-L1 levels in 459 TNBC cases, that received in the adjuvant/neoadjuvant setting active surveillance, CMF, anthracycline-, anthracycline plus taxane-, or carboplatin-containing regimes.ResultsHER2-low patients with PD-L1 > 1 CPS (double-positive, herein "DP") had a mean PFS of 4768 days (95% CI: 4267-5268) versus 3522 days (95% CI: 3184-3861) for non-DP patients (P = 0.002). Regarding the received adjuvant treatment, DP patients (versus non-DP) receiving anthracyclines plus taxanes exhibited a mean PFS time of 4726 (95% CI: 4022-5430) versus 3302 (95% CI: 2818-3785) days (P = 0.039). Finally, 100% of DP patients that received a carboplatin-based regimen were long-term disease-free.ConclusionsEarly HER2-low, PD-L1-positive TNBC patients have a very good prognosis, particularly if treated with anthracycline/taxane- or carboplatin-containing regimes.
C1 [Bueno, Maria Jose; Mouron, Silvana; Quintela-Fandino, Miguel] CNIO Spanish Natl Canc Res Ctr, Breast Canc Clin Res Unit, Melchor Fernandez Almagro 3, Madrid 28029, Spain.
   [Caleiras, Eduardo] CNIO Spanish Natl Canc Res Ctr, Histopathol Unit, Madrid, Spain.
   [Martinez, Mario] Hosp Univ 12 Octubre, Pathol Dept, Madrid, Spain.
   [Manso, Luis] Hosp Univ 12 Octubre, Med Oncol Dept, Madrid, Spain.
   [Colomer, Ramon] Hosp Univ La Princesa, Med Oncol Dept, Madrid, Spain.
C3 Hospital Universitario 12 de Octubre; Hospital Universitario 12 de Octubre; Hospital de La Princesa
RP Quintela-Fandino, M (corresponding author), CNIO Spanish Natl Canc Res Ctr, Breast Canc Clin Res Unit, Melchor Fernandez Almagro 3, Madrid 28029, Spain.
EM mquintela@cnio.es
FU The authors give sincere thanks to the participating patients for supporting the publication study.
CR Bardia A, 2021, NEW ENGL J MED, V384, P1529, DOI 10.1056/NEJMoa2028485
   Cerniglia M, 2022, MOL CANCER THER, V21, P227, DOI 10.1158/1535-7163.MCT-20-0879
   Cortes J, 2022, NEW ENGL J MED, V387, P217, DOI 10.1056/NEJMoa2202809
   Cortes J, 2020, LANCET, V396, P1817, DOI 10.1016/S0140-6736(20)32531-9
   Denkert C, 2021, LANCET ONCOL, V22, P1151, DOI 10.1016/S1470-2045(21)00301-6
   Denkert C, 2015, J CLIN ONCOL, V33, P983, DOI 10.1200/JCO.2014.58.1967
   Foulkes WD, 2010, NEW ENGL J MED, V363, P1938, DOI 10.1056/NEJMra1001389
   Golesworthy B, 2022, FRONT ONCOL, V12, P0, DOI 10.3389/fonc.2022.860767
   Heeke AL, 2020, BREAST CANCER RES TR, V184, P265, DOI 10.1007/s10549-020-05849-2
   Johnson DB, 2022, NAT REV CLIN ONCOL, V19, P254, DOI 10.1038/s41571-022-00600-w
   Modi S, 2022, NEW ENGL J MED, V387, P9, DOI 10.1056/NEJMoa2203690
   Moretto R, 2022, JNCI-J NATL CANCER I, V114, P271, DOI 10.1093/jnci/djab169
   Mouron S, 2022, NAT COMMUN, V13, P0, DOI 10.1038/s41467-022-35065-z
   Schmid P, 2022, NEW ENGL J MED, V386, P556, DOI 10.1056/NEJMoa2112651
   Schmid P, 2018, NEW ENGL J MED, V379, P2108, DOI 10.1056/NEJMoa1809615
   Schmid P, 2020, NEW ENGL J MED, V382, P810, DOI 10.1056/NEJMoa1910549
   Shen JF, 2019, CANCER RES, V79, P311, DOI 10.1158/0008-5472.CAN-18-1003
   Wang H, 2023, JNCI-J NATL CANCER I, V115, P1586, DOI 10.1093/jnci/djad154
   Zagorac I, 2018, NAT COMMUN, V9, P0, DOI 10.1038/s41467-018-05742-z
NR 19
TC 0
Z9 0
U1 0
U2 1
PU SPRINGER INT PUBL AG
PI CHAM
PA GEWERBESTRASSE 11, CHAM, CH-6330, SWITZERLAND
SN 1699-048X
EI 1699-3055
J9 CLIN TRANSL ONCOL
JI Clin. Transl. Oncol.
PD MAY 15
PY 2024
VL 26
IS 5
BP 1273
EP 1279
DI 10.1007/s12094-023-03329-9
EA OCT 2023
PG 7
WC Oncology
SC Oncology
GA OA6I9
UT WOS:001089177200001
PM 37851244
DA 2025-03-16
ER

PT J
AU Wu, Y
   Mo, HN
   Xu, HC
   Wang, Y
   Wang, JY
   Ma, F
   Xu, BH
AF Wu, Yun
   Mo, Hongnan
   Xu, Hangcheng
   Wang, Yan
   Wang, Jiayu
   Ma, Fei
   Xu, Binghe
TI Impact of HER2-low expression on the efficacy of endocrine therapy with or without CDK4/6 inhibitor in HR-positive/HER2-negative metastatic breast cancer: A prospective study
SO THORACIC CANCER
LA English
DT Article
DE CDK4/6 inhibitors; endocrine therapy; HER2-low; metastatic breast cancer; prospective analysis
AB Background: CDK4/6 inhibitors in combination with traditional endocrine therapy (ET) have become the recommended first-line therapy for HR-positive/HER2-negative metastatic breast cancer (MBC). The aim of this prospective study was to evaluate the relationship between HER2-low expression and clinical outcomes in HR-positive/HER2-negative MBC patients receiving ET with or without CDK4/6 inhibitors. Methods: Between April 2016 and November 2019, 233 women with HR-positive/HER2-negative MBC who received ET with or without CDK4/6 inhibitors were enrolled into the study. The primary endpoint was progression-free survival (PFS). Statistical analysis included descriptive statistics, Kaplan-Meier curves, and Cox proportional hazards models. Results: HER2-low and HER2-zero subgroups in the CDK4/6 inhibitor plus ET cohort showed no significant difference in the median PFS (10.9 vs. 8.0 months; hazard ratio: 0.92; 95% confidence interval [CI]: 0.64-1. 30; p = 0.65), while HER2-low subgroup showed a significantly shorter median PFS compared to the HER2-zero subgroup in the ET alone cohort (5.6 vs. 17.0 months; hazard ratio: 2.82; 95% CI: 1.34-5.93; p = 0.0044). Moreover, the objective response rate was significantly lower in the HER2-low subgroup than the HER2-zero subgroup in the ET alone cohort (10.5% vs. 40.0%, p = 0.047). Lastly, no significant difference was observed in the overall survival between the HER2-low and HER2-zero subgroups in both cohorts. Conclusion: This study suggested that HER2-low expression may predict the efficacy of ET but not that of CDK4/6 inhibitor plus ET in HR-positive/HER2-negative MBC patients. The results of this study highlight the importance of integrating HER2 status in tailoring personalized treatment strategies for HR-positive MBC.
C1 [Wu, Yun; Mo, Hongnan; Xu, Hangcheng; Wang, Yan; Wang, Jiayu; Ma, Fei; Xu, Binghe] Chinese Acad Med Sci & Peking Union Med Coll, Canc Hosp, Natl Canc Ctr,Natl Clin Res Ctr Canc, Dept Med Oncol, Beijing, Peoples R China.
   [Wang, Jiayu; Ma, Fei; Xu, Binghe] Chinese Acad Med Sci & Peking Union Med Coll, Canc Hosp, Natl Canc Ctr,Natl Clin Res Ctr Canc, Dept Med Oncol, 17,Panjiayuan Nanli, Beijing 100021, Peoples R China.
C3 Chinese Academy of Medical Sciences - Peking Union Medical College; Cancer Institute & Hospital - CAMS; Peking Union Medical College; Chinese Academy of Medical Sciences - Peking Union Medical College; Peking Union Medical College; Cancer Institute & Hospital - CAMS
RP Wang, JY; Ma, F; Xu, BH (corresponding author), Chinese Acad Med Sci & Peking Union Med Coll, Canc Hosp, Natl Canc Ctr,Natl Clin Res Ctr Canc, Dept Med Oncol, 17,Panjiayuan Nanli, Beijing 100021, Peoples R China.
EM drwangjy@126.com; drmafei@126.com; xubinghebm@163.com
FU CAMS Innovation Fund for Medical Sciences
CR Agostinetto E, 2021, EUR J CLIN INVEST, V51, P0, DOI 10.1111/eci.13535
   Bao KKH, 2021, JAMA NETW OPEN, V4, P0, DOI 10.1001/jamanetworkopen.2021.33132
   Carlino F, 2022, CANCER, V14, P0
   Gradishar WJ, 2022, J NATL COMPR CANC NE, V20, P0
   Jason M, 2023, CANCER RES, V83, P0
   Mazumder A, 2021, ENDOCRINOLOGY, V162, P0
   Modi S, 2022, NEW ENGL J MED, V387, P9, DOI 10.1056/NEJMoa2203690
   Onsum MD, 2013, AM J PATHOL, V183, P1446, DOI 10.1016/j.ajpath.2013.07.015
   Peiffer DS, 2023, JAMA ONCOL, V9, P500, DOI 10.1001/jamaoncol.2022.7476
   Perou CM, 2000, NATURE, V406, P747, DOI 10.1038/35021093
   Sanchez-Bayona R, 2022, CANCER RES, V82, P0, DOI 10.1158/1538-7445.SABCS21-P5-13-24
   Schettini F, 2021, NPJ BREAST CANCER, V7, P0, DOI 10.1038/s41523-020-00208-2
   Shao YB, 2022, FRONT ENDOCRINOL, V13, P0, DOI 10.3389/fendo.2022.1000704
   Sung H, 2021, CA-CANCER J CLIN, V71, P209, DOI 10.3322/caac.21660
   Swain SM, 2023, NAT REV DRUG DISCOV, V22, P101, DOI 10.1038/s41573-022-00579-0
   Wang JY, 2023, EUR J CANCER, V184, P73, DOI 10.1016/j.ejca.2023.02.007
   Wolff AC, 2018, J CLIN ONCOL, V36, P2105, DOI 10.5858/arpa.2018-0902-SA
   Zattarin E, 2023, NPJ BREAST CANCER, V9, P0, DOI 10.1038/s41523-023-00534-1
   Zhang GC, 2022, BMC MED, V20, P0, DOI 10.1186/s12916-022-02346-9
NR 20
TC 1
Z9 1
U1 0
U2 0
PU WILEY
PI HOBOKEN
PA 111 RIVER ST, HOBOKEN 07030-5774, NJ USA
SN 1759-7706
EI 1759-7714
J9 THORAC CANCER
JI Thorac. Cancer
PD APR 15
PY 2024
VL 15
IS 12
BP 965
EP 973
DI 10.1111/1759-7714.15282
EA MAR 2024
PG 9
WC Oncology; Respiratory System
SC Oncology; Respiratory System
GA ON4Z6
UT WOS:001182754000001
PM 38480513
DA 2025-03-16
ER

PT J
AU Zhang, SY
   Yu, X
   Xiu, YT
   Qiao, K
   Jiang, C
   Huang, YX
AF Zhang, Shiyuan
   Yu, Xiao
   Xiu, Yuting
   Qiao, Kun
   Jiang, Cong
   Huang, Yuanxi
TI Clinicopathological characteristics of breast cancer patients with HER-2 low expression received neoadjuvant therapy
SO ONCOLOGY
LA English
DT Article
DE HER-2 low expression; neoadjuvant therapy; breast cancer; survival prognosis; molecular type
ID prognostic-factor; amplification; pathway
AB Introduction: Human epidermal growth factor receptor-2 (HER2) low expression breast malignant tumors have become a research hotspot in recent years, but it is still unclear whether HER-2 low expression represents a special subtype of breast cancer. However, this molecular type requires more effective treatment regimens in the neoadjuvant therapy stage.Methods: This study enrolled breast cancer patients who were treated at Harbin Medical University Cancer Hospital for neoadjuvant treatment between October 2011 and May 2019 and was a single-center retrospective study.Results: A total of 1053 breast cancer patients who received preoperative therapy, including 279 (26%) HER-2 low expression patients, were included in this retrospective study. The HER-2 low expression group had a higher proportion of patients under 50 years old than the other two molecular subtype groups (p=0.047, 62.0% vs. 57.2% and 52.5%), and the percentage of patients with Ki67 index above 15% was lower than that in HER-2 negative and HER-2 positive patients (p<0.001, 50.2% vs. 63.6% and 71.5%). Most of the patients with HER-2 low expression were hormone receptor (HR) positive (p<0.001, 85.7% vs. 60.4% and 36.0%), and their pathologic complete response (pCR) rate after neoadjuvant therapy was significantly lower than that of HER-2 negative and HER-2 positive patients (p<0.001, 5.7% vs. 11.8% and 20.5%). The results of the subgroup analysis showed HR-positive patients with HER-2 low expression had a lower pCR rate (p<0.001, 4.6% vs. 14.6%) and objective response rate (ORR) (p=0.001, 77.8% vs. 91.0%) than HER-2 positive patients and had no significant difference in these rates compared to HER-2 negative patients. There were no significant differences in overall survival (OS) and disease-free survival (DFS) up to 67 months (the median follow-up time) among HER-2 low, HER-2 negative and HER-2 positive patients. The results of cox hazard proportional showed that the Ki67 index and T stage (T3) were independent influencing factors for DFS. In terms of OS, Ki67 index, P53, T stage and objective response (OR) were independent influencing factors for OS in HER-2 low expression patients.Conclusions: In general, further studies are needed to confirm that HER-2 low expression is a special breast cancer molecular subtype. The efficacy of neoadjuvant therapy in patients with HER-2 low expression is relatively poor, and the efficacy of neoadjuvant therapy can predict the prognosis of patients with HER-2 low expression.
C1 [Zhang, Shiyuan; Yu, Xiao; Xiu, Yuting; Qiao, Kun; Jiang, Cong; Huang, Yuanxi] Harbin Med Univ, Canc Hosp, Dept Breast Surg, Harbin, Peoples R China.
   [Jiang, Cong; Huang, Yuanxi] Harbin Med Univ, Canc Hosp, Dept Breast Surg, Haping Rd 150, Harbin 150081, Heilongjiang, Peoples R China.
C3 Harbin Medical University; Harbin Medical University
RP Jiang, C; Huang, YX (corresponding author), Harbin Med Univ, Canc Hosp, Dept Breast Surg, Haping Rd 150, Harbin 150081, Heilongjiang, Peoples R China.
EM greenm00d@outlook.com; rxwk@163.com
CR AlJame Maryam, 2020, INFORM MED UNLOCKED, V21, P100449, DOI 10.1016/j.imu.2020.100449
   von Minckwitz Gunter, 2017, N ENGL J MED, V377, P122, DOI 10.1056/NEJMx170011
   Bozzetti C, 2002, ANN ONCOL, V13, P1398, DOI 10.1093/annonc/mdf217
   Leite LD, 2021, BREAST CANCER RES TR, V190, P155, DOI 10.1007/s10549-021-06365-7
   Demonty G, 2007, EUR J CANCER, V43, P497, DOI 10.1016/j.ejca.2006.10.020
   Denkert C, 2021, LANCET ONCOL, V22, P1151, DOI 10.1016/S1470-2045(21)00301-6
   Eggemann H, 2015, ENDOCR-RELAT CANCER, V22, P725, DOI 10.1530/ERC-15-0335
   Eiger D, 2021, CANCERS, V13, P0, DOI 10.3390/cancers13051015
   Eisenhauer EA, 2009, EUR J CANCER, V45, P228, DOI 10.1016/j.ejca.2008.10.026
   Fehrenbacher L, 2020, J CLIN ONCOL, V38, P0, DOI 10.1200/JCO.19.01455
   Garrido-Castro AC, 2019, CANCER DISCOV, V9, P176, DOI 10.1158/2159-8290.CD-18-1177
   Gilcrease MZ, 2009, AM J SURG PATHOL, V33, P759, DOI 10.1097/PAS.0b013e31819437f9
   Hurtado A, 2008, NATURE, V456, P663, DOI 10.1038/nature07483
   Knowlden JM, 2003, ENDOCRINOLOGY, V144, P1032, DOI 10.1210/en.2002-220620
   Korde LA, 2010, BREAST CANCER RES TR, V119, P685, DOI 10.1007/s10549-009-0651-3
   Loibl S, 2017, LANCET, V389, P2415, DOI 10.1016/S0140-6736(16)32417-5
   Modi S, 2022, NEW ENGL J MED, V387, P9, DOI 10.1056/NEJMoa2203690
   Modi S, 2020, J CLIN ONCOL, V38, P1887, DOI 10.1200/JCO.19.02318
   Modi S, 2020, NEW ENGL J MED, V382, P610, DOI 10.1056/NEJMoa1914510
   Nielsen TO, 2010, CLIN CANCER RES, V16, P5222, DOI 10.1158/1078-0432.CCR-10-1282
   Pegram MD, 1998, BREAST CANCER RES TR, V52, P65, DOI 10.1023/A:1006111117877
   Perez EA, 2014, J CLIN ONCOL, V32, P3744, DOI 10.1200/JCO.2014.55.5730
   Rossi V, 2012, ONCOLOGIST, V17, P1418, DOI 10.1634/theoncologist.2012-0194
   Schettini F, 2021, NPJ BREAST CANCER, V7, P0, DOI 10.1038/s41523-020-00208-2
   Sun ZJ, 2015, J CELL MOL MED, V19, P2691, DOI 10.1111/jcmm.12662
   Tarantino P, 2020, J CLIN ONCOL, V38, P1951, DOI 10.1200/JCO.19.02488
   von Minckwitz G, 2019, NEW ENGL J MED, V380, P617, DOI 10.1056/NEJMoa1814017
   WRIGHT C, 1992, BRIT J CANCER, V65, P118, DOI 10.1038/bjc.1992.22
   Yan M, 2015, CANCER METAST REV, V34, P157, DOI 10.1007/s10555-015-9552-6
NR 29
TC 0
Z9 0
U1 0
U2 8
PU KARGER
PI BASEL
PA ALLSCHWILERSTRASSE 10, CH-4009 BASEL, SWITZERLAND
SN 0030-2414
EI 1423-0232
J9 ONCOLOGY-BASEL
JI Oncology
PD FEB 15
PY 2024
VL 102
IS 2
BP 122
EP 130
DI 10.1159/000533787
EA SEP 2023
PG 9
WC Oncology
SC Oncology
GA HB5W7
UT WOS:001063348900001
PM 37669631
DA 2025-03-16
ER

PT J
AU Kim, MC
   Cho, EY
   Park, SY
   Lee, HJ
   Lee, JS
   Kim, JY
   Lee, HC
   Yoo, JY
   Kim, HS
   Kim, B
   Kim, WS
   Shin, N
   Maeng, YH
   Kim, HS
   Kwon, SY
   Kim, C
   Jun, SY
   Kwon, GY
   Choi, HJ
   Lee, SM
   Choi, JE
   An, AR
   Choi, HJ
   Kim, E
   Kim, A
   Kim, JY
   Shim, JY
   Gong, GYY
   Bae, YK
AF Kim, Min Chong
   Cho, Eun Yoon
   Park, So Yeon
   Lee, Hee Jin
   Lee, Ji Shin
   Kim, Jee Yeon
   Lee, Ho-chang
   Yoo, Jin Ye
   Kim, Hee Sung
   Kim, Bomi
   Kim, Wan Seop
   Shin, Nari
   Maeng, Young Hee
   Kim, Hun Soo
   Kwon, Sun Young
   Kim, Chungyeul
   Jun, Sun-Young
   Kwon, Gui Young
   Choi, Hye Jeong
   Lee, So Mang
   Choi, Ji Eun
   An, Ae Ri
   Choi, Hyun Joo
   Kim, Eunkyung
   Kim, Ahrong
   Kim, Ji-Young
   Shim, Jeong Yun
   Gong, Gyungyub
   Bae, Young Kyung
TI A Nationwide Study on HER2-Low Breast Cancer in South Korea: Its Incidence of 2022 Real World Data and the Importance of Immunohistochemical Staining Protocols
SO CANCER RESEARCH AND TREATMENT
LA English
DT Article
DE Breast neoplasms; HER2-low; HER2-testing; Immunohistochemistry
ID clinical-oncology-college; induced antigen retrieval; american-society; recommendations
AB Purpose Notable effectiveness of trastuzumab deruxtecan in patients with human epidermal growth factor receptor 2 (HER2)-low advanced breast cancer (BC) has focused pathologists' attention. We studied the incidence and clinicopathologic characteristics of HER2-low BC, and the effects of immunohistochemistry (IHC) associated factors on HER2 IHC results. Materials and Methods The Breast Pathology Study Group of the Korean Society of Pathologists conducted a nationwide study using real-world data on HER2 status generated between January 2022 and December 2022. Information on HER2 IHC protocols at each participating institution was also collected. Results Total 11,416 patients from 25 institutions included in this study. Of these patients, 40.7% (range, 6.0% to 76.3%) were classified as HER2-zero, 41.7% (range, 10.5% to 69.1%) as HER2-low, and 17.5% (range, 6.7% to 34.0%) as HER2-positive. HER2-low tumors were associated with positive estrogen receptor and progesterone receptor statuses (p < 0.001 and p < 0.001, respectively). Antigen retrieval times (>= 36 minutes vs. < 36 minutes) and antibody incubation times (>= 12 minutes vs. < 12 minutes) affected on the frequency of HER2 IHC 1+ BC at institutions using the PATHWAY HER2 (4B5) IHC assay and BenchMark XT or Ultra staining instruments. Furthermore, discordant results between core needle biopsy and subsequent resection specimen HER2 statuses were observed in 24.1% (787/3,259) of the patients. Conclusion The overall incidence of HER2-low BC in South Korea concurs with those reported in previously published studies. Significant inter-institutional differences in HER2 IHC protocols were observed, and it may have impact on HER2-low status. Thus, we recommend standardizing HER2 IHC conditions to ensure precise patient selection for targeted therapy.
C1 [Kim, Bomi; Kim, Wan Seop; Shin, Nari; Maeng, Young Hee; Kim, Hun Soo; Kwon, Sun Young; Kim, Chungyeul; Jun, Sun-Young; Kwon, Gui Young; Choi, Hye Jeong; Lee, So Mang; An, Ae Ri; Bae, Young Kyung] Seoul Natl Univ Hosp, Coll Med, Dept Neurol, 170 Hyeonchung Ro, Daegu 42415, South Korea.
   [Shin, Nari; Choi, Ji Eun; An, Ae Ri; Choi, Hyun Joo; Kim, Eunkyung; Kim, Ji-Young; Shim, Jeong Yun] Sungkyunkwan Univ, Sch Med, Samsung Med Ctr, Dept Pathol & Translat Genom, Seoul, South Korea.
   [Park, So Yeon; Maeng, Young Hee; Kim, Eunkyung] Seoul Natl Univ Bundang Hosp, Seoul Natl Univ Coll Med, Dept Pathol, Seongnam, South Korea.
   [Lee, Hee Jin; Kim, Hun Soo; Gong, Gyungyub] Univ Ulsan, Coll Med, Asan Med Ctr, Dept Pathol, 88 Olymp Ro 43 Gil, Seoul 05505, South Korea.
   [Lee, Ji Shin; Kwon, Sun Young; Kim, Ji-Young; Shim, Jeong Yun] Chonnam Natl Univ, Med Sch, Dept Pathol, Gwangju, South Korea.
   [Kim, Jee Yeon; Kim, Chungyeul; Kim, Ahrong] Pusan Natl Univ, Sch Med, Pusan Natl Univ Yangsan Hosp, Dept Pathol, Yangsan, South Korea.
   [Lee, Ho-chang; Jun, Sun-Young] Chungbuk Natl Univ, Coll Med, Dept Pathol, Cheongju 361763, Chungbuk, South Korea.
   [Yoo, Jin Ye; Kwon, Gui Young] Korea Electrotechnol Res Inst, Changwon Si 51543, Gyeongsangnam D, South Korea.
   [Kim, Hee Sung] Chung Ang Univ, Coll Med, Dept Pathol, Seoul, South Korea.
   [Kim, Bomi] Inje Univ, Haeundae Paik Hosp, Coll Med, Dept Pathol, Pusan, South Korea.
   [Kim, Wan Seop] Konkuk Univ Sch Med, Dept Pathol, Seoul, South Korea.
   [Shin, Nari] Good Gang An Hosp, Dept Pathol, Pusan, South Korea.
   [Maeng, Young Hee] Jeju Natl Univ, Sch Med, Dept Pathol, Jeju, South Korea.
   [Kim, Hun Soo] Wonkwang Univ, Wonkwang Univ Hosp, Sch Med, Dept Pathol, Iksan, South Korea.
   [Kwon, Sun Young] Keimyung Univ, Sch Med, Dept Obstet & Gynecol, Taegu, South Korea.
   [Kim, Chungyeul] Korea Univ, Korea Univ Guro Hosp, Dept Pathol, Coll Med, Seoul, South Korea.
   [Jun, Sun-Young] Catholic Univ Korea, Incheon St Marys Hosp, Coll Med, Dept Pathol, Incheon St, Incheon 21431, South Korea.
   [Kwon, Gui Young] Seoul Clin Labs, Dept Pathol, Yongin, South Korea.
   [Choi, Hye Jeong; Lee, So Mang] Univ Ulsan, Coll Med, Dept Pathol, Ulsan Univ Hosp, Ulsan 682714, South Korea.
   [Choi, Ji Eun] Chungnam Natl Univ, Chungnam Natl Univ Hosp, Coll Med, Dept Pathol, Daejeon, South Korea.
   [An, Ae Ri] Jeonbuk Natl Univ, Med Sch, Dept Pathol, Jeonju, South Korea.
   [Choi, Hyun Joo] Catholic Univ Korea, St Vincents Hosp, Coll Med, Dept Pathol, Suwon, South Korea.
   [Kim, Eunkyung] NoWon EulJi Gen Hosp, Dept Pathol, Seoul, South Korea.
   [Kim, Ahrong] Pusan Natl Univ Hosp, Dept Pathol, Pusan 602739, South Korea.
   [Kim, Ji-Young; Shim, Jeong Yun] CHA Univ, Sch Med, CHA Gangnam Med Ctr, Dept Pathol, Seoul, South Korea.
C3 Seoul National University (SNU); Seoul National University Hospital; Sungkyunkwan University (SKKU); Samsung Medical Center; Seoul National University (SNU); Seoul National University Hospital; University of Ulsan; Chonnam National University; Pusan National University; Pusan National University Hospital; Chungbuk National University; Korea Electrotechnology Research Institute (KERI); Chung Ang University; Chung Ang University Hospital; Inje University; Konkuk University; Jeju National University; Wonkwang University; Keimyung University; Korea University; Korea University Medicine (KU Medicine); Catholic University of Korea; University of Ulsan; Ulsan University Hospital; Chungnam National University; Chungnam National University Hospital; Jeonbuk National University; Catholic University of Korea; Eulji University; Pusan National University; Pusan National University Hospital; Pochon Cha University
RP Gong, GYY (corresponding author), Univ Ulsan, Coll Med, Asan Med Ctr, Dept Pathol, 88 Olymp Ro 43 Gil, Seoul 05505, South Korea.; Bae, YK (corresponding author), Yeungnam Univ, Coll Med, Dept Pathol, 170 Hyeonchung Ro, Daegu 42415, South Korea.
EM gygong@amc.seoul.kr; ykbae@ynu.ac.kr
FU Korean Society of Pathologists Grant
CR Al Haddabi I, 2014, INDIAN J PATHOL MICR, V57, P201, DOI 10.4103/0377-4929.134663
   Allison KH, 2020, ARCH PATHOL LAB MED, V144, P545, DOI 10.5858/arpa.2019-0904-SA
   Baez-Navarro X, 2023, MODERN PATHOL, V36, P0, DOI 10.1016/j.modpat.2022.100087
   Bergeron A, 2023, BRIT J CANCER, V129, P122, DOI 10.1038/s41416-023-02287-x
   Boenisch T, 2002, APPL IMMUNOHISTO M M, V10, P363, DOI 10.1097/00022744-200212000-00013
   Chen YY, 2024, PATHOLOGY, V56, P122, DOI 10.1016/j.pathol.2023.06.002
   Gampenrieder SP, 2021, BREAST CANCER RES, V23, P0, DOI 10.1186/s13058-021-01492-x
   Garrido C, 2024, VIRCHOWS ARCH, V484, P1005, DOI 10.1007/s00428-023-03671-x
   Hicks DG, 2011, LABMEDICINE, V42, P459, DOI 10.1309/LMGZZ58CTS0DBGTW
   Horisawa N, 2022, BREAST CANCER-TOKYO, V29, P234, DOI 10.1007/s12282-021-01303-3
   Karakas C, 2023, AM J CLIN PATHOL, V159, P484, DOI 10.1093/ajcp/aqac184
   Kim H, 2022, PLOS ONE, V17, P0, DOI 10.1371/journal.pone.0265533
   Krenacs L, 2010, METHODS MOL BIOL, V588, P103, DOI 10.1007/978-1-59745-324-0_14
   Layfield LJ, 2016, PATHOL RES PRACT, V212, P190, DOI 10.1016/j.prp.2015.11.016
   Md Pauzi Suria Hayati, 2021, INDIAN J PATHOL MICROBIOL, V64, P677, DOI 10.4103/IJPM.IJPM_983_20
   Miglietta F, 2021, NPJ BREAST CANCER, V7, P0, DOI 10.1038/s41523-021-00343-4
   Modi S, 2022, NEW ENGL J MED, V387, P9, DOI 10.1056/NEJMoa2203690
   Ramos-Vara JA, 2014, VET PATHOL, V51, P42, DOI 10.1177/0300985813505879
   Rüschoff J, 2017, MODERN PATHOL, V30, P217, DOI 10.1038/modpathol.2016.164
   Schettini F, 2021, NPJ BREAST CANCER, V7, P0, DOI 10.1038/s41523-020-00208-2
   Sung H, 2021, CA-CANCER J CLIN, V71, P209, DOI 10.3322/caac.21660
   Tarantino P, 2022, EUR J CANCER, V163, P35, DOI 10.1016/j.ejca.2021.12.022
   Tarantino P, 2020, J CLIN ONCOL, V38, P1951, DOI 10.1200/JCO.19.02488
   Tozbikian G, 2024, ARCH PATHOL LAB MED, V148, P242, DOI 10.5858/arpa.2022-0335-RA
   Wolff AC, 2023, ARCH PATHOL LAB MED, V147, P993, DOI 10.5858/arpa.2023-0950-SA
   Wolff AC, 2007, ARCH PATHOL LAB MED, V131, P18, DOI 10.1043/1543-2165(2007)131[18:ASOCCO]2.0.CO;2
   Wolff AC, 2018, J CLIN ONCOL, V36, P2105, DOI 10.5858/arpa.2018-0902-SA
   Wolff AC, 2013, J CLIN ONCOL, V31, P3997, DOI 10.1200/JCO.2013.50.9984
   Yang LB, 2023, ANN SURG ONCOL, V30, P5653, DOI 10.1245/s10434-023-13311-y
   Zhang GC, 2022, BMC MED, V20, P0, DOI 10.1186/s12916-022-02346-9
NR 30
TC 2
Z9 2
U1 5
U2 5
PU KOREAN CANCER ASSOCIATION
PI SEOUL
PA RM 1824, GWANGHWAMUN OFFICIA, 92 SAEMUNAN-RO, JONGNO-GU, SEOUL, 110-999, SOUTH KOREA
SN 1598-2998
EI 2005-9256
J9 CANCER RES TREAT
JI Cancer Res. Treat.
PD OCT 15
PY 2024
VL 56
IS 4
BP 1096
EP 1104
DI 10.4143/crt.2024.092
PG 9
WC Oncology
SC Oncology
GA K4B5L
UT WOS:001343344400011
PM 38453273
DA 2025-03-16
ER

PT J
AU Narvaez, D
   Nadal, J
   Nervo, A
   Costanzo, V
   Paletta, C
   Petracci, F
   Rivero, S
   Ostinelli, A
   Colo, F
   Martin, L
   Fabiano, V
   Sabatini, L
   Perazzolo, A
   Amat, M
   Chacon, M
   Waisberg, F
AF Narvaez, Dana
   Nadal, Jorge
   Nervo, Adrian
   Costanzo, Victoria
   Paletta, Claudio
   Petracci, Fernando
   Rivero, Sergio
   Ostinelli, Alexis
   Colo, Federico
   Martin, Loza
   Fabiano, Veronica
   Sabatini, Luciana
   Perazzolo, Azul
   Amat, Mora
   Chacon, Matias
   Waisberg, Federico
TI The role of modern parameters and their relationship with recurrence risk as assessed by Oncotype DX: real-world evidence
SO ECANCERMEDICALSCIENCE
LA English
DT Article
DE breast cancer; recurrence risk; genomic platforms; second primary tumour
AB Genomic analysis through various platforms is an essential tool for determining prognosis and treatment in a significant subgroup of early-stage breast cancer patients with hormone receptor-positive and human epidermal growth factor receptor 2 (HER2)- negative status. Additionally, combined clinical and pathological characteristics can accurately predict the recurrence score (RS), as demonstrated by the University of Tennessee risk nomogram. In this study, we aimed to identify classical clinical-pathological factors associated with high RS in a local population, including modern parameters such as current abemaciclib treatment recommendations, HER2-low status, different Ki-67 cutoff values, and samples obtained from secondary primary tumours. This is a retrospective single-institution study that analysed a total of 215 tumour samples. Among lymph nodenegative patients (n = 179), age, Ki67 values, and progesterone receptor status predicted RS after multivariate analysis. HER2-low status was not associated with RS differences (p = 0.41). Among lymph node-positive patients (n = 36), MonarchE inclusion criteria (15) were not associated with a higher RS (p = 0.61), and HER2-low did not reach statistical significance. However, tumours classified as secondary primaries numerically exhibited a higher RS. Based on these findings from our real-world sample, the mere application of clinical and pathological parameters is insufficient to predict RS outcomes. Modern parameters such as HER2-low status or adjuvant abemaciclib recommendations were not associated with RS differences. Regarding the observation of secondary tumours, more evidence is needed to understand whether prior hormone therapy exposure impacts the biological risk of secondary primary tumours.
C1 [Narvaez, Dana; Nadal, Jorge; Nervo, Adrian; Costanzo, Victoria; Paletta, Claudio; Petracci, Fernando; Rivero, Sergio; Ostinelli, Alexis; Colo, Federico; Martin, Loza; Fabiano, Veronica; Sabatini, Luciana; Perazzolo, Azul; Amat, Mora; Chacon, Matias; Waisberg, Federico] Alexander Fleming Inst, RA-1425 Buenos Aires, Argentina.
RP Narvaez, D (corresponding author), Alexander Fleming Inst, RA-1425 Buenos Aires, Argentina.
EM dnarvaez@alexanderfleming.org
CR Andre F, 2019, J CLIN ONCOL, V37, P1956, DOI 10.1200/JCO.19.00945
   Bae SY, 2015, BMC CANCER, V15, P0, DOI 10.1186/s12885-015-1121-4
   Berdunov V, 2022, J MED ECON, V25, P591, DOI 10.1080/13696998.2022.2066399
   Burstein HJ, 2021, ANN ONCOL, V32, P1216, DOI 10.1016/j.annonc.2021.06.023
   Chan M, 2015, PLOS ONE, V10, P0, DOI 10.1371/journal.pone.0132449
   Cheng R, 2020, FRONT ONCOL, V10, P0, DOI 10.3389/fonc.2020.01583
   Corti C, 2023, CURR TREAT OPTION ON, V24, P468, DOI 10.1007/s11864-023-01068-1
   Crager M, 2022, J CLIN ONCOL, V40, P0
   Delvallée J, 2021, J GYNECOL OBSTET HUM, V50, P0, DOI 10.1016/j.jogoh.2020.101928
   Gamrani S, 2022, BREAST J, V2022, P0, DOI 10.1155/2022/9238804
   Gradishar WJ, 2022, J NATL COMPR CANC NE, V20, P691, DOI 10.6004/jnccn.2022.0030
   Johnston SRD, 2023, LANCET ONCOL, V24, P77, DOI 10.1016/S1470-2045(22)00694-5
   Johnston SRD, 2020, J CLIN ONCOL, V38, P0, DOI 10.1200/JCO.20.02514
   Kalinsky K, 2021, NEW ENGL J MED, V385, P2336, DOI 10.1056/NEJMoa2108873
   Lee SB, 2019, CANCER RES TREAT, V51, P1073, DOI 10.4143/crt.2018.357
   Marazzi F, 2020, CLIN BREAST CANCER, V20, PE600, DOI 10.1016/j.clbc.2020.04.012
   Mutai R, 2021, BREAST, V60, P62, DOI 10.1016/j.breast.2021.08.016
   Orucevic A, 2019, BREAST, V46, P116, DOI 10.1016/j.breast.2019.05.006
   Díaz FP, 2022, ANN ONCOL, V33, PS233, DOI 10.1016/j.annonc.2022.03.258
   Sanomachi T, 2023, FRONT ONCOL, V13, P0, DOI 10.3389/fonc.2023.1157789
   Sheffield KM, 2022, FUTURE ONCOL, V18, P2667, DOI 10.2217/fon-2022-0310
   Slamon DJ, 2023, THER ADV MED ONCOL, V15, P0, DOI 10.1177/17588359231178125
   Sparano JA, 2020, JAMA ONCOL, V6, P367, DOI 10.1001/jamaoncol.2019.4794
   Sparano JA, 2019, NEW ENGL J MED, V380, P2395, DOI 10.1056/NEJMoa1904819
   Thomssen C, 2021, BREAST CARE, V16, P135, DOI 10.1159/000516114
   Van Asten K, 2019, ONCOLOGIST, V24, P165, DOI 10.1634/theoncologist.2018-0176
NR 26
TC 0
Z9 0
U1 0
U2 0
PU eCancer Global Foundation
PI Bristol
PA 13 King Square Avenue, Bristol, UNITED KINGDOM
SN 1754-6605
EI 
J9 ECANCERMEDICALSCIENC
JI eCancerMedicalScience
PD FEB 6
PY 2024
VL 18
IS 
BP 
EP 
DI 10.3332/ecancer.2024.1664
PG 8
WC Oncology
SC Oncology
GA HD3H5
UT WOS:001157511400001
PM 38439804
DA 2025-03-16
ER

PT J
AU Hara, Y
   Yano, H
   Ishida, Y
   Iwasaki, K
   Yamaguchi, R
AF Hara, Yuki
   Yano, Hiroshi
   Ishida, Yuka
   Iwasaki, Keisuke
   Yamaguchi, Rin
TI Association between human epidermal growth factor receptor 2 status, namely low and zero expression, and prognosis in hormone receptor-positive breast cancer: a single-center retrospective study
SO TRANSLATIONAL CANCER RESEARCH
LA English
DT Article
DE Human epidermal growth factor receptor 2 (HER2); breast cancer; trastuzumab deruxtecan (T-DXd); overall survival (OS); relapse-free survival (RFS)
ID trastuzumab deruxtecan; her2 expression; phase-ii; emtansine
AB Background: The recently developed anti-human epidermal growth factor receptor 2 (HER2) therapy has substantially improved the prognosis of HER2-positive breast cancer. The DESTINY-Breast04 trial results showed that trastuzumab deruxtecan (T-DXd) significantly prolonged the survival of patients with HER2-low breast cancer, thus presenting a paradigm shift in anti-HER2 therapy. This may facilitate a change in the treatment strategy for HER2-low breast cancer. However, the implication of HER2-low in hormone receptor (HR)-positive breast cancer is unclear. In this retrospective study, we aimed to reveal the association between HER2 status, namely HER2-low and HER2-zero, and prognosis in HR-positive breast cancer. Methods: We collected the data of 247 patients with estrogen receptor (ER)-positive/HER2-negative breast cancer (159 with HER2-low and 88 with HER2-zero breast cancer) who underwent surgery. Patients were divided into HER2-low and HER2-zero groups. Univariate analysis was performed to evaluate the baseline characteristics using the Wilcoxon rank sum test and Fisher's exact test. Survival analysis of the HER2-low and HER2-zero groups was performed using the Kaplan-Meier method. Results: The median observation period was 2,706 days, and the median period until recurrence was 1,380 days; 25 patients (10%) had recurrences. Age (P=0.004) and menopausal status (P=0.04) were significant variables in the univariate analysis of baseline characteristics. In the subgroup analysis of luminal A- and B-like breast cancers, there was a significant difference in overall survival (OS) only in patients with luminal A-like breast cancer, but relapse-free survival (RFS) of the HER2-low luminal B-like cancer subgroups tended to be relatively short. Conclusions: We inferred that the HER2-low and HER2-zero statuses do not affect the RFS and OS of patients with ER-positive breast cancer. The prognostic significance of HER2-low or HER2-zero status in luminal A- and B-like breast cancers might differ, and a new treatment strategy is required for the HER2low subgroup.
C1 [Hara, Yuki; Yano, Hiroshi; Ishida, Yuka] Sasebo City Gen Hosp, Dept Breast Surg, Sasebo, Nagasaki, Japan.
   [Iwasaki, Keisuke] Sasebo City Gen Hosp, Dept Pathol, Sasebo, Nagasaki, Japan.
   [Yamaguchi, Rin] Nagasaki Univ Hosp, Dept Pathol, Nagasaki, Japan.
   [Hara, Yuki] Sasebo City Gen Hosp, Dept Breast Surg, 9-3 Hirase Cho, Sasebo, Nagasaki 8578511, Japan.
C3 Nagasaki University
RP Hara, Y (corresponding author), Sasebo City Gen Hosp, Dept Breast Surg, 9-3 Hirase Cho, Sasebo, Nagasaki 8578511, Japan.
EM nagasaki.bc.yh@gmail.com
CR Agostinetto E, 2021, CANCERS, V13, P0, DOI 10.3390/cancers13112824
   BLOOM HJG, 1957, BRIT J CANCER, V11, P359, DOI 10.1038/bjc.1957.43
   Burke JF, 2015, BMJ-BRIT MED J, V351, P0, DOI 10.1136/bmj.h5651
   Burris HA, 2011, J CLIN ONCOL, V29, P398, DOI 10.1200/JCO.2010.29.5865
   Cortés J, 2022, NEW ENGL J MED, V386, P1143, DOI 10.1056/NEJMoa2115022
   Cronin KA, 2010, CANCER INVEST, V28, P963, DOI 10.3109/07357907.2010.496759
   Denkert C, 2021, LANCET ONCOL, V22, P1151, DOI 10.1016/S1470-2045(21)00301-6
   DeSantis CE, 2019, CA-CANCER J CLIN, V69, P211, DOI 10.3322/caac.21555
   Eggemann H, 2015, ENDOCR-RELAT CANCER, V22, P725, DOI 10.1530/ERC-15-0335
   ELSTON CW, 1991, HISTOPATHOLOGY, V19, P403, DOI 10.1111/j.1365-2559.1991.tb00229.x
   Fehrenbacher L, 2020, J CLIN ONCOL, V38, P0, DOI 10.1200/JCO.19.01455
   Gianni L, 2010, J CLIN ONCOL, V28, P1131, DOI 10.1200/JCO.2009.24.1661
   Goldhirsch A, 2013, ANN ONCOL, V24, P2206, DOI 10.1093/annonc/mdt303
   Horisawa N, 2022, BREAST CANCER-TOKYO, V29, P234, DOI 10.1007/s12282-021-01303-3
   Ignatov T, 2015, BREAST CANCER RES TR, V151, P357, DOI 10.1007/s10549-015-3407-2
   Krop IE, 2012, J CLIN ONCOL, V30, P3234, DOI 10.1200/JCO.2011.40.5902
   Modi S, 2022, NEW ENGL J MED, V387, P9, DOI 10.1056/NEJMoa2203690
   Modi S, 2020, NEW ENGL J MED, V382, P610, DOI 10.1056/NEJMoa1914510
   Mosele MF, 2022, ANN ONCOL, V33, PS123, DOI 10.1016/j.annonc.2022.03.277
   Mutai R, 2021, BREAST, V60, P62, DOI 10.1016/j.breast.2021.08.016
   Qi WX, 2022, J ONCOL, V2022, P0, DOI 10.1155/2022/4364151
   Rossi V, 2012, ONCOLOGIST, V17, P1418, DOI 10.1634/theoncologist.2012-0194
   Schettini F, 2021, NPJ BREAST CANCER, V7, P0, DOI 10.1038/s41523-020-00208-2
   Schlam I, 2023, BREAST, V67, P116, DOI 10.1016/j.breast.2023.01.005
   Sobin LH, 2017, TNM CLASSIFICATION M, V8th, P0
   Tarantino P, 2022, JAMA ONCOL, V8, P1177, DOI 10.1001/jamaoncol.2022.2286
   Tarantino P, 2022, EUR J CANCER, V163, P35, DOI 10.1016/j.ejca.2021.12.022
   Tarantino P, 2020, J CLIN ONCOL, V38, P1951, DOI 10.1200/JCO.19.02488
   Wolff AC, 2018, J CLIN ONCOL, V36, P2105, DOI 10.5858/arpa.2018-0902-SA
   Wu Y, 2023, CRIT REV ONCOL HEMAT, V181, P0, DOI 10.1016/j.critrevonc.2022.103883
   Zhang HA, 2023, CANCERS, V15, P0, DOI 10.3390/cancers15010126
   Zhou SL, 2023, BREAST, V67, P1, DOI 10.1016/j.breast.2022.12.006
NR 32
TC 0
Z9 0
U1 2
U2 2
PU AME PUBLISHING COMPANY
PI SHATIN
PA FLAT-RM C 16F, KINGS WING PLAZA 1, NO 3 KWAN ST, SHATIN, HONG KONG 00000, PEOPLES R CHINA
SN 2218-676X
EI 2219-6803
J9 TRANSL CANCER RES
JI Transl. Cancer Res.
PD APR 15
PY 2024
VL 13
IS 4
BP 1773
EP 1785
DI 10.21037/tcr-23-2216
PG 13
WC Oncology
SC Oncology
GA UI2W0
UT WOS:001247371800004
PM 38737680
DA 2025-03-16
ER

PT J
AU Ralser, DJ
   Kiver, V
   Solomayer, EF
   Neeb, C
   Blohmer, JU
   Abramian, AV
   Maass, N
   Schütz, F
   Kolberg-Liedtke, C
   Müller, C
   Rambow, AC
AF Ralser, Damian J.
   Kiver, Verena
   Solomayer, Erich-Franz
   Neeb, Caroline
   Blohmer, Jens-Uwe
   Abramian, Alina V.
   Maass, Nicolai
   Schuetz, Florian
   Kolberg-Liedtke, Cornelia
   Mueller, Carolin
   Rambow, Anna-Christina
TI Impact of low HER2 expression on response to CDK4/6 inhibitor treatment in advanced HR + /HER2-breast cancer: a multicenter real-world data analysis
SO ARCHIVES OF GYNECOLOGY AND OBSTETRICS
LA English
DT Article; Early Access
DE HER2 low; CDK4/6 inhibitor; Breast cancer; Trastuzumab deruxtecan
ID breast-cancer; fulvestrant; lapatinib; women
AB PurposeCDK4/6 inhibitors (CDK4/6i) represent the first-line therapy approach of choice for patients with hormone receptor-positive, HER2-negative advanced breast cancer (HR + /HER-ABC). Approximately 50% of HR + /HER2-ABC displays low HER2 expression (HER2 low). Recent data emerging from the DESTINY-Breast04 trial demonstrated practice-changing efficacy of the antibody-drug conjugate trastuzumab deruxtecan (T-DXd) in patients with low HER2 expression. Here, we aimed to analyze the impact of low HER2 expression on CDK4/6i therapy response in a well-characterized multicenter HR + /HER-ABC cohort.MethodsPatients diagnosed with HR + /HER2-ABC who were treated with CDK4/6i in clinical routine between November 2016 and December 2020 at four certified German Breast Cancer Centers were retrospectively identified. The cohort was stratified according to graduation of positivity in HER2 immunohistochemistry (IHC; HER2 zero = IHC score 0 and HER2 low = IHC score 1 + , 2 + /fluorescence in situ hybridization negative). Subgroups were analyzed with regard to progression-free survival (PFS) following CDK4/6i initiation.FindingsThe study cohort comprised n = 448 patients. For n = 311 patients, HER2 status from the metastatic site was available. n = 91 (29.3%) cases were HER2 zero and n = 220 cases (70.7%) were HER2 low. There was no significant difference in PFS between the two groups (PFS: 17 months versus 18 months, log-rank p = 0.42). Further, we examined the influence of HER2 expression changes between primary and metastatic tissue (n = 171; HER2 gain/HER2 loss/HER2 stable expression) on CDK4/6i treatment response. Again, there was no significant difference between these three groups, respectively (PFS: 16 months versus 13 months versus 17 months, log-rank p = 0.86).ConclusionsIn our analysis, HER2 status did not have a significant impact on treatment response to CDK4/6i.
C1 [Ralser, Damian J.; Abramian, Alina V.] Univ Med Ctr Bonn, Univ Hosp Bonn, Dept Gynecol & Gynecol Oncol, Venusberg Campus 1, D-53127 Bonn, Germany.
   [Kiver, Verena; Neeb, Caroline; Blohmer, Jens-Uwe] Charite Univ Med Berlin, Dept Gynecol Breast Ctr, Charite pl 1, D-10117 Berlin, Germany.
   [Kiver, Verena; Neeb, Caroline; Blohmer, Jens-Uwe] Free Univ Berlin, Charite pl 1, D-10117 Berlin, Germany.
   [Kiver, Verena; Neeb, Caroline; Blohmer, Jens-Uwe] Humboldt Univ, Charite pl 1, D-10117 Berlin, Germany.
   [Solomayer, Erich-Franz; Mueller, Carolin] Saarland Univ, Med Ctr, Dept Gynecol Obstet & Reprod Med, Homburg, Saar, Germany.
   [Maass, Nicolai; Rambow, Anna-Christina] Univ Med Ctr Schleswig Holstein UKSH, Dept Gynecol & Obstet, Campus Kiel, Kiel, Germany.
   [Schuetz, Florian] Diakonissen Stiftungs Krankenhaus Speyer, Dept Gynecol & Obstet, Speyer, Germany.
   [Kolberg-Liedtke, Cornelia] Univ Med Ctr, Dept Gynecol & Obstet, Essen, Germany.
   [Mueller, Carolin] Cleveland Clin, Dept Anesthesiol Outcomes Res Consortium, Cleveland, OH 44195 USA.
C3 University of Bonn; Berlin Institute of Health; Free University of Berlin; Humboldt University of Berlin; Charite Universitatsmedizin Berlin; Free University of Berlin; Humboldt University of Berlin; Universitatsklinikum des Saarlandes; University of Kiel; Schleswig Holstein University Hospital; University of Duisburg Essen; Cleveland Clinic Foundation
RP Ralser, DJ (corresponding author), Univ Med Ctr Bonn, Univ Hosp Bonn, Dept Gynecol & Gynecol Oncol, Venusberg Campus 1, D-53127 Bonn, Germany.
EM damian.ralser@ukbonn.de
FU Projekt DEAL; BONFOR program of the Medical Faculty of the University of Bonn [2021-1A-14]; Clinician Scientist Program in Evolutionary Medicine of the Deutsche Forschungsgemeinschaft (DFG, German Research Foundation) [413490537]; Deutsche Forschungsgemeinschaft (DFG, German Research Foundation) [MU 4812/2-1:2]
CR Bardia A, 2021, CANCER RES, V81, P0
   Bergeron A, 2023, BRIT J CANCER, V129, P122, DOI 10.1038/s41416-023-02287-x
   Corti C, 2023, CURR TREAT OPTION ON, V24, P468, DOI 10.1007/s11864-023-01068-1
   Cristofanilli M, 2016, LANCET ONCOL, V17, P425, DOI 10.1016/S1470-2045(15)00613-0
   CURIGLIANO G, 2024, J CLIN ONCOL, V42, P0, DOI 10.1200/JCO.2024.42.17_SUPPL.LBA1000
   Denkert C, 2021, LANCET ONCOL, V22, P1151, DOI 10.1016/S1470-2045(21)00301-6
   Fehrenbacher L, 2020, J CLIN ONCOL, V38, P0, DOI 10.1200/JCO.19.01455
   Finn RS, 2009, BREAST CANCER RES, V11, P0, DOI 10.1186/bcr2419
   Johnston SRD, 2005, ENDOCR-RELAT CANCER, V12, PS145, DOI 10.1677/erc.1.00992
   Johnston S, 2009, J CLIN ONCOL, V27, P5538, DOI 10.1200/JCO.2009.23.3734
   Johnston SRD, 2009, CLIN BREAST CANCER, V9, PS28, DOI 10.3816/CBC.2009.s.003
   Klümper N, 2023, CLIN CANCER RES, V29, P1496, DOI 10.1158/1078-0432.CCR-22-1764
   Lal P, 2004, AM J CLIN PATHOL, V121, P631, DOI 10.1309/VE7862V2646BR6EX
   Leary A, 2015, CLIN CANCER RES, V21, P2932, DOI 10.1158/1078-0432.CCR-14-1428
   Leary AF, 2010, CLIN CANCER RES, V16, P1486, DOI 10.1158/1078-0432.CCR-09-1764
   Miglietta F, 2021, NPJ BREAST CANCER, V7, P0, DOI 10.1038/s41523-021-00343-4
   Modi S, 2022, NEW ENGL J MED, V387, P9, DOI 10.1056/NEJMoa2203690
   Müller C, 2023, BREAST CARE, V18, P31, DOI 10.1159/000527917
   Sakach E, 2022, CANCERS, V14, P0, DOI 10.3390/cancers14235936
   Slamon DJ, 2021, ANN ONCOL, V32, P1015, DOI 10.1016/j.annonc.2021.05.353
   Sledge GW, 2017, J CLIN ONCOL, V35, P2875, DOI 10.1200/JCO.2017.73.7585
   Spring LM, 2020, LANCET, V395, P817, DOI 10.1016/S0140-6736(20)30165-3
   Stueber TN, 2019, ARCH GYNECOL OBSTET, V299, P533, DOI 10.1007/s00404-018-4954-7
   Zattarin E, 2023, NPJ BREAST CANCER, V9, P0, DOI 10.1038/s41523-023-00534-1
NR 24
TC 2
Z9 2
U1 4
U2 4
PU SPRINGER HEIDELBERG
PI HEIDELBERG
PA TIERGARTENSTRASSE 17, D-69121 HEIDELBERG, GERMANY
SN 0932-0067
EI 1432-0711
J9 ARCH GYNECOL OBSTET
JI Arch. Gynecol. Obstet.
PD OCT 7
PY 2024
VL 0
IS 
BP 
EP 
DI 10.1007/s00404-024-07761-2
EA OCT 2024
PG 5
WC Obstetrics & Gynecology
SC Obstetrics & Gynecology
GA I0Y4E
UT WOS:001327597400001
PM 39373732
DA 2025-03-16
ER

PT J
AU Nobbe, K
   Erices-Leclercq, M
   Foerster, F
   Förster, R
   Baldus, SE
   Rudlowski, C
   Schröder, L
   Lubig, S
AF Nobbe, Katleen
   Erices-Leclercq, Melanie
   Foerster, Frank
   Forster, Robert
   Baldus, Stephan E.
   Rudlowski, Christian
   Schroeder, Lars
   Lubig, Sabine
TI HER2 Low Expression in Primary Male Breast Cancer
SO BREAST CANCER-TARGETS AND THERAPY
LA English
DT Article
DE male breast cancer; HER2 low; prognosis; survival
ID amplification
AB Purpose: The introduction of HER2-targeting antibody drug conjugates (ADCs) offers new treatment options for female breast cancer patients (FBC) expressing low levels of HER2 (HER2 low). No evidence was found that HER2 low describes a new FBC subtype. There is a lack of studies determining the impact of HER2 low in male breast cancer (MBC). In this study, we evaluate the prevalence of HER2 low in primary MBC and correlate the results with patient characteristics. Patients and Methods: In this study, histological specimens were obtained from 120 male patients diagnosed and treated for primary invasive breast cancer from 1995 to 2022 at Breast Cancer Units in Bergisch Gladbach, Chemnitz, and Zwickau, Germany. HER2 immunostaining and in situ hybridization were performed by central pathology and evaluated based on the ASCO/CAP guidelines. The correlation of expression of HER2 low with tumor biological characteristics and patient outcomes was investigated. Results: Out of all cases, four patients (3.3%) showed HER2 positivity (3+), 39 (32.5%) patients were classified as HER2 low, 7 (5.8%) were HER2 2+ (no amplification), 32 (26.7%) were HER2 1+, and 77 (64.2%) were classified as HER2 zero. Out of 77 HER2 zero cases, 47 tumors (61.0%) showed incomplete staining, with <10% of tumor cells classified as HER2 ultralow. No statistical correlation between HER2 low and tumor biological characteristics and patients' survival was found. Conclusion: Our findings show a notable, albeit lower, prevalence of HER2 low expression in primary MBC. However, tumors expressing HER2 low do not show specific tumor biological features to define a new breast cancer subtype in MBC. Our results suggest that a significant number of MBC patients could benefit from ADCs, as shown in FBC. Further studies are required to better understand HER2 low breast cancer, both generally and in MBC.
C1 [Nobbe, Katleen; Erices-Leclercq, Melanie; Rudlowski, Christian; Lubig, Sabine] Lutheran Hosp Berg Gladbach, Breast Unit, Ferrenbergstr 24, D-51465 Bergisch Gladbach, Germany.
   [Foerster, Frank] Univ Appl Sci, Dept Econ Sci, Zwickau, Germany.
   [Foerster, Frank] Outpatient Dept Gynaecol Oncol & Palliat Care, Chemnitz, Germany.
   [Forster, Robert] Cantonal Hosp Winterthur, Inst Radiat Oncol, Winterthur, Switzerland.
   [Baldus, Stephan E.] Inst Pathol Cytol & Mol Pathol, Bergisch Gladbach, Germany.
   [Rudlowski, Christian] Univ Hosp Bonn, Dept Obstet & Gynecol, Bonn, Germany.
   [Schroeder, Lars] Ketteler Krankenhaus, Dept Gynaecol & Obstet, Offenbach, Germany.
C3 University of Bonn
RP Rudlowski, C (corresponding author), Lutheran Hosp Berg Gladbach, Breast Unit, Ferrenbergstr 24, D-51465 Bergisch Gladbach, Germany.
EM c.rudlowski@evk.de
FU German Cancer Foundation [70-3157]
CR Cardoso F, 2018, ANN ONCOL, V29, P405, DOI 10.1093/annonc/mdx651
   Corti C, 2023, CURR TREAT OPTION ON, V24, P468, DOI 10.1007/s11864-023-01068-1
   Denkert C, 2021, LANCET ONCOL, V22, P1151, DOI 10.1016/S1470-2045(21)00301-6
   Dieci MV, 2021, LANCET ONCOL, V22, P1051, DOI 10.1016/S1470-2045(21)00349-1
   Erices-Leclercq M, 2022, J CANCER RES CLIN, V148, P441, DOI 10.1007/s00432-021-03623-5
   Giugliano F, 2023, EUR J CANCER PREV, V32, P149, DOI 10.1097/CEJ.0000000000000781
   Hamilton E, 2021, CANCER TREAT REV, V100, P0, DOI 10.1016/j.ctrv.2021.102286
   Jylling AMB, 2020, BREAST CANCER-TOKYO, V27, P683, DOI 10.1007/s12282-020-01066-3
   Marchiò C, 2021, SEMIN CANCER BIOL, V72, P123, DOI 10.1016/j.semcancer.2020.02.016
   Modi S, 2022, NEW ENGL J MED, V387, P9, DOI 10.1056/NEJMoa2203690
   Mosele F, 2023, NAT MED, V29, P2110, DOI 10.1038/s41591-023-02478-2
   Nicolo E, 2023, THER ADV MED ONCOL, V15, P0, DOI 10.1177/17588359231152842
   Nicolò E, 2023, HEMATOL ONCOL CLIN N, V37, P117, DOI 10.1016/j.hoc.2022.08.013
   Nilsson C, 2013, ACTA ONCOL, V52, P102, DOI 10.3109/0284186X.2012.711952
   Piccart-Gebhart MJ, 2005, NEW ENGL J MED, V353, P1659, DOI 10.1056/NEJMoa052306
   Pondé N, 2018, CANCER TREAT REV, V67, P10, DOI 10.1016/j.ctrv.2018.04.016
   REMMELE W, 1987, PATHOLOGE, V8, P138
   Rudlowski C, 2004, BREAST CANCER RES TR, V84, P215, DOI 10.1023/B:BREA.0000019953.92921.7e
   Rudlowski C, 2001, NEW ENGL J MED, V345, P997
   Sinn HP, 2010, PATHOLOGE, V31, P361, DOI 10.1007/s00292-010-1307-0
   SLAMON DJ, 1987, SCIENCE, V235, P177, DOI 10.1126/science.3798106
   Tarantino P, 2022, JAMA ONCOL, V8, P1177, DOI 10.1001/jamaoncol.2022.2286
   Tarantino P, 2020, J CLIN ONCOL, V38, P1951, DOI 10.1200/JCO.19.02488
   Wittekind C, 2012, STRAHLENTHER ONKOL, V188, P191, DOI 10.1007/s00066-011-0032-9
   Wolff AC, 2023, J CLIN ONCOL, V41, P3867, DOI 10.1200/JCO.22.02864
NR 25
TC 2
Z9 2
U1 1
U2 2
PU DOVE MEDICAL PRESS LTD
PI ALBANY
PA PO BOX 300-008, ALBANY, AUCKLAND 0752, NEW ZEALAND
SN 1179-1314
EI 
J9 BREAST CANCER-TARGET
JI Breast Cancer-Targets Ther.
PD JUN 15
PY 2024
VL 16
IS 
BP 141
EP 148
DI 10.2147/BCTT.S450682
PG 8
WC Oncology
SC Oncology
GA MN0X5
UT WOS:001194193200001
PM 38562651
DA 2025-03-16
ER

PT J
AU Gondry, O
   Caveliers, V
   Xavier, C
   Raes, L
   Vanhoeij, M
   Verfaillie, G
   Fontaine, C
   Glorieus, K
   De Grève, J
   Joris, S
   Luyten, I
   Zwaenepoel, K
   Vandenbroucke, F
   Waelput, W
   Thyparambil, S
   Vaneycken, I
   Cousaert, J
   Bourgeois, S
   Devoogdt, N
   Goethals, L
   Everaert, H
   De Geeter, F
   Lahoutte, T
   Keyaerts, M
AF Gondry, Odrade
   Caveliers, Vicky
   Xavier, Catarina
   Raes, Laurens
   Vanhoeij, Marian
   Verfaillie, Guy
   Fontaine, Christel
   Glorieus, Katrien
   De Greve, Jacques
   Joris, Sofie
   Luyten, Ine
   Zwaenepoel, Karen
   Vandenbroucke, Frederik
   Waelput, Wim
   Thyparambil, Sheeno
   Vaneycken, Ilse
   Cousaert, Julie
   Bourgeois, Sophie
   Devoogdt, Nick
   Goethals, Lode
   Everaert, Hendrik
   De Geeter, Frank
   Lahoutte, Tony
   Keyaerts, Marleen
TI Phase II Trial Assessing the Repeatability and Tumor Uptake of [68Ga]Ga-HER2 Single-Domain Antibody PET/CT in Patients with Breast Carcinoma
SO JOURNAL OF NUCLEAR MEDICINE
LA English
DT Article
DE HER2; sdAb; PET/CT; phase II; breast carcinoma
ID her2 expression; cancer; heterogeneity; nanobody; affibody
AB Human epidermal growth factor receptor 2 (HER2) status is used for decision-making in breast carcinoma treatment. The status is obtained through immunohistochemistry or in situ hybridization. These two methods have the disadvantage of necessitating tissue sampling, which is prone to error due to tumor heterogeneity or interobserver variability. Whole-body imaging might be a solution to map HER2 expression throughout the body. Methods: Twenty patients with locally advanced or metastatic breast carcinoma (5 HER2-positive and 15 HER2-negative patients) were included in this phase II trial to assess the repeatability of uptake quantification and the extended safety of the [68Ga]Ga-NOTA-anti-HER2 single-domain antibody (sdAb). The tracer was injected, followed by a PET/CT scan at 90 min. Within 8 d, the procedure was repeated. Blood samples were taken for antidrug antibody (ADA) assessment and liquid biopsies. On available tissues, immunohistochemistry, in situ hybridization, and mass spectrometry were performed to determine the correlation of HER2 status with uptake values measured on PET. If relevant preexisting [18F]FDG PET/CT images were available (performed as standard of care), a comparison was made. Results: With a repeatability coefficient of 21.8%, this imaging technique was repeatable. No clear correlation between PET/CT uptake values and pathology could be established, as even patients with low levels of HER2 expression showed moderate to high uptake. Comparison with [18F]FDG PET/CT in 16 patients demonstrated that in 7 patients, [68Ga]Ga-NOTA-anti- HER2 shows interlesional heterogeneity within the same patient, and [18F]FDG uptake did not show the same heterogeneous uptake in all patients. In some patients, the extent of disease was clearer with the [68Ga]Ga-NOTA-anti-HER2-sdAb. Sixteen adverse events were reported but all without a clear relationship to the tracer. Three patients with preexisting ADAs did not show adverse reactions. No new ADAs developed. Conclusion: [68Ga]Ga-NOTA-anti-HER2-sdAb PET/CT imaging shows similar repeatability to [18F]FDG. It is safe for clinical use. There is tracer uptake in cancer lesions, even in patients previously determined to be HER2-low or -negative. The tracer shows potential in the assessment of interlesional heterogeneity of HER2 expression. In a subset of patients, [68Ga]Ga-NOTA-anti-HER2-sdAb uptake was seen in lesions with no or low [18F]FDG uptake. These findings support further clinical development of [68Ga]Ga-NOTA-anti- HER2-sdAb as a PET/CT tracer in breast cancer patients.
C1 [Gondry, Odrade; Caveliers, Vicky; Xavier, Catarina; Devoogdt, Nick; Lahoutte, Tony; Keyaerts, Marleen] Vrije Univ Brussel, Dept Med Imaging, Brussels, Belgium.
   [Gondry, Odrade; Caveliers, Vicky; Raes, Laurens; De Greve, Jacques; Vaneycken, Ilse; Cousaert, Julie; Bourgeois, Sophie; Everaert, Hendrik; Lahoutte, Tony; Keyaerts, Marleen] Univ Ziekenhuis Brussel, Dept Nucl Med, Brussels, Belgium.
   [Vanhoeij, Marian; Verfaillie, Guy; Glorieus, Katrien] Univ Ziekenhuis Brussel, Dept Surg Oncol, Brussels, Belgium.
   [Fontaine, Christel; Joris, Sofie; Luyten, Ine] Univ Ziekenhuis Brussel, Dept Med Oncol, Brussels, Belgium.
   [Zwaenepoel, Karen] Univ Antwerp, Ctr Oncol Res, Antwerp, Belgium.
   [Vandenbroucke, Frederik; Goethals, Lode] Univ Ziekenhuis Brussel, Dept Radiol, Brussels, Belgium.
   [Waelput, Wim] Univ Ziekenhuis Brussel, Dept Pathol, Brussels, Belgium.
   [Waelput, Wim] Vrije Univ Brussel, Expt Pathol, Brussels, Belgium.
   [Thyparambil, Sheeno] MProbe, Rockville, MD USA.
   [De Geeter, Frank] Algemeen Ziekenhuis Sint Jan Brugge Oostende, Dept Nucl Med, Brugge, Belgium.
C3 Vrije Universiteit Brussel; Vrije Universiteit Brussel; Universite Catholique Louvain; Cliniques Universitaires Saint-Luc; Universite Libre de Bruxelles; University Hospital Brussels; Vrije Universiteit Brussel; University Hospital Brussels; University Hospital Brussels; Vrije Universiteit Brussel; University of Antwerp; Universite Libre de Bruxelles; University Hospital Brussels; Vrije Universiteit Brussel; Universite Catholique Louvain; Cliniques Universitaires Saint-Luc; University Hospital Brussels; Vrije Universiteit Brussel; Vrije Universiteit Brussel
RP Gondry, O; Keyaerts, M (corresponding author), Vrije Univ Brussel, Dept Med Imaging, Brussels, Belgium.; Gondry, O; Keyaerts, M (corresponding author), Univ Ziekenhuis Brussel, Dept Nucl Med, Brussels, Belgium.
EM odrade.gondry@uzbrussel.be; marleen.keyaerts@vub.be
CR Ackaert C, 2021, FRONT IMMUNOL, V12, P0, DOI 10.3389/fimmu.2021.632687
   Alhuseinalkhudhur A, 2023, J NUCL MED, V64, P1364, DOI 10.2967/jnumed.122.265364
   Altunay B, 2021, EUR J NUCL MED MOL I, V48, P1371, DOI 10.1007/s00259-020-05094-1
   Capala J, 2010, CURR OPIN ONCOL, V22, P559, DOI 10.1097/CCO.0b013e32833f8c3a
   De Angelis C, 2020, CLIN CANCER RES, V26, P738, DOI 10.1158/1078-0432.CCR-19-1402
   Dehdashti F, 2018, BREAST CANCER RES TR, V169, P523, DOI 10.1007/s10549-018-4696-z
   Fernandez AI, 2022, JAMA ONCOL, V8, P0, DOI 10.1001/jamaoncol.2021.7239
   Ferraro E, 2021, BREAST CANCER RES, V23, P0, DOI 10.1186/s13058-021-01459-y
   Gebhart G, 2016, ANN ONCOL, V27, P619, DOI 10.1093/annonc/mdv577
   Gebhart G, 2016, J NUCL MED, V57, P81S, DOI 10.2967/jnumed.115.157941
   Hamilton E, 2021, CANCER TREAT REV, V100, P0, DOI 10.1016/j.ctrv.2021.102286
   Keyaerts M, 2016, J NUCL MED, V57, P27, DOI 10.2967/jnumed.115.162024
   Kramer-Marek G, 2012, J NUCL MED, V53, P939, DOI 10.2967/jnumed.111.100354
   Kunte S, 2020, CANCER-AM CANCER SOC, V126, P4278, DOI 10.1002/cncr.33102
   Lodge MA, 2017, J NUCL MED, V58, P523, DOI 10.2967/jnumed.116.186353
   Lub-de Hooge MN, 2004, BRIT J PHARMACOL, V143, P99, DOI 10.1038/sj.bjp.0705915
   Miglietta F, 2021, NPJ BREAST CANCER, V7, P0, DOI 10.1038/s41523-021-00343-4
   Mire-Sluis AR, 2004, J IMMUNOL METHODS, V289, P1, DOI 10.1016/j.jim.2004.06.002
   Modi S, 2022, NEW ENGL J MED, V387, P9, DOI 10.1056/NEJMoa2203690
   Moutafi M, 2022, LAB INVEST, V102, P1101, DOI 10.1038/s41374-022-00804-9
   MUYLDERMANS S, 1994, PROTEIN ENG, V7, P1129, DOI 10.1093/protein/7.9.1129
   Nuciforo P, 2015, CANCER RES, V75, P0
   Ocaña A, 2020, BREAST CANCER RES, V22, P0, DOI 10.1186/s13058-020-1252-7
   Papadopoulos KP, 2015, CANCER CHEMOTH PHARM, V75, P887, DOI 10.1007/s00280-015-2712-0
   Perik PJ, 2006, J CLIN ONCOL, V24, P2276, DOI 10.1200/JCO.2005.03.8448
   Pollard JH, 2020, J NUCL MED, V61, P1145, DOI 10.2967/jnumed.119.236083
   Roulot A, 2016, ANN BIOL CLIN-PARIS, V74, P653, DOI 10.1684/abc.2016.1192
   Seban RD, 2023, J NUCL MED, V64, P1164, DOI 10.2967/jnumed.123.265434
   SESHADRI R, 1993, J CLIN ONCOL, V11, P1936, DOI 10.1200/JCO.1993.11.10.1936
   Slamon DJ, 2001, NEW ENGL J MED, V344, P783, DOI 10.1056/NEJM200103153441101
   Sörensen J, 2016, THERANOSTICS, V6, P262, DOI 10.7150/thno.13502
   Sung H, 2021, CA-CANCER J CLIN, V71, P209, DOI 10.3322/caac.21660
   Tarantino P, 2022, CA-CANCER J CLIN, V72, P165, DOI 10.3322/caac.21705
   Vaneycken I, 2011, FASEB J, V25, P2433, DOI 10.1096/fj.10-180331
   Venetis K, 2022, FRONT MOL BIOSCI, V9, P0, DOI 10.3389/fmolb.2022.834651
   Wolff AC, 2018, J CLIN ONCOL, V36, P2105, DOI 10.5858/arpa.2018-0902-SA
   Xavier C, 2019, MOL IMAGING BIOL, V21, P898, DOI 10.1007/s11307-018-01302-5
   Xavier C, 2013, J NUCL MED, V54, P776, DOI 10.2967/jnumed.112.111021
NR 38
TC 17
Z9 17
U1 1
U2 6
PU SOC NUCLEAR MEDICINE INC
PI RESTON
PA 1850 SAMUEL MORSE DR, RESTON, VA 20190-5316 USA
SN 0161-5505
EI 1535-5667
J9 J NUCL MED
JI J. Nucl. Med.
PD FEB 1
PY 2024
VL 65
IS 2
BP 178
EP 184
DI 10.2967/jnumed.123.266254
PG 7
WC Radiology, Nuclear Medicine & Medical Imaging
SC Radiology, Nuclear Medicine & Medical Imaging
GA OH9I9
UT WOS:001206495700004
PM 38302159
DA 2025-03-16
ER

PT J
AU Shang, JY
   Liu, YP
AF Shang, Jiuyan
   Liu, Yueping
TI Pathological precision diagnosis and recent advances in HER2 low and ultralow in breast cancer: a narrative review
SO TRANSLATIONAL BREAST CANCER RESEARCH
LA English
DT Review
DE Breast cancer; human epidermal growth factor receptor 2 low (HER2 low); HER2 ultralow
AB Background and Objective: The novel antibody-drug conjugate (ADC) analogues are emerging in the field of human epidermal growth factor receptor 2 (HER2) low and ultralow breast cancer, and accurate screening of patients with HER2 low expression poses a serious challenge to both pathological testing processes and diagnostic assessment. The purpose is to provide some suggestions on how to correctly understand HER2 low and ultralow breast cancer. Methods: This paper explores the clinicopathological features, immunohistochemical staining and its heterogeneity of HER2 low and ultralow expression breast cancer through literature search. Key Content and Findings: This article mainly elaborates on four aspects: the differences in clinical pathological characteristics and prognosis between HER2 immunohistochemistry (IHC) low expression and ultralow expression, which are suitable for screening new detection methods for HER2 ultralow expression and HER2 unstained expression, the heterogeneity of HER2 low expression and ultralow expression, and the factors affecting the pre detection process of HER2 low expression and ultralow expression. Conclusions: For the precise pathological diagnosis of HER2 ultralow expression and low expression, further standardization of the definition of HER2 low expression is needed to ensure consistency and accuracy in clinical practice. At the same time, it is recommended to reevaluate the HER2 status in the event of disease recurrence or metastasis, even if the previous test result is HER2-0. On the other hand, it is recommended to further improve and optimize detection techniques and methods, reduce false negatives and false positives, and enhance the sensitivity and specificity of detection.
C1 [Shang, Jiuyan; Liu, Yueping] Hebei Med Univ, Hosp 4, Dept Pathol, 12 Jiankang Rd, Shijiazhuang 050011, Peoples R China.
C3 Hebei Medical University
RP Liu, YP (corresponding author), Hebei Med Univ, Hosp 4, Dept Pathol, 12 Jiankang Rd, Shijiazhuang 050011, Peoples R China.
EM annama@163.com
CR Bose R, 2013, CANCER DISCOV, V3, P224, DOI 10.1158/2159-8290.CD-12-0349
   Chen ZX, 2023, BREAST CANCER RES TR, V202, P313, DOI 10.1007/s10549-023-07079-8
   Hayat A, 2023, DIS MODEL MECH, V16, P0, DOI 10.1242/dmm.049894
   Jung W, 2024, J CLIN ONCOL, V42, P0
   Li XX, 2024, MODERN PATHOL, V37, P0, DOI 10.1016/j.modpat.2023.100408
   Lin MX, 2024, CANCER-AM CANCER SOC, V130, P851, DOI 10.1002/cncr.35101
   Lipson D, 2012, CANCER RES, V72, P0, DOI 10.1158/0008-5472.SABCS12-PD02-07
   Metzger O, 2021, CANCER DISCOV, V11, P2474, DOI 10.1158/2159-8290.CD-20-1557
   Na S, 2024, BREAST CANCER-TOKYO, V31, P705, DOI 10.1007/s12282-024-01585-3
   Ogitani Y, 2016, CLIN CANCER RES, V22, P5097, DOI 10.1158/1078-0432.CCR-15-2822
   Tarantino P, 2023, NAT COMMUN, V14, P0, DOI 10.1038/s41467-023-43324-w
   Tarantino P, 2024, EUR J CANCER, V201, P0, DOI 10.1016/j.ejca.2024.113920
   Tuluhong D, 2023, EUR J CANCER PREV, V32, P377, DOI 10.1097/CEJ.0000000000000813
   Wolff AC, 2023, J CLIN ONCOL, V41, P3867, DOI 10.1200/JCO.22.02864
   Wu S, 2023, MODERN PATHOL, V36, P0, DOI 10.1016/j.modpat.2022.100054
NR 15
TC 0
Z9 0
U1 0
U2 0
PU AME PUBLISHING COMPANY
PI SHATIN
PA FLAT-RM C 16F, KINGS WING PLAZA 1, NO 3 KWAN ST, SHATIN, HONG KONG 00000, PEOPLES R CHINA
SN 
EI 2218-6778
J9 TRANSL BREAST CANCER
JI Transl. Breast Cancer Res.
PD OCT 31
PY 2024
VL 5
IS 
BP 
EP 
DI 10.21037/tbcr-24-33
PG 6
WC Oncology
SC Oncology
GA N4Z7B
UT WOS:001364445000001
PM 39534587
DA 2025-03-16
ER

PT J
AU Nishimura, R
   Fujiki, Y
   Taira, T
   Miyaki, T
   Kanemitsu, S
   Yotsumoto, D
   Teraoka, M
   Kawano, J
   Gondo, N
   Mitsueda, R
   Baba, S
   Ohi, Y
   Rai, Y
   Sagara, Y
   Sagara, Y
AF Nishimura, Reiki
   Fujiki, Yoshitaka
   Taira, Tetsuhiko
   Miyaki, Toshiko
   Kanemitsu, Shuichi
   Yotsumoto, Daisuke
   Teraoka, Megumi
   Kawano, Junko
   Gondo, Naomi
   Mitsueda, Reiko
   Baba, Shinichi
   Ohi, Yasuyo
   Rai, Yoshiaki
   Sagara, Yoshiaki
   Sagara, Yasuaki
TI The Clinicopathological and Prognostic Significance of HER2-Low Breast Cancer: A Comparative Analysis Between HER2-Low and HER2-Zero Subtypes
SO CLINICAL BREAST CANCER
LA English
DT Article
DE Survival; Pathological complete response; Neoadjuvant chemotherapy; Recurrence; Factors for survival
ID trastuzumab; receptor
AB A retrospective study of 10,215 cases in the field of breast cancer research was conducted to determine whether HER2-low is a distinct subtype. HER2-low accounted for 70% of the cases and correlated with favorable biological markers and prognosis. The findings indicate that HER2-low may have a different biology and prognosis and therefore should be classified as a new entity. Background: HER2-low breast cancer (BC) is a newly defined subset of HER2-negative BC. However, it is still uncertain whether HER2-low BC can be categorized as a distinct biological/clinical subgroup with any prognostic significance. Methods: Invasive BC cases (n = 10,215) with Stage I-III were retrospectively analyzed to determine the HER2 status. The HER2 status was then divided into 3 groups: HER2-0, HER2-low, and HER2-positive. Results: The HER2 status was classified as HER2-0 in 1,227 cases (12.0%), HER2-low in 7,209 cases (70.6%), and HER2-positive in 1779 cases (17.4%). HER2-low cases had more positive nodes and were significantly associated with positive ER/PgR, lower nuclear grade, and lower Ki-67 index. HER2-0 had the lowest OS rate in the primary cases and after recurrence. HER2-0 in the node positive group had the lowest OS and was significantly different from HER2-low in the same group. The pathological complete response (pCR) rate for NAC was lowest in the HER2-low group. The DFS after NAC was significantly better in all the pCR cases, regardless of the HER2 status. However, the DFS was significantly lower in the HER2-low non-pCR cases. Conclusion: HER2-low accounted for 70% of the cases and correlated with favorable biological markers. The HER2-low group had a significantly better OS than the HER2-0 group. However, the response to NAC was low in the HER2-low group, and this group had the poorest prognosis among all the non-pCR cases. These findings indicate that HER2-low may have a different biology and prognosis and therefore should be classified as a new entity.
C1 [Nishimura, Reiki; Fujiki, Yoshitaka; Kanemitsu, Shuichi; Yotsumoto, Daisuke; Teraoka, Megumi; Kawano, Junko; Gondo, Naomi; Mitsueda, Reiko; Baba, Shinichi; Rai, Yoshiaki; Sagara, Yoshiaki; Sagara, Yasuaki] Sagara Hosp, Dept Breast & Thyroid Surg Oncol, Social Med Corp Hakuaikai, Kagoshima 8920833, Japan.
   [Taira, Tetsuhiko; Miyaki, Toshiko] Sagara Hosp, Clin Oncol & Pathol, Social Med Corp Hakuaikai, Kagoshima, Japan.
   [Ohi, Yasuyo] Sagara Hosp, Social Med Corp Hakuaikai, Pathol, Kagoshima, Japan.
RP Nishimura, R (corresponding author), Sagara Hosp, Dept Breast & Thyroid Surg Oncol, Social Med Corp Hakuaikai, Kagoshima 8920833, Japan.
EM nishirei@ymail.ne.jp
CR Bar Y, 2023, J CLIN ONCOL, V41, P0
   de Calbiac O, 2022, JAMA NETW OPEN, V5, P0, DOI 10.1001/jamanetworkopen.2022.31170
   Leite LD, 2021, BREAST CANCER RES TR, V190, P155, DOI 10.1007/s10549-021-06365-7
   Denkert C, 2021, LANCET ONCOL, V22, P1151, DOI 10.1016/S1470-2045(21)00301-6
   Diéras V, 2022, CANCER RES, V82, P0, DOI 10.1158/1538-7445.SABCS21-PD8-02
   Farra C, 2019, CLIN BREAST CANCER, V19, P340, DOI 10.1016/j.clbc.2019.04.017
   Geyer CE, 2006, NEW ENGL J MED, V355, P2733, DOI 10.1056/NEJMoa064320
   Gradishar WJ, 2022, J NATL COMPR CANC NE, V20, P691, DOI 10.6004/jnccn.2022.0030
   Horisawa N, 2022, BREAST CANCER-TOKYO, V29, P234, DOI 10.1007/s12282-021-01303-3
   Jin YD, 2023, BREAST CANCER-TARGET, V15, P327, DOI 10.2147/BCTT.S407896
   Miglietta F, 2022, NPJ BREAST CANCER, V8, P0, DOI 10.1038/s41523-022-00434-w
   Modi S, 2022, NEW ENGL J MED, V387, P9, DOI 10.1056/NEJMoa2203690
   Modi S, 2020, J CLIN ONCOL, V38, P1887, DOI 10.1200/JCO.19.02318
   Molinelli C, 2023, ESMO OPEN, V8, P0, DOI 10.1016/j.esmoop.2023.101592
   Molinelli C, 2022, BREAST CARE, V17, P533, DOI 10.1159/000527391
   Peiffer DS, 2023, JAMA ONCOL, V9, P500, DOI 10.1001/jamaoncol.2022.7476
   Ross JS, 2009, ONCOLOGIST, V14, P320, DOI 10.1634/theoncologist.2008-0230
   Schettini F, 2021, NPJ BREAST CANCER, V7, P0, DOI 10.1038/s41523-020-00208-2
   Shimoi T, 2020, BREAST CANCER-TOKYO, V27, P322, DOI 10.1007/s12282-020-01085-0
   Slamon D, 2011, NEW ENGL J MED, V365, P1273, DOI 10.1056/NEJMoa0910383
   Swain SM, 2015, NEW ENGL J MED, V372, P724, DOI 10.1056/NEJMoa1413513
   Tarantino P, 2020, J CLIN ONCOL, V38, P1951, DOI 10.1200/JCO.19.02488
   von Minckwitz G, 2019, NEW ENGL J MED, V380, P617, DOI 10.1056/NEJMoa1814017
NR 23
TC 2
Z9 2
U1 2
U2 2
PU CIG MEDIA GROUP, LP
PI DALLAS
PA 3500 MAPLE AVENUE, STE 750, DALLAS, TX 75219-3931 USA
SN 1526-8209
EI 1938-0666
J9 CLIN BREAST CANCER
JI Clin. Breast Cancer
PD JUL 15
PY 2024
VL 24
IS 5
BP 431
EP 438
DI 10.1016/j.clbc.2024.02.013
EA JUN 2024
PG 8
WC Oncology
SC Oncology
GA XB9K7
UT WOS:001259339300001
PM 38472058
DA 2025-03-16
ER

PT J
AU Huang, M
   Jin, YD
   Wang, MY
   Song, Q
   Fan, YJ
   Zhang, Y
   Tian, C
   Zhang, C
   Liu, SC
AF Huang, Man
   Jin, Yudi
   Wang, Mengyuan
   Song, Qiang
   Fan, Yanjia
   Zhang, Yu
   Tian, Cheng
   Zhang, Chi
   Liu, Shengchun
TI Improved Prognosis in HER2-Low Breast Cancer Patients with Reduced Ki67 Index After Neoadjuvant Chemotherapy: A Multi-Center Retrospective Study
SO BREAST CANCER-TARGETS AND THERAPY
LA English
DT Article
DE HER2-low breast cancer; neoadjuvant chemotherapy; Ki67 index; prognosis; survival
ID tumors
AB Background: HER2-low breast cancer represents a distinct subgroup with unique clinical characteristics and treatment challenges. Nevertheless, it remains uncertain whether there exists a distinction in 6Ki67 between patients with HER2-low and HER2-zero statuses, and whether the prognosis varies among patients with differing HER2 statuses and 6Ki67. Methods: We conducted a multi-center retrospective study to investigate the correlation between alterations in Ki67 index following NAC and the prognosis among patients with HER2-low or HER2-zero breast cancer. 3 distinct cohorts comprising patients with HER2-negative breast cancer who underwent NAC were included. Comprehensive clinicopathological data were documented, with particular emphasis on evaluating changes in Ki67 index from baseline to post-NAC. These changes were then correlated with diseasefree survival (DFS) through rigorous analysis. Results: Three cohorts, comprising 403, 315, and 72 patients respectively, were finally included. The study found that 6Ki67 did not show significant associations with other variables and were not identified as independent risk factors for survival. Nevertheless, across the three cohorts, following NAC, HER2-low breast cancer patients with 6Ki67 below the cut-off value demonstrated a better prognosis compared to those with 6Ki67 above the cut-off value. Additionally, their prognosis was also superior to that of HER2-zero breast cancer patients with 6Ki67 below the cut-off value. Conclusion: Our study demonstrates that HER2-low breast cancer patients with 6Ki67 values below the cut-off point after NAC are associated with improved prognosis. Monitoring 6Ki67 index and HER2 status may help identify patients who are likely to benefit from NAC and guide personalized treatment strategies.
C1 [Huang, Man; Fan, Yanjia; Zhang, Yu; Tian, Cheng; Zhang, Chi; Liu, Shengchun] Chongqing Med Univ, Affiliated Hosp 1, Dept Breast & Thyroid Surg, Chongqing 400016, Peoples R China.
   [Huang, Man; Wang, Mengyuan] Chongqing Univ, Three Gorges Hosp, Dept Breast Ctr, Chongqing, Peoples R China.
   [Jin, Yudi] Chongqing Med Univ, Affiliated Hosp 1, Dept Radiol, Chongqing, Peoples R China.
   [Song, Qiang] Chongqing Univ, Three Gorges Hosp, Dept Cent Lab, Chongqing, Peoples R China.
C3 Chongqing Medical University; Chongqing University; Chongqing Medical University; Chongqing University
RP Liu, SC (corresponding author), Chongqing Med Univ, Affiliated Hosp 1, Dept Breast & Thyroid Surg, Chongqing 400016, Peoples R China.
EM liushengchun1968@163.com
FU Key Research and Development Project of Chongqing's Technology Innovation and Application Development Special Big Health Field [CSTC2021jscx-gksb-N0027]; First-class Discipline Construction Project of Clinical Medicine in the First Clinical College of Chongqing Medical University [472020320220007]
CR Alberro JA, 2018, LANCET ONCOL, V19, P27, DOI 10.1016/S1470-2045(17)30777-5
   Alves FR, 2022, CUREUS J MED SCIENCE, V14, P0, DOI 10.7759/cureus.22330
   Bray F, 2024, CA-CANCER J CLIN, V74, P229, DOI 10.3322/caac.21834
   Cabrera-Galeana P, 2018, ONCOLOGIST, V23, P670, DOI 10.1634/theoncologist.2017-0396
   Chen R, 2018, BREAST CANCER RES TR, V170, P35, DOI 10.1007/s10549-018-4730-1
   Leite LD, 2021, BREAST CANCER RES TR, V190, P155, DOI 10.1007/s10549-021-06365-7
   de Nonneville A, 2022, EUR J CANCER, V176, P181, DOI 10.1016/j.ejca.2022.09.017
   Denkert C, 2021, LANCET ONCOL, V22, P1151, DOI 10.1016/S1470-2045(21)00301-6
   Denkert C, 2018, LANCET ONCOL, V19, P40, DOI 10.1016/S1470-2045(17)30904-X
   Ellis MJ, 2017, J CLIN ONCOL, V35, P1061, DOI 10.1200/JCO.2016.69.4406
   Ergun Y, 2023, CANCER TREAT REV, V115, P0, DOI 10.1016/j.ctrv.2023.102538
   Gradishar WJ, 2022, J NATL COMPR CANC NE, V20, P691, DOI 10.6004/jnccn.2022.0030
   Huang YH, 2023, ECLINICALMEDICINE, V58, P0, DOI 10.1016/j.eclinm.2023.101899
   Kang S, 2022, EUR J CANCER, V176, P30, DOI 10.1016/j.ejca.2022.08.031
   Korde LA, 2021, J CLIN ONCOL, V39, P1485, DOI 10.1200/JCO.20.03399
   Li J B, 2021, ZHONGHUA YI XUE ZA ZHI, V101, P1835, DOI 10.3760/cma.j.cn112137-20210421-00954
   Meti N, 2021, JCO CLIN CANCER INFO, V5, P66, DOI 10.1200/CCI.20.00078
   Miglietta F, 2021, NPJ BREAST CANCER, V7, P0, DOI 10.1038/s41523-021-00343-4
   Shao YB, 2022, ANN SURG ONCOL, V29, P8026, DOI 10.1245/s10434-022-12369-4
   Sui Lin, 2023, BREAST CANCER RES TREAT, V202, P45, DOI 10.1007/s10549-023-07057-0
   Tan SR, 2021, PATHOL ONCOL RES, V27, P0, DOI 10.3389/pore.2021.1609972
   Tang LF, 2022, FRONT ONCOL, V12, P0, DOI 10.3389/fonc.2022.999716
   Tarantino P, 2020, J CLIN ONCOL, V38, P1951, DOI 10.1200/JCO.19.02488
   von Minckwitz G, 2013, CLIN CANCER RES, V19, P4521, DOI 10.1158/1078-0432.CCR-12-3628
   Wang W, 2023, CLIN TRANSL ONCOL, V25, P1673, DOI 10.1007/s12094-022-03062-9
   Wang YH, 2021, FRONT ONCOL, V11, P0, DOI 10.3389/fonc.2021.668610
   Wolff AC, 2018, J CLIN ONCOL, V36, P2105, DOI 10.5858/arpa.2018-0902-SA
   Won HS, 2022, BREAST CANCER RES, V24, P0, DOI 10.1186/s13058-022-01519-x
   Wu L, 2022, BREAST CANCER RES, V24, P0, DOI 10.1186/s13058-022-01580-6
   Xu HC, 2022, FRONT ONCOL, V12, P0, DOI 10.3389/fonc.2022.906011
   Zhang AL, 2021, FRONT ENDOCRINOL, V12, P0, DOI 10.3389/fendo.2021.687244
   Zhang GC, 2022, BMC MED, V20, P0, DOI 10.1186/s12916-022-02346-9
   Zhang HN, 2022, MODERN PATHOL, V35, P1075, DOI 10.1038/s41379-022-01019-5
   Zhou SL, 2023, BREAST, V67, P1, DOI 10.1016/j.breast.2022.12.006
NR 34
TC 0
Z9 0
U1 5
U2 5
PU DOVE MEDICAL PRESS LTD
PI ALBANY
PA PO BOX 300-008, ALBANY, AUCKLAND 0752, NEW ZEALAND
SN 1179-1314
EI 
J9 BREAST CANCER-TARGET
JI Breast Cancer-Targets Ther.
PD JUN 15
PY 2024
VL 16
IS 
BP 
EP 
DI 10.2147/BCTT.S478110
PG 12
WC Oncology
SC Oncology
GA I8C1X
UT WOS:001332473600001
PM 39403364
DA 2025-03-16
ER

PT J
AU Liu, M
   Xiang, Q
   Dai, FS
   Yuan, YX
   Wu, ZJ
   Xiang, TX
AF Liu, Mei
   Xiang, Qin
   Dai, Fengsheng
   Yuan, Yixiao
   Wu, Zhongjun
   Xiang, Tingxiu
TI Comparison of the Pathological Complete Response Rate and Survival Between HER2-Low and HER2-Zero Breast Cancer in Neoadjuvant Chemotherapy Setting: A Systematic Review and Meta-Analysis
SO CLINICAL BREAST CANCER
LA English
DT Review
DE Biological subtypes; Clinicopathologic characteristics; Efficacy; Potential biomarker; Antibody-drug conjugates
ID molecular characteristics; receptor
AB Although HER2-low breast cancer (BC) constitutes almost 50% of all BC types, its impact on the pathological complete response (pCR) rate and survival in early BC is uncertain. As a result, a systematic review was conducted to compare the pCR rate and survival of HER2-low and HER2-zero BC in the neoadjuvant chemotherapy (NACT) setting. Two reviewers independently performed literature searches using EMBASE, PubMed, and Cochrane Libraries internet databases up to June 2023. Finally, 29 studies with 178,294 patients were included. HER2-low BC had a considerably lower pCR rate compared to HER2-zero BC in the entire population (Risk Ratio [RR] = 0.68, P <.001) and in the hormone receptor (HR)-positive subgroup (RR = 0.73, P =.009), but not in the HR-negative subgroup (RR = 0.99, P =.755). Furthermore, patients with HER2-low BC exhibited prolonged disease-free survival (DFS) and overall survival (OS) compared to those with HER2-zero BC, observed in both the entire cohort (DFS: P =.004; OS: P =.008) and the HR-negative subgroup (DFS: P =.009; OS: P <.001). In the HR-positive population, OS was superior in HER2-low BC patients (P <.001), whereas no significant differences in DFS were observed (P =.064). Our findings imply that the pCR rate and prognosis of HER2-low BC are distinguished from those of HER2-zero BC in early BC treated with NACT, which contributes to a better knowledge of the BC subgroup.
C1 [Liu, Mei; Xiang, Qin; Dai, Fengsheng; Yuan, Yixiao; Wu, Zhongjun; Xiang, Tingxiu] Chongqing Med Univ, Affiliated Hosp 1, Dept Hepatobiliary Surg, 1 Youyi Rd, Chongqing, Peoples R China.
   [Liu, Mei; Xiang, Qin; Dai, Fengsheng; Yuan, Yixiao; Xiang, Tingxiu] Chongqing Univ Canc Hosp, Chongqing Key Lab Translat Res Canc Metastasis &, Chongqing, Peoples R China.
C3 Chongqing Medical University
RP Wu, ZJ; Xiang, TX (corresponding author), Chongqing Med Univ, Affiliated Hosp 1, Dept Hepatobiliary Surg, 1 Youyi Rd, Chongqing, Peoples R China.
EM wzjtcy@126.com; xiangtx@cqmu.edu.cn
FU Natural Science Foundation Project of Chongqing [CSTB2022NSCQ-MSX0842]; Medical and Industrial Integration [2022CDJYGRH-002]; National Natural Science Foundation of China [82172619]
CR Alkan G, 2023, ESMO, V8, P1
   Alves FR, 2022, CUREUS J MED SCIENCE, V14, P0, DOI 10.7759/cureus.22330
   Banerji U, 2019, LANCET ONCOL, V20, P1124, DOI 10.1016/S1470-2045(19)30328-6
   Leite LD, 2021, BREAST CANCER RES TR, V190, P155, DOI 10.1007/s10549-021-06365-7
   de Nonneville A, 2022, EUR J CANCER, V176, P181, DOI 10.1016/j.ejca.2022.09.017
   Denkert C, 2021, LANCET ONCOL, V22, P1151, DOI 10.1016/S1470-2045(21)00301-6
   Di Cosimo S, 2022, TUMORI JOURNAL, V108, P1
   Di Cosimo S, 2022, FRONT MOL BIOSCI, V9, P0, DOI 10.3389/fmolb.2022.996434
   Domergue C, 2022, CANCERS, V14, P0, DOI 10.3390/cancers14102509
   Eiger D, 2021, CANCERS, V13, P0, DOI 10.3390/cancers13051015
   Fernandez AI, 2022, JAMA ONCOL, V8, P0, DOI 10.1001/jamaoncol.2021.7239
   Horisawa N, 2022, BREAST CANCER-TOKYO, V29, P234, DOI 10.1007/s12282-021-01303-3
   Hurvitz SA, 2022, J CLIN ONCOL, V40, P0
   Jiang C, 2022, J CLIN ONCOL, V40, P0
   Jin YD, 2023, BREAST CANCER-TARGET, V15, P327, DOI 10.2147/BCTT.S407896
   Kang S, 2022, EUR J CANCER, V176, P30, DOI 10.1016/j.ejca.2022.08.031
   Knobloch K, 2011, J CRANIO MAXILL SURG, V39, P91, DOI 10.1016/j.jcms.2010.11.001
   Li JJ, 2023, BREAST CANCER-TOKYO, V30, P364, DOI 10.1007/s12282-022-01431-4
   Ma YZ, 2023, CANCER RES TREAT, V55, P1210, DOI 10.4143/crt.2022.1633
   Mattos BR, 2021, CANCER RES, V81, P0
   Miglietta F, 2022, NPJ BREAST CANCER, V8, P0, DOI 10.1038/s41523-022-00434-w
   Miglietta F, 2021, NPJ BREAST CANCER, V7, P0, DOI 10.1038/s41523-021-00343-4
   Modi S, 2022, NEW ENGL J MED, V387, P9, DOI 10.1056/NEJMoa2203690
   Modi S, 2020, J CLIN ONCOL, V38, P1887, DOI 10.1200/JCO.19.02318
   Modi S, 2020, NEW ENGL J MED, V382, P610, DOI 10.1056/NEJMoa1914510
   Osborne CK, 2011, ANNU REV MED, V62, P233, DOI 10.1146/annurev-med-070909-182917
   Peiffer DS, 2023, JAMA ONCOL, V9, P500, DOI 10.1001/jamaoncol.2022.7476
   Qiao WQ, 2023, ANN DIAGN PATHOL, V64, P0, DOI 10.1016/j.anndiagpath.2023.152125
   Reinert T, 2021, CANCER RES, V81, P0
   Roy AM, 2023, CANCERS, V15, P0, DOI 10.3390/cancers15174264
   Bayona RS, 2021, ANN ONCOL, V32, PS29, DOI 10.1016/j.annonc.2021.03.036
   Schettini F, 2021, NPJ BREAST CANCER, V7, P0, DOI 10.1038/s41523-020-00208-2
   Shang JY, 2023, FRONT ONCOL, V13, P0, DOI 10.3389/fonc.2023.1086480
   Shao YB, 2022, ANN SURG ONCOL, V29, P8026, DOI 10.1245/s10434-022-12369-4
   Shi WJ, 2023, J INVEST MED, V71, P384, DOI 10.1177/10815589231151232
   Stang A, 2010, EUR J EPIDEMIOL, V25, P603, DOI 10.1007/s10654-010-9491-z
   Tang LF, 2022, FRONT ONCOL, V12, P0, DOI 10.3389/fonc.2022.999716
   Tarantino P, 2023, ANN ONCOL, V34, P645, DOI 10.1016/j.annonc.2023.05.008
   Tarantino P, 2022, JAMA ONCOL, V8, P1177, DOI 10.1001/jamaoncol.2022.2286
   Tarantino P, 2022, EUR J CANCER, V163, P35, DOI 10.1016/j.ejca.2021.12.022
   Tarantino P, 2020, J CLIN ONCOL, V38, P1951, DOI 10.1200/JCO.19.02488
   Tierney JF, 2007, TRIALS, V8, P0, DOI 10.1186/1745-6215-8-16
   Wang J, 2023, BREAST CANCER-TARGET, V15, P281, DOI 10.2147/BCTT.S407181
   Wang W, 2023, CLIN TRANSL ONCOL, V25, P1673, DOI 10.1007/s12094-022-03062-9
   Wei T, 2023, FRONT ONCOL, V13, P0, DOI 10.3389/fonc.2023.1100332
   Wolff AC, 2007, J CLIN ONCOL, V25, P118, DOI 10.1200/JCO.2006.09.2775
   Wolff AC, 2018, J CLIN ONCOL, V36, P2105, DOI 10.5858/arpa.2018-0902-SA
   Wolff AC, 2013, J CLIN ONCOL, V31, P3997, DOI 10.1200/JCO.2013.50.9984
   Xu WW, 2023, JPN J CLIN ONCOL, V53, P463, DOI 10.1093/jjco/hyad009
   Yam CT, 2023, CANCER RES, V83, P0, DOI 10.1158/1538-7445.SABCS22-HER2-01
   Yang CQ, 2023, CRIT REV ONCOL HEMAT, V185, P0, DOI 10.1016/j.critrevonc.2023.103962
   Yang LB, 2023, ANN SURG ONCOL, V30, P5653, DOI 10.1245/s10434-023-13311-y
   Zhang GC, 2022, BMC MED, V20, P0, DOI 10.1186/s12916-022-02346-9
   Zhang SC, 2023, CANCERS, V15, P0, DOI 10.3390/cancers15041157
   Zhou SL, 2023, BREAST, V67, P1, DOI 10.1016/j.breast.2022.12.006
NR 55
TC 0
Z9 0
U1 4
U2 6
PU CIG MEDIA GROUP, LP
PI DALLAS
PA 3500 MAPLE AVENUE, STE 750, DALLAS, TX 75219-3931 USA
SN 1526-8209
EI 1938-0666
J9 CLIN BREAST CANCER
JI Clin. Breast Cancer
PD OCT 15
PY 2024
VL 24
IS 7
BP 575
EP +
DI 10.1016/j.clbc.2024.05.001
EA SEP 2024
PG 11
WC Oncology
SC Oncology
GA H0P1F
UT WOS:001320541900001
PM 38821742
DA 2025-03-16
ER

PT J
AU Guven, DC
   Sahin, TK
AF Guven, Deniz Can
   Sahin, Taha Koray
TI The association between HER2-low status and survival in patients with metastatic breast cancer treated with Cyclin-dependent kinases 4 and 6 inhibitors: a systematic review and meta-analysis
SO BREAST CANCER RESEARCH AND TREATMENT
LA English
DT Review
DE HER2-low; HER2-zero; Breast cancer; CDK4/6 inhibitors; Prognosis
ID 1st-line treatment; palbociclib; letrozole; therapy
AB Purpose The cyclin-dependent kinase (CDK) 4/6 inhibitors significantly altered the treatment landscape of hormone-positive (HR+), HER2- metastatic breast cancer (MBC). However, biomarkers predicting long-term benefit and early progression are yet to be defined. Several studies suggested the possibility of diminished efficacy in patients with HER2-low disease. Therefore, we conducted a systematic review and meta-analysis to evaluate the association between low-level HER2 expression and efficacy outcomes (PFS, OS, ORR) with CDK 4/6 inhibitors.Methods The Pubmed, Web of Science, and Scopus databases were used to systematically filter the published studies from inception to 08 August 2023 for this systemic review. Studies including MBC patients treated with CDK 4/6 inhibitors and reported survival outcomes according to HER2 expression were included. We performed the meta-analyses with the generic inverse-variance method with a fixed-effects model and used HRs with 95% two-sided CIs as the principal summary measure.Results Nine studies encompassing 2705 patients were included in the analyses. In the pooled analysis of nine studies, the risk of progression and/or death was higher in patients with HER2-low tumors compared to HER2-zero (HR: 1.22, 95% CI 1.10-1.35, p < 0.001). In the pooled analysis of five studies, although the median follow-up was short, the risk of death was higher in the HER2-low group compared to the HER2-zero group (HR: 1.22, 95% CI 1.04-1.44, p = 0.010).Conclusion The available evidence demonstrates a significantly higher risk of progression or death with CDK 4/6 inhibitors in HER2-low tumors. Further research is needed to improve outcomes in patients with HR+-HER2-low tumors.
C1 [Guven, Deniz Can] Hacettepe Univ, Canc Inst, Ankara, Turkiye.
   [Guven, Deniz Can] Hlth Sci Univ, Elazig City Hosp, Clin Urol, Elazig, Turkiye.
   [Sahin, Taha Koray] Hacettepe Univ, Internal Med, Ankara, Turkiye.
C3 Hacettepe University; University of Health Sciences Turkey; Hacettepe University
RP Guven, DC (corresponding author), Hacettepe Univ, Canc Inst, Ankara, Turkiye.; Guven, DC (corresponding author), Hlth Sci Univ, Elazig City Hosp, Clin Urol, Elazig, Turkiye.
EM denizcguven@hotmail.com
FU University of Health Sciences
CR Alataki A, 2022, ENDOCR-RELAT CANCER, V29, PR105, DOI 10.1530/ERC-21-0293
   Almstedt K, 2023, CANCERS, V15, P0, DOI 10.3390/cancers15051413
   Almstedt K, 2022, EUR J CANCER, V173, P10, DOI 10.1016/j.ejca.2022.06.012
   Bao KKH, 2021, JAMA NETW OPEN, V4, P0, DOI 10.1001/jamanetworkopen.2021.33132
   Bortot L, 2021, ANN ONCOL, V32, PS493, DOI 10.1016/j.annonc.2021.08.578
   Brooke BS, 2021, JAMA SURG, V156, P787, DOI 10.1001/jamasurg.2021.0522
   Carlino F, 2022, CANCERS, V14, P0, DOI 10.3390/cancers14204981
   Douganiotis George, 2022, CANCER DIAGN PROGN, V2, P585, DOI 10.21873/cdp.10146
   Finn RS, 2016, NEW ENGL J MED, V375, P1925, DOI 10.1056/NEJMoa1607303
   Finn RS, 2015, LANCET ONCOL, V16, P25, DOI 10.1016/S1470-2045(14)71159-3
   Giuliano M, 2019, LANCET ONCOL, V20, P1360, DOI 10.1016/S1470-2045(19)30420-6
   Goetz MP, 2017, J CLIN ONCOL, V35, P3638, DOI 10.1200/JCO.2017.75.6155
   Gombos A, 2023, ESMO OPEN, V8, P0, DOI 10.1016/j.esmoop.2023.100882
   Guven DC, 2022, INT J CLIN ONCOL, V27, P332, DOI 10.1007/s10147-021-02049-w
   Hasan S, 2022, AM SOC CLIN ONCOLOGY, V40, P1044, DOI 10.1200/JCO.2022.40.16_suppl.1044
   Herrera-Abreu MT, 2016, CANCER RES, V76, P2301, DOI 10.1158/0008-5472.CAN-15-0728
   Hortobagyi GN, 2018, ANN ONCOL, V29, P1541, DOI 10.1093/annonc/mdy155
   Hortobagyi GN, 2016, NEW ENGL J MED, V375, P1738, DOI 10.1056/NEJMoa1609709
   Hui TL, 2023, ONCOLOGIST, V0, P0, DOI DOI 10.1093/oncolo/oyad159
   Im SA, 2019, NEW ENGL J MED, V381, P307, DOI 10.1056/NEJMoa1903765
   Lapuchesky LS, 2022, J CLIN ONCOL, V40, P0
   Li YQ, 2022, FRONT ONCOL, V11, P0, DOI 10.3389/fonc.2021.774577
   Li YY, 2023, EBIOMEDICINE, V91, P0, DOI 10.1016/j.ebiom.2023.104571
   Miglietta F, 2021, NPJ BREAST CANCER, V7, P0, DOI 10.1038/s41523-021-00343-4
   Modi S, 2022, NEW ENGL J MED, V387, P9, DOI 10.1056/NEJMoa2203690
   Molinelli C, 2023, ESMO OPEN, V8, P0, DOI 10.1016/j.esmoop.2023.101592
   Mosele F, 2023, NAT MED, V29, P2110, DOI 10.1038/s41591-023-02478-2
   Mouabbi JA, 2023, JAMA NETW OPEN, V6, P0, DOI 10.1001/jamanetworkopen.2023.13017
   Murphy CG, 2019, CURR TREAT OPTION ON, V20, P0, DOI 10.1007/s11864-019-0651-4
   OLeary B, 2018, CANCER DISCOV, V8, P1390, DOI 10.1158/2159-8290.CD-18-0264
   OSullivan CC, 2019, THER ADV MED ONCOL, V11, P0, DOI 10.1177/1758835919887665
   Page MJ, 2021, BMJ-BRIT MED J, V372, P0, DOI 10.1136/bmj.n71
   Prat A, 2021, J CLIN ONCOL, V39, P1458, DOI 10.1200/JCO.20.02977
   Sharaf B, 2023, BREAST CANCER-TARGET, V15, P541, DOI 10.2147/BCTT.S415432
   Slamon DJ, 2018, J CLIN ONCOL, V36, P2465, DOI 10.1200/JCO.2018.78.9909
   Tarantino P, 2022, JAMA ONCOL, V8, P1177, DOI 10.1001/jamaoncol.2022.2286
   Tarantino P, 2022, EUR J CANCER, V163, P35, DOI 10.1016/j.ejca.2021.12.022
   Tarantino P, 2020, J CLIN ONCOL, V38, P1951, DOI 10.1200/JCO.19.02488
   Tripathy D, 2018, LANCET ONCOL, V19, P904, DOI 10.1016/S1470-2045(18)30292-4
   Turner NC, 2018, NEW ENGL J MED, V379, P1926, DOI 10.1056/NEJMoa1810527
   Turner NC, 2019, J CLIN ONCOL, V37, P1169, DOI 10.1200/JCO.18.00925
   Yang CQ, 2023, CRIT REV ONCOL HEMAT, V185, P0, DOI 10.1016/j.critrevonc.2023.103962
   Yildirim EC, 2023, BREAST, V70, P56, DOI 10.1016/j.breast.2023.06.006
   Zattarin E, 2023, NPJ BREAST CANCER, V9, P0, DOI 10.1038/s41523-023-00534-1
   Zhang HA, 2023, CANCERS, V15, P0, DOI 10.3390/cancers15010126
   Zhou FH, 2023, FRONT CELL DEV BIOL, V11, P0, DOI 10.3389/fcell.2023.1148792
NR 46
TC 5
Z9 5
U1 4
U2 7
PU SPRINGER
PI NEW YORK
PA ONE NEW YORK PLAZA, SUITE 4600, NEW YORK, NY, UNITED STATES
SN 0167-6806
EI 1573-7217
J9 BREAST CANCER RES TR
JI Breast Cancer Res. Treat.
PD APR 15
PY 2024
VL 204
IS 3
BP 443
EP 452
DI 10.1007/s10549-023-07226-1
EA JAN 2024
PG 10
WC Oncology
SC Oncology
GA LU5L1
UT WOS:001145739000001
PM 38240935
DA 2025-03-16
ER

PT J
AU Tang, LF
   Jiang, LS
   Shu, XJ
   Jin, YD
   Yu, HC
   Liu, SC
AF Tang, Lingfeng
   Jiang, Linshan
   Shu, Xiujie
   Jin, Yudi
   Yu, Haochen
   Liu, Shengchun
TI Prognosis and influencing factors of ER-positive, HER2-low breast cancer patients with residual disease after neoadjuvant chemotherapy: a retrospective study
SO SCIENTIFIC REPORTS
LA English
DT Article
DE Neoadjuvant chemotherapy; Breast cancer; Estrogen receptor; HER2-low; Prognosis
ID estrogen-receptor; free survival; solid tumors; trastuzumab; pertuzumab; recurrence; expression; relapse; safety; ki-67
AB Previously, we found that patients with estrogen receptor (ER)-positive, HER2-low breast cancer are resistant to neoadjuvant chemotherapy (NACT) and have worse outcomes than those who achieve pathological complete response (pCR) after NACT. This study aimed to investigate the prognosis and influencing factors in these patients. A total of 618 patients with ER-positive breast cancer who received standard thrice-weekly NACT were enrolled, including 411 patients with ER-positive, HER2-low breast cancer. Data on the clinicopathological features of these patients before and after NACT were collected. Univariate and multivariate Cox regression analyses were used to identify the independent factors affecting 5-year disease-free survival (DFS). Among the ER-positive, HER2-low patients, 49 (11.9%) achieved a pCR after NACT. A significant difference in survival was observed between patients with and without residual disease after NACT. Additionally, changes in immunohistochemical markers and tumor stages before and after NACT were found to be significant. According to univariate and multivariate analyses, cN_stage (P = 0.002), ER (P = 0.002) and Ki67 (P = 0.023) expression before NACT were significantly associated with 5-year DFS, while pT_stage (P = 0.015), pN_stage (P = 0.029), ER (P = 0.020) and Ki67 (P < 0.001) levels after NACT were related to 5-year DFS in ER-positive, HER2-low patients with residual disease. Our study suggested that high proliferation, low ER expression and advanced stage before and after NACT are associated with a poor prognosis, providing useful information for developing long-term treatment strategies for ER-positive, HER2-low breast cancer in patients with residual disease in the future.
C1 [Tang, Lingfeng; Jiang, Linshan; Shu, Xiujie; Yu, Haochen; Liu, Shengchun] Chongqing Med Univ, Dept Breast & Thyroid Surg, Affiliated Hosp 1, 1 Youyi Rd,Yuanjiagang, Chongqing 400016, Peoples R China.
   [Jin, Yudi] Chongqing Univ, Canc Hosp, Dept Pathol, Chongqing, Peoples R China.
C3 Chongqing Medical University; Chongqing University
RP Yu, HC; Liu, SC (corresponding author), Chongqing Med Univ, Dept Breast & Thyroid Surg, Affiliated Hosp 1, 1 Youyi Rd,Yuanjiagang, Chongqing 400016, Peoples R China.
EM orsonyu@163.com; liushengchun1968@163.com
FU The First Clinical College Clinical medicine first-class discipline construction project to department of Breast and Thyroid Surgery
CR Baez-Navarro X, 2024, PATHOLOGY, V56, P334, DOI 10.1016/j.pathol.2023.10.022
   Bystricky B, 2016, NEOPLASMA, V63, P18, DOI 10.4149/neo_2016_003
   Chen CF, 2019, CANCER BIOL MED, V16, P575, DOI 10.20892/j.issn.2095-3941.2018.0423
   Cronin KA, 2010, CANCER INVEST, V28, P963, DOI 10.3109/07357907.2010.496759
   Leite LD, 2021, BREAST CANCER RES TR, V190, P155, DOI 10.1007/s10549-021-06365-7
   de Nonneville A, 2022, EUR J CANCER, V176, P181, DOI 10.1016/j.ejca.2022.09.017
   Denkert C, 2021, LANCET ONCOL, V22, P1151, DOI 10.1016/S1470-2045(21)00301-6
   Eisenhauer EA, 2009, EUR J CANCER, V45, P228, DOI 10.1016/j.ejca.2008.10.026
   Ellis MJ, 2009, BREAST CANCER RES TR, V116, P371, DOI 10.1007/s10549-008-0161-8
   Garufi G, 2023, THER ADV MED ONCOL, V15, P0, DOI 10.1177/17588359221138657
   Gerber B, 2022, CANCERS, V14, P0, DOI 10.3390/cancers14030521
   Geyer CE, 2006, NEW ENGL J MED, V355, P2733, DOI 10.1056/NEJMoa064320
   Gianni L, 2012, LANCET ONCOL, V13, P25, DOI 10.1016/S1470-2045(11)70336-9
   Horisawa N, 2022, BREAST CANCER-TOKYO, V29, P234, DOI 10.1007/s12282-021-01303-3
   Kasami M, 2008, BREAST, V17, P523, DOI 10.1016/j.breast.2008.04.002
   Koboldt DC, 2012, NATURE, V490, P61, DOI 10.1038/nature11412
   Lee SB, 2021, PLOS ONE, V16, P0, DOI 10.1371/journal.pone.0251597
   Luskin MR, 2018, NAT REV CANCER, V18, P255, DOI 10.1038/nrc.2017.125
   Matsubara N, 2014, BREAST CANCER RES TR, V147, P95, DOI 10.1007/s10549-014-3084-6
   Miglietta L, 2013, EJSO-EUR J SURG ONC, V39, P1046, DOI 10.1016/j.ejso.2013.06.024
   Modi S, 2020, J CLIN ONCOL, V38, P1887, DOI 10.1200/JCO.19.02318
   Okamoto H, 2020, XENOBIOTICA, V50, P1242, DOI 10.1080/00498254.2020.1755909
   Pan ZY, 2016, INT J CANCER, V139, P1864, DOI 10.1002/ijc.30214
   Polley MYC, 2013, JNCI-J NATL CANCER I, V105, P1897, DOI 10.1093/jnci/djt306
   Roulot A, 2016, ANN BIOL CLIN-PARIS, V74, P653, DOI 10.1684/abc.2016.1192
   Schettini F, 2021, NPJ BREAST CANCER, V7, P0, DOI 10.1038/s41523-020-00208-2
   Schneeweiss A, 2013, ANN ONCOL, V24, P2278, DOI 10.1093/annonc/mdt182
   SLAMON DJ, 1987, SCIENCE, V235, P177, DOI 10.1126/science.3798106
   Swain SM, 2015, NEW ENGL J MED, V372, P724, DOI 10.1056/NEJMoa1413513
   Tanei T, 2011, EJSO-EUR J SURG ONC, V37, P155, DOI 10.1016/j.ejso.2010.10.009
   Tang LF, 2022, FRONT ONCOL, V12, P0, DOI 10.3389/fonc.2022.999716
   Tang LF, 2022, WORLD J SURG ONCOL, V20, P0, DOI 10.1186/s12957-022-02492-7
   Tarantino P, 2022, EUR J CANCER, V163, P35, DOI 10.1016/j.ejca.2021.12.022
   Tokuda E, 2017, HUM PATHOL, V63, P40, DOI 10.1016/j.humpath.2017.02.005
   van der Hage JA, 2001, J CLIN ONCOL, V19, P4224, DOI 10.1200/JCO.2001.19.22.4224
   Wang SL, 2011, INT J RADIAT ONCOL, V80, P1095, DOI 10.1016/j.ijrobp.2010.03.038
   Wu SG, 2015, CANCER RES TREAT, V47, P757, DOI 10.4143/crt.2014.039
NR 37
TC 0
Z9 0
U1 1
U2 3
PU NATURE PORTFOLIO
PI BERLIN
PA HEIDELBERGER PLATZ 3, BERLIN, 14197, GERMANY
SN 2045-2322
EI 
J9 SCI REP-UK
JI Sci Rep
PD MAY 23
PY 2024
VL 14
IS 1
BP 
EP 
DI 10.1038/s41598-024-62592-0
PG 10
WC Multidisciplinary Sciences
SC Science & Technology - Other Topics
GA RV7A3
UT WOS:001230489600032
PM 38783028
DA 2025-03-16
ER

PT J
AU Ignatov, A
   Lempfer, S
   Mészáros, J
   Eggemann, H
AF Ignatov, Atanas
   Lempfer, Sina
   Meszaros, Jozsef
   Eggemann, Holm
TI Prognostic Impact of HER2 Low Status in Male Breast Cancer: Prospective Cohort Analysis
SO CANCERS
LA English
DT Article
DE male breast cancer; HER2 low; HER2; survival
ID expression; level
AB Simple Summary Male breast cancer (MBC) is a rare condition, and the role of low HER2 expression (HER2 low) is not well understood. In this prospective study, 870 MBC patients treated between May 2009 and June 2023 were evaluated to investigate the prognostic significance of HER2 low status. After a median follow-up of 43 months, 659 patients were classified into three groups: 76% were HER2 low, 12.3% were HER2 zero, and 11.7% were HER2 positive. HER2 positivity was linked to younger age, higher tumor proliferation, and more aggressive cancer characteristics, but no differences were found between HER2 zero and HER2 low groups. Furthermore, HER2 low status did not influence disease-free or overall survival. However, HER2 low has a potential clinical impact on MBC as a treatment target.Abstract Background: Male breast cancer (MBC) is a rare disease, and the potential influence of low expression of human epidermal growth factor receptor 2 (HER2 low) remains unexplored. Methods: In this prospective cohort study, we evaluated 870 patients treated for MBC between May 2009 and June 2023 to assess HER2 low status and its prognostic implications. Results: With a median follow-up of 43 months (range 1-175 months), 659 eligible patients were categorized into three groups based on HER2 status: 501 (76%) HER2 low, 81 (12.3%) HER2 zero, and 77 (11.7%) HER2 positive. HER2 positivity correlated with younger age, higher proliferation index, non-specific type histology, lymphovascular invasion (LVSI), and low differentiation grade. Notably, all these parameters were equally distributed between the HER2 zero and HER2 low groups. Additionally, HER2 positivity was significantly associated with increased occurrences of regional and distant lymph nodes and pulmonary metastases. However, no statistically significant difference was observed between HER2 zero and HER2 low. Disease-free and overall survival showed no significant disparities between the groups. Conclusions: Our findings suggest that HER2 low status is frequently detected in MBC. Despite this, HER2 low did not correlate with clinical and pathological parameters, nor did it impact patients' survival.
C1 [Ignatov, Atanas; Meszaros, Jozsef] Otto von Guericke Univ, Dept Gynecol & Obstet, D-39108 Magdeburg, Germany.
   [Lempfer, Sina; Eggemann, Holm] Klinikum Magdeburg, Dept Gynecol & Obstet, D-39108 Magdeburg, Germany.
C3 Otto von Guericke University
RP Ignatov, A (corresponding author), Otto von Guericke Univ, Dept Gynecol & Obstet, D-39108 Magdeburg, Germany.
EM atanas.ignatov@gmail.com; sina.lempfer@klinikum-magdeburg.de; jozsef.meszaros@med.ovgu.de
CR Ahuja S, 2024, PATHOL RES PRACT, V262, P0, DOI 10.1016/j.prp.2024.155550
   Bardia A, 2024, NEW ENGL J MED, V391, P2110, DOI 10.1056/NEJMoa2407086
   Denkert C, 2021, LANCET ONCOL, V22, P1151, DOI 10.1016/S1470-2045(21)00301-6
   Eggemann H, 2020, BRIT J CANCER, V123, P33, DOI 10.1038/s41416-020-0857-z
   Eggemann H, 2019, BRIT J CANCER, V120, P301, DOI 10.1038/s41416-018-0369-2
   Eggemann H, 2018, J CANCER RES CLIN, V144, P337, DOI 10.1007/s00432-017-2539-7
   Eggemann H, 2015, ENDOCR-RELAT CANCER, V22, P725, DOI 10.1530/ERC-15-0335
   Eggemann H, 2013, BREAST CARE, V8, P270, DOI 10.1159/000354122
   Eggemann H, 2013, BREAST CANCER RES TR, V137, P465, DOI 10.1007/s10549-012-2355-3
   El Haddad G, 2024, INT J BREAST CANCER, V2024, P0, DOI 10.1155/2024/2853007
   Giordano SH, 2018, NEW ENGL J MED, V378, P2311, DOI 10.1056/NEJMra1707939
   Ignatov T, 2019, BREAST CANCER RES TR, V175, P401, DOI 10.1007/s10549-019-05173-4
   Ignatov T, 2015, BREAST CANCER RES TR, V151, P357, DOI 10.1007/s10549-015-3407-2
   Jacot W, 2021, CANCERS, V13, P0, DOI 10.3390/cancers13236059
   Lasham A, 2024, CANCERS, V16, P0, DOI 10.3390/cancers16183204
   Modi S, 2022, NEW ENGL J MED, V387, P9, DOI 10.1056/NEJMoa2203690
   Nie CY, 2023, BMC CANCER, V23, P0, DOI 10.1186/s12885-023-11735-z
   Park WK, 2024, CANCERS, V16, P0, DOI 10.3390/cancers16142566
   Peiffer DS, 2023, JAMA ONCOL, V9, P500, DOI 10.1001/jamaoncol.2022.7476
   Poumeaud F, 2024, BRIT J CANCER, V131, P702, DOI 10.1038/s41416-024-02766-9
   Qureshi Zaheer, 2024, AM J CLIN ONCOL, V47, P535, DOI 10.1097/COC.0000000000001126
   Rey-Vargas L, 2024, CANCERS, V16, P0, DOI 10.3390/cancers16183141
   Schmidt Marcus, 2024, ONCOTARGET, V15, P418, DOI 10.18632/oncotarget.28598
   Shirman Y, 2023, BREAST CANCER-TARGET, V15, P605, DOI 10.2147/BCTT.S366122
   Tan RSYC, 2022, BMC MED, V20, P0, DOI 10.1186/s12916-022-02284-6
   Tarantino P, 2022, JAMA ONCOL, V8, P1177, DOI 10.1001/jamaoncol.2022.2286
   von Elm E, 2007, LANCET, V370, P1453, DOI 10.1016/S0140-6736(07)61602-X
   Wang JY, 2024, CANCER COMMUN, V44, P833, DOI 10.1002/cac2.12577
   Xia LY, 2024, FRONT ONCOL, V14, P0, DOI 10.3389/fonc.2024.1413674
   Xu HC, 2022, FRONT ONCOL, V12, P0, DOI 10.3389/fonc.2022.906011
   Yan S, 2024, WORLD J SURG ONCOL, V22, P0, DOI 10.1186/s12957-024-03530-2
   Yu MH, 2023, TRANSL ONCOL, V29, P0, DOI 10.1016/j.tranon.2023.101624
NR 32
TC 0
Z9 0
U1 0
U2 0
PU MDPI
PI BASEL
PA ST ALBAN-ANLAGE 66, CH-4052 BASEL, SWITZERLAND
SN 
EI 2072-6694
J9 CANCERS
JI Cancers
PD OCT 15
PY 2024
VL 16
IS 19
BP 
EP 
DI 10.3390/cancers16193399
PG 9
WC Oncology
SC Oncology
GA I6Z6T
UT WOS:001331724900001
PM 39410019
DA 2025-03-16
ER

PT J
AU Gobbi, H
   Carvalho, FM
   De Brot, M
   Logullo, AF
   Silva, CAM
   Soares, FA
   Landeiro, L
   Rahal, R
   Barrios, CH
AF Gobbi, Helenice
   Carvalho, Filomena Marino
   De Brot, Marina
   Logullo, Angela Flavia
   Silva, Carlos Augusto Moreira
   Soares, Fernando Augusto
   Landeiro, Luciana
   Rahal, Rosemar
   Barrios, Carlos Henrique
TI Challenges in the evaluation of HER2 and HER2-low in breast cancer in Brazil and recommendations of a multidisciplinary working group
SO REVISTA DA ASSOCIACAO MEDICA BRASILEIRA
LA English
DT Review
ID phase-ii
C1 [Gobbi, Helenice] Univ Fed Triangulo Mineiro, Discipline Special Pathol, Uberaba, MG, Brazil.
   [Carvalho, Filomena Marino] Univ Sao Paulo, Dept Pathol, Sao Paulo, SP, Brazil.
   [De Brot, Marina] AC Camargo Canc Ctr, Dept Pathol Anat, Sao Paulo, SP, Brazil.
   [Logullo, Angela Flavia] Univ Fed Sao Paulo, Dept Pathol, Sao Paulo, SP, Brazil.
   [Silva, Carlos Augusto Moreira] Ophir Loyola Hosp, Inst Mol & Surg Pathol, Belem, PA, Brazil.
   [Soares, Fernando Augusto] Univ Sao Paulo, Inst Pathol Anat, Sch Dent, DOr Sao Luiz Network, Sao Paulo, SP, Brazil.
   [Landeiro, Luciana] Oncoclin Grp, Salvador, BA, Brazil.
   [Rahal, Rosemar] Univ Fed Goias, Dept Gynecol, Goiania, GO, Brazil.
   [Barrios, Carlos Henrique] Latin Amer Cooperat Oncol Grp, Porto Alegre, RS, Brazil.
   [Barrios, Carlos Henrique] Oncoclin Grp, Porto Alegre, RS, Brazil.
C3 Universidade Federal do Triangulo Mineiro; Universidade de Sao Paulo; A.C.Camargo Cancer Center; Universidade Federal de Sao Paulo (UNIFESP); Universidade de Sao Paulo; Universidade Federal de Goias
RP Barrios, CH (corresponding author), Latin Amer Cooperat Oncol Grp, Porto Alegre, RS, Brazil.; Barrios, CH (corresponding author), Oncoclin Grp, Porto Alegre, RS, Brazil.
EM barrios@thummi.global
FU Daiichi Sankyo do Brasil
CR Ahn JS, 2023, J BREAST CANCER, V26, P405, DOI 10.4048/jbc.2023.26.e45
   Anderson BO, 2021, LANCET ONCOL, V22, P578, DOI 10.1016/S1470-2045(21)00071-1
   Bardia A, 2023, TARGET ONCOL, V18, P313, DOI 10.1007/s11523-023-00964-8
   Bass BP, 2014, ARCH PATHOL LAB MED, V138, P1520, DOI 10.5858/arpa.2013-0691-RA
   Bergeron A, 2023, BRIT J CANCER, V129, P122, DOI 10.1038/s41416-023-02287-x
   Burris HA, 2011, J CLIN ONCOL, V29, P398, DOI 10.1200/JCO.2010.29.5865
   Buzaid AC, 2020, BRAZ J ONCOL, V16, P0, DOI 10.5935/2526-8732.20200021
   Esposito A, 2015, ECANCERMEDICALSCIENC, V9, P0, DOI 10.3332/ecancer.2015.518
   Fehrenbacher L, 2020, J CLIN ONCOL, V38, P0, DOI 10.1200/JCO.19.01455
   Fernandez AI, 2022, JAMA ONCOL, V8, P0, DOI 10.1001/jamaoncol.2021.7239
   Francies FZ, 2020, AM J CANCER RES, V10, P1568
   Garrido C, 2024, VIRCHOWS ARCH, V484, P1005, DOI 10.1007/s00428-023-03671-x
   Geukens T, 2023, EUR J CANCER, V188, P152, DOI 10.1016/j.ejca.2023.04.026
   Gianni L, 2010, J CLIN ONCOL, V28, P1131, DOI 10.1200/JCO.2009.24.1661
   Giugliano F, 2022, CURR ONCOL REP, V24, P809, DOI 10.1007/s11912-022-01266-4
   Gobbi H, 2022, SURG EXP PATHOL, V5, P20, DOI 10.1186/s42047-022-00121-x
   Hamilton E, 2021, CANCER TREAT REV, V100, P0, DOI 10.1016/j.ctrv.2021.102286
   Krop IE, 2012, J CLIN ONCOL, V30, P3234, DOI 10.1200/JCO.2011.40.5902
   Martins Jéssica M, 2018, J. BRAS. PATOL. MED. LAB., V54, P232, DOI 10.5935/1676-2444.20180040
   Miglietta F, 2021, NPJ BREAST CANCER, V7, P0, DOI 10.1038/s41523-021-00343-4
   Modi S, 2022, NEW ENGL J MED, V387, P9, DOI 10.1056/NEJMoa2203690
   Mosele F, 2023, NAT MED, V29, P2110, DOI 10.1038/s41591-023-02478-2
   Moutafi M, 2022, LAB INVEST, V102, P1101, DOI 10.1038/s41374-022-00804-9
   Murthy RK, 2020, NEW ENGL J MED, V382, P597, DOI 10.1056/NEJMoa1914609
   Najjar S, 2022, VIRCHOWS ARCH, V480, P163, DOI 10.1007/s00428-022-03267-x
   Perou CM, 2000, NATURE, V406, P747, DOI 10.1038/35021093
   Plebani M, 2015, CLIN CHEM LAB MED, V53, P943, DOI 10.1515/cclm-2014-1124
   Robbins CJ, 2023, MODERN PATHOL, V36, P0, DOI 10.1016/j.modpat.2022.100032
   Salinas M, 2011, REV CALID ASSIST, V26, P264, DOI 10.1016/j.cali.2011.03.008
   Tarantino P, 2020, J CLIN ONCOL, V38, P1951, DOI 10.1200/JCO.19.02488
   Venetis K, 2022, FRONT MOL BIOSCI, V9, P0, DOI 10.3389/fmolb.2022.834651
   Viale G, 2023, ESMO OPEN, V8, P0, DOI 10.1016/j.esmoop.2023.101615
   von Minckwitz G, 2019, NEW ENGL J MED, V380, P617, DOI 10.1056/NEJMoa1814017
   Wolff AC, 2023, J CLIN ONCOL, V41, P3867, DOI 10.1200/JCO.22.02864
   Wolff AC, 2018, J CLIN ONCOL, V36, P2105, DOI 10.5858/arpa.2018-0902-SA
NR 35
TC 0
Z9 0
U1 0
U2 0
PU ASSOC MEDICA BRASILEIRA
PI SAO PAULO
PA RUA SAO CARLOS DO PINHAL 324, CAIXA POSTAL 8904, SAO PAULO, SP, BRAZIL
SN 0104-4230
EI 1806-9282
J9 REV ASSOC MED BRAS
JI Rev. Assoc. Med. Bras.
PD JUN 15
PY 2024
VL 70
IS 10
BP 
EP 
DI 10.1590/1806-9282.20240313
PG 7
WC Medicine, General & Internal
SC General & Internal Medicine
GA I2Y7Q
UT WOS:001328970500001
PM 39356956
DA 2025-03-16
ER

PT J
AU Lin, MX
   Luo, T
   Jin, YZ
   Zhong, XR
   Zheng, D
   Zeng, C
   Guo, Q
   Wu, J
   Shao, ZM
   Hu, XC
   Yang, WT
   Zhang, J
AF Lin, Mingxi
   Luo, Ting
   Jin, Yizi
   Zhong, Xiaorong
   Zheng, Dan
   Zeng, Cheng
   Guo, Qing
   Wu, Jiong
   Shao, Zhi-Ming
   Hu, Xichun
   Yang, Wentao
   Zhang, Jian
TI HER2-low heterogeneity between primary and paired recurrent/metastatic breast cancer: Implications in treatment and prognosis
SO CANCER
LA English
DT Article
DE biopsy; breast cancer; HER2-low; heterogeneity; human epidermal growth factor receptor 2 (HER2); prognosis
ID neoadjuvant; pembrolizumab; adjuvant; trial; head
AB BackgroundWith the largest sample size to date, the authors' objective was to investigate the incidence of primary-to-metastatic human epidermal growth factor 2 (HER2) conversion and the predictors for such conversion. Moreover, no previous studies have evaluated the prognosis of patients who have negative HER2 expression (HER2-0) versus low HER2 expression (HER2-low) when HER2 status was assessed based on all recurrent/metastatic lesions.MethodsThe authors included 1299 patients who had available HER2 status of primary breast tumors and paired recurrent/metastatic lesions at Fudan University Shanghai Cancer Center and West China Hospital.ResultsIn total, 370 patients (28.5%) experienced primary-to-metastatic HER2 conversion. Intrapatient intermetastasis spatial heterogeneity and temporal heterogeneity of HER2 were detected. When assessing HER2 based on recurrent/metastatic tumors, patients who had HER2-0 tumors had significantly shorter overall survival than those who had HER2-low tumors in the overall population and in the estrogen receptor (ER)-negative subgroup. However, when assessing HER2 based on primary tumors, there was no difference in overall survival between patients who had HER2-0 versus HER2-low tumors. Moreover, patients who had tumors that converted from HER2-0 to HER2-low had longer overall survival than those who had consistent HER2-0 status in the ER-negative subgroup. By combining four predictors (ER status, Ki67 index, biopsy site, and disease-free interval), the authors established the first prediction tool to estimate the probability of HER2-0 tumors converting to HER2-low/positive tumors.ConclusionsIntrapatient primary-to-metastatic and intermetastatic HER2 heterogeneity were observed in this large-scale cohort study. When evaluating HER2 based on recurrent/metastatic tumors, an overall survival difference was observed between patients who had HER2-0 versus HER2-low, recurrent/metastatic breast tumors. The developed prediction tool might help clinicians screen out patients with primary HER2-0 tumors that have a high probability of HER2 status conversion and recommend them for re-biopsy, thus helping to screen out candidate patients for trastuzumab deruxtecan treatment. Intrapatient primary-to-metastatic and intermetastatic HER2 heterogeneity was observed in this large-scale cohort study. The prediction tool developed by the authors might help clinicians screen out patients with primary HER2-negative tumors who have a high probability of HER2 status conversion and recommend them with for re-biopsy, thus helping to screen out candidate patients for trastuzumab deruxtecan treatment.
C1 [Lin, Mingxi; Jin, Yizi; Zeng, Cheng; Guo, Qing; Wu, Jiong; Shao, Zhi-Ming; Hu, Xichun; Yang, Wentao; Zhang, Jian] Fudan Univ, Shanghai Med Coll, Dept Oncol, Shanghai, Peoples R China.
   [Lin, Mingxi; Hu, Xichun] Fudan Univ, Shanghai Canc Ctr, Dept Breast & Urinary Oncol, Shanghai, Peoples R China.
   [Luo, Ting; Zhong, Xiaorong] Sichuan Univ, West China Hosp, Breast Dis Ctr, Canc Ctr, Chengdu, Peoples R China.
   [Luo, Ting; Zhong, Xiaorong] Sichuan Univ, West China Hosp, Multi Lab Breast Dis, State Key Lab Biotherapy,Innovat Ctr Biotherapy,N, Chengdu, Peoples R China.
   [Zheng, Dan] Sichuan Univ, West China Hosp, State Key Lab Biotherapy, Lab Integrat Med,Clin Res Ctr Breast, Chengdu, Peoples R China.
   [Zheng, Dan] Collaborat Innovat Ctr, Chengdu, Peoples R China.
   [Wu, Jiong; Shao, Zhi-Ming] Fudan Univ, Shanghai Canc Ctr, Dept Breast Surg, Shanghai, Peoples R China.
   [Wu, Jiong; Shao, Zhi-Ming] Key Lab Breast Canc Shanghai, Shanghai, Peoples R China.
   [Yang, Wentao] Fudan Univ, Shanghai Canc Ctr, Dept Pathol, Shanghai, Peoples R China.
   [Zhang, Jian] Fudan Univ, Shanghai Canc Ctr, Phase Clin Trial Ctr 1, Shanghai, Peoples R China.
   [Hu, Xichun; Zhang, Jian] Fudan Univ, Shanghai Med Coll, Dept Oncol, 270 Dongan Rd, Shanghai 200032, Peoples R China.
   [Hu, Xichun] Fudan Univ, Shanghai Canc Ctr, Dept Breast & Urol Med Oncol, Shanghai, Peoples R China.
C3 Fudan University; Fudan University; Sichuan University; Sichuan University; Sichuan University; Fudan University; Fudan University; Fudan University; Fudan University; Fudan University
RP Yang, WT (corresponding author), Fudan Univ, Shanghai Canc Ctr, Dept Pathol, Shanghai, Peoples R China.; Zhang, J (corresponding author), Fudan Univ, Shanghai Canc Ctr, Phase Clin Trial Ctr 1, Shanghai, Peoples R China.; Hu, XC; Zhang, J (corresponding author), Fudan Univ, Shanghai Med Coll, Dept Oncol, 270 Dongan Rd, Shanghai 200032, Peoples R China.; Hu, XC (corresponding author), Fudan Univ, Shanghai Canc Ctr, Dept Breast & Urol Med Oncol, Shanghai, Peoples R China.
EM huxichun@shca.org.cn; yangwt2000@163.com; syner2000@163.com
FU We thank all of the physicians, nurses, patients, and their family members for their support throughout our study. This study was supported by Grant 82072915 from the National Natural Science Foundation of China; Grant 202140397 from the Project of Shangha [82072915]; National Natural Science Foundation of China [202140397]; Project of Shanghai Municipal Health Commission [KC2022-ZZ-0091-6]; Beijing Science and Technology Medical Development Foundation Project [CYBER-2021-001]; Chinese Young Breast Experts Research project
CR Agostinetto E, 2021, CANCERS, V13, P0, DOI 10.3390/cancers13112824
   Allison KH, 2020, J CLIN ONCOL, V38, P1346, DOI 10.1200/JCO.19.02309
   Almstedt K, 2023, CANCERS, V15, P0, DOI 10.3390/cancers15051413
   Amir E, 2008, CLIN ONCOL-UK, V20, P763, DOI 10.1016/j.clon.2008.08.005
   Bar Y, 2023, J CLIN ONCOL, V41, P0
   Denkert C, 2021, LANCET ONCOL, V22, P1151, DOI 10.1016/S1470-2045(21)00301-6
   Diéras V, 2022, CANCER RES, V82, P0, DOI 10.1158/1538-7445.SABCS21-PD8-02
   Fehrenbacher L, 2020, J CLIN ONCOL, V38, P0, DOI 10.1200/JCO.19.01455
   Fernandez AI, 2022, JAMA ONCOL, V8, P0, DOI 10.1001/jamaoncol.2021.7239
   Gampenrieder SP, 2021, BREAST CANCER RES, V23, P0, DOI 10.1186/s13058-021-01492-x
   Gutierrez MC, 2005, J CLIN ONCOL, V23, P2469, DOI 10.1200/JCO.2005.01.172
   Guven DC, 2022, INT J CLIN ONCOL, V27, P332, DOI 10.1007/s10147-021-02049-w
   Hein A, 2021, EUR J CANCER, V155, P1, DOI 10.1016/j.ejca.2021.06.033
   Horisawa N, 2022, BREAST CANCER-TOKYO, V29, P234, DOI 10.1007/s12282-021-01303-3
   Jacot W, 2021, CANCERS, V13, P0, DOI 10.3390/cancers13236059
   Lindström LS, 2012, J CLIN ONCOL, V30, P2601, DOI 10.1200/JCO.2011.37.2482
   Loibl S, 2017, LANCET, V389, P2415, DOI 10.1016/S0140-6736(16)32417-5
   Luo CX, 2022, BREAST, V63, P24, DOI 10.1016/j.breast.2022.03.002
   Miglietta F, 2021, NPJ BREAST CANCER, V7, P0, DOI 10.1038/s41523-021-00343-4
   Modi S, 2022, NEW ENGL J MED, V387, P9, DOI 10.1056/NEJMoa2203690
   Mutai R, 2021, BREAST, V60, P62, DOI 10.1016/j.breast.2021.08.016
   Osborne CK, 2011, ANNU REV MED, V62, P233, DOI 10.1146/annurev-med-070909-182917
   Peiffer DS, 2023, JAMA ONCOL, V9, P500, DOI 10.1001/jamaoncol.2022.7476
   Schettini F, 2021, NPJ BREAST CANCER, V7, P0, DOI 10.1038/s41523-020-00208-2
   Schrodi S, 2021, ANN ONCOL, V32, P1410, DOI 10.1016/j.annonc.2021.08.1988
   Steyerberg EW, 2014, EUR HEART J, V35, P1925, DOI 10.1093/eurheartj/ehu207
   Tan RSYC, 2022, BMC MED, V20, P0, DOI 10.1186/s12916-022-02284-6
   Tarantino P, 2022, JAMA ONCOL, V8, P1177, DOI 10.1001/jamaoncol.2022.2286
   Tarantino P, 2022, EUR J CANCER, V163, P35, DOI 10.1016/j.ejca.2021.12.022
   Tarantino P, 2020, J CLIN ONCOL, V38, P1951, DOI 10.1200/JCO.19.02488
   Untch M, 2022, GEBURTSH FRAUENHEILK, V82, P1044, DOI 10.1055/a-1904-6100
   Van Poznak C, 2015, J CLIN ONCOL, V33, P2695, DOI 10.1200/JCO.2015.61.1459
   Viale G, 2023, ESMO OPEN, V8, P0, DOI 10.1016/j.esmoop.2023.101615
   Wolff AC, 2018, ARCH PATHOL LAB MED, V142, P1364, DOI 10.5858/arpa.2018-0902-SA
   Won HS, 2022, BREAST CANCER RES, V24, P0, DOI 10.1186/s13058-022-01519-x
   Zhao WP, 2021, THER ADV MED ONCOL, V13, P0, DOI 10.1177/17588359211012982
NR 36
TC 8
Z9 9
U1 2
U2 8
PU WILEY
PI HOBOKEN
PA 111 RIVER ST, HOBOKEN 07030-5774, NJ USA
SN 0008-543X
EI 1097-0142
J9 CANCER-AM CANCER SOC
JI Cancer
PD MAR 15
PY 2024
VL 130
IS 6
BP 851
EP 862
DI 10.1002/cncr.35101
EA NOV 2023
PG 12
WC Oncology
SC Oncology
GA JK2W5
UT WOS:001095881600001
PM 37933913
DA 2025-03-16
ER

PT J
AU Chen, JY
   Zhu, YY
   Wu, W
   Xu, YQ
   Yang, WQ
   Ling, L
   Lin, Q
   Jia, SJ
   Xia, Y
   Liu, ZH
   Yang, YP
   Gong, C
AF Chen, Jiayi
   Zhu, Yingying
   Wu, Wei
   Xu, Yaqi
   Yang, Wenqian
   Ling, Li
   Lin, Qun
   Jia, Shijie
   Xia, Yuan
   Liu, Zihao
   Yang, Yaping
   Gong, Chang
TI Association between Homologous Recombination Repair Defect Status and Long-Term Prognosis of Early HER2-Low Breast Cancer: A Retrospective Cohort Study
SO ONCOLOGIST
LA English
DT Article
DE HER2-low; early breast cancer; homologous recombination deficiency; TCGA
ID american-society; neoadjuvant chemotherapy; receptor; recommendations; deficiency; expression; survival; therapy; family
AB Background As a newly identified subtype of HER2-negative tumors associated with a less favorable prognosis, it remains crucial to evaluate potential prognostic and predictive factors, particularly non-invasive biomarkers, for individuals with human epidermal growth factor 2 (HER2) low early-stage breast cancer (EBC). Multiple investigations have highlighted that HER2-negative patients with EBC exhibiting high homologous recombination deficiency (HRD) scores display lower rates of pathological complete response (PCR) to neoadjuvant chemotherapy (NAC). Nevertheless, no study to date has explored the correlation between HRD and the long-term prognosis in HER2-low patients with EBC.Patients and methods This retrospective observational study focuses on primary EBC sourced from The Cancer Genome Atlas dataset (TCGA). It reveals the gene mutation landscape in EBC with low HER2 expression and elucidates the tumor immune landscape across different HRD states. Utilizing bioinformatics analysis and Cox proportional models, along with the Kaplan-Meier method, the study assesses the correlation between HRD status and disease-specific survival (DSS), disease-free interval (DFI), and progression-free interval (PFI). Subgroup analyses were conducted to identify potential variations in the association between HRD and prognosis.Results In the patients with HER2-low breast cancer, patients with homologous recombination related genes (HRRGs) defects had an HRD score about twice that of those without related genes mutations, and were at higher risk of acquiring ARID1A, ATM, and BRCA2 mutations. We also found that most immune cell abundances were significantly higher in EBC tumors with high HRD than in EBC tumors with low HRD or HRD-medium, particularly plasma B-cell abundance, CD8 T-cell abundance, and M1 macrophages. In addition, these tumors with HRD-high also appear to have significantly higher tumor immune scores and lower interstitial scores. Then, we analyzed the relationship between different HRD status and prognosis. There was statistical significance (P = .036 and P = .046, respectively) in DSS and PFI between the HRD-low and HRD-high groups, and patients with HRD-high EBC showed relatively poor survival outcomes. A medium HRD score (hazard ratio, HR = 2.15, 95% CI: 1.04-4.41, P = .038) was a significant risk factor for PFI. Hormone receptor positivity is an important factor in obtaining medium-high HRD score and poor prognosis.Conclusion Higher HRD scores were associated with poorer PFI outcomes, particularly in people with HR+/HER2-low. Varied HRD states exhibited distinctions in HRRGs and the tumor immune landscape. These insights have the potential to assist clinicians in promptly identifying high-risk groups and tailoring personalized treatments for patients with HER2-low EBC, aiming to enhance long-term outcomes. This study explored the associations between homologous recombination deficiency status and the risk of long-term prognosis of patients with HER2-low early-stage breast cancer to guide treatment decisions.
C1 [Chen, Jiayi; Wu, Wei; Xu, Yaqi; Yang, Wenqian; Ling, Li; Lin, Qun; Jia, Shijie; Xia, Yuan; Yang, Yaping; Gong, Chang] Sun Yat Sen Univ, Sun Yat Sen Mem Hosp, Guangdong Prov Key Lab Malignant Tumor Epigenet &, Guangzhou, Peoples R China.
   [Chen, Jiayi; Wu, Wei; Xu, Yaqi; Yang, Wenqian; Lin, Qun; Jia, Shijie; Xia, Yuan; Yang, Yaping; Gong, Chang] Sun Yat Sen Univ, Sun Yat Sen Mem Hosp, Breast Tumor Ctr, Dept Breast Surg, Guangzhou, Peoples R China.
   [Zhu, Yingying] Sun Yat Sen Univ, Sun Yat Sen Mem Hosp, Clin Res Ctr, Div Clin Res Design, Guangzhou, Peoples R China.
   [Ling, Li] Sun Yat Sen Univ, Sch Publ Hlth, Dept Med Stat, Guangzhou, Peoples R China.
   [Liu, Zihao] Jinan Univ, Southern Univ Sci & Technol, Shenzhen Peoples Hosp, Inst Resp Dis,Clin Med Coll 2,Affiliated Hosp 1,De, Shenzhen, Guangdong, Peoples R China.
   [Gong, Chang] Sun Yat Sen Univ, Sun Yat Sen Mem Hosp, Breast Tumor Ctr, 107 Yanjiang West Rd, Guangzhou 510120, Peoples R China.
C3 Sun Yat Sen University; Sun Yat Sen University; Sun Yat Sen University; Sun Yat Sen University; Jinan University; Southern University of Science & Technology; Sun Yat Sen University
RP Gong, C (corresponding author), Sun Yat Sen Univ, Sun Yat Sen Mem Hosp, Guangdong Prov Key Lab Malignant Tumor Epigenet &, Guangzhou, Peoples R China.; Gong, C (corresponding author), Sun Yat Sen Univ, Sun Yat Sen Mem Hosp, Breast Tumor Ctr, Dept Breast Surg, Guangzhou, Peoples R China.; Gong, C (corresponding author), Sun Yat Sen Univ, Sun Yat Sen Mem Hosp, Breast Tumor Ctr, 107 Yanjiang West Rd, Guangzhou 510120, Peoples R China.
EM gchang@mail.sysu.edu.cn
FU Natural Science Foundation of China [82371739, 81872139, 82072907, U1911204, 51861125203]; National Key R&D Program of China [2021YFC3001000]; Beijing Xisike Clinical Oncology Research Foundation [Y-Roche2019/2-0078, Y-pierrefabre202102-0107]; Guangdong Provincial Key Laboratory of Malignant Tumor Epigenetics and Gene Regulation [2020B1212060018]; High-tech, Major and Characteristic Technology Projects in Guangzhou Area [2023P-ZD14]; Guangzhou Science and Technology Program [202102010272]; Fundamental Research Funds for the Central Universities, Sun Yat-sen University [2022005]
CR Abkevich V, 2012, BRIT J CANCER, V107, P1776, DOI 10.1038/bjc.2012.451
   Agostinetto E, 2021, CANCERS, V13, P0, DOI 10.3390/cancers13112824
   Aran D, 2017, GENOME BIOL, V18, P0, DOI 10.1186/s13059-017-1349-1
   Behzatoglu K, 2018, EUR UROL FOCUS, V4, P399, DOI 10.1016/j.euf.2016.06.007
   Birkbak NJ, 2012, CANCER DISCOV, V2, P366, DOI 10.1158/2159-8290.CD-11-0206
   Christofides A, 2022, NAT IMMUNOL, V23, P1148, DOI 10.1038/s41590-022-01267-2
   Denkert C, 2021, LANCET ONCOL, V22, P1151, DOI 10.1016/S1470-2045(21)00301-6
   Dustin D, 2019, CANCER-AM CANCER SOC, V125, P3714, DOI 10.1002/cncr.32345
   Eiger D, 2021, CANCERS, V13, P0, DOI 10.3390/cancers13051015
   Filippo JS, 2008, ANNU REV BIOCHEM, V77, P229, DOI 10.1146/annurev.biochem.77.061306.125255
   Freeman GJ, 2000, J EXP MED, V192, P1027, DOI 10.1084/jem.192.7.1027
   Garrido-Castro AC, 2021, CLIN CANCER RES, V27, P1105, DOI 10.1158/1078-0432.CCR-20-1720
   Ge Wenke, 2023, ZHONGGUO FEI AI ZA ZHI, V26, P228, DOI 10.3779/j.issn.1009-3419.2023.106.07
   Geyer CE, 2022, ANN ONCOL, V33, P384, DOI 10.1016/j.annonc.2022.01.009
   Hahnen E, 2017, JAMA ONCOL, V3, P1378, DOI 10.1001/jamaoncol.2017.1007
   Hammond MEH, 2010, ARCH PATHOL LAB MED, V134, P907, DOI 10.1200/JCO.2009.25.6529
   Jin RJ, 2021, MOL CANCER, V20, P0, DOI 10.1186/s12943-021-01432-5
   Jin X, 2023, NAT GENET, V55, P1696, DOI 10.1038/s41588-023-01507-7
   Lee JJ, 2022, ADV BIOL-GER, V6, P0, DOI 10.1002/adbi.202200060
   Lee JJK, 2023, NATURE, V618, P1024, DOI 10.1038/s41586-023-06057-w
   Liao H, 2022, BMJ OPEN, V12, P0, DOI 10.1136/bmjopen-2021-059538
   Liu JF, 2018, CELL, V173, P400, DOI 10.1016/j.cell.2018.02.052
   Loibl S, 2018, ANN ONCOL, V29, P2341, DOI 10.1093/annonc/mdy460
   Ma H, 2023, HEPATOLOGY, V77, P33, DOI 10.1002/hep.32335
   Manié E, 2016, INT J CANCER, V138, P891, DOI 10.1002/ijc.29829
   Marchiò C, 2021, SEMIN CANCER BIOL, V72, P123, DOI 10.1016/j.semcancer.2020.02.016
   Meng ZW, 2017, MEDICINE, V96, P0, DOI 10.1097/MD.0000000000007891
   Metzger O, 2021, NPJ BREAST CANCER, V7, P0, DOI 10.1038/s41523-021-00349-y
   Mosele F, 2020, ANN ONCOL, V31, P1491, DOI 10.1016/j.annonc.2020.07.014
   Newman AM, 2015, NAT METHODS, V12, P453, DOI 10.1038/nmeth.3337
   Nguyen L, 2020, NAT COMMUN, V11, P0, DOI 10.1038/s41467-020-19406-4
   Pellegrino B, 2019, ESMO OPEN, V4, P0, DOI 10.1136/esmoopen-2018-000480
   Pereira B, 2016, NAT COMMUN, V7, P0, DOI 10.1038/ncomms11908
   Riecke K, 2020, BREAST CARE, V15, P579, DOI 10.1159/000510998
   Rossi V, 2012, ONCOLOGIST, V17, P1418, DOI 10.1634/theoncologist.2012-0194
   Samuel CA, 2017, SUPPORT CARE CANCER, V25, P3723, DOI 10.1007/s00520-017-3799-0
   Schettini F, 2021, NPJ BREAST CANCER, V7, P0, DOI 10.1038/s41523-020-00208-2
   Schnipper LE, 2015, J CLIN ONCOL, V33, P2563, DOI 10.1200/JCO.2015.61.6706
   Sharma P, 2018, ANN ONCOL, V29, P654, DOI 10.1093/annonc/mdx821
   Shi ZW, 2021, THERANOSTICS, V11, P7175, DOI 10.7150/thno.59056
   Shui RH, 2020, CLIN BREAST CANCER, V20, PE65, DOI 10.1016/j.clbc.2019.07.013
   Stork CT, 2016, ELIFE, V5, P0, DOI 10.7554/eLife.17548
   Swain SM, 2020, LANCET ONCOL, V21, P519, DOI 10.1016/S1470-2045(19)30863-0
   Sztupinszki Z, 2018, NPJ BREAST CANCER, V4, P0, DOI 10.1038/s41523-018-0066-6
   Tarantino P, 2023, NAT COMMUN, V14, P0, DOI 10.1038/s41467-023-43324-w
   Tarantino P, 2020, J CLIN ONCOL, V38, P1951, DOI 10.1200/JCO.19.02488
   Telli ML, 2016, CLIN CANCER RES, V22, P3764, DOI 10.1158/1078-0432.CCR-15-2477
   Tung N, 2020, J CLIN ONCOL, V38, P1539, DOI 10.1200/JCO.19.03292
   Valerie K, 2003, ONCOGENE, V22, P5792, DOI 10.1038/sj.onc.1206679
   Vázquez-García I, 2022, NATURE, V612, P778, DOI 10.1038/s41586-022-05496-1
   Voutsadakis IA, 2023, ANTICANCER RES, V43, P967, DOI 10.21873/anticanres.16241
   Wolff AC, 2007, ARCH PATHOL LAB MED, V131, P18, DOI 10.1043/1543-2165(2007)131[18:ASOCCO]2.0.CO;2
   Wolff AC, 2018, J CLIN ONCOL, V36, P2105, DOI 10.5858/arpa.2018-0902-SA
   Wolff AC, 2013, J CLIN ONCOL, V31, P3997, DOI 10.1200/JCO.2013.50.9984
   Wright WD, 2018, J BIOL CHEM, V293, P10524, DOI 10.1074/jbc.TM118.000372
   Zhang GC, 2022, BMC MED, V20, P0, DOI 10.1186/s12916-022-02346-9
   Zhu XX, 2014, BREAST CANCER RES TR, V147, P551, DOI 10.1007/s10549-014-3136-y
NR 57
TC 2
Z9 2
U1 5
U2 7
PU OXFORD UNIV PRESS
PI OXFORD
PA GREAT CLARENDON ST, OXFORD OX2 6DP, ENGLAND
SN 1083-7159
EI 1549-490X
J9 ONCOLOGIST
JI Oncologist
PD FEB 16
PY 2024
VL 29
IS 7
BP e864
EP e876
DI 10.1093/oncolo/oyae021
EA FEB 2024
PG 13
WC Oncology
SC Oncology
GA XN8F5
UT WOS:001163618700001
PM 38366907
DA 2025-03-16
ER

PT J
AU Miras, I
   Gil, A
   Benavent, M
   Castilla, MA
   Vieites, B
   Dominguez-Cejudo, MA
   Molina-Pinelo, S
   Alfaro, L
   Frutos, J
   Ruiz-Borrego, M
   Falcón, A
   Cejuela, M
   Salvador-Bofill, J
AF Miras, Isabel
   Gil, Ana
   Benavent, Marta
   Castilla, Maria angeles
   Vieites, Begona
   Dominguez-Cejudo, Maria angeles
   Molina-Pinelo, Sonia
   Alfaro, Lina
   Frutos, Javier
   Ruiz-Borrego, Manuel
   Falcon, Alejandro
   Cejuela, Monica
   Salvador-Bofill, Javier
TI Predictive factors for complete pathologic response in luminal breast cancer: impact of ki67 and HER2 low expression
SO THERAPEUTIC ADVANCES IN MEDICAL ONCOLOGY
LA English
DT Article
DE biomarker; breast neoplasms; ki67; neoadjuvant therapy; pathological response
ID neoadjuvant chemotherapy; international ki67; endocrine therapy; pooled analysis; ki-67; recommendations; surrogate
AB Background: Complete pathological response to neoadjuvant treatment (NAT) in breast cancer is associated with prolonged survival. Compared to other breast cancer immunophenotypes, luminal tumors are the least chemosensitive with low rates of pathological response within this molecular subtype. Thus, finding predictors of response in this subset remains challenging. The emerging concept of low human epidermal growth factor receptor 2 (HER2) expression has led to a repurpose of the current prognostic system. Little is known about its correlation with response to NAT. Objectives: This study aims to evaluate predictors of response in early-stage luminal breast cancer receiving neoadjuvant chemotherapy. Design: A total of 252 luminal patients who received NAT were retrospectively assessed in this cohort study. Methods: We analyzed the correlation of ki67 and HER2 low expression with the rate of pathologic response. Using ki67 as a continuous variable and applying the receiver operating characteristic curves method. Results: We identified that in patients with a ki67 expression level >37%, the probability of having a complete pathological response was 4.80 times higher (odds ratio = 4.80, 95% confidence interval: 1.92-12.04). In Her2-low breast cancer patients, Her2 expression did not correlate with a better response rate. Conclusion: In our study, a ki67 expression value greater than 37% constitutes a predictive biomarker of pathological complete response in the subgroup of patients with luminal B tumors and could be considered, therefore, an indicator for treatment decisions in this subgroup.
C1 [Miras, Isabel; Gil, Ana; Benavent, Marta; Ruiz-Borrego, Manuel; Falcon, Alejandro; Cejuela, Monica; Salvador-Bofill, Javier] Hosp Univ Virgen del Rocio, Med Oncol Dept, Av Manuel Siurot,S N, Seville 41013, Spain.
   [Miras, Isabel; Gil, Ana; Benavent, Marta; Castilla, Maria angeles; Vieites, Begona; Dominguez-Cejudo, Maria angeles; Molina-Pinelo, Sonia; Ruiz-Borrego, Manuel; Cejuela, Monica; Salvador-Bofill, Javier] Univ Seville, Inst Biomed Seville, HUVR, CSIC, Seville, Spain.
   [Vieites, Begona] Hosp Univ Virgen del Rocio, Pathol Dept, Seville, Spain.
   [Alfaro, Lina] Hosp Univ Virgen del Rocio, Gynaecol & Obstet Dept, Seville, Spain.
   [Frutos, Javier] Hosp Univ Virgen del Rocio, Radiol Dept, Seville, Spain.
C3 Virgen del Rocio University Hospital; Consejo Superior de Investigaciones Cientificas (CSIC); University of Sevilla; CSIC-JA-USE - Instituto de Biomedicina de Sevilla (IBIS); Virgen del Rocio University Hospital; Virgen del Rocio University Hospital; Virgen del Rocio University Hospital
RP Salvador-Bofill, J (corresponding author), Hosp Univ Virgen del Rocio, Med Oncol Dept, Av Manuel Siurot,S N, Seville 41013, Spain.; Salvador-Bofill, J (corresponding author), Univ Seville, Inst Biomed Seville, HUVR, CSIC, Seville, Spain.
EM franciscoj.salvador.sspa@juntadeandalucia.es
FU Andalusia-Roche Network Mixed Alliance in Precision Medical Oncology; Andalusian Public Health System by Regional Ministry of Health and Families; Regional Ministry of Health and Families [RB-0003-2019, RC-0004-2020]
CR Alamoodi M, 2024, EUR J BREAST HEALTH, V20, P8, DOI 10.4274/ejbh.galenos.2023.2023-11-2
   Alba E, 2016, ONCOLOGIST, V21, P150, DOI 10.1634/theoncologist.2015-0312
   Allison KH, 2020, J CLIN ONCOL, V38, P1346, DOI 10.1200/JCO.19.02309
   Berruti A, 2014, J CLIN ONCOL, V32, P3883, DOI 10.1200/JCO.2014.55.2836
   Berruti Alfredo, 2011, JOURNAL OF THE NATIONAL CANCER INSTITUTE MONOGRAPHS, V0, PP147, DOI 10.1093/jncimonographs/lgr037
   Cabrera-Galeana P, 2018, ONCOLOGIST, V23, P670, DOI 10.1634/theoncologist.2017-0396
   Chen XY, 2017, FUTURE ONCOL, V13, P843, DOI 10.2217/fon-2016-0420
   Cherifi F, 2022, BMC CANCER, V22, P0, DOI 10.1186/s12885-022-10163-9
   Cortazar P, 2014, LANCET, V384, P164, DOI 10.1016/S0140-6736(13)62422-8
   de Azambuja E, 2007, BRIT J CANCER, V96, P1504, DOI 10.1038/sj.bjc.6603756
   de la Peña FA, 2023, CLIN TRANSL ONCOL, V25, P2647, DOI 10.1007/s12094-023-03215-4
   Leite LD, 2021, BREAST CANCER RES TR, V190, P155, DOI 10.1007/s10549-021-06365-7
   Denkert C, 2013, ANN ONCOL, V24, P2786, DOI 10.1093/annonc/mdt350
   Denkert C, 2021, LANCET ONCOL, V22, P1151, DOI 10.1016/S1470-2045(21)00301-6
   Dowsett M, 2005, CLIN CANCER RES, V11, P0
   Dowsett M, 2011, JNCI-J NATL CANCER I, V103, P1656, DOI 10.1093/jnci/djr393
   Ellis MJ, 2008, J NATL CANCER I, V100, P1380, DOI 10.1093/jnci/djn309
   Ergun Y, 2023, EXPERT OPIN PHARMACO, V24, P1901, DOI 10.1080/14656566.2023.2258791
   Faneyte IF, 2003, BRIT J CANCER, V88, P406, DOI 10.1038/sj.bjc.6600749
   Freeman JQ, 2023, NPJ BREAST CANCER, V9, P0, DOI 10.1038/s41523-023-00536-z
   Goldhirsch A, 2013, ANN ONCOL, V24, P2206, DOI 10.1093/annonc/mdt303
   Guan DD, 2024, CLIN BREAST CANCER, V24, P0, DOI 10.1016/j.clbc.2024.04.006
   Harbeck N, 2021, ANN ONCOL, V32, P1571, DOI 10.1016/j.annonc.2021.09.015
   Hayashi N, 2020, CLIN BREAST CANCER, V20, P462, DOI 10.1016/j.clbc.2020.09.007
   Hirata T, 2009, BRIT J CANCER, V101, P1529, DOI 10.1038/sj.bjc.6605360
   Johnston SRD, 2023, LANCET ONCOL, V24, P77, DOI 10.1016/S1470-2045(22)00694-5
   Kreipe H, 2022, THER ADV MED ONCOL, V14, P0, DOI 10.1177/17588359221122725
   Luporsi E, 2012, BREAST CANCER RES TR, V132, P895, DOI 10.1007/s10549-011-1837-z
   Ma Q, 2024, BREAST CANCER-TARGET, V16, P117, DOI 10.2147/BCTT.S451617
   Mauri D, 2005, JNCI-J NATL CANCER I, V97, P188, DOI 10.1093/jnci/dji021
   Polley MYC, 2013, JNCI-J NATL CANCER I, V105, P1897, DOI 10.1093/jnci/djt306
   Reinert T, 2021, CANCER RES, V81, P0
   Symmans WF, 2007, J CLIN ONCOL, V25, P4414, DOI 10.1200/JCO.2007.10.6823
   Tao M, 2017, MEDICINE (BALTIMORE), V96, P0
   van der Hage JA, 2001, J CLIN ONCOL, V19, P4224, DOI 10.1200/JCO.2001.19.22.4224
   Vasconcelos I, 2016, BREAST, V29, P181, DOI 10.1016/j.breast.2016.07.016
   von Minckwitz G, 2013, J CLIN ONCOL, V31, P3623, DOI 10.1200/JCO.2012.45.0940
   von Minckwitz G, 2012, J CLIN ONCOL, V30, P1796, DOI 10.1200/JCO.2011.38.8595
   von Minckwitz G, 2011, BREAST CANCER RES TR, V125, P145, DOI 10.1007/s10549-010-1228-x
   Wolff AC, 2018, J CLIN ONCOL, V36, P2105, DOI 10.5858/arpa.2018-0902-SA
   Wolff AC, 2013, J CLIN ONCOL, V31, P3997, DOI 10.1200/JCO.2013.50.9984
   Yau C, 2022, LANCET ONCOL, V23, P149, DOI 10.1016/S1470-2045(21)00589-1
NR 42
TC 0
Z9 0
U1 1
U2 1
PU SAGE PUBLICATIONS LTD
PI LONDON
PA 1 OLIVERS YARD, 55 CITY ROAD, LONDON EC1Y 1SP, ENGLAND
SN 1758-8340
EI 1758-8359
J9 THER ADV MED ONCOL
JI Ther. Adv. Med. Oncol.
PD JUN 15
PY 2024
VL 16
IS 
BP 
EP 
DI 10.1177/17588359241309169
PG 12
WC Oncology
SC Oncology
GA Q2E0W
UT WOS:001382869600001
PM 39734711
DA 2025-03-16
ER

PT J
AU Kook, Y
   Lee, YJ
   Chu, C
   Jang, JS
   Baek, SH
   Bae, SJ
   Cha, YJ
   Gong, G
   Jeong, J
   Lee, SB
   Ahn, SG
AF Kook, Yoonwon
   Lee, Young-jin
   Chu, Chihhao
   Jang, Ji Soo
   Baek, Seung Ho
   Bae, Soong June
   Cha, Yoon Jin
   Gong, Gyungyup
   Jeong, Joon
   Lee, Sae Byul
   Ahn, Sung Gwe
TI Differentiating HER2-low and HER2-zero tumors with 21-gene multigene assay in 2,295 h+HER2-breast cancer: a retrospective analysis
SO BREAST CANCER RESEARCH
LA English
DT Article
DE Breast cancer; HER2-low; 21-gene multigene assay
ID breast-cancer; adjuvant chemotherapy; messenger-rna; trastuzumab; expression; receptor
AB Background HER2-positivity is an essential marker for therapeutic decisions, while HER2 expression is heterogenous. In recent years, there has been increasing recognition of a subgroup of breast cancer patients who have low levels of HER2 expression, also known as HER2-low because trastuzumab deruxtecan offers clinical benefit for patients with HER2-low metastatic breast cancer. Despite the growing interest in HER2-low breast cancer, there is limited research on how multigene assays can help differentiate between HER2-low and HER2-negative breast cancer. Among HR + HER2- breast cancer, we compared genomic characteristics between HER2-low and HER2-zero using the 21-gene assay. Methods A retrospective review of clinical records was performed in 2,295 patients who underwent Oncotype DX (R) test in two hospitals between 2013 and 2020. Patients were classified into two groups as the HER2-zero and HER2-low based on HER2 immunohistochemistry. In cases with HER2 2+, no amplification of HER2 gene was confirmed by silver in situ hybridization. High genomic risk was defined as cases with 21-gene recurrence score (RS) > 25. Multivariable binary logistic-regression analysis was performed. Results Of these, 944 (41.1%) patients were assigned to the HER2-zero group, while 1351 (58.9%) patients were assigned to the HER2-low group. The average Recurrence Score (RS) was found to be 17.802 in the HER2-zero breast cancer group and 18.503 in the HER2-low group, respectively (p-value < 0.005). When comparing the proportion of high RS between the two groups, the HER2-zero group had a high RS rate of 12.4% (117 out of 944), while the HER2-low group had a high RS rate of 17.0% (230 out of 1351) (p = 0.002). The HER2 score identified by qRT-PCR was 8.912 in the HER2-zero group and 9.337 in the HER2-low group (p < 0.005). In multivariable analysis, HER2-low status was found to be an independent factor for high RS, with an odds ratio of 1.517 (1.172-1.964), independent of ER, PR, and Ki67. Within the subgroup of patients with invasive ductal carcinoma, the high RS rates were 19% in the HER2-low group and 14% in the HER2-zero group. However, when considering all patients, there were no significant differences observed in recurrence-free survival and overall survival between the HER2-low and HER2-zero groups. Conclusion Within HR + HER2- breast cancer, HER2-low tumors are associated with high RS, especially for histologically invasive ductal carcinoma. A prognostic influence of HER2-low expression among HR + HER2- breast cancer remains as an area that requires further study.
C1 [Kook, Yoonwon; Chu, Chihhao; Jang, Ji Soo; Baek, Seung Ho; Bae, Soong June; Jeong, Joon; Ahn, Sung Gwe] Yonsei Univ, Gangnam Severance Hosp, Coll Med, Dept Surg, 712 Eonjuro, Seoul 06273, South Korea.
   [Kook, Yoonwon; Chu, Chihhao; Jang, Ji Soo; Baek, Seung Ho; Bae, Soong June; Cha, Yoon Jin; Jeong, Joon; Ahn, Sung Gwe] Yonsei Univ, Inst Breast Canc Precis Med, Coll Med, Seoul, South Korea.
   [Lee, Young-jin; Lee, Sae Byul] Univ Ulsan, Coll Med, Asan Med Ctr, Dept Surg, Seoul, South Korea.
   [Cha, Yoon Jin] Yonsei Univ, Gangnam Severance Hosp, Coll Med, Dept Pathol, Seoul, South Korea.
   [Gong, Gyungyup] Univ Ulsan, Coll Med, Asan Med Ctr, Dept Pathol, Seoul, South Korea.
C3 Yonsei University; Yonsei University Health System; Yonsei University; Yonsei University Health System; University of Ulsan; Asan Medical Center; Yonsei University; Yonsei University Health System; University of Ulsan; Asan Medical Center
RP Ahn, SG (corresponding author), Yonsei Univ, Gangnam Severance Hosp, Coll Med, Dept Surg, 712 Eonjuro, Seoul 06273, South Korea.; Ahn, SG (corresponding author), Yonsei Univ, Inst Breast Canc Precis Med, Coll Med, Seoul, South Korea.; Lee, SB (corresponding author), Univ Ulsan, Coll Med, Asan Med Ctr, Dept Surg, Seoul, South Korea.
EM newstar153@hanmail.net; asg2004@yuhs.ac
FU National Research Foundation of Korea (NRF) grant - Korean government [NRF-2021M3H9A2096954, RS-2024-00343001]
CR BENJAMINI Y, 1995, J R STAT SOC B, V57, P289, DOI 10.1111/j.2517-6161.1995.tb02031.x
   Cameron D, 2017, LANCET, V389, P1195, DOI 10.1016/S0140-6736(16)32616-2
   Cardoso F, 2016, NEW ENGL J MED, V375, P717, DOI 10.1056/NEJMoa1602253
   Chen MD, 2022, BREAST CANCER-TOKYO, V29, P844, DOI 10.1007/s12282-022-01364-y
   Denkert C, 2021, LANCET ONCOL, V22, P1151, DOI 10.1016/S1470-2045(21)00301-6
   Douganiotis George, 2022, CANCER DIAGN PROGN, V2, P316, DOI 10.21873/cdp.10111
   Du X, 2013, BREAST CANCER RES TR, V138, P59, DOI 10.1007/s10549-013-2432-2
   Ergun Y, 2023, CANCER TREAT REV, V115, P0, DOI 10.1016/j.ctrv.2023.102538
   Goldhirsch A, 2013, ANN ONCOL, V24, P2206, DOI 10.1093/annonc/mdt303
   Hayes DF, 2019, NEW ENGL J MED, V381, P1284, DOI 10.1056/NEJMcibr1909386
   Hu Y, 2023, MODERN PATHOL, V36, P0, DOI 10.1016/j.modpat.2023.100164
   Modi S, 2022, NEW ENGL J MED, V387, P9, DOI 10.1056/NEJMoa2203690
   Modi S, 2020, J CLIN ONCOL, V38, P1887, DOI 10.1200/JCO.19.02318
   Müller BM, 2011, DIAGN MOL PATHOL, V20, P1, DOI 10.1097/PDM.0b013e3181e3630c
   Mutai R, 2021, BREAST, V60, P62, DOI 10.1016/j.breast.2021.08.016
   Nicolò E, 2020, CURR OPIN ONCOL, V32, P494, DOI 10.1097/CCO.0000000000000656
   Noske A, 2011, BREAST CANCER RES TR, V126, P109, DOI 10.1007/s10549-010-1316-y
   Paik S, 2004, NEW ENGL J MED, V351, P2817, DOI 10.1056/NEJMoa041588
   Piccart-Gebhart MJ, 2005, NEW ENGL J MED, V353, P1659, DOI 10.1056/NEJMoa052306
   Prat A, 2010, BREAST CANCER RES, V12, P0, DOI 10.1186/bcr2635
   Romond EH, 2005, NEW ENGL J MED, V353, P1673, DOI 10.1056/NEJMoa052122
   Schettini F, 2021, NPJ BREAST CANCER, V7, P0, DOI 10.1038/s41523-020-00208-2
   Sorlie T, 2001, P NATL ACAD SCI USA, V98, P10869, DOI 10.1073/pnas.191367098
   Sparano JA, 2015, NEW ENGL J MED, V373, P2005, DOI 10.1056/NEJMoa1510764
   STEIN D, 1994, EMBO J, V13, P1331, DOI 10.1002/j.1460-2075.1994.tb06386.x
   Tarantino P, 2022, CANCER DISCOV, V12, P2026, DOI 10.1158/2159-8290.CD-22-0703
   Tarantino P, 2022, JAMA ONCOL, V8, P1177, DOI 10.1001/jamaoncol.2022.2286
   Tarantino P, 2020, J CLIN ONCOL, V38, P1951, DOI 10.1200/JCO.19.02488
   Tolaney SM, 2021, J CLIN ONCOL, V39, P2720, DOI 10.1200/JCO.20.03613
   von Minckwitz G, 2017, NEW ENGL J MED, V377, P122, DOI 10.1056/NEJMoa1703643
   Wolff AC, 2018, J CLIN ONCOL, V36, P2105, DOI 10.5858/arpa.2018-0902-SA
   Wolff AC, 2013, J CLIN ONCOL, V31, P3997, DOI 10.1200/JCO.2013.50.9984
NR 32
TC 1
Z9 1
U1 0
U2 0
PU BMC
PI LONDON
PA CAMPUS, 4 CRINAN ST, LONDON N1 9XW, ENGLAND
SN 1465-5411
EI 1465-542X
J9 BREAST CANCER RES
JI Breast Cancer Res.
PD NOV 6
PY 2024
VL 26
IS 1
BP 
EP 
DI 10.1186/s13058-024-01911-9
PG 10
WC Oncology
SC Oncology
GA L3G8P
UT WOS:001349646700002
PM 39506855
DA 2025-03-16
ER

PT J
AU Ma, T
   Liu, CG
   Ma, TY
   Sun, XY
   Cui, J
   Wang, LL
   Mao, Y
   Wang, HB
AF Ma, Teng
   Liu, Changgen
   Ma, Tianyi
   Sun, Xinyi
   Cui, Jian
   Wang, Lulu
   Mao, Yan
   Wang, Haibo
TI The impact of the HER2-low status on conditional survival in patients with breast cancer
SO THERAPEUTIC ADVANCES IN MEDICAL ONCOLOGY
LA English
DT Article
DE breast cancer; conditional survival; disease-free survival; HER2; nomograms
ID chemotherapy; epidemiology; prognosis; risk
AB Introduction:With recent advances in breast cancer (BC) treatment, the disease-free survival (DFS) of patients is increasing and the risk factors for recurrence and metastasis are changing. However, a dynamic approach to assessing the risk of recurrent metastasis in BC is currently lacking. This study aimed to develop a dynamically changing prediction model for recurrent metastases based on conditional survival (CS) analysis.Methods:Clinical and pathological data from patients with BC who underwent surgery at the Affiliated Hospital of Qingdao University between August 2011 and August 2022 were retrospectively analysed. The risk of recurrence and metastasis in patients with varying survival rates was calculated using CS analysis, and a risk prediction model was constructed.Results:A total of 4244 patients were included in this study, with a median follow-up of 83.16 +/- 31.59 months. Our findings suggested that the real-time DFS of patients increased over time, and the likelihood of DFS after surgery correlated with the number of years of prior survival. We explored different risk factors for recurrent metastasis in baseline patients, 3-year, and 5-year disease-free survivors, and found that low HER2 was a risk factor for subsequent recurrence in patients with 5-year DFS. Based on this, conditional nomograms were developed. The nomograms showed good predictive ability for recurrence and metastasis in patients with BC.Conclusion:Our study showed that the longer patients with BC remained disease-free, the greater their chances of remaining disease-free again. Predictive models for recurrence and metastasis risk based on CS analysis can help improve the confidence of patients fighting cancer and help doctors personalise treatment and follow-up plans. Conditional survival in breast cancerWith recent advances in breast cancer (BC) treatment, the disease-free survival of patients is increasing and the risk factors for recurrence and metastasis are changing. One of the key risk factor is the human epidermal growth factor receptor 2 (HER2). However, the recent advent of anti-HER2 antibody-drug conjugates (ADC) has challenged the traditional binary classification based on HER2. Patients in the traditional HER2-negative group can now be further classified as HER2-low (ISH-negative with IHC1 or IHC2) or HER2-0 (ISH-negative and IHC-0). Does this categorisation also have some value for the prognosis of BC?To figure this out, we retrospectively analysed the clinical and pathological data of BC patients who underwent surgery at the Affiliated Hospital of Qingdao University between August 2011 and August 2022. The risk of recurrence and metastasis in patients with varying survival rates was calculated using conditional survival analysis, and a risk prediction model was constructed.Our findings suggested that the real-time disease-free survival (DFS) of patients increased over time, and the likelihood of DFS after surgery correlated with the number of years of prior survival. Conditional nomograms were developed for baseline patients, 3-year and 5-year disease-free survivors. The nomograms showed good predictive ability for recurrence and metastasis in patients with BC.
C1 [Mao, Yan; Wang, Haibo] Qingdao Univ, Breast Dis Ctr, Affiliated Hosp, 59 Haier Rd, Qingdao 266000, Shandong, Peoples R China.
   [Ma, Teng; Liu, Changgen; Ma, Tianyi; Sun, Xinyi; Cui, Jian] Qingdao Univ, Breast Dis Ctr, Affiliated Hosp, Qingdao, Shandong, Peoples R China.
   [Wang, Lulu] Qingdao Univ, Dept Cardiovasc Surg, Affiliated Hosp, Qingdao, Shandong, Peoples R China.
C3 Qingdao University; Qingdao University; Qingdao University
RP Wang, HB (corresponding author), Qingdao Univ, Breast Dis Ctr, Affiliated Hosp, 59 Haier Rd, Qingdao 266000, Shandong, Peoples R China.
EM hbwang66@qdu.edu.cn
FU National Natural Science Foundation of China [ZR2021MH062]; Shandong Provincial Natural Science Foundation of China [82102867]
CR Amin MB, 2017, CA-CANCER J CLIN, V67, P93, DOI 10.3322/caac.21388
   Arima N, 2019, ONCOL LETT, V17, P616, DOI 10.3892/ol.2018.9633
   Breast Cancer Professional Committee of China Anti-Cancer Association, 2021, CHINA ONCOL, V31, P954, DOI 10.19401/J.CNKI.1007-3639.2021.10.013
   Cameron D, 2017, LANCET, V389, P1195, DOI 10.1016/S0140-6736(16)32616-2
   Cardoso F, 2018, BREAST, V39, P131, DOI 10.1016/j.breast.2018.03.002
   Chen MD, 2022, BREAST CANCER-TOKYO, V29, P844, DOI 10.1007/s12282-022-01364-y
   Chen QY, 2019, ONCOLOGIST, V24, PE260, DOI 10.1634/theoncologist.2018-0220
   Early Breast Cancer Trialists Collaborative Group (EBCTCG), 2015, LANCET, V386, P1341, DOI 10.1016/S0140-6736(15)61074-1
   Elfadaly AN, 2021, WORLD J SURG, V45, P3438, DOI 10.1007/s00268-021-06265-3
   Evans DG, 2021, BRIT J CANCER, V124, P1524, DOI 10.1038/s41416-020-01164-1
   Fredholm H, 2017, EUR J CANCER, V84, P278, DOI 10.1016/j.ejca.2017.07.044
   Geurts YM, 2017, BREAST CANCER RES TR, V165, P709, DOI 10.1007/s10549-017-4340-3
   Giaquinto AN, 2022, CA-CANCER J CLIN, V72, P524, DOI 10.3322/caac.21754
   Han LY, 2021, INT J SURG, V92, P0, DOI 10.1016/j.ijsu.2021.106013
   Hieke S, 2015, CLIN CANCER RES, V21, P1530, DOI 10.1158/1078-0432.CCR-14-2154
   Horisawa N, 2022, BREAST CANCER-TOKYO, V29, P234, DOI 10.1007/s12282-021-01303-3
   Huang Z, 2021, RADIOTHER ONCOL, V161, P191, DOI 10.1016/j.radonc.2021.06.015
   Johnston SRD, 2023, LANCET ONCOL, V24, P77, DOI 10.1016/S1470-2045(22)00694-5
   Kang S, 2022, EUR J CANCER, V176, P30, DOI 10.1016/j.ejca.2022.08.031
   Kuhn E, 2023, BIOMEDICINES, V11, P0, DOI 10.3390/biomedicines11030968
   Merrill RM, 2010, ONCOLOGIST, V15, P873, DOI 10.1634/theoncologist.2009-0211
   Modi S, 2020, J CLIN ONCOL, V38, P1887, DOI 10.1200/JCO.19.02318
   Ries LAG, 2003, ONCOLOGIST, V8, P541
   Sanderson K, 2023, NATURE, V0, P0
   Schettini F, 2021, NPJ BREAST CANCER, V7, P0, DOI 10.1038/s41523-020-00208-2
   Sheng DL, 2022, EUR RADIOL, V32, P6575, DOI 10.1007/s00330-022-08910-4
   Sopik V, 2018, BREAST CANCER RES TR, V170, P647, DOI 10.1007/s10549-018-4796-9
   Tarantino P, 2022, JAMA ONCOL, V8, P1177, DOI 10.1001/jamaoncol.2022.2286
   Tarantino P, 2020, J CLIN ONCOL, V38, P1951, DOI 10.1200/JCO.19.02488
   Taylor C, 2023, BMJ-BRIT MED J, V381, P0, DOI 10.1136/bmj-2022-074684
   von Elm E, 2014, INT J SURG, V12, P1495, DOI 10.1016/j.ijsu.2014.07.013
   Wolff AC, 2023, J CLIN ONCOL, V41, P3867, DOI 10.1200/JCO.22.02864
   Xu B, 2023, INT J CLIN ONCOL, V28, P543, DOI 10.1007/s10147-023-02303-3
   Zhang GC, 2022, BMC MED, V20, P0, DOI 10.1186/s12916-022-02346-9
   Zhang HA, 2023, CANCERS, V15, P0, DOI 10.3390/cancers15010126
NR 35
TC 0
Z9 0
U1 0
U2 3
PU SAGE PUBLICATIONS LTD
PI LONDON
PA 1 OLIVERS YARD, 55 CITY ROAD, LONDON EC1Y 1SP, ENGLAND
SN 1758-8340
EI 1758-8359
J9 THER ADV MED ONCOL
JI Ther. Adv. Med. Oncol.
PD JUN 15
PY 2024
VL 16
IS 
BP 
EP 
DI 10.1177/17588359231225039
PG 16
WC Oncology
SC Oncology
GA FJ8W9
UT WOS:001145504900001
PM 38249333
DA 2025-03-16
ER

PT J
AU Yin, YQ
   Mo, SJ
   Li, GQ
   Wu, HY
   Hu, JT
   Zheng, J
   Liu, QH
   Wang, MY
   Xu, JF
   Huang, ZB
   Tian, HT
   Dong, FJ
AF Yin, Yunqing
   Mo, Sijie
   Li, Guoqiu
   Wu, Huaiyu
   Hu, Jintao
   Zheng, Jing
   Liu, Qinghua
   Wang, Mengyun
   Xu, Jinfeng
   Huang, Zhibin
   Tian, Hongtian
   Dong, Fajin
TI Ultrasound Radiomics for the Prediction of Breast Cancers with HER2-Zero, -Low, and -Positive Status: A Dual-Center Study
SO TECHNOLOGY IN CANCER RESEARCH & TREATMENT
LA English
DT Article
DE breast cancer; HER2; radiomic; ultrasound
ID management
AB Purpose To assess whether gray-scale ultrasound (US) based radiomic features can help distinguish HER2 expressions (ie, HER2-overexpressing, HER2-low-expressing, and HER2-zero-expressing) in breast cancer. Materials and Methods This retrospective study encompassed female breast cancer patients who underwent US examinations at two distinct centers from February 2021 to July 2023. Tumor segmentation and radiomic feature extraction were performed on grayscale US images. Decision Tree analysis was employed to simultaneously evaluate feature importance, and the Least Absolute Shrinkage and Selection Operator technique was utilized for feature selection to construct the radiomic signature. The Area Under the Curve (AUC) of the Receiver Operating Characteristic curve was employed to assess the performance of the radiomic features. Multivariate logistic regression was used to identify independent predictors for distinguishing HER2 expression in the dataset. Results The training set comprised 292 patients from Center 1 (median, 51 years; interquartile range [IQR]: 45-61), while the external validation set included 131 patients from Center 2 (median, 51 years; IQR: 45-62). In the external validation dataset, the radiomic features achieved AUC of 0.76 for distinguishing between HER2-low and positive tumors versus HER2-zero tumors. The AUC for differentiating HER2-low (1+) from HER2-zero tumors was 0.74, and for distinguishing HER2-low (2+) from HER2-zero tumors, the AUC was 0.77. In the multivariate analysis assessing HER2-low and HER2-positive versus HER2-zero tumors, internal echoes (P = .029) and margins (P < .001) emerged as independent predictive factors. Conclusion The radiomic signature and tumor descriptors from gray-scale US may predict distinct HER2 expressions of breast cancers with therapeutic implications.
C1 [Li, Guoqiu; Wu, Huaiyu; Zheng, Jing; Wang, Mengyun; Xu, Jinfeng; Huang, Zhibin; Tian, Hongtian; Dong, Fajin] Jinan Univ, Shenzhen Peoples Hosp, Clin Med Coll 2, Dept Ultrasound, Shenzhen, Guangdong, Peoples R China.
   [Hu, Jintao] Jinan Univ, Shenzhen Peoples Hosp, The Clin Med Coll 2, Dept Pathol, Shenzhen, Guangdong, Peoples R China.
   [Hu, Jintao; Dong, Fajin] Southern Univ Sci & Technol, Affiliated Hosp 1, Shenzhen 518020, Guangdong, Peoples R China.
   [Yin, Yunqing; Mo, Sijie] Jinan Univ, Clin Med Coll 2, Shenzhen, Guangdong, Peoples R China.
   [Liu, Qinghua] Rizhao Peoples Hosp, Dept Ultrasound, Rizhao, Shandong, Peoples R China.
C3 Jinan University; Jinan University; Southern University of Science & Technology; Jinan University
RP Huang, ZB; Tian, HT; Dong, FJ (corresponding author), Jinan Univ, Shenzhen Peoples Hosp, Clin Med Coll 2, Dept Ultrasound, Shenzhen, Guangdong, Peoples R China.; Dong, FJ (corresponding author), Southern Univ Sci & Technol, Affiliated Hosp 1, Shenzhen 518020, Guangdong, Peoples R China.
EM zbhuangsz@gmail.com; tianhongtian@szhospital.com; dongfajin@szhospital.com
FU Shenzhen Science and Technology Program [GJHZ20240218114504009]
CR Ades F, 2014, J CLIN ONCOL, V32, P2794, DOI 10.1200/JCO.2013.54.1870
   Aerts HJWL, 2014, NAT COMMUN, V5, P0, DOI 10.1038/ncomms5006
   Agostinetto E, 2021, CANCERS, V13, P0, DOI 10.3390/cancers13112824
   Al-thoubaity FK, 2020, ANN MED SURG, V49, P44, DOI 10.1016/j.amsu.2019.11.021
   Bossuyt PM, 2015, BMJ-BRIT MED J, V351, P0, DOI 10.1373/clinchem.2015.246280
   Braman N, 2019, JAMA NETW OPEN, V2, P0, DOI 10.1001/jamanetworkopen.2019.2561
   Chang RF, 2016, MAGN RESON IMAGING, V34, P809, DOI 10.1016/j.mri.2016.03.001
   Choong GM, 2020, CA-CANCER J CLIN, V70, P355, DOI 10.3322/caac.21634
   Curigliano G, 2022, JAMA ONCOL, V387, P9
   Fernandez AI, 2022, JAMA ONCOL, V8, P0, DOI 10.1001/jamaoncol.2021.7239
   Fortin J-P, 2017, NEUROIMAGE, V0, P0
   Gillies RJ, 2016, RADIOLOGY, V278, P563, DOI 10.1148/radiol.2015151169
   Kaufman PA, 2014, CANCER-AM CANCER SOC, V120, P2657, DOI 10.1002/cncr.28710
   Koboldt DC, 2012, NATURE, V490, P61, DOI 10.1038/nature11412
   Li CL, 2021, J MAGN RESON IMAGING, V54, P703, DOI 10.1002/jmri.27651
   Li H, 2016, NPJ BREAST CANCER, V2, P0, DOI 10.1038/npjbcancer.2016.12
   Loibl S, 2017, LANCET, V389, P2415, DOI 10.1016/S0140-6736(16)32417-5
   Lund B, 2017, LOGISTIC MODEL SELEC, V0, P0
   Mao C, 2024, EUR RADIOL, V0, P0
   Marchiò C, 2021, SEMIN CANCER BIOL, V72, P123, DOI 10.1016/j.semcancer.2020.02.016
   Mayerhoefer ME, 2020, J NUCL MED, V61, P488, DOI 10.2967/jnumed.118.222893
   Modi S, 2022, NEW ENGL J MED, V387, P9, DOI 10.1056/NEJMoa2203690
   Modi S, 2020, J CLIN ONCOL, V38, P1887, DOI 10.1200/JCO.19.02318
   Mutai R, 2021, BREAST, V60, P62, DOI 10.1016/j.breast.2021.08.016
   Perez EA, 2006, J CLIN ONCOL, V24, P3032, DOI 10.1200/JCO.2005.03.4744
   Ramtohul T, 2023, RADIOLOGY, V308, P0, DOI 10.1148/radiol.222646
   Sayed S, 2021, BREAST CANCER RES, V23, P0, DOI 10.1186/s13058-021-01446-3
   Tarantino P, 2023, ANN ONCOL, V34, P645, DOI 10.1016/j.annonc.2023.05.008
   Tarantino P, 2020, J CLIN ONCOL, V38, P1951, DOI 10.1200/JCO.19.02488
   Viale G, 2023, ESMO OPEN, V8, P0, DOI 10.1016/j.esmoop.2023.101615
   Wolff AC, 2018, J CLIN ONCOL, V36, P2105, DOI 10.5858/arpa.2018-0902-SA
   Xu AQ, 2022, BMC CANCER, V22, P0, DOI 10.1186/s12885-022-09967-6
   Yan MY, 2024, CANCER MED-US, V13, P0, DOI 10.1002/cam4.6946
   Yin L, 2020, BREAST CANCER RES, V22, P0, DOI 10.1186/s13058-020-01296-5
   Zheng SY, 2024, EUR RADIOL, V0, P0, DOI DOI 10.1007/s00330-024-10641-7
   Zwanenburg A, 2020, RADIOLOGY, V295, P328, DOI 10.1148/radiol.2020191145
NR 36
TC 1
Z9 1
U1 0
U2 0
PU SAGE PUBLICATIONS INC
PI THOUSAND OAKS
PA 2455 TELLER RD, THOUSAND OAKS, CA 91320 USA
SN 1533-0346
EI 1533-0338
J9 TECHNOL CANCER RES T
JI Technol. Cancer Res. Treat.
PD JUN 15
PY 2024
VL 23
IS 
BP 
EP 
DI 10.1177/15330338241292668
PG 11
WC Oncology
SC Oncology
GA K8L7E
UT WOS:001346359600001
PM 39470030
DA 2025-03-16
ER

PT J
AU Zhao, SR
   Wang, YY
   Zhou, AX
   Liu, X
   Zhang, Y
   Zhang, J
AF Zhao, Shaorong
   Wang, Yuyun
   Zhou, Angxiao
   Liu, Xu
   Zhang, Yi
   Zhang, Jin
TI Neoadjuvant chemotherapy ef fi cacy and prognosis in HER2-low and HER2-zero breast cancer patients by HR status: a retrospective study in China
SO PEERJ
LA English
DT Article
DE Breast cancer; Human epidermal growth factor receptor 2; Neoadjuvant chemotherapy; Pathological complete response; Disease-free survival
ID trastuzumab emtansine; tumor biomarkers; phase-iii; efficacy; lapatinib
AB Background: The promising efficacy of novel anti-HER2 antibody-drug conjugates (ADC) in HER2-low breast cancer has made HER2-low a research hotspot. However, controversy remains regarding the neoadjuvant chemotherapy (NAC) efficacy, prognosis, and the relationship with hormone receptor (HR) status of HER2-low. Methods: A retrospective analysis was conducted on 975 patients with HER2negative breast cancer undergoing NAC at Tianjin Medical University Cancer Institute and Hospital, evaluating pathological complete response (pCR) rate and prognosis between HER2-low and HER2-zero in the overall cohort and subgroups. Results: Overall, 579 (59.4%) and 396 (40.6%) patients were HER2-low and HER2zero disease, respectively. Compared with HER2-zero, the HER2-low cohort consists of more postmenopausal patients, with lower histological grade and higher HR positivity. In the HR -positive subgroup, HER2-low cases remain to exhibit lower histological grade, while in the HR -negative subgroup, they show higher grade. The HER2-low group had lower pCR rates than the HER2-zero group (16.4% vs . 24.0%). In the HR -positive subgroup, HER2-low consistently showed lower pCR rate (8.1% vs . 15.5%), and served as an independent suppressive factor for the pCR rate. However, no significant difference was observed in the pCR rates between HER2-low and HER2-zero in the HR -negative breast cancer. In the entire cohort and in strati fi ed subgroups based on HR and pCR statuses, no difference in disease-free survival were observed between HER2-low and HER2-zero. Conclusions: In the Chinese population, HER2-low breast cancer exhibits distinct characteristics and efficacy of NAC in different HR subgroups. Its reduced pCR rate in HR -positive subgroup is particularly important for clinical decisions. However, HER2-low is not a reliable factor for assessing long-term survival outcomes.
C1 [Zhao, Shaorong; Wang, Yuyun; Zhou, Angxiao; Liu, Xu; Zhang, Yi; Zhang, Jin] Tianjin Med Univ, Natl Clin Res Ctr Canc, Canc Inst & Hosp, Dept Breast Canc 3, Tianjin, Peoples R China.
   [Zhao, Shaorong; Wang, Yuyun; Zhou, Angxiao; Liu, Xu; Zhang, Yi; Zhang, Jin] Tianjin Med Univ, Canc Inst & Hosp, Tianjins Clin Res Ctr Canc, Tianjin, Peoples R China.
   [Zhao, Shaorong; Wang, Yuyun; Zhou, Angxiao; Liu, Xu; Zhang, Yi; Zhang, Jin] Tianjin Med Univ, Key Lab Breast Canc Prevent & Therapy, Minist Educ, Tianjin, Peoples R China.
   [Zhao, Shaorong; Wang, Yuyun; Zhou, Angxiao; Liu, Xu; Zhang, Yi; Zhang, Jin] Tianjin Med Univ, Canc Inst & Hosp, Key Lab Canc Prevent & Therapy, Tianjin, Peoples R China.
C3 Tianjin Medical University; Tianjin Medical University; Tianjin Medical University; Tianjin Medical University
RP Zhang, J (corresponding author), Tianjin Med Univ, Natl Clin Res Ctr Canc, Canc Inst & Hosp, Dept Breast Canc 3, Tianjin, Peoples R China.; Zhang, J (corresponding author), Tianjin Med Univ, Canc Inst & Hosp, Tianjins Clin Res Ctr Canc, Tianjin, Peoples R China.; Zhang, J (corresponding author), Tianjin Med Univ, Key Lab Breast Canc Prevent & Therapy, Minist Educ, Tianjin, Peoples R China.; Zhang, J (corresponding author), Tianjin Med Univ, Canc Inst & Hosp, Key Lab Canc Prevent & Therapy, Tianjin, Peoples R China.
EM zhangjintjmuch1@163.com
FU General Project of the Scienti fi c Research Program of the Tianjin Municipal Education Commission [2020KJ136]
CR Banerji U, 2019, LANCET ONCOL, V20, P1124, DOI 10.1016/S1470-2045(19)30328-6
   Bao KKH, 2021, JAMA NETW OPEN, V4, P0, DOI 10.1001/jamanetworkopen.2021.33132
   Baselga J, 2016, CLIN CANCER RES, V22, P3755, DOI 10.1158/1078-0432.CCR-15-2499
   Burris HA, 2011, J CLIN ONCOL, V29, P398, DOI 10.1200/JCO.2010.29.5865
   Leite LD, 2021, BREAST CANCER RES TR, V190, P155, DOI 10.1007/s10549-021-06365-7
   de Nonneville A, 2022, EUR J CANCER, V176, P181, DOI 10.1016/j.ejca.2022.09.017
   Denkert C, 2021, LANCET ONCOL, V22, P1151, DOI 10.1016/S1470-2045(21)00301-6
   Ergun Y, 2023, CANCER TREAT REV, V115, P0, DOI 10.1016/j.ctrv.2023.102538
   Goldhirsch A, 2013, ANN ONCOL, V24, P2206, DOI 10.1093/annonc/mdt303
   Gradishar WJ, 2022, J NATL COMPR CANC NE, V20, P691, DOI 10.6004/jnccn.2022.0030
   Ilie SM, 2023, BREAST CANCER-TOKYO, V30, P997, DOI 10.1007/s12282-023-01490-1
   Kim SB, 2016, INT J CANCER, V139, P2336, DOI 10.1002/ijc.30276
   Krop IE, 2012, J CLIN ONCOL, V30, P3234, DOI 10.1200/JCO.2011.40.5902
   Lee CK, 2016, J CLIN ONCOL, V34, P936, DOI 10.1200/JCO.2015.62.4767
   Li HY, 2024, BREAST CANCER RES TR, V204, P89, DOI 10.1007/s10549-023-07171-z
   Li YQ, 2022, FRONT ONCOL, V11, P0, DOI 10.3389/fonc.2021.774577
   Ma YZ, 2023, CANCER RES TREAT, V55, P1210, DOI 10.4143/crt.2022.1633
   Ma YZ, 2024, ONCOLOGIST, V29, PE309, DOI 10.1093/oncolo/oyad275
   Modi S, 2020, J CLIN ONCOL, V38, P1887, DOI 10.1200/JCO.19.02318
   Molinelli C, 2023, ESMO OPEN, V8, P0, DOI 10.1016/j.esmoop.2023.101592
   Pegram M, 2023, NPJ BREAST CANCER, V9, P0, DOI 10.1038/s41523-023-00533-2
   Peiffer DS, 2023, JAMA ONCOL, V9, P500, DOI 10.1001/jamaoncol.2022.7476
   Piccart M, 2021, J CLIN ONCOL, V39, P1448, DOI 10.1200/JCO.20.01204
   Schettini F, 2021, NPJ BREAST CANCER, V7, P0, DOI 10.1038/s41523-020-00208-2
   Schott AF, 2012, J CLIN ONCOL, V30, P1747, DOI 10.1200/JCO.2011.41.3161
   Shui RH, 2020, CLIN BREAST CANCER, V20, PE65, DOI 10.1016/j.clbc.2019.07.013
   Sung H, 2021, CA-CANCER J CLIN, V71, P209, DOI 10.3322/caac.21660
   Swain SM, 2020, LANCET ONCOL, V21, P519, DOI 10.1016/S1470-2045(19)30863-0
   Tarantino P, 2022, JAMA ONCOL, V8, P1177, DOI 10.1001/jamaoncol.2022.2286
   Tarantino P, 2020, J CLIN ONCOL, V38, P1951, DOI 10.1200/JCO.19.02488
   van der Lee MMC, 2015, MOL CANCER THER, V14, P692, DOI 10.1158/1535-7163.MCT-14-0881-T
   Wang H, 2020, DRUG DES DEV THER, V14, P2423, DOI 10.2147/DDDT.S253961
   Wolff AC, 2018, J CLIN ONCOL, V36, P2105, DOI 10.5858/arpa.2018-0902-SA
   Won HS, 2022, BREAST CANCER RES, V24, P0, DOI 10.1186/s13058-022-01519-x
   Xu HC, 2022, FRONT ONCOL, V12, P0, DOI 10.3389/fonc.2022.906011
   Yang LB, 2023, ANN SURG ONCOL, V30, P5653, DOI 10.1245/s10434-023-13311-y
   Zhang GC, 2022, BMC MED, V20, P0, DOI 10.1186/s12916-022-02346-9
   Zhang HN, 2022, MODERN PATHOL, V35, P1075, DOI 10.1038/s41379-022-01019-5
   Zhou SL, 2023, BREAST, V67, P1, DOI 10.1016/j.breast.2022.12.006
NR 39
TC 0
Z9 0
U1 2
U2 3
PU PEERJ INC
PI LONDON
PA 341-345 OLD ST, THIRD FLR, LONDON, EC1V 9LL, ENGLAND
SN 2167-8359
EI 
J9 PEERJ
JI PeerJ
PD MAY 29
PY 2024
VL 12
IS 
BP 
EP 
DI 10.7717/peerj.17492
PG 25
WC Multidisciplinary Sciences
SC Science & Technology - Other Topics
GA SW1M7
UT WOS:001237394800001
PM 38827304
DA 2025-03-16
ER

PT J
AU Wu, CW
   Cheng, FTF
AF Wu, Chung-Wei
   Cheng, Fiona Tsui-Fen
TI Using Trastuzumab Deruxtecan to treat advanced metastatic breast cancer in patients with varying HER2 expression levels: A single-center experience in Taiwan
SO MEDICINE
LA English
DT Article
DE antibody-drug conjugates; breast cancer; bystander effect; HER2; T-DXd; Trastuzumab Deruxtecan
ID antibody-drug conjugate; tumors
AB To observe the clinical outcomes of patients diagnosed with metastatic breast cancer undergoing Trastuzumab Deruxtecan (T-DXd) therapy in a real-world setting. The study retrospectively reviewed and collected medical data from 13 patients at Shin Kong Wu Ho-Su Memorial Hospital who underwent T-DXd treatment over a period from April 2022 to June 2023. Demographics, pathological characteristics, treatment patterns, and outcomes were descriptively analyzed. Thirteen patients diagnosed with metastatic breast cancer underwent T-DXd treatment between April 2022 and June 2023. This study observed that T-DXd was effective in patients with high human epidermal growth factor receptor 2 (HER2) levels. In patients with low HER2, the majority also experienced favorable responses. Only 2 patients exhibited poor or no response: one was a BRCA2 carrier with unmanageable disease progression, and the other had a HER2 1 + status with multiorgan metastases whose cancer was not controlled by T-DXd. Additionally, 2 patients with no HER2 expression responded well to T-DXd treatment. T-DXd is a valuable treatment alternative for patients with breast cancer, including those with HER2-high, HER2-low, and HER2-negative statuses. In this study, the majority of patients experienced positive therapeutic effects. However, this evaluation relied on a limited sample size and short-term observations. Additional studies involving larger and more diverse patient groups and long follow-up durations are required.
C1 [Wu, Chung-Wei; Cheng, Fiona Tsui-Fen] Shin Kong Wu Ho Su Mem Hosp, Dept Gen Surg, Taipei 160372, Taiwan.
C3 Shin Kong Wu Ho Su Memorial Hospital
RP Cheng, FTF (corresponding author), Shin Kong Wu Ho Su Mem Hosp, Dept Gen Surg, Taipei 160372, Taiwan.
EM victor.w.0829@gmail.com; sgtw88@gmail.com
CR Abuhelwa Z, 2022, DRUGS, V82, P979, DOI 10.1007/s40265-022-01736-w
   Bartsch R, 2022, NAT MED, V28, P1840, DOI 10.1038/s41591-022-01935-8
   Doi T, 2017, LANCET ONCOL, V18, P1512, DOI 10.1016/S1470-2045(17)30604-6
   Guo ZH, 2022, J CLIN PHARM THER, V47, P1837, DOI 10.1111/jcpt.13777
   Hurvitz SA, 2023, LANCET, V401, P105, DOI 10.1016/S0140-6736(22)02420-5
   Indini A, 2021, INT J MOL SCI, V22, P0, DOI 10.3390/ijms22094774
   Litton JK, 2020, ANN ONCOL, V31, P1526, DOI 10.1016/j.annonc.2020.08.2098
   Modi S, 2023, J CLIN ONCOL, V41, P0
   Modi S, 2022, NEW ENGL J MED, V387, P9, DOI 10.1056/NEJMoa2203690
   Modi S, 2020, NEW ENGL J MED, V382, P610, DOI 10.1056/NEJMoa1914510
   Mosele F, 2023, NAT MED, V29, P2110, DOI 10.1038/s41591-023-02478-2
   Najjar MK, 2022, GENES-BASEL, V13, P0, DOI 10.3390/genes13112065
   Ogitani Y, 2016, CANCER SCI, V107, P1039, DOI 10.1111/cas.12966
   Pérez-García JM, 2023, NEURO-ONCOLOGY, V25, P157, DOI 10.1093/neuonc/noac144
   Robson ME, 2023, EUR J CANCER, V184, P39, DOI 10.1016/j.ejca.2023.01.031
   Tamura K, 2019, LANCET ONCOL, V20, P816, DOI 10.1016/S1470-2045(19)30097-X
   Valenza C, 2023, EUR J CANCER, V190, P0, DOI 10.1016/j.ejca.2023.112944
   Yamanaka T, 2023, CANCER RES, V83, P0, DOI 10.1158/1538-7445.SABCS22-PD7-01
NR 18
TC 1
Z9 1
U1 4
U2 5
PU LIPPINCOTT WILLIAMS & WILKINS
PI PHILADELPHIA
PA TWO COMMERCE SQ, 2001 MARKET ST, PHILADELPHIA, PA 19103 USA
SN 0025-7974
EI 1536-5964
J9 MEDICINE
JI Medicine (Baltimore)
PD JUL 12
PY 2024
VL 103
IS 28
BP 
EP 
DI 10.1097/MD.0000000000038911
PG 8
WC Medicine, General & Internal
SC General & Internal Medicine
GA YS1X0
UT WOS:001270390400039
PM 38996157
DA 2025-03-16
ER

PT J
AU Guan, F
   Ju, XL
   Chen, LX
   Ren, JC
   Ke, XK
   Luo, B
   Huang, AL
   Yuan, JP
AF Guan, Feng
   Ju, Xianli
   Chen, Lixia
   Ren, Jiacai
   Ke, Xiaokang
   Luo, Bin
   Huang, Aoling
   Yuan, Jingping
TI Comparison of clinicopathological characteristics, efficacy of neoadjuvant therapy, and prognosis in HER2-low and HER2-ultralow breast cancer
SO DIAGNOSTIC PATHOLOGY
LA English
DT Article
DE Breast cancer; HER2-low; HER2-ultralow; HER2-null; Clinicopathological features; Neoadjuvant therapy
AB Background This study aims to analyze potential differences in clinicopathology, efficacy of neoadjuvant therapy (NAT), and clinical outcome among HER2-null, HER2-ultralow and HER2-low breast cancers. Methods Consecutive cases of HER2-negative breast cancer that received NAT were included. They were classified as HER2-null (no staining), HER2-ultralow (incomplete faint staining in <= 10% of tumour cells) and HER2-low (HER2-1 + or HER2-2+, in situ hybridisation negative). Subgroup analysis was performed based on the HER2 expression level. Results Out of 302 patients, 215 (71.19%) were HER2-low, 59 (19.54%) were HER2-ultralow, and 28 (9.27%) were HER2-null. In comparison to the HER2-ultralow group, the HER2-low group exhibited higher expression frequencies of ER (p < 0.001), PR (p < 0.001), and AR (p = 0.004), along with a greater prevalence of the luminal subtype (p < 0.001). The HER2-ultralow group also demonstrated a higher prevalence of lymph node metastasis compared to the HER2-null group (p = 0.026). Varied rates of pathologic complete response (pCR) were observed among the three subgroups: HER2-null, HER2-ultralow, and HER2-low, with rates of 35.71%, 22.03%, and 12.56%, respectively. Only the HER2-low subgroup exhibited a significant difference compared to HER2-null (p = 0.001). Despite variations in pCR rates, the three subgroups exhibited comparable disease-free survival (DFS) (p = 0.571). Importantly, we found HER2-low patients with better treatment response (RCB-0/I) exhibited significantly better DFS than those with significant residual disease (RCB-II/III) (P = 0.036). The overall rate of HER2 immunohistochemical score discordance was 45.24%, mostly driven by the conversion between HER2-0 and HER2-low phenotype. Notably, 32.19% of cases initially classified as HER2-0 phenotype on baseline biopsy were later reclassified as HER2-low after neoadjuvant therapy, and it is noteworthy that 22 out of these cases (78.57%) originally had an HER2-ultralow status in the pretreatment biopsy sample. Conclusions Our results demonstrate the distinct clinicopathological features of HER2-low and HER2-ultralow breast tumors and confirm that RCB is an effective predictor of prognosis in HER2-low populations for the first time. Notably, our findings demonstrate high instability in both HER2-low and HER2-ultralow expression from the primary baseline biopsy to residual disease after NAT. Furthermore, this study is the first to investigate the clinicopathological feature and the effectiveness of NAT for HER2-ultralow breast cancer.
C1 [Guan, Feng; Ju, Xianli; Ren, Jiacai; Ke, Xiaokang; Luo, Bin; Huang, Aoling; Yuan, Jingping] Wuhan Univ, Dept Pathol, Renmin Hosp, Wuhan 430000, Peoples R China.
   [Chen, Lixia] Second Hosp Huangshi, Dept Pathol, Huangshi 435000, Peoples R China.
   [Chen, Lixia] Huangshi Yiyang Med Lab, Huangshi 435000, Peoples R China.
C3 Wuhan University
RP Yuan, JP (corresponding author), Wuhan Univ, Dept Pathol, Renmin Hosp, Wuhan 430000, Peoples R China.
EM yuanjingping@whu.edu.cn
FU Beijing Jingjian Pathology Development Foundation [JJDYSG2023-012]
CR Agostinetto E, 2021, CANCERS, V13, P0, DOI 10.3390/cancers13112824
   Almstedt K, 2023, CANCERS, V15, P0, DOI 10.3390/cancers15051413
   Alves FR, 2022, CUREUS J MED SCIENCE, V14, P0, DOI 10.7759/cureus.22330
   Bardia A, 2023, TARGET ONCOL, V18, P313, DOI 10.1007/s11523-023-00964-8
   Bose R, 2013, CANCER DISCOV, V3, P224, DOI 10.1158/2159-8290.CD-12-0349
   Chen ZX, 2023, BREAST CANCER RES TR, V202, P313, DOI 10.1007/s10549-023-07079-8
   Denkert C, 2021, LANCET ONCOL, V22, P1151, DOI 10.1016/S1470-2045(21)00301-6
   Ergun Y, 2023, CANCER TREAT REV, V115, P0, DOI 10.1016/j.ctrv.2023.102538
   Fernandez AI, 2022, JAMA ONCOL, V8, P0, DOI 10.1001/jamaoncol.2021.7239
   Horisawa N, 2022, BREAST CANCER-TOKYO, V29, P234, DOI 10.1007/s12282-021-01303-3
   Karakas C, 2023, HUM PATHOL, V142, P34, DOI 10.1016/j.humpath.2023.11.003
   Lu YJ, 2022, CANCERS, V14, P0, DOI 10.3390/cancers14246200
   Miglietta F, 2022, NPJ BREAST CANCER, V8, P0, DOI 10.1038/s41523-022-00434-w
   Miglietta F, 2021, NPJ BREAST CANCER, V7, P0, DOI 10.1038/s41523-021-00343-4
   Modi S, 2019, J CLIN ONCOL, V37, PTPS1102, DOI 10.1200/JCO.2019.37.15suppl.TPS1102
   Mosele F, 2023, NAT MED, V29, P2110, DOI 10.1038/s41591-023-02478-2
   Moutafi M, 2022, LAB INVEST, V102, P1101, DOI 10.1038/s41374-022-00804-9
   Peiffer DS, 2023, JAMA ONCOL, V9, P500, DOI 10.1001/jamaoncol.2022.7476
   Sajjadi E, 2022, CANCER DRUG RESIST, V5, P882, DOI 10.20517/cdr.2022.29
   Schalper KA, 2014, ARCH PATHOL LAB MED, V138, P213, DOI 10.5858/arpa.2012-0617-OA
   Schettini F, 2021, NPJ BREAST CANCER, V7, P0, DOI 10.1038/s41523-020-00208-2
   Symmans WF, 2007, J CLIN ONCOL, V25, P4414, DOI 10.1200/JCO.2007.10.6823
   Symmans WF, 2021, JAMA ONCOL, V7, P1654, DOI 10.1001/jamaoncol.2021.3690
   Tan RSYC, 2022, BMC MED, V20, P0, DOI 10.1186/s12916-022-02284-6
   Tarantino P, 2023, ANN ONCOL, V34, P645, DOI 10.1016/j.annonc.2023.05.008
   Tarantino P, 2022, JAMA ONCOL, V8, P1177, DOI 10.1001/jamaoncol.2022.2286
   Tarantino P, 2020, J CLIN ONCOL, V38, P1951, DOI 10.1200/JCO.19.02488
   Wolff AC, 2023, J CLIN ONCOL, V41, P3867, DOI 10.1200/JCO.22.02864
   Xu HC, 2022, FRONT ONCOL, V12, P0, DOI 10.3389/fonc.2022.906011
   Yau C, 2022, LANCET ONCOL, V23, P149, DOI 10.1016/S1470-2045(21)00589-1
   Zhang GC, 2022, BMC MED, V20, P0, DOI 10.1186/s12916-022-02346-9
NR 31
TC 0
Z9 0
U1 7
U2 7
PU BMC
PI LONDON
PA CAMPUS, 4 CRINAN ST, LONDON N1 9XW, ENGLAND
SN 
EI 1746-1596
J9 DIAGN PATHOL
JI Diagn. Pathol.
PD SEP 30
PY 2024
VL 19
IS 1
BP 
EP 
DI 10.1186/s13000-024-01557-3
PG 14
WC Pathology
SC Pathology
GA H8G7N
UT WOS:001325775700001
PM 39350260
DA 2025-03-16
ER

PT J
AU Zhu, AJ
   Wang, N
   Yun, ZH
   Liu, XR
   Liang, X
   Yan, Y
   Shao, B
   Jiang, HF
   Di, LJ
   Song, GH
   Li, HP
AF Zhu, Anjie
   Wang, Nan
   Yun, Zehui
   Liu, Xiaoran
   Liang, Xu
   Yan, Ying
   Shao, Bin
   Jiang, Hanfang
   Di, Lijun
   Song, Guohong
   Li, Huiping
TI HER2 status results in an unstable switch from primary to recurrent breast cancer
SO NEOPLASMA
LA English
DT Article
DE lbreast cancer; HER2 evolution; HER2-2+; IHC
ID discordance; expression; therapy; impact
AB Accurately distinguishing HER2-2+ tumors from HER2-0/1+ tumors via immunohistochemistry (IHC) is still very challenging. HER2 IHC 2+ is considered to indicate moderate expression and is easier to distinguish, with more reliable results in previous and current clinical practice. We focused on HER2-2+ patients and evaluated the switch in HER2 status between primary and paired recurrent disease patients to evaluate the discordance of HER2-2+ expression. We included patients who were HER2-2+ of primary or rebiopsy tumor samples, to evaluate the evolution of HER2-2+ expression. In the cohort with a total of 159 patients with HER2-2+ expression in either primary tumor or locoregional/distant metastasis samples, 44.0% had HER2-2+ in primary tumor and 88.8% in recurrent disease. Among patients with primary and recurrent HER2-2+ breast cancers, 18.5% and 15.2% of the patients, respectively, had HER2 gene amplification via ISH. The overall rate of discordance in HER2 IHC results was 67.1%. Among primary HER2-2+ patients, 74.6% were maintained in the HER2-2+ cohort at the recurrence. The discordance was mostly driven by patients switching from HER2-2+ to HER2-1+ (64.7%). Among HER2-2+ recurrent patients, discordance in the IHC results was mostly driven by switching from HER2-0 to HER2-2+ (47.1%). When HER2-low was added to the analysis, the overall rate of HER2 discordance was 40.4%. The proportion of patients with discordant HER2 expression was significantly greater among HR-positive patients than negative patients (44.1% vs. 21.7%, p=0.062). HER2 expression in primary and recurrent breast cancer samples was highly unstable. Discordance was more frequently observed in the HR-positive population.
C1 [Zhu, Anjie; Wang, Nan; Yun, Zehui; Liu, Xiaoran; Liang, Xu; Yan, Ying; Shao, Bin; Jiang, Hanfang; Di, Lijun; Song, Guohong; Li, Huiping] Peking Univ Canc Hosp & Inst, Dept Breast Oncol, Key Lab Carcinogenesis & Translat Res, Minist Educ Beijing, Beijing 100142, Peoples R China.
RP Li, HP (corresponding author), Peking Univ Canc Hosp & Inst, Dept Breast Oncol, Key Lab Carcinogenesis & Translat Res, Minist Educ Beijing, Beijing 100142, Peoples R China.
EM huipingli2012@hotmail.com
CR Ballard M, 2017, MODERN PATHOL, V30, P227, DOI 10.1038/modpathol.2016.175
   Cai MY, 2023, BMC CANCER, V23, P0, DOI 10.1186/s12885-023-11134-4
   Cardoso F, 2020, ANN ONCOL, V31, P1623, DOI 10.1016/j.annonc.2020.09.010
   Chen R, 2020, MODERN PATHOL, V33, P2499, DOI 10.1038/s41379-020-0615-z
   Curigliano G, 2017, ANN ONCOL, V28, P1700, DOI 10.1093/annonc/mdx308
   Denkert C, 2021, LANCET ONCOL, V22, P1151, DOI 10.1016/S1470-2045(21)00301-6
   Dieci MV, 2013, ANN ONCOL, V24, P101, DOI 10.1093/annonc/mds248
   Fernandez AI, 2022, JAMA ONCOL, V8, P0, DOI 10.1001/jamaoncol.2021.7239
   Gradishar WJ, 2023, J NATL COMPR CANC NE, V21, P594, DOI 10.6004/jnccn.2023.0031
   Grinda T, 2021, NPJ BREAST CANCER, V7, P0, DOI 10.1038/s41523-021-00252-6
   Guarneri V, 2008, ONCOLOGIST, V13, P838, DOI 10.1634/theoncologist.2008-0048
   Hoefnagel LDC, 2010, BREAST CANCER RES, V12, P0, DOI 10.1186/bcr2645
   Howlader N, 2014, JNCI-J NATL CANCER I, V106, P0, DOI 10.1093/jnci/dju055
   Koboldt DC, 2012, NATURE, V490, P61, DOI 10.1038/nature11412
   Lin MX, 2024, CANCER-AM CANCER SOC, V130, P851, DOI 10.1002/cncr.35101
   Marchiò C, 2021, SEMIN CANCER BIOL, V72, P123, DOI 10.1016/j.semcancer.2020.02.016
   Miglietta F, 2021, NPJ BREAST CANCER, V7, P0, DOI 10.1038/s41523-021-00343-4
   Modi S, 2022, NEW ENGL J MED, V387, P9, DOI 10.1056/NEJMoa2203690
   Peiffer DS, 2023, JAMA ONCOL, V9, P500, DOI 10.1001/jamaoncol.2022.7476
   Schettini F, 2021, NPJ BREAST CANCER, V7, P0, DOI 10.1038/s41523-020-00208-2
   Schrijver WAME, 2018, JNCI-J NATL CANCER I, V110, P568, DOI 10.1093/jnci/djx273
   Sorlie T, 2001, P NATL ACAD SCI USA, V98, P10869, DOI 10.1073/pnas.191367098
   Sung H, 2021, CA-CANCER J CLIN, V71, P209, DOI 10.3322/caac.21660
   Tarantino P, 2022, EUR J CANCER, V163, P35, DOI 10.1016/j.ejca.2021.12.022
   Tarantino P, 2020, J CLIN ONCOL, V38, P1951, DOI 10.1200/JCO.19.02488
   Van Poznak C, 2015, J CLIN ONCOL, V33, P2695, DOI 10.1200/JCO.2015.61.1459
   Wolff AC, 2018, J ONCOL PRACT, V14, P437, DOI 10.1200/JOP.18.00206
   Xu BH, 2022, CHINESE J CANCER RES, V34, P151, DOI 10.21147/j.issn.1000-9604.2022.03.02
   Yeung C, 2016, CANCER METAST REV, V35, P427, DOI 10.1007/s10555-016-9631-3
   Yilmaz C, 2022, CURR ONCOL, V29, P9695, DOI 10.3390/curroncol29120761
NR 30
TC 0
Z9 0
U1 1
U2 1
PU AEPRESS SRO
PI BRATISLAVA
PA BAJZOVA 7, BRATISLAVA, 821 08, SLOVAKIA
SN 0028-2685
EI 1338-4317
J9 NEOPLASMA
JI Neoplasma
PD JUN 15
PY 2024
VL 71
IS 4
BP 
EP 
DI 10.4149/neo_2024_240229N89
PG 12
WC Oncology
SC Oncology
GA J2P0R
UT WOS:001335526400008
PM 39267535
DA 2025-03-16
ER

PT J
AU Zimmerman, BS
   Esteva, FJ
AF Zimmerman, Brittney S.
   Esteva, Francisco J.
TI Next-Generation HER2-Targeted Antibody-Drug Conjugates in Breast Cancer
SO CANCERS
LA English
DT Review
DE HER2; antibody-drug conjugates; breast neoplasms; targeted therapy; trastuzumab deruxtecan; trastuzumab-DM1; drug resistance
ID trastuzumab-emtansine t-dm1; antitumor efficacy; phase-ii; resistance; deruxtecan; receptor; her2; adc; activation; inhibitor
AB Simple Summary Human epidermal growth factor receptor 2 (HER2) is amplified or overexpressed in approximately 20% of breast cancer cases. This overexpression is correlated with a more aggressive form of the disease and predicts a less favorable prognosis. Historically, the standard treatment for patients with HER2-positive breast cancer has involved chemotherapy in combination with monoclonal antibodies that target the HER2 receptor, notably trastuzumab and pertuzumab. However, resistance to these drugs has been ubiquitous, presenting challenges in the management of the disease. Antibody-drug conjugates (ADCs) represent a promising therapeutic category for the treatment of breast cancer. Trastuzumab emtansine (T-DM1) and trastuzumab deruxtecan (T-DXd) are currently approved ADCs. These molecules have been pivotal, demonstrating superior clinical outcomes over previous conventional treatments in HER2-positive breast cancer (T-DM1, T-DXd) and HER2-Low (T-DXd). However, drug resistance remains an unresolved problem, and there is interest in developing better-tolerated and more effective therapeutics for breast cancer. This review focuses on the emergence of innovative HER2-targeted ADCs, including those currently undergoing investigation in clinical trials.Abstract Human epidermal growth factor receptor 2 (HER2) tyrosine kinase is overexpressed in 20% of breast cancers and associated with a less favorable prognosis compared to HER2-negative disease. Patients have traditionally been treated with a combination of chemotherapy and HER2-targeted monoclonal antibodies such as trastuzumab and pertuzumab. The HER2-targeted antibody-drug conjugates (ADCs) trastuzumab emtansine (T-DM1) and trastuzumab deruxtecan (T-DXd) represent a novel class of therapeutics in breast cancer. These drugs augment monoclonal antibodies with a cytotoxic payload, which is attached by a linker, forming the basic structure of an ADC. Novel combinations and sequential approaches are under investigation to overcome resistance to T-DM1 and T-DXd. Furthermore, the landscape of HER2-targeted therapy is rapidly advancing with the development of ADCs designed to attack cancer cells with greater precision and reduced toxicity. This review provides an updated summary of the current state of HER2-targeted ADCs as well as a detailed review of investigational agents on the horizon. Clinical trials are crucial in determining the optimal dosing regimens, understanding resistance mechanisms, and identifying patient populations that would derive the most benefit from these treatments. These novel ADCs are at the forefront of a new era in targeted cancer therapy, holding the potential to improve outcomes for patients with HER2-positive and HER2-Low breast cancer.
C1 [Zimmerman, Brittney S.; Esteva, Francisco J.] Northwell, New Hyde Pk, NY 11042 USA.
   [Zimmerman, Brittney S.; Esteva, Francisco J.] Northwell Hlth Canc Inst, Lake Success, NY 11042 USA.
C3 Northwell Health
RP Esteva, FJ (corresponding author), Northwell, New Hyde Pk, NY 11042 USA.; Esteva, FJ (corresponding author), Northwell Hlth Canc Inst, Lake Success, NY 11042 USA.
EM bzimmerman2@northwell.edu; festeva@northwell.edu
CR Abelman RO, 2022, CANCER J, V28, P423, DOI 10.1097/PPO.0000000000000634
   Barok M, 2020, CANCER LETT, V473, P156, DOI 10.1016/j.canlet.2019.12.037
   Baselga J, 2016, CLIN CANCER RES, V22, P3755, DOI 10.1158/1078-0432.CCR-15-2499
   Chen ZH, 2022, FRONT PHARMACOL, V12, P0, DOI 10.3389/fphar.2021.757994
   Coates JT, 2021, CANCER DISCOV, V11, P2436, DOI 10.1158/2159-8290.CD-21-0702
   Conilh L, 2021, PHARMACEUTICALS-BASE, V14, P0, DOI 10.3390/ph14030247
   Cortés J, 2022, NEW ENGL J MED, V386, P1143, DOI 10.1056/NEJMoa2115022
   Cortés J, 2020, JAMA ONCOL, V6, P1203, DOI 10.1001/jamaoncol.2020.1796
   de Goeij BECG, 2014, MABS-AUSTIN, V6, P392, DOI 10.4161/mabs.27705
   Doi T, 2017, LANCET ONCOL, V18, P1512, DOI 10.1016/S1470-2045(17)30604-6
   Dokter W, 2014, MOL CANCER THER, V13, P2618, DOI 10.1158/1535-7163.MCT-14-0040-T
   Dornan D, 2009, BLOOD, V114, P2721, DOI 10.1182/blood-2009-02-205500
   Esteva FJ, 2023, J CANCER METAS TREAT, V9, P0, DOI 10.20517/2394-4722.2023.124
   Esteva FJ, 2019, LANCET ONCOL, V20, PE175, DOI 10.1016/S1470-2045(19)30026-9
   Esteva Francisco J, 2015, AM SOC CLIN ONCOL EDUC BOOK, V0, PPE117, DOI 10.14694/EdBook_AM.2015.35.e117
   Esteva FJ, 2010, AM J PATHOL, V177, P1647, DOI 10.2353/ajpath.2010.090885
   Esteva FJ, 2010, NAT REV CLIN ONCOL, V7, P98, DOI 10.1038/nrclinonc.2009.216
   Frentzas SPH, 2023, P 2023 SAN ANT BREAS, V0, PP01
   Fujii T, 2023, BIOCONJUGATE CHEM, V34, P728, DOI 10.1021/acs.bioconjchem.3c00040
   Gebhart G, 2016, ANN ONCOL, V27, P619, DOI 10.1093/annonc/mdv577
   Hamblett KJ, 2015, CANCER RES, V75, P5329, DOI 10.1158/0008-5472.CAN-15-1610
   Hanker AB, 2017, CLIN CANCER RES, V23, P4323, DOI 10.1158/1078-0432.CCR-16-2287
   He XX, 2023, CANCER REP-US, V6, P0, DOI 10.1002/cnr2.1841
   Hurvitz S, 2022, P 2022 SAN ANT BREAS, V0, PPD18
   Hurvitz SA, 2019, J CLIN ONCOL, V37, P2206, DOI 10.1200/JCO.19.00882
   Iwata TN, 2018, MOL CANCER THER, V17, P1494, DOI 10.1158/1535-7163.MCT-17-0749
   Jain S, 2018, BREAST CANCER RES TR, V171, P371, DOI 10.1007/s10549-018-4792-0
   Juen L, 2022, BIOCONJUGATE CHEM, V33, P418, DOI 10.1021/acs.bioconjchem.2c00015
   Junttila TT, 2009, CANCER CELL, V15, P429, DOI 10.1016/j.ccr.2009.03.020
   Kalim M, 2017, DRUG DES DEV THER, V11, P2265, DOI 10.2147/DDDT.S135571
   Kovtun YV, 2010, CANCER RES, V70, P2528, DOI 10.1158/0008-5472.CAN-09-3546
   Krop IE, 2010, J CLIN ONCOL, V28, P2698, DOI 10.1200/JCO.2009.26.2071
   Lewis GD, 2024, NAT COMMUN, V15, P0, DOI 10.1038/s41467-023-44533-z
   Li BT, 2020, CANCER DISCOV, V10, P674, DOI 10.1158/2159-8290.CD-20-0215
   Loganzo F, 2015, MOL CANCER THER, V14, P952, DOI 10.1158/1535-7163.MCT-14-0862
   Manich CS, 2021, P ANN M EUR SOC MED, V0, PLBA15
   Matsuda Y, 2021, MOL PHARMACEUT, V18, P4058, DOI 10.1021/acs.molpharmaceut.1c00473
   Meric-Bernstam F, 2022, LANCET ONCOL, V23, P1558, DOI 10.1016/S1470-2045(22)00621-0
   Metzger O, 2021, CANCER DISCOV, V11, P2474, DOI 10.1158/2159-8290.CD-20-1557
   Modi S, 2022, NEW ENGL J MED, V387, P9, DOI 10.1056/NEJMoa2203690
   Modi S, 2020, NEW ENGL J MED, V382, P610, DOI 10.1056/NEJMoa1914510
   Moinard-Butot F, 2022, BREAST, V63, P54, DOI 10.1016/j.breast.2022.03.004
   Moore J, 2006, LEUKEMIA RES, V30, P777, DOI 10.1016/j.leukres.2005.10.025
   Mosele F, 2023, NAT MED, V29, P2110, DOI 10.1038/s41591-023-02478-2
   Mukohara T, 2021, ONCOLOGIST, V26, P635, DOI 10.1002/onco.13715
   Nagata Y, 2004, CANCER CELL, V6, P117, DOI 10.1016/j.ccr.2004.06.022
   Nagy P, 2005, CANCER RES, V65, P473
   Narayan P, 2021, CLIN CANCER RES, V27, P4478, DOI 10.1158/1078-0432.CCR-20-4557
   Ogitani Y, 2016, CLIN CANCER RES, V22, P5097, DOI 10.1158/1078-0432.CCR-15-2822
   Oh DY, 2023, P 2023 AACR NCI EORT, V0, P0
   Pegram MD, 2020, CLIN CANCER RES, V26, P775, DOI 10.1158/1078-0432.CCR-18-1976
   Perou CM, 2000, NATURE, V406, P747, DOI 10.1038/35021093
   Phillips GDL, 2008, CANCER RES, V68, P9280, DOI 10.1158/0008-5472.CAN-08-1776
   Phillips GDL, 2014, CLIN CANCER RES, V20, P456, DOI 10.1158/1078-0432.CCR-13-0358
   PIETRAS RJ, 1995, ONCOGENE, V10, P2435
   Powell CA, 2022, ESMO OPEN, V7, P0, DOI 10.1016/j.esmoop.2022.100554
   Prat A, 2014, JNCI-J NATL CANCER I, V106, P0, DOI 10.1093/jnci/dju152
   Rinnerthaler G, 2019, INT J MOL SCI, V20, P0, DOI 10.3390/ijms20051115
   Ríos-Luci C, 2017, CANCER RES, V77, P4639, DOI 10.1158/0008-5472.CAN-16-3127
   Sabbaghi MA, 2017, CLIN CANCER RES, V23, P7006, DOI 10.1158/1078-0432.CCR-17-0696
   Sartore-Bianchi A, 2020, ESMO OPEN, V5, P0, DOI 10.1136/esmoopen-2020-000911
   Scaltriti M, 2007, J NATL CANCER I, V99, P628, DOI 10.1093/jnci/djk134
   Seki T, 2022, FRONT BIOSCI-LANDMRK, V27, P0, DOI 10.31083/j.fbl2708234
   Sheng XA, 2021, CLIN CANCER RES, V27, P43, DOI 10.1158/1078-0432.CCR-20-2488
   Shi F, 2022, DRUG DELIV, V29, P1335, DOI 10.1080/10717544.2022.2069883
   Siegel Rebecca L, 2024, CA CANCER J CLIN, V74, P12, DOI 10.3322/caac.21820
   Skidmore L, 2020, MOL CANCER THER, V19, P1833, DOI 10.1158/1535-7163.MCT-19-1004
   Slamon DJ, 2001, NEW ENGL J MED, V344, P783, DOI 10.1056/NEJM200103153441101
   SLAMON DJ, 1987, SCIENCE, V235, P177, DOI 10.1126/science.3798106
   Song E, 2023, ANN ONCOL, V34, PS478, DOI 10.1016/j.annonc.2023.09.1871
   Song E, 2023, P 2023 SAN ANT BREAS, V0, P0
   Takegawa N, 2017, INT J CANCER, V141, P1682, DOI 10.1002/ijc.30870
   Tarantino P, 2023, ANN ONCOL, V34, P949, DOI 10.1016/j.annonc.2023.07.003
   Verma S, 2012, NEW ENGL J MED, V367, P1783, DOI 10.1056/NEJMoa1209124
   von Minckwitz G, 2019, NEW ENGL J MED, V380, P617, DOI 10.1056/NEJMoa1814017
   Wan WL, 2023, CANCER RES, V83, P0, DOI 10.1158/1538-7445.AM2023-2643
   Wang JY, 2021, J CLIN ONCOL, V39, P0, DOI 10.1200/JCO.2021.39.15_suppl.1022
   Xu ZY, 2019, EUR J MED CHEM, V183, P0, DOI 10.1016/j.ejmech.2019.111682
   Yamazaki S, 2022, CHEMISTRYSELECT, V7, P0, DOI 10.1002/slct.202203753
   Yu JF, 2022, FRONT MOL BIOSCI, V9, P0, DOI 10.3389/fmolb.2022.847835
   Zhang J, 2022, CLIN CANCER RES, V28, P4212, DOI 10.1158/1078-0432.CCR-22-0456
   Zhang Y, 2022, CELL REP MED, V3, P0, DOI 10.1016/j.xcrm.2022.100814
NR 82
TC 5
Z9 5
U1 2
U2 9
PU MDPI
PI BASEL
PA ST ALBAN-ANLAGE 66, CH-4052 BASEL, SWITZERLAND
SN 
EI 2072-6694
J9 CANCERS
JI Cancers
PD FEB 15
PY 2024
VL 16
IS 4
BP 
EP 
DI 10.3390/cancers16040800
PG 21
WC Oncology
SC Oncology
GA IZ2Z6
UT WOS:001170111800001
PM 38398191
DA 2025-03-16
ER

PT J
AU Wang, K
   Xu, T
   Wu, J
   Yuan, Y
   Guan, XX
   Zhu, CJ
AF Wang, Ke
   Xu, Ting
   Wu, Jing
   Yuan, Yuan
   Guan, Xiaoxiang
   Zhu, Chengjun
TI Real-world application of disitamab vedotin (RC48-ADC) in patients with breast cancer with different HER2 expression levels: efficacy and safety analysis
SO ONCOLOGIST
LA English
DT Article; Early Access
DE breast cancer; HER2; antibody-drug conjugate; disitamab vedotin
ID antibody-drug conjugate; tumors
AB Background: Disitamab vedotin (RC48-ADC), an antibody-drug conjugate (ADC), combines specific antibody disitamab with cytotoxicity monomethyl auristatin E to effectively target the human epidermal growth factor receptor 2 (HER2) protein on tumor cells for precise elimination. Recent studies have demonstrated that RC48-ADC offers therapeutic benefits for patients with HER2-positive and HER2-low-expression breast cancer (BC). However, a thorough exploration of its efficacy and safety in real-world settings for patients with metastatic breast cancer (mBC) is currently lacking. Methods: This retrospective, multicenter, real-world study included patients with mBC who received RC48-ADC from September 2021 to March 2024.These patients include HER2-positive BC and HER2-low-expression BC.The primary endpoint was progression-free survival (PFS). Secondary endpoints included overall survival (OS), restricted mean survival time, objective response rate (ORR), and disease control rate (DCR). Factors affecting efficacy and the occurrence of treatment-related adverse events (TRAE) were evaluated. Results: The study included a cohort of 89 patients with mBC, with 48 of those being identified as HER2-positive. As of March 2024, 22 deaths were recorded, with an immature median OS. Total PFS varied from 1.0 to 31.2 months, with a median of 5.5 months (95% CI, 4.368-6.632). HER2-positive patients exhibited prolonged PFS compared with HER2-low-expression patients (6.6 months vs 4.1 months, P = .023).The overall ORR stood at 25.8% (95% CI, 0.178-0.358), with higher rates observed in HER2-positive patients compared with HER2-low-expression patients (31.3% vs 19.5%). Similarly, the overall DCR was 78.7% (95% CI, 0.691-0.859), with HER2-positive patients demonstrating superior DCR compared with HER2-low-expression patients (83.3% vs 73.2%). Notably, HER2 expression emerged as the primary determinant of RC48-ADC efficacy.The most prevalent TRAE among all patients included leukopenia (21.3%) and alopecia (20.2%). Conclusion: RC48-ADC showcases promising efficacy and manageable safety in patients with both HER2-positive and HER2-low-expression mBC.
C1 [Wang, Ke; Wu, Jing; Guan, Xiaoxiang; Zhu, Chengjun] Nanjing Med Univ, Affiliated Hosp 1, Dept Oncol, Nanjing 210009, Peoples R China.
   [Xu, Ting; Yuan, Yuan] Nanjing Med Univ, Jiangsu Canc Hosp, Jiangsu Inst Canc Res, Dept Chemotherapy,Affiliated Canc Hosp, Nanjing 210009, Peoples R China.
   [Guan, Xiaoxiang] Nanjing Med Univ, Collaborat Innovat Ctr Personalized Canc Med, Jiangsu Key Lab Canc Biomarkers Prevent & Treatmen, Nanjing 210029, Peoples R China.
C3 Nanjing Medical University; Nanjing Medical University; Nanjing Medical University
RP Yuan, Y (corresponding author), Nanjing Med Univ, Jiangsu Canc Hosp, Jiangsu Inst Canc Res, Dept Chemotherapy,Affiliated Canc Hosp, Nanjing 210009, Peoples R China.; Guan, XX (corresponding author), Nanjing Med Univ, Collaborat Innovat Ctr Personalized Canc Med, Jiangsu Key Lab Canc Biomarkers Prevent & Treatmen, Nanjing 210029, Peoples R China.; Guan, XX; Zhu, CJ (corresponding author), Nanjing Med Univ, Affiliated Hosp 1, Nanjing, Peoples R China.
EM yuanyuan810122@126.com; xguan@njmu.edu.cn; chengjunzhu@njmu.edu.cn
FU Jiangsu Province Hospital (the First Affiliated Hospital of Nanjing Medical University) Clinical Capacity Enhancement Project [JSPH-MB-2022-18]; General Program of the National Natural Science Foundation of China [61973335]
CR Abdollahpour-Alitappeh M, 2019, J CELL PHYSIOL, V234, P5628, DOI 10.1002/jcp.27419
   Adkins CE, 2016, CLIN EXP METASTAS, V33, P373, DOI 10.1007/s10585-016-9784-z
   [Anonymous], 2021, LANCET ONCOL, V22, P1139, DOI 10.1016/S1470-2045(21)00288-6
   [Anonymous], 2017, NATIONAL CANCER INSTITUTE COMMON TERMINOLOGY CRITERIA FOR ADVERSE EVENTS (CTCAE) V5.0, V0, P0
   Atallah NM, 2023, EUR J CANCER, V195, P0, DOI 10.1016/j.ejca.2023.113371
   Bardia A, 2024, NEW ENGL J MED, V391, P2110, DOI 10.1056/NEJMoa2407086
   Bartsch R, 2015, CLIN EXP METASTAS, V32, P729, DOI 10.1007/s10585-015-9740-3
   Burki TK, 2019, LANCET ONCOL, V20, PE13, DOI 10.1016/S1470-2045(18)30918-5
   Chen MT, 2024, ONCOLOGIST, V29, Pe957, DOI 10.1093/oncolo/oyae055
   Criscitiello C, 2021, J HEMATOL ONCOL, V14, P0, DOI 10.1186/s13045-021-01035-z
   Doi T, 2017, LANCET ONCOL, V18, P1512, DOI 10.1016/S1470-2045(17)30604-6
   Dumontet C, 2023, NAT REV DRUG DISCOV, V22, P641, DOI 10.1038/s41573-023-00709-2
   Eisenhauer EA, 2009, EUR J CANCER, V45, P228, DOI 10.1016/j.ejca.2008.10.026
   Filis P, 2023, CRIT REV ONCOL HEMAT, V192, P0, DOI 10.1016/j.critrevonc.2023.104189
   Gradishar WJ, 2020, J NATL COMPR CANC NE, V18, P452, DOI 10.6004/jnccn.2020.0016
   Hong Y, 2023, ARCH PHARM RES, V46, P131, DOI 10.1007/s12272-023-01433-6
   Khongorzul P, 2020, MOL CANCER RES, V18, P3, DOI 10.1158/1541-7786.MCR-19-0582
   Kumagai K, 2020, CANCER SCI, V111, P4636, DOI 10.1111/cas.14686
   Li ZY, 2023, FRONT PHARMACOL, V14, P0, DOI 10.3389/fphar.2023.1183514
   Loibl S, 2017, LANCET, V389, P2415, DOI 10.1016/S0140-6736(16)32417-5
   Marei HE, 2022, CANCER CELL INT, V22, P0, DOI 10.1186/s12935-022-02679-8
   Moasser MM, 2007, ONCOGENE, V26, P6469, DOI 10.1038/sj.onc.1210477
   Modi S, 2023, ANN ONCOL, V34, PS334, DOI 10.1016/j.annonc.2023.09.553
   Modi S, 2022, NEW ENGL J MED, V387, P9, DOI 10.1056/NEJMoa2203690
   Modi S, 2021, CANCER RES, V81, P0, DOI 10.1158/1538-7445.SABCS20-PD3-06
   Peng Z, 2021, CANCER COMMUN, V41, P1173, DOI 10.1002/cac2.12214
   Pondé N, 2019, CURR TREAT OPTION ON, V20, P0, DOI 10.1007/s11864-019-0633-6
   Powell CA, 2021, CANCER RES, V81, P0
   Rinnerthaler G, 2019, INT J MOL SCI, V20, P0, DOI 10.3390/ijms20051115
   Saura C, 2018, J CLIN ONCOL, V36, P0, DOI 10.1200/JCO.2018.36.15_suppl.1014
   Schlam I, 2021, NPJ BREAST CANCER, V7, P0, DOI 10.1038/s41523-021-00265-1
   Sheng XA, 2021, CLIN CANCER RES, V27, P43, DOI 10.1158/1078-0432.CCR-20-2488
   Shi F, 2022, DRUG DELIV, V29, P1335, DOI 10.1080/10717544.2022.2069883
   Siegel RL, 2020, CA-CANCER J CLIN, V70, P7, DOI 10.3322/caac.21590
   Staudacher AH, 2017, BRIT J CANCER, V117, P1736, DOI 10.1038/bjc.2017.367
   Sung H, 2021, CA-CANCER J CLIN, V71, P209, DOI 10.3322/caac.21660
   Tarantino P, 2023, ANN ONCOL, V34, P645, DOI 10.1016/j.annonc.2023.05.008
   Tsuchikama K, 2024, NAT REV CLIN ONCOL, V21, P203, DOI 10.1038/s41571-023-00850-2
   Uzunparmak B, 2023, ANN ONCOL, V34, P1035, DOI 10.1016/j.annonc.2023.08.005
   Wang JY, 2024, CANCER COMMUN, V44, P833, DOI 10.1002/cac2.12577
   Wang JY, 2021, J CLIN ONCOL, V39, P0, DOI 10.1200/JCO.2021.39.15_suppl.1022
   Wolff AC, 2007, ARCH PATHOL LAB MED, V131, P18, DOI 10.1043/1543-2165(2007)131[18:ASOCCO]2.0.CO;2
   Wu Y, 2023, CRIT REV ONCOL HEMAT, V181, P0, DOI 10.1016/j.critrevonc.2022.103883
   Xu BH, 2020, CANCER RES, V80, P0, DOI 10.1158/1538-7445.SABCS19-PD4-06
   Xu YY, 2021, GASTRIC CANCER, V24, P913, DOI 10.1007/s10120-021-01168-7
   Yu SF, 2015, CLIN CANCER RES, V21, P3298, DOI 10.1158/1078-0432.CCR-14-2035
NR 46
TC 0
Z9 0
U1 1
U2 1
PU OXFORD UNIV PRESS
PI OXFORD
PA GREAT CLARENDON ST, OXFORD OX2 6DP, ENGLAND
SN 1083-7159
EI 1549-490X
J9 ONCOLOGIST
JI Oncologist
PD NOV 16
PY 2024
VL 0
IS 
BP 
EP 
DI 10.1093/oncolo/oyae304
EA NOV 2024
PG 11
WC Oncology
SC Oncology
GA M2Z5B
UT WOS:001356275300001
PM 39550213
DA 2025-03-16
ER

PT J
AU Iacopetta, D
   Ceramella, J
   Catalano, A
   Rosano, C
   Mariconda, A
   Giuzio, F
   Bonofiglio, D
   Saturnino, C
   Longo, P
   Sinicropi, MS
AF Iacopetta, Domenico
   Ceramella, Jessica
   Catalano, Alessia
   Rosano, Camillo
   Mariconda, Annaluisa
   Giuzio, Federica
   Bonofiglio, Daniela
   Saturnino, Carmela
   Longo, Pasquale
   Sinicropi, Maria Stefania
TI A Comprehensive Review on the State of the Art of Breast Cancers in Italy
SO CURRENT MEDICINAL CHEMISTRY
LA English
DT Review
DE Breast cancer; HER2(+) MBC; TNBC; HER2-low BCs; clinical studies; QoL; physical activity
ID induced killer-cells; advanced gastric-cancer; adjuvant immunotherapy; chemotherapy; cik; efficacy
AB Breast cancer (BC) currently represents one of the most prevalent cancers among women worldwide and the leading cause of cancer death among women, also negatively affecting the quality of life (QoL) in patients. Over the past two decades, BC research has led to extraordinary advances in our understanding of the disease, resulting in more effective treatments. However, its occurrence is still increasing. Several new treatments are now under development worldwide, but they are not devoid of well-known side effects, and a great number of patients develop endocrine resistance. Nevertheless, the design and synthesis of more suitable strategies and new drugs to treat breast cancers, overcome resistance and side effects, and obtain better therapeutic outcomes are needed. In this review, we summarize the therapies and the clinical studies currently ongoing in Italy for the treatment of BCs, mainly HER2(+) MBC, HER2-low MBC, and TNBC, focusing on the most recent ones, also in consideration of diverse facets, including some aspects related to QoL. Finally, some studies related to the usefulness of physical activity in BC will be cited.
C1 [Iacopetta, Domenico; Ceramella, Jessica; Catalano, Alessia; Bonofiglio, Daniela; Sinicropi, Maria Stefania] Univ Calabria, Dept Pharm Hlth & Nutr Sci, Via P Bucci, I-87036 Arcavacata Di Rende, Italy.
   [Catalano, Alessia] Univ Bari Aldo Moro, Dept Pharm Drug Sci, I-70126 Bari, Italy.
   [Rosano, Camillo] IRCCS Osped Policlin San Martino, UO Proteom & Spettrometria Massa, Largo R Benzi 10, I-16132 Genoa, Italy.
   [Mariconda, Annaluisa; Giuzio, Federica; Saturnino, Carmela] Univ Basilicata, Dept Sci, Viale Ateneo Lucano 10, I-85100 Potenza, Italy.
   [Bonofiglio, Daniela] Univ Calabria, Ctr Sanit, Via P Bucci, I-87036 Arcavacata Di Rende, Italy.
   [Longo, Pasquale] Univ Salerno, Dept Chem & Biol, Via Giovanni Paolo 2 132, I-84084 Fisciano, Italy.
C3 University of Calabria; Universita degli Studi di Bari Aldo Moro; Italfarmaco; University of Basilicata; University of Calabria; University of Salerno
RP Catalano, A (corresponding author), Univ Calabria, Dept Pharm Hlth & Nutr Sci, Via P Bucci, I-87036 Arcavacata Di Rende, Italy.
EM alessia.catalano@uniba.it
CR Abuhelwa Z, 2022, DRUGS, V82, P979, DOI 10.1007/s40265-022-01736-w
   Adams-Campbell LL, 2023, J NATL MED ASSOC, V115, P199, DOI 10.1016/j.jnma.2023.01.011
   Agostinetto E, 2022, CANCERS, V14, P0, DOI 10.3390/cancers14092136
   Agostinetto E, 2021, CANCERS, V13, P0, DOI 10.3390/cancers13112824
   Alam MM, 2020, HELIYON, V6, P0, DOI 10.1016/j.heliyon.2020.e05250
   Alasmari MM, 2023, CANCERS, V15, P0, DOI 10.3390/cancers15010038
   [Anonymous], 2014, FOOD DRUG ADM, V0, P0
   Arpino G, 2021, CANCER RES, V81, P0
   AstraZeneca, 1900, RANDOMIZED, V0, P0
   Bachelot T, 2019, ANN ONCOL, V30, P766, DOI 10.1093/annonc/mdz061
   Bardia A, 2021, NEW ENGL J MED, V384, P1529, DOI 10.1056/NEJMoa2028485
   Barroso-Sousa R, 2022, NPJ BREAST CANCER, V8, P0, DOI 10.1038/s41523-022-00385-2
   Bartsch R, 2021, MEMO-MAG EUR MED ONC, V14, P247, DOI 10.1007/s12254-021-00722-4
   Baselga J, 2016, CLIN CANCER RES, V22, P3755, DOI 10.1158/1078-0432.CCR-15-2499
   Bellon JR, 2022, INT J RADIAT ONCOL, V113, P117, DOI 10.1016/j.ijrobp.2021.12.173
   Bianchini G, 2017, BREAST CANCER RES, V19, P0, DOI 10.1186/s13058-017-0806-9
   Bines J, 2021, BRIT J CANCER, V125, P38, DOI 10.1038/s41416-021-01323-y
   Bjelic-Radisic V, 2020, ANN ONCOL, V31, P283, DOI 10.1016/j.annonc.2019.10.027
   Boszkiewicz K, 2022, J CLIN MED, V11, P0, DOI 10.3390/jcm11113133
   Botticelli A, 2022, J CLIN ONCOL, V40, P0
   Bravaccini S, 2021, J PERS MED, V11, P0, DOI 10.3390/jpm11111211
   Capici S, 2022, CANCERS, V14, P0, DOI 10.3390/cancers14153729
   Cariolou M, 2023, INT J CANCER, V152, P600, DOI 10.1002/ijc.34324
   Carlino F, 2022, CANCERS, V14, P0, DOI 10.3390/cancers14204981
   Carlino F, 2022, CANCERS, V14, P0, DOI 10.3390/cancers14092102
   Catalano A, 2020, CORONAVIRUSES, V1, P32, DOI 10.2174/2666796701999200617154655
   Catalano A, 2022, APPL SCI-BASEL, V12, P0, DOI 10.3390/app12115554
   Cejuela M, 2022, CURR ONCOL REP, V24, P1801, DOI 10.1007/s11912-022-01339-4
   Chiesi F, 2022, SUPPORT CARE CANCER, V30, P7005, DOI 10.1007/s00520-022-07123-1
   Cortés J, 2022, NEW ENGL J MED, V386, P1143, DOI 10.1056/NEJMoa2115022
   Cortesi M, 2022, EXPERT OPIN THER TAR, V26, P593, DOI 10.1080/14728222.2022.2113513
   Cowan S, 2023, BMC ENDOCR DISORD, V23, P0, DOI 10.1186/s12902-022-01208-y
   Crimini E, 2024, ONCOLOGIST, V29, P159, DOI 10.1093/oncolo/oyad229
   Curigliano G, 2022, ANN ONCOL, V33, P321, DOI 10.1016/j.annonc.2021.12.005
   DArienzo A, 2023, ECLINICALMEDICINE, V62, P0, DOI 10.1016/j.eclinm.2023.102113
   Dang C, 2022, CANCERS, V14, P0, DOI 10.3390/cancers14112596
   de Azambuja E, 2023, ESMO OPEN, V8, P0, DOI 10.1016/j.esmoop.2022.100772
   de Haas SL, 2023, BREAST CANCER RES, V25, P0, DOI 10.1186/s13058-022-01587-z
   De Placido S, 2018, BREAST, V38, P86, DOI 10.1016/j.breast.2017.12.012
   Diéras V, 2017, LANCET ONCOL, V18, P732, DOI 10.1016/S1470-2045(17)30312-1
   Farahani MK, 2023, J BIOL ENG, V17, P0, DOI 10.1186/s13036-023-00352-w
   Fehrenbacher L, 2020, J CLIN ONCOL, V38, P0, DOI 10.1200/JCO.19.01455
   Fresno-Alba S, 2023, FRONT ONCOL, V12, P0, DOI 10.3389/fonc.2022.1051482
   Garutti M, 2019, INT J MOL SCI, V20, P0, DOI 10.3390/ijms20143390
   Gerratana L, 2016, CANCER TREAT REV, V48, P34, DOI 10.1016/j.ctrv.2016.06.004
   Gianni L, 2012, LANCET ONCOL, V13, P25, DOI 10.1016/S1470-2045(11)70336-9
   Giesinger JM, 2020, J CLIN EPIDEMIOL, V118, P1, DOI 10.1016/j.jclinepi.2019.10.003
   Gion Maria, 2022, AM SOC CLIN ONCOL EDUC BOOK, V42, P1, DOI 10.1200/EDBK_351222
   Gluz O, 2018, JNCI-J NATL CANCER I, V110, P628, DOI 10.1093/jnci/djx258
   Gombos A, 2023, ESMO OPEN, V8, P0, DOI 10.1016/j.esmoop.2023.100882
   Greco S, 2023, BIOMEDICINES, V11, P0, DOI 10.3390/biomedicines11061772
   Heins MJ, 2022, BREAST, V61, P22, DOI 10.1016/j.breast.2021.12.001
   Howie LJ, 2019, CLIN CANCER RES, V25, P2949, DOI 10.1158/1078-0432.CCR-18-3003
   Hudis CA, 2007, NEW ENGL J MED, V357, P39, DOI 10.1056/NEJMra043186
   Hurvitz SA, 2023, LANCET, V401, P105, DOI 10.1016/S0140-6736(22)02420-5
   Hurvitz SA, 2018, LANCET ONCOL, V19, P115, DOI 10.1016/S1470-2045(17)30716-7
   Iacopetta D, 2023, INT J MOL SCI, V24, P0, DOI 10.3390/ijms24043643
   Iacopetta D, 2022, VIRUSES-BASEL, V14, P0, DOI 10.3390/v14030573
   Keane D, 2023, PSYCHO-ONCOLOGY, V32, P1192, DOI 10.1002/pon.6183
   Kolberg-Liedtke C, 2022, BREAST CANCER RES, V24, P0, DOI 10.1186/s13058-022-01552-w
   Krop IE, 2017, LANCET ONCOL, V18, P743, DOI 10.1016/S1470-2045(17)30313-3
   Lemieux J, 2009, CURR ONCOL, V16, P316
   Lemij AA, 2022, BREAST CANCER RES TR, V193, P567, DOI 10.1007/s10549-022-06583-7
   Li CN, 2023, INT J ENV RES PUB HE, V20, P0, DOI 10.3390/ijerph20021398
   Markham A, 2021, DRUGS, V81, P599, DOI 10.1007/s40265-021-01485-2
   Masuda J, 2021, LANCET, V398, P24, DOI 10.1016/S0140-6736(21)00380-9
   Mavratzas A, 2020, FUTURE ONCOL, V16, P4439, DOI 10.2217/fon-2019-0468
   Meattini I, 2021, J GERIATR ONCOL, V12, P182, DOI 10.1016/j.jgo.2020.07.013
   Miglietta F, 2022, EUR J CANCER, V175, P0
   Miglietta F, 2022, NPJ BREAST CANCER, V8, P0, DOI 10.1038/s41523-022-00434-w
   Miles D, 2021, ANN ONCOL, V32, P1245, DOI 10.1016/j.annonc.2021.06.024
   Modi S, 2022, NEW ENGL J MED, V387, P9, DOI 10.1056/NEJMoa2203690
   Modi S, 2020, NEW ENGL J MED, V382, P610, DOI 10.1056/NEJMoa1914510
   Murri A, 2023, CANCERS, V15, P0, DOI 10.3390/cancers15010034
   Nicolò E, 2023, HEMATOL ONCOL CLIN N, V37, P117, DOI 10.1016/j.hoc.2022.08.013
   Perez EA, 2019, CANCER-AM CANCER SOC, V125, P3974, DOI 10.1002/cncr.32392
   Perez EA, 2016, BREAST CANCER RES, V18, P0, DOI 10.1186/s13058-016-0773-6
   Piccart M, 2020, CANCER RES, V80, P0, DOI 10.1158/1538-7445.SABCS19-GS1-04
   Piezzo M, 2021, PHARMACEUTICS, V13, P0, DOI 10.3390/pharmaceutics13050684
   Rimawi M, 2018, J CLIN ONCOL, V36, P2826, DOI 10.1200/JCO.2017.76.7863
   Rugo HS, 2023, JCO ONCOL PRACT, V19, P539, DOI 10.1200/OP.22.00480
   Rugo HS, 2021, JAMA ONCOL, V7, P573, DOI 10.1001/jamaoncol.2020.7932
   Rugo HS, 2016, CANCER TREAT REV, V46, P73, DOI 10.1016/j.ctrv.2016.04.003
   Saura C, 2020, J CLIN ONCOL, V38, P3138, DOI 10.1200/JCO.20.00147
   Schlam I, 2023, BREAST, V67, P116, DOI 10.1016/j.breast.2023.01.005
   Schmid P, 2018, NEW ENGL J MED, V379, P2108, DOI 10.1056/NEJMoa1809615
   Schmid P, 2020, NEW ENGL J MED, V382, P810, DOI 10.1056/NEJMoa1910549
   Schneeweiss A, 2018, EUR J CANCER, V89, P27, DOI 10.1016/j.ejca.2017.10.021
   Shi MQ, 2024, CANCER PATHOG THER, V2, P81, DOI 10.1016/j.cpt.2023.06.002
   Siegel RL, 2023, CA-CANCER J CLIN, V73, P17, DOI 10.3322/caac.21763
   Simion L, 2023, ARCHIVES BREAST CANCER, V10, P15, DOI 10.32768/abc.202310115-25
   Singh B, 2023, BRIT J SPORT MED, V57, P0, DOI 10.1136/bjsports-2022-106195
   Soares LR, 2023, ESMO OPEN, V8, P0, DOI 10.1016/j.esmoop.2023.101613
   Spei ME, 2019, BREAST, V44, P144, DOI 10.1016/j.breast.2019.02.001
   Sprangers MAG, 1996, J CLIN ONCOL, V14, P2756, DOI 10.1200/JCO.1996.14.10.2756
   Squires H, 2018, PHARMACOECONOMICS, V36, P29, DOI 10.1007/s40273-017-0556-7
   Sun HN, 2023, CANCER MED-US, V12, P1007, DOI 10.1002/cam4.5021
   Sunder SS, 2023, SIGNAL TRANSDUCT TAR, V8, P0, DOI 10.1038/s41392-023-01469-6
   Swain CTV, 2022, CANCER EPIDEM BIOMAR, V31, P16, DOI 10.1158/1055-9965.EPI-21-0437
   Swain SM, 2020, LANCET ONCOL, V21, P519, DOI 10.1016/S1470-2045(19)30863-0
   Swain SM, 2013, LANCET ONCOL, V14, P461, DOI 10.1016/S1470-2045(13)70130-X
   Tarantino P, 2023, ANN ONCOL, V34, P645, DOI 10.1016/j.annonc.2023.05.008
   Tarantino P, 2022, NPJ BREAST CANCER, V8, P0, DOI 10.1038/s41523-022-00386-1
   Tolaney SM, 2021, J CLIN ONCOL, V39, P2375, DOI 10.1200/JCO.20.03398
   Trapani D, 2022, CURR OPIN ONCOL, V34, P623, DOI 10.1097/CCO.0000000000000893
   Valenza C, 2023, THER ADV MED ONCOL, V15, P0, DOI 10.1177/17588359221146129
   Cano KSV, 2023, CANCERS, V15, P0, DOI 10.3390/cancers15010051
   von Arx C, 2023, CANCER TREAT REV, V113, P0, DOI 10.1016/j.ctrv.2022.102500
   WHO, 2019, WHO TECH REP SER, V1021, P1
   Wildiers H, 2022, BREAST, V64, P100, DOI 10.1016/j.breast.2022.05.004
   Wildiers H, 2022, CANCER RES, V82, P0, DOI 10.1158/1538-7445.SABCS21-P1-18-06
   Wildiers H, 2018, LANCET ONCOL, V19, P323, DOI 10.1016/S1470-2045(18)30083-4
   Won KA, 2020, INT J ONCOL, V57, P1245, DOI 10.3892/ijo.2020.5135
   Wynn CS, 2022, CANCER METAST REV, V41, P193, DOI 10.1007/s10555-022-10021-x
   Yuan Y, 2023, PLOS ONE, V18, P0, DOI 10.1371/journal.pone.0279775
   Zhang HA, 2023, CANCERS, V15, P0, DOI 10.3390/cancers15010126
   Zhang HA, 2022, SEMIN DIAGN PATHOL, V39, P305, DOI 10.1053/j.semdp.2022.07.003
NR 118
TC 0
Z9 0
U1 0
U2 6
PU BENTHAM SCIENCE PUBL LTD
PI SHARJAH
PA EXECUTIVE STE Y-2, PO BOX 7917, SAIF ZONE, 1200 BR SHARJAH, U ARAB EMIRATES
SN 0929-8673
EI 1875-533X
J9 CURR MED CHEM
JI Curr. Med. Chem.
PD JUN 15
PY 2024
VL 31
IS 18
BP 2486
EP 2506
DI 10.2174/0109298673283289231214095230
EA JAN 2024
PG 21
WC Biochemistry & Molecular Biology; Chemistry, Medicinal; Pharmacology & Pharmacy
SC Biochemistry & Molecular Biology; Pharmacology & Pharmacy
GA OS7V2
UT WOS:001152202900001
PM 38213176
DA 2025-03-16
ER

PT J
AU Khatri, VM
   Mestres-Villanueva, MA
   Yarlagadda, S
   Doniparthi, A
   Smith, DB
   Nakashima, JY
   Bryant, JM
   Zhao, DK
   Upadhyay, R
   Mills, MN
   Oliver, DE
   Yu, HHM
   Palmer, JD
   Williams, NO
   Mahtani, RL
   Ahluwalia, MS
   Soliman, HH
   Han, HS
   Soyano, AE
   Kim, Y
   Kotecha, R
   Beyer, SJ
   Ahmed, KA
AF Khatri, Vaseem M.
   Mestres-Villanueva, Mariella A.
   Yarlagadda, Sreenija
   Doniparthi, Ajay
   Smith, David B.
   Nakashima, Justyn Y.
   Bryant, John M.
   Zhao, Dekuang
   Upadhyay, Rituraj
   Mills, Matthew N.
   Oliver, Daniel E.
   Yu, Hsiang-Hsuan Michael
   Palmer, Joshua D.
   Williams, Nicole O.
   Mahtani, Reshma L.
   Ahluwalia, Manmeet S.
   Soliman, Hatem H.
   Han, Hyo S.
   Soyano, Aixa E.
   Kim, Youngchul
   Kotecha, Rupesh
   Beyer, Sasha J.
   Ahmed, Kamran A.
TI Multi-institutional report of trastuzumab deruxtecan and stereotactic radiosurgery for HER2 positive and HER2-low breast cancer brain metastases
SO NPJ BREAST CANCER
LA English
DT Article
ID emtansine
AB Trastuzumab-deruxtecan (T-DXd) has demonstrated intracranial efficacy; however, safety and efficacy data remains limited with stereotactic radiosurgery (SRS). A multi-institutional review was performed with HER2+ or HER2-low metastatic breast cancer treated with T-DXd and SRS for active brain metastases. We identified 215 lesions treated over 48 SRS courses in 34 patients. Median follow up from T-DXd initiation was 13.9 months. The cumulative incidence of symptomatic radiation necrosis at 24 months per lesion was 2.1% and per patient 11%. The 12-month LC was 97%. HER2-low was associated with worse distant intracranial control (DIC) (adjusted HR 2.5, 95% CI 1.1-5.6, p = 0.03) and worse systemic progression free survival (PFS) (HR 4.1, 95% CI 1.6-10.7, p = 0.004). Concurrent SRS and T-DXd has excellent local control, without an increased risk of radiation necrosis. HER2-low disease is associated with worse systemic PFS and DIC with T-DXd compared to HER2+.
C1 [Khatri, Vaseem M.; Nakashima, Justyn Y.; Bryant, John M.; Zhao, Dekuang; Mills, Matthew N.; Oliver, Daniel E.; Yu, Hsiang-Hsuan Michael; Ahmed, Kamran A.] H Lee Moffitt Canc Ctr & Res Inst, Dept Radiat Oncol, Tampa, FL 33612 USA.
   [Mestres-Villanueva, Mariella A.; Upadhyay, Rituraj; Palmer, Joshua D.; Beyer, Sasha J.] Ohio State Univ, Wexner Med Ctr, Dept Radiat Oncol, Columbus, OH 43201 USA.
   [Yarlagadda, Sreenija; Kotecha, Rupesh] Baptist Hlth South Florida, Miami Canc Inst, Dept Radiat Oncol, Miami, FL 33176 USA.
   [Doniparthi, Ajay] Univ S Florida, Morsani Coll Med, Tampa, FL 33602 USA.
   [Smith, David B.] West Virginia Univ, Sch Med, Morgantown, WV 26506 USA.
   [Williams, Nicole O.] Ohio State Univ, Wexner Med Ctr, Dept Med Oncol, Columbus, OH 43201 USA.
   [Mahtani, Reshma L.; Ahluwalia, Manmeet S.] Baptist Hlth South Florida, Miami Canc Inst, Dept Med Oncol, Miami, FL 33176 USA.
   [Soliman, Hatem H.; Han, Hyo S.; Soyano, Aixa E.] H Lee Moffitt Canc Ctr & Res Inst, Dept Breast Oncol, Tampa, FL 33612 USA.
   [Kim, Youngchul] H Lee Moffitt Canc Ctr & Res Inst, Dept Biostat & Bioinformat, Tampa, FL 33612 USA.
C3 H Lee Moffitt Cancer Center & Research Institute; University System of Ohio; Ohio State University; State University System of Florida; University of South Florida; West Virginia University; University System of Ohio; Ohio State University; H Lee Moffitt Cancer Center & Research Institute; H Lee Moffitt Cancer Center & Research Institute
RP Ahmed, KA (corresponding author), H Lee Moffitt Canc Ctr & Res Inst, Dept Radiat Oncol, Tampa, FL 33612 USA.
EM kamran.ahmed@moffitt.org
CR Andre F, 2023, LANCET, V401, P1773, DOI 10.1016/S0140-6736(23)00725-0
   Bartsch R, 2022, NAT MED, V28, P1840, DOI 10.1038/s41591-022-01935-8
   Cortés J, 2022, NEW ENGL J MED, V386, P1143, DOI 10.1056/NEJMoa2115022
   Geraud A, 2017, J NEURO-ONCOL, V131, P69, DOI 10.1007/s11060-016-2265-z
   Hurvitz SA, 2024, ESMO OPEN, V9, P0, DOI 10.1016/j.esmoop.2024.102924
   Hurvitz SA, 2023, ANN ONCOL, V34, PS335, DOI 10.1016/j.annonc.2023.09.554
   Hurvitz SA, 2024, NPJ BREAST CANCER, V10, P0, DOI 10.1038/s41523-024-00635-5
   Hurvitz SA, 2023, LANCET, V401, P105, DOI 10.1016/S0140-6736(22)02420-5
   Hurvitz SA, 2019, CLIN CANCER RES, V25, P2433, DOI 10.1158/1078-0432.CCR-18-2366
   Jerusalem G, 2022, CANCER DISCOV, V12, P2754, DOI 10.1158/2159-8290.CD-22-0837
   Khatri VM, 2023, J NEURO-ONCOL, V0, P0, DOI DOI 10.1007/s11060-023-04402-7
   Koide Y, 2024, J NEURO-ONCOL, V168, P415, DOI 10.1007/s11060-024-04681-8
   Kuksis M, 2021, NEURO-ONCOLOGY, V23, P894, DOI 10.1093/neuonc/noaa285
   Kutuk T, 2022, CANCERS, V14, P0, DOI 10.3390/cancers14143392
   Kutuk T, 2021, NEURO-ONCOL PRACT, V8, P674, DOI 10.1093/nop/npab047
   Lebow ES, 2023, JAMA ONCOL, V9, P1729, DOI 10.1001/jamaoncol.2023.4492
   Lee J, 2021, FUTURE ONCOL, V18, P7, DOI 10.2217/fon-2021-0550
   Lin NU, 2020, J CLIN ONCOL, V38, P2610, DOI 10.1200/JCO.20.00775
   Lin NU, 2015, LANCET ONCOL, V16, PE270, DOI 10.1016/S1470-2045(15)70057-4
   Lu D, 2014, CANCER CHEMOTH PHARM, V74, P399, DOI 10.1007/s00280-014-2500-2
   Milano MT, 2021, INT J RADIAT ONCOL, V110, P68, DOI 10.1016/j.ijrobp.2020.08.013
   Mills MN, 2021, BMC CANCER, V21, P0, DOI 10.1186/s12885-021-07971-w
   Mills MN, 2020, BREAST CANCER RES TR, V180, P279, DOI 10.1007/s10549-020-05552-2
   Minniti G, 2016, INT J RADIAT ONCOL, V95, P1142, DOI 10.1016/j.ijrobp.2016.03.013
   Minniti G, 2014, J NEURO-ONCOL, V117, P295, DOI 10.1007/s11060-014-1388-3
   Modi S, 2022, NEW ENGL J MED, V387, P9, DOI 10.1056/NEJMoa2203690
   Modi S, 2020, NEW ENGL J MED, V382, P610, DOI 10.1056/NEJMoa1914510
   Murthy RK, 2020, NEW ENGL J MED, V382, P597, DOI 10.1056/NEJMoa1914609
   Pérez-García JM, 2023, NEURO-ONCOLOGY, V25, P157, DOI 10.1093/neuonc/noac144
   Said BI, 2022, J NEURO-ONCOL, V159, P177, DOI 10.1007/s11060-022-04055-y
   Saura C, 2020, J CLIN ONCOL, V38, P3138, DOI 10.1200/JCO.20.00147
   Shaw E, 2000, INT J RADIAT ONCOL, V47, P291, DOI 10.1016/S0360-3016(99)00507-6
   Stumpf PK, 2019, CLIN CANCER RES, V25, P3946, DOI 10.1158/1078-0432.CCR-18-2851
   Syed YY, 2020, DRUGS, V80, P1019, DOI 10.1007/s40265-020-01337-5
   Tsurutani J, 2023, ANN ONCOL, V34, PS342, DOI 10.1016/j.annonc.2023.09.565
NR 35
TC 1
Z9 1
U1 5
U2 5
PU NATURE PORTFOLIO
PI BERLIN
PA HEIDELBERGER PLATZ 3, BERLIN, 14197, GERMANY
SN 
EI 2374-4677
J9 NPJ BREAST CANCER
JI npj Breast Cancer
PD NOV 21
PY 2024
VL 10
IS 1
BP 
EP 
DI 10.1038/s41523-024-00711-w
PG 7
WC Oncology
SC Oncology
GA M9D3Z
UT WOS:001360461500001
PM 39572568
DA 2025-03-16
ER

PT J
AU Jovanovic, B
   Church, SE
   Gorman, KM
   North, K
   Richardson, ET III
   DiLullo, M
   Attaya, V
   Kasparian, J
   Mohammed-Abreu, A
   Kirkner, G
   Hughes, ME
   Lin, NU
   Mittendorf, EA
   Schnitt, SJ
   Tolaney, SM
   Goel, S
AF Jovanovic, Bojana
   Church, Sarah E.
   Gorman, Kara M.
   North, Khrystyna
   Richardson III, Edward T.
   DiLullo, Molly
   Attaya, Victoria
   Kasparian, Julie
   Mohammed-Abreu, Ayesha
   Kirkner, Gregory
   Hughes, Melissa E.
   Lin, Nancy U.
   Mittendorf, Elizabeth A.
   Schnitt, Stuart J.
   Tolaney, Sara M.
   Goel, Shom
TI Integrative Multiomic Profiling of Triple-Negative Breast Cancer for Identifying Suitable Therapies
SO CLINICAL CANCER RESEARCH
LA English
DT Article
ID inhibition; expression; subtypes; targets; future
AB Purpose: Triple-negative breast cancer (TNBC) is a heterogeneous disease that carries the poorest prognosis of all breast cancers. Although novel TNBC therapies in development are frequently targeted toward tumors carrying a specific genomic, transcriptomic, or protein biomarker, it is poorly understood how these biomarkers are correlated.Experimental Design: To better understand the molecular features of TNBC and their correlation with one another, we performed multimodal profiling on a cohort of 95 TNBC. Our approach involved quantifying tumor-infiltrating lymphocytes through hematoxylin and eosin staining, assessing the abundance of retinoblastoma, androgen receptor, and PDL1 proteins through IHC, and carrying out transcriptomic profiling using the NanoString BC360 platform, targeted DNA sequencing on a subset of cases, as well as evaluating associations with overall survival.Results: Levels of RB1 mRNA and RB proteins are better correlated with markers of retinoblastoma functionality than RB1 mutational status. Luminal androgen receptor tumors clustered into two groups with transcriptomes that cluster with either basal or mesenchymal tumors. Tumors classified as PDL1-positive by the presence of immune or tumor cells showed similar biological characteristics. HER2-low TNBC showed no distinct biological phenotype when compared with HER2-zero. The majority of TNBC were classified as basal or HER2-enriched by PAM50, the latter showing significantly improved overall survival.Conclusions: Our study contributes new insights into biomarker utility for identifying suitable TNBC therapies and the intercorrelations between genomic, transcriptomic, protein, and cellular biomarkers. Additionally, our rich data resource can be used by other researchers to explore the interplay between DNA, RNA, and protein biomarkers in TNBC.
C1 [Jovanovic, Bojana; DiLullo, Molly; Attaya, Victoria; Kasparian, Julie; Mohammed-Abreu, Ayesha; Kirkner, Gregory; Hughes, Melissa E.; Lin, Nancy U.; Schnitt, Stuart J.; Tolaney, Sara M.; Goel, Shom] Dana Farber Canc Inst, Dept Med Oncol, Boston, MA USA.
   [Jovanovic, Bojana; DiLullo, Molly; Attaya, Victoria; Kasparian, Julie; Mohammed-Abreu, Ayesha; Kirkner, Gregory; Hughes, Melissa E.; Lin, Nancy U.; Mittendorf, Elizabeth A.; Tolaney, Sara M.; Goel, Shom] Dana Farber Brigham Canc Ctr, Breast Oncol Program, Boston, MA USA.
   [Jovanovic, Bojana; Richardson III, Edward T.; Lin, Nancy U.; Mittendorf, Elizabeth A.; Schnitt, Stuart J.; Tolaney, Sara M.; Goel, Shom] Harvard Med Sch, Boston, MA USA.
   [Church, Sarah E.; Gorman, Kara M.; North, Khrystyna] NanoString Technol Inc, Seattle, WA USA.
   [Richardson III, Edward T.; Schnitt, Stuart J.] Brigham & Womens Hosp, Dept Pathol, Boston, MA USA.
   [Mittendorf, Elizabeth A.] Brigham & Womens Hosp, Dept Surg, Div Breast Surg, Boston, MA USA.
   [Goel, Shom] Univ Melbourne, Sir Peter MacCallum Dept Oncol, Parkville, Vic, Australia.
   [Goel, Shom] Peter MacCallum Canc Ctr, Melbourne, Vic, Australia.
C3 Harvard University; Harvard University Medical Affiliates; Dana-Farber Cancer Institute; Harvard University; Harvard Medical School; NanoString Technologies; Harvard University; Harvard University Medical Affiliates; Brigham & Women's Hospital; Harvard University; Harvard University Medical Affiliates; Brigham & Women's Hospital; University of Melbourne; Peter Maccallum Cancer Center; Peter Maccallum Cancer Center
RP Tolaney, SM (corresponding author), Dana Farber Canc Inst, 450 Brookline Ave, Boston, MA 02215 USA.; Goel, S (corresponding author), Peter MacCallum Canc Ctr, Victorian Comprehens Canc Ctr, Bldg 305 Grattan St, Melbourne, Vic 3000, Australia.
EM sara_tolaney@dfci.harvard.edu; shom.goel@petermac.org
FU Eli Lilly; Mehlman Family Fund; Snow Medical Research Foundation [SF2020-47]; Rob and Karen Hale Distinguished Chair in Surgical Oncology; National Comprehensive Cancer Network Oncology Research Program; Pan-Mass Challenge Fund for Breast Oncology, Fashion Footwear Association of New York; Cross Family Fund
CR Asghar U, 2015, NAT REV DRUG DISCOV, V14, P130, DOI 10.1038/nrd4504
   Burstein MD, 2015, CLIN CANCER RES, V21, P1688, DOI 10.1158/1078-0432.CCR-14-0432
   Carey LA, 2007, CLIN CANCER RES, V13, P2329, DOI 10.1158/1078-0432.CCR-06-1109
   Cortes J, 2022, NEW ENGL J MED, V387, P217, DOI 10.1056/NEJMoa2202809
   Cortés J, 2022, NEW ENGL J MED, V386, P1143, DOI 10.1056/NEJMoa2115022
   Dean JL, 2010, ONCOGENE, V29, P4018, DOI 10.1038/onc.2010.154
   Dent R, 2007, CLIN CANCER RES, V13, P4429, DOI 10.1158/1078-0432.CCR-06-3045
   Fassl A, 2020, SCI ADV, V6, P0, DOI 10.1126/sciadv.abb2210
   Finn RS, 2009, BREAST CANCER RES, V11, P0, DOI 10.1186/bcr2419
   Garcia EP, 2017, ARCH PATHOL LAB MED, V141, P751, DOI 10.5858/arpa.2016-0527-OA
   Garrido-Castro AC, 2019, CANCER DISCOV, V9, P176, DOI 10.1158/2159-8290.CD-18-1177
   Goel S, 2017, NATURE, V548, P471, DOI 10.1038/nature23465
   Gordon V, 2013, CLIN CANCER RES, V19, P3738, DOI 10.1158/1078-0432.CCR-12-0274
   Jin X, 2019, MOL CELL, V73, P22, DOI 10.1016/j.molcel.2018.10.034
   Kensler KH, 2019, BREAST CANCER RES, V21, P0, DOI 10.1186/s13058-019-1118-z
   Knudsen ES, 2020, COMMUN BIOL, V3, P0, DOI 10.1038/s42003-020-0873-9
   Lehmann BD, 2014, BREAST CANCER RES, V16, P0, DOI 10.1186/s13058-014-0406-x
   Lehmann BD, 2011, J CLIN INVEST, V121, P2750, DOI 10.1172/JCI45014
   Li ZQ, 2018, CANCER CELL, V34, P893, DOI 10.1016/j.ccell.2018.11.006
   Meyerholz DK, 2018, LAB INVEST, V98, P844, DOI 10.1038/s41374-018-0057-0
   Patel JM, 2020, NPJ BREAST CANCER, V6, P0, DOI 10.1038/s41523-020-0160-4
   Perou CM, 2000, NATURE, V406, P747, DOI 10.1038/35021093
   Plummer R, 2011, BREAST CANCER RES, V13, P0, DOI 10.1186/bcr2877
   Salgado R, 2015, ANN ONCOL, V26, P259, DOI 10.1093/annonc/mdu450
   Schmid P, 2018, NEW ENGL J MED, V379, P2108, DOI 10.1056/NEJMoa1809615
   SHAPIRO GI, 1995, CANCER RES, V55, P505
   Siegel RL, 2023, CA-CANCER J CLIN, V73, P17, DOI 10.3322/caac.21763
   Silver DP, 2010, J CLIN ONCOL, V28, P1145, DOI 10.1200/JCO.2009.22.4725
   Tarantino P, 2022, CANCER DISCOV, V12, P2026, DOI 10.1158/2159-8290.CD-22-0703
   Tarantino P, 2022, JAMA ONCOL, V8, P1177, DOI 10.1001/jamaoncol.2022.2286
   Witkiewicz AK, 2011, CELL CYCLE, V10, P2497, DOI 10.4161/cc.10.15.16776
   Wolff AC, 2018, J CLIN ONCOL, V36, P2105, DOI 10.5858/arpa.2018-0902-SA
NR 32
TC 1
Z9 1
U1 2
U2 2
PU AMER ASSOC CANCER RESEARCH
PI PHILADELPHIA
PA 615 CHESTNUT ST, 17TH FLOOR, PHILADELPHIA, PA 19106-4404 USA
SN 1078-0432
EI 1557-3265
J9 CLIN CANCER RES
JI Clin. Cancer Res.
PD OCT 15
PY 2024
VL 30
IS 20
BP 4768
EP 4779
DI 10.1158/1078-0432.CCR-23-1242
PG 12
WC Oncology
SC Oncology
GA J7D4T
UT WOS:001338631000027
PM 39136550
DA 2025-03-16
ER

PT J
AU Rajadurai, P
   Ravindran, S
   Lee, BR
   Pauzi, SHM
   Chiew, SF
   Teoh, KH
   Gopal, NSR
   Yusof, MM
   Yip, CH
AF Rajadurai, Pathmanathan
   Ravindran, Sarala
   Lee, Bang Rom
   Pauzi, Suria Hayati Md
   Chiew, Seow Fan
   Teoh, Kean Hooi
   Gopal, Navarasi S. Raja
   Yusof, Mastura Md
   Yip, Cheng Har
TI Consensus Guidelines on Human Epidermal Growth Factor Receptor 2 (HER2)-Low Testing in Breast Cancer in Malaysia
SO CANCERS
LA English
DT Article
DE breast cancer; HER2 testing; HER2-low scoring; consensus statement
ID genetic-heterogeneity; estrogen-receptor; physicians choice; american-society; her2 status; recommendations; ihc; immunohistochemistry; diagnosis; college
AB Simple Summary: At least 50% of breast cancers are estimated to belong to the 'human epidermal growth factor receptor 2 (HER2)-low' category. Since HER2-low breast cancer is amenable to targeted treatment with anti-HER2 antibody-drug conjugates, accurate assessment of patients' HER2-low status is crucial for qualifying them for this treatment. Despite the 2018 American Society of Clinical Oncology and College of American Pathologists (ASCO/CAP) guidelines recognizing the clinical relevance of HER2-low testing, discrepancies in HER2 testing across laboratories globally hinder an accurate identification of HER2-low patients. To overcome these limitations, this consensus guideline aims to elucidate best practices for HER2 testing and HER2-low scoring in breast cancer. This guideline, while adapted to the Malaysian landscape, reflects recommendations from the latest international guidelines to guide pathologists in performing HER2 testing and address common issues faced in the Malaysian context, thus improving the quality of HER2 testing and ensuring the best available cancer care. Breast cancer is one of the most common cancers in Malaysia. Recently, a new nomenclature was introduced for breast cancers with human epidermal growth factor receptor 2 (HER2) immunohistochemistry (IHC) 1+, or 2+ with negative in situ hybridization (ISH), i.e., HER2-low breast cancer. In current clinical practice, these breast cancers are reported as HER2-negative. Clinical trials have shown that HER2-low breast cancer benefits from targeted therapy with anti-HER2 antibody-drug conjugates. Unfortunately, various challenges and obstacles are faced by local pathologists in HER2 testing, which may jeopardize the standard of care for patients with HER2-low breast cancer. This consensus guideline aims to elucidate standard practices pertaining to HER2 testing and HER2-low interpretation in Malaysia. Topics discussed among a panel of local experts include tissue sampling and handling, assay and antibody selection, result interpretation and reporting, and quality assurance. Practice recommendations made in this consensus guideline reflect current international guidelines and, where appropriate, adapted to the Malaysian landscape.
C1 [Rajadurai, Pathmanathan; Yip, Cheng Har] Subang Jaya Med Ctr, Subang Jaya 47500, Malaysia.
   [Rajadurai, Pathmanathan] Monash Univ Malaysia, Jeffrey Cheah Sch Med & Hlth Sci, Petaling Jaya 47500, Malaysia.
   [Rajadurai, Pathmanathan; Chiew, Seow Fan] Univ Malaya Med Ctr, Dept Pathol, Kuala Lumpur 59100, Malaysia.
   [Ravindran, Sarala] Pantai Hosp Kuala Lumpur, Premier Integrated Labs, Kuala Lumpur 59100, Malaysia.
   [Lee, Bang Rom] Picaso Hosp, Petaling Jaya 46200, Malaysia.
   [Pauzi, Suria Hayati Md] Univ Kebangsaan Malaysia Med Ctr, Fac Med, Dept Pathol, Kuala Lumpur 56000, Malaysia.
   [Teoh, Kean Hooi] Sunway Med Ctr, Bandar Sunway 47500, Selangor, Malaysia.
   [Gopal, Navarasi S. Raja] Putrajaya Hosp, Precinct 7, Putrajaya 62250, Malaysia.
   [Yusof, Mastura Md] Pantai Hosp Kuala Lumpur, Kuala Lumpur 59100, Malaysia.
C3 Monash University; Monash University Malaysia; Universiti Malaya; Universiti Kebangsaan Malaysia; Sunway University
RP Rajadurai, P (corresponding author), Subang Jaya Med Ctr, Subang Jaya 47500, Malaysia.; Rajadurai, P (corresponding author), Monash Univ Malaysia, Jeffrey Cheah Sch Med & Hlth Sci, Petaling Jaya 47500, Malaysia.; Rajadurai, P (corresponding author), Univ Malaya Med Ctr, Dept Pathol, Kuala Lumpur 59100, Malaysia.
EM drpathma@gmail.com
FU AstraZeneca Malaysia
CR Ahn S, 2020, J PATHOL TRANSL MED, V54, P34
   Arnold M, 2022, BREAST, V66, P15, DOI 10.1016/j.breast.2022.08.010
   Banerji U, 2019, LANCET ONCOL, V20, P1124, DOI 10.1016/S1470-2045(19)30328-6
   Bass BP, 2014, ARCH PATHOL LAB MED, V138, P1520, DOI 10.5858/arpa.2013-0691-RA
   ClinicalTrials, 1900, AN ANTIBODY DRUG CONJUGATE FOR ADVANCED BREAST CANCER PATIENTS, V0, P0
   clinicaltrials, 1900, HORMONE RECEPTOR POSITIVE, V0, P0
   Congressional Research Service, 1900, LABORATORY DEVELOPED TESTS (LDTS), V0, P0
   Devi CRB, 2012, INT J CANCER, V131, P2869, DOI 10.1002/ijc.27527
   Diéras V, 2022, CANCER RES, V82, P0, DOI 10.1158/1538-7445.SABCS21-PD8-02
   Evans AJ, 2022, ARCH PATHOL LAB MED, V146, P440, DOI 10.5858/arpa.2020-0723-CP
   Furrer D, 2015, AM J CLIN PATHOL, V144, P686, DOI 10.1309/AJCPT41TCBUEVDQC
   Geyer CE, 2006, NEW ENGL J MED, V355, P2733, DOI 10.1056/NEJMoa064320
   Gutierrez C, 2011, ARCH PATHOL LAB MED, V135, P55, DOI 10.1043/2010-0454-RAR.1
   Hou YJ, 2023, CANCERS, V15, P0, DOI 10.3390/cancers15102664
   Howlader N, 2018, CANCER EPIDEM BIOMAR, V27, P619, DOI 10.1158/1055-9965.EPI-17-0627
   Ishii K, 2019, CORE EVID, V14, P51, DOI 10.2147/CE.S217848
   Kim SW, 2016, J PATHOL TRANSL MED, V50, P411, DOI 10.4132/jptm.2016.08.08
   Koopman T, 2019, HISTOPATHOLOGY, V74, P917, DOI 10.1111/his.13812
   Krop IE, 2017, LANCET ONCOL, V18, P743, DOI 10.1016/S1470-2045(17)30313-3
   Lambein K, 2013, AM J CLIN PATHOL, V140, P561, DOI 10.1309/AJCP4A7KTAYHZSOE
   Li HN, 2019, DIAGNOSTICS, V9, P0, DOI 10.3390/diagnostics9020054
   Li J, 2020, J. CLIN. ONCOL, V38, PTPS1101, DOI 10.1200/JCO.2020.38.15suppl.TPS1101
   Li XX, 2013, MODERN PATHOL, V26, P71, DOI 10.1038/modpathol.2012.135
   Lim GCC, 2014, BMC CANCER, V14, P0, DOI 10.1186/1471-2407-14-212
   Liwski CR, 2022, ANN DIAGN PATHOL, V59, P0, DOI 10.1016/j.anndiagpath.2022.151953
   Md Pauzi Suria Hayati, 2021, INDIAN J PATHOL MICROBIOL, V64, P677, DOI 10.4103/IJPM.IJPM_983_20
   Mitra S, 2016, CYTOJOURNAL, V13, P0, DOI 10.4103/1742-6413.189637
   Modi S, 2022, NEW ENGL J MED, V387, P9, DOI 10.1056/NEJMoa2203690
   Moja L, 2012, COCHRANE DB SYST REV, V0, P0, DOI DOI 10.1002/14651858.CD006243.pub2
   Nicolo E, 2023, THER ADV MED ONCOL, V15, P0, DOI 10.1177/17588359231152842
   Öhlschlegel C, 2011, J CLIN PATHOL, V64, P1112, DOI 10.1136/jclinpath-2011-200265
   Olsson H, 2013, PATHOL LAB MED INT, V5, P31, DOI 10.2147/PLMI.S44976
   Pan JW, 2020, NAT COMMUN, V11, P0, DOI 10.1038/s41467-020-20173-5
   Rakha EA, 2015, J CLIN PATHOL, V68, P93, DOI 10.1136/jclinpath-2014-202571
   Ramos-Vara JA, 2014, VET PATHOL, V51, P102, DOI 10.1177/0300985813476067
   Rosa FE, 2013, BRAZ J MED BIOL RES, V46, P207, DOI 10.1590/1414-431X20132483
   Rüschoff J, 2022, VIRCHOWS ARCH, V481, P685, DOI 10.1007/s00428-022-03378-5
   Rugo HS, 2022, ANN ONCOL, V33, PS1386, DOI 10.1016/j.annonc.2022.08.012
   Sakach E, 2022, CANCERS, V14, P0, DOI 10.3390/cancers14235936
   Scheel AH, 2018, DIAGN PATHOL, V13, P0, DOI 10.1186/s13000-018-0696-x
   Schettini F, 2021, NPJ BREAST CANCER, V7, P0, DOI 10.1038/s41523-020-00208-2
   Scott M, 2021, J CLIN ONCOL, V39, P0, DOI 10.1200/JCO.2021.39.15_suppl.1021
   Subramaniam S, 2015, WORLD J SURG, V39, P2450, DOI 10.1007/s00268-015-3133-2
   Tarantino P, 2023, ANN ONCOL, V34, P645, DOI 10.1016/j.annonc.2023.05.008
   Tarantino P, 2020, J CLIN ONCOL, V38, P1951, DOI 10.1200/JCO.19.02488
   Tvrdík D, 2012, MOL MED REP, V6, P439, DOI 10.3892/mmr.2012.919
   United States Food and Drug Administration, 1900, FOR INTRAVENOUS USE, V0, P0
   Vance GH, 2009, ARCH PATHOL LAB MED, V133, P611, DOI 10.1043/1543-2165-133.4.611
   Wang JY, 2021, J CLIN ONCOL, V39, P0, DOI 10.1200/JCO.2021.39.15_suppl.1022
   Wolff AC, 2023, J CLIN ONCOL, V41, P3867, DOI 10.1200/JCO.22.02864
   Wolff AC, 2007, ARCH PATHOL LAB MED, V131, P18, DOI 10.1043/1543-2165(2007)131[18:ASOCCO]2.0.CO;2
   Wolff AC, 2018, J CLIN ONCOL, V36, P2105, DOI 10.5858/arpa.2018-0902-SA
   Wolff AC, 2013, J CLIN ONCOL, V31, P3997, DOI 10.1200/JCO.2013.50.9984
   Wong YP, 2022, MALAYS J PATHOL, V44, P165, DOI 10.2587/j.malay.457.214
   Yamashita-Kashima Y, 2014, GASTRIC CANCER, V17, P638, DOI 10.1007/s10120-013-0329-8
   Zhang HN, 2020, CURR ONCOL REP, V22, P0, DOI 10.1007/s11912-020-0901-4
NR 70
TC 0
Z9 0
U1 3
U2 3
PU MDPI
PI BASEL
PA ST ALBAN-ANLAGE 66, CH-4052 BASEL, SWITZERLAND
SN 
EI 2072-6694
J9 CANCERS
JI Cancers
PD JUL 15
PY 2024
VL 16
IS 13
BP 
EP 
DI 10.3390/cancers16132325
PG 18
WC Oncology
SC Oncology
GA YS0V4
UT WOS:001270362400001
PM 39001387
DA 2025-03-16
ER

PT J
AU Yao, YR
   Zhen, HF
AF Yao, Yarong
   Zhen, Huifen
TI Efficacy and prognosis of neoadjuvant chemotherapy in HER2 low-expressing breast cancer: a retrospective single-center study
SO FRONTIERS IN ONCOLOGY
LA English
DT Article
DE breast cancer; low expression of human epidermal growth factor receptor 2; neoadjuvant chem-otherapy; pathological complete response; prognostic factors
ID clinical-oncology/college; american-society; recommendations
AB Purpose Human epidermal growth factor receptor 2 (HER2) is vital for breast cancer prognosis. The aim of this study was to analyze the clinicopathological data of HER2-negative breast cancer patients receiving neoadjuvant chemotherapy and the associated factors affecting the pathological complete response rate (pCR) and prognosis. Methods Clinical data of 173 patients with primary HER2-negative breast cancer, who initially received neoadjuvant chemotherapy followed by surgical treatment at the Breast Surgery Department of Bethune Hospital in Shanxi Province from January 2012 to December 2022, were collected. Results Compared to HER2-0 patients, HER2-low patients had higher T staging (p = 0.008), higher Ki67 proliferation index (p < 0.001), lower N staging (p = 0.001), and lower pCR rate (p < 0.001). Univariate analysis revealed that T stage, TNM stage, HR status, HER2 status, and Ki67 are risk factors that affect the pCR rate in HER-2 negative. Multivariate analysis identified HR status as an independent predictor of pCR rate. Kaplan-Meier survival curves showed that menstrual status, N staging, T staging, TNM staging, and pCR status affected the prognosis of HER2-low breast cancer patients (p < 0.05). Conclusion HER2-low breast cancer exhibits distinct biological behaviors, suggesting personalized treatment approaches.
C1 [Yao, Yarong; Zhen, Huifen] Shanxi Med Univ, Shanxi Bethune Hosp, Tongji Shanxi Hosp, Hosp 3 ,Shanxi Acad Med Sci,Dept Breast Surg, Taiyuan, Peoples R China.
C3 Shanxi Medical University
RP Zhen, HF (corresponding author), Shanxi Med Univ, Shanxi Bethune Hosp, Tongji Shanxi Hosp, Hosp 3 ,Shanxi Acad Med Sci,Dept Breast Surg, Taiyuan, Peoples R China.
EM zhenhuifen19820618@163.com
FU Science Foundation of Shanxi Health Commission [2022049]
CR Cronin KA, 2010, CANCER INVEST, V28, P963, DOI 10.3109/07357907.2010.496759
   Denkert C, 2021, LANCET ONCOL, V22, P1151, DOI 10.1016/S1470-2045(21)00301-6
   Eggemann H, 2015, ENDOCR-RELAT CANCER, V22, P725, DOI 10.1530/ERC-15-0335
   Hein A, 2021, EUR J CANCER, V155, P1, DOI 10.1016/j.ejca.2021.06.033
   Horisawa N, 2022, BREAST CANCER-TOKYO, V29, P234, DOI 10.1007/s12282-021-01303-3
   Jacot W, 2021, CANCERS, V13, P0, DOI 10.3390/cancers13236059
   Martínez-Sáez O, 2021, JCO ONCOL PRACT, V17, P594, DOI 10.1200/OP.21.00172
   Modi S, 2022, NEW ENGL J MED, V387, P9, DOI 10.1056/NEJMoa2203690
   Modi S, 2020, J CLIN ONCOL, V38, P1887, DOI 10.1200/JCO.19.02318
   Moutafi M, 2022, LAB INVEST, V102, P1101, DOI 10.1038/s41374-022-00804-9
   Schettini F, 2021, NPJ BREAST CANCER, V7, P0, DOI 10.1038/s41523-020-00208-2
   SLAMON DJ, 1987, SCIENCE, V235, P177, DOI 10.1126/science.3798106
   Spring LM, 2020, CLIN CANCER RES, V26, P2838, DOI 10.1158/1078-0432.CCR-19-3492
   Tarantino P, 2022, JAMA ONCOL, V8, P1177, DOI 10.1001/jamaoncol.2022.2286
   Tarantino P, 2020, J CLIN ONCOL, V38, P1951, DOI 10.1200/JCO.19.02488
   Wolff AC, 2007, J CLIN ONCOL, V25, P118, DOI 10.1200/JCO.2006.09.2775
   Wolff AC, 2023, J CLIN ONCOL, V41, P3867, DOI 10.1200/JCO.22.02864
   Wolff AC, 2013, J CLIN ONCOL, V31, P3997, DOI 10.1200/JCO.2013.50.9984
   Won HS, 2022, BREAST CANCER RES, V24, P0, DOI 10.1186/s13058-022-01519-x
   Xu BH, 2020, CANCER-AM CANCER SOC, V126, P3867, DOI 10.1002/cncr.32832
   Zhang GC, 2022, BMC MED, V20, P0, DOI 10.1186/s12916-022-02346-9
NR 21
TC 0
Z9 0
U1 3
U2 3
PU FRONTIERS MEDIA SA
PI LAUSANNE
PA AVENUE DU TRIBUNAL FEDERAL 34, LAUSANNE, CH-1015, SWITZERLAND
SN 2234-943X
EI 
J9 FRONT ONCOL
JI Front. Oncol.
PD SEP 25
PY 2024
VL 14
IS 
BP 
EP 
DI 10.3389/fonc.2024.1454726
PG 9
WC Oncology
SC Oncology
GA I6O7D
UT WOS:001331438200001
PM 39386194
DA 2025-03-16
ER

PT J
AU Arak, H
   Kus, T
AF Arak, Haci
   Kus, Tulay
TI Prognostic and Predictive Significance of HER2-low Expression in Metastatic Hormone Receptor Positive Breast Cancer Patients Receiving CDK4-6 Inhibitor Therapy
SO EUROPEAN JOURNAL OF THERAPEUTICS
LA English
DT Article
DE Breast cancer; Endocrine resistance; Cyclin-Dependent Kinases; Her2-low.
ID estrogen-receptor; endocrine therapy; palbociclib
AB Objective: This study aimed to analyze the predictive and prognostic value of HER2-low expression in hormone receptor (HR) positive human epidermal growth factor receptor-2 (HER2) negative metastatic breast cancer patients receiving cyclin-dependent kinase -4/6 inhibitor (CDK4/6i) therapy. Methods : This retrospective study included patients who received CDK4/6i plus endocrine therapy (ET). The pathological and clinical characteristics and survival times of the patients were compared and analyzed. Results: Our study included 122 patients. There were HER2-zero 88(72%) and HER2low 34 (28%) patients. The median progression free survival (mPFS) of all patients who received CDK4/6i+ET was 21 (95% confidence interval (CI),18.5-23.5) months, while mPFS was not reached in the HER2-zero group, and mPFS in the HER2-low group was 12 (95%CI, 6.8-17.1) months (p=0.001). The mPFS was shorter in patients with primary endocrine resistance (6 vs. 21 months, p=0.001). There was a change in the HER2-low status of 26(45%) patients with recurrence compared to the first biopsy. In the HER2zero and HER2-low groups, 22(25%) and 24(71%) patients, respectively, progressed with CDK4/6i+ET (p=0.001). Estrogen receptor (ER) levels less than and greater than 50% resulted different mPFS (6 and 21 months, respectively) (p=0.025). Median PFS differed based on CDK4/6i+ET combination, treatment line, and best treatment response (all p=0.001). In multivariate analysis, HER2 status(p=0.018), chemotherapy status(p=0.006), best response status with CDK4/6i (p=0.001) for PFS, and best response status with CDK4/6i therapy (p=0.007) for OS were significant. Conclusions : In patients with HR+HER- metastatic breast cancer receiving CDK4/6i therapy, the duration of mPFS was lower in the HER2-low group than that in the HER2zero group. HER2-low expression is a predictive biomarker of response to CDK4/6 inhibitor therapy.
C1 [Arak, Haci] Gaziantep City Hosp, Dept Med Oncol, TR-27310 Gaziantep, Turkiye.
   [Kus, Tulay] Gaziantep Univ, Fac Med, Dept Med Oncol, Gaziantep, Turkiye.
C3 Gaziantep University
RP Arak, H (corresponding author), Gaziantep City Hosp, Dept Med Oncol, TR-27310 Gaziantep, Turkiye.
EM harak63@hotmail.com
CR Baez-Navarro X, 2023, MODERN PATHOL, V36, P0, DOI 10.1016/j.modpat.2022.100087
   Bao KKH, 2021, JAMA NETW OPEN, V4, P0, DOI 10.1001/jamanetworkopen.2021.33132
   Bartlett JMS, 2011, J CLIN ONCOL, V29, P1531, DOI 10.1200/JCO.2010.30.3677
   Buller W, 2023, J ONCOL PHARM PRACT, V29, P1825, DOI 10.1177/10781552231163121
   Cardoso F, 2018, ANN ONCOL, V29, P1634, DOI 10.1093/annonc/mdy192
   Carlino F, 2022, CANCERS, V14, P0, DOI 10.3390/cancers14204981
   Cristofanilli M, 2016, LANCET ONCOL, V17, P425, DOI 10.1016/S1470-2045(15)00613-0
   Douganiotis George, 2022, CANCER DIAGN PROGN, V2, P585, DOI 10.21873/cdp.10146
   Ergun Y, 2023, CANCER TREAT REV, V115, P0, DOI 10.1016/j.ctrv.2023.102538
   Finn RS, 2015, LANCET ONCOL, V16, P25, DOI 10.1016/S1470-2045(14)71159-3
   Gampenrieder SP, 2023, ESMO OPEN, V8, P0, DOI 10.1016/j.esmoop.2022.100747
   Gampenrieder SP, 2021, BREAST CANCER RES, V23, P0, DOI 10.1186/s13058-021-01492-x
   Giuliano M, 2013, BREAST CARE, V8, P256, DOI 10.1159/000354253
   Hu Y, 2021, CANCER MANAG RES, V13, P5223, DOI 10.2147/CMAR.S310649
   Jemal A, 2007, CA-CANCER J CLIN, V57, P43, DOI 10.3322/canjclin.57.1.43
   Knudsen ES, 2022, ONCOLOGIST, V27, P646, DOI 10.1093/oncolo/oyac089
   Mazumder A, 2021, ENDOCRINOLOGY, V162, P0
   Modi S, 2022, NEW ENGL J MED, V387, P9, DOI 10.1056/NEJMoa2203690
   Prat A, 2015, BREAST, V24, PS26, DOI 10.1016/j.breast.2015.07.008
   Shi Q, 2023, BMC CANCER, V23, P0, DOI 10.1186/s12885-023-10634-7
   Slamon DJ, 2018, J CLIN ONCOL, V36, P2465, DOI 10.1200/JCO.2018.78.9909
   Stanciu IM, 2023, DIAGNOSTICS, V13, P0, DOI 10.3390/diagnostics13050987
   Tan RSYC, 2022, BMC MED, V20, P0, DOI 10.1186/s12916-022-02284-6
   Wolff AC, 2018, J CLIN ONCOL, V36, P2105, DOI 10.5858/arpa.2018-0902-SA
NR 24
TC 0
Z9 0
U1 1
U2 1
PU Pera Yayincilik Hizmetleri
PI Istanbul
PA Ataky 3-4-11 Kisim Mah. Dr Remzi Kazancgil Cd. O-114 N:12 D:7, Istanbul, Turkiye
SN 2564-7784
EI 2564-7040
J9 EUR J THER-ISTANBUL
JI Eur. J. Ther.
PD OCT 15
PY 2024
VL 30
IS 5
BP 662
EP 674
DI 10.58600/eurjther2151
EA MAY 2024
PG 13
WC Medicine, General & Internal
SC General & Internal Medicine
GA Y7B9H
UT WOS:001236676900001
DA 2025-03-16
ER

PT J
AU Major, M
   Nervig, CS
   Gerland, A
   Owen, SC
AF Major, Molly
   Nervig, Christine S.
   Gerland, Annette
   Owen, Shawn C.
TI Surface-Available HER2 Levels Alone Are Not Indicative of Cell Response to HER2-Targeted Antibody-Drug Conjugate Therapies
SO PHARMACEUTICS
LA English
DT Article
DE antibody-drug conjugates; HER2 quantification; HER2 internalization; trastuzumab; antigen overexpression; trastuzumab-MMAE; trastuzumab-DM1
ID expression
AB HER2-targeting therapies have advanced breast cancer treatment over the past decade. Clinically, eligibility for HER2 therapies is determined by assessing HER2 levels on tumor cell surfaces through immunohistochemistry or by gene regulation through fluorescence in situ hybridization. HER2 therapies are not always effective in patients with elevated levels of HER2, questioning whether the amount of HER2 is sufficiently predictive of patient outcomes. Additionally, the HER2-targeting antibody-drug conjugate (ADC) Enhertu (R) was recently approved for metastasized HER2-low cancers, confirming the benefits of HER2 treatment for patients with low HER2 levels. To evaluate the correlation between HER2 levels and treatment efficacy, we quantified HER2 on eight cell lines using flow cytometry while simultaneously determining the toxicity of two HER2-targeting ADCs. Both HER2-high cell lines and HER2-low cell lines had significant toxicity responses to ADCs. We quantified HER2 internalization and found no correlation between HER2 levels and the percentage of internalization. We found a useful metric suggesting that a minimum number of HER2 receptors trafficked to lysosomes is sufficient to provide effective treatment. Our results indicate that the current standards of determining eligibility for HER2 therapy could limit patients' access to effective treatment. In conclusion, HER2 levels are not wholly adequate to determine the response to ADC treatment.
C1 [Major, Molly; Gerland, Annette; Owen, Shawn C.] Univ Utah, Coll Pharm, Dept Mol Pharmaceut, 30 South 2000 East, Salt Lake City, UT 84112 USA.
   [Nervig, Christine S.; Owen, Shawn C.] Univ Utah, Coll Pharm, Dept Med Chem, 30 South 2000 East, Salt Lake City, UT 84112 USA.
   [Owen, Shawn C.] Univ Utah, Coll Engn, Dept Biomed Engn, 36 S Wasatch Dr,SMBB 3100, Salt Lake City, UT 84112 USA.
C3 Utah System of Higher Education; University of Utah; Utah System of Higher Education; University of Utah; Utah System of Higher Education; University of Utah
RP Owen, SC (corresponding author), Univ Utah, Coll Pharm, Dept Mol Pharmaceut, 30 South 2000 East, Salt Lake City, UT 84112 USA.; Owen, SC (corresponding author), Univ Utah, Coll Pharm, Dept Med Chem, 30 South 2000 East, Salt Lake City, UT 84112 USA.; Owen, SC (corresponding author), Univ Utah, Coll Engn, Dept Biomed Engn, 36 S Wasatch Dr,SMBB 3100, Salt Lake City, UT 84112 USA.
EM shawn.owen@hsc.utah.edu
FU NIH [R21CA256460]
CR Arlotta KJ, 2018, ANTIBODIES, V7, P0, DOI 10.3390/antib7010006
   Barok M, 2014, BREAST CANCER RES, V16, P0, DOI 10.1186/bcr3621
   Barok M, 2011, BREAST CANCER RES, V13, P0, DOI 10.1186/bcr2868
   Baselga J, 2016, CLIN CANCER RES, V22, P3755, DOI 10.1158/1078-0432.CCR-15-2499
   Bhattacharyya S, 2008, BIOCONJUGATE CHEM, V19, P1186, DOI 10.1021/bc700482u
   Bussing D, 2021, AAPS J, V23, P0, DOI 10.1208/s12248-021-00584-y
   Cho HS, 2003, NATURE, V421, P756, DOI 10.1038/nature01392
   Díaz-Rodríguez E, 2022, CANCERS, V14, P0, DOI 10.3390/cancers14010154
   Esparís-Ogando A, 2016, CURR PHARM DESIGN, V22, P5887, DOI 10.2174/1381612822666160715132233
   Fan PC, 2023, BBA-REV CANCER, V1878, P0, DOI 10.1016/j.bbcan.2022.188849
   Li DW, 2013, MOL CANCER THER, V12, P1255, DOI 10.1158/1535-7163.MCT-12-1173
   Longva KE, 2005, INT J CANCER, V116, P359, DOI 10.1002/ijc.21015
   McCombs JR, 2015, AAPS J, V17, P339, DOI 10.1208/s12248-014-9710-8
   Moelans CB, 2011, CRIT REV ONCOL HEMAT, V80, P380, DOI 10.1016/j.critrevonc.2010.12.005
   Nervig CS, 2020, ENCYCLOPEDIA OF MOLECULAR PHARMACOLOGY, V0, P1
   Sharma S, 2020, DRUG METAB DISPOS, V48, P368, DOI 10.1124/dmd.119.089276
   Tarantino P, 2020, J CLIN ONCOL, V38, P1951, DOI 10.1200/JCO.19.02488
   Wolff AC, 2018, J CLIN ONCOL, V36, P2105, DOI 10.5858/arpa.2018-0902-SA
   Wynn CS, 2022, CANCER METAST REV, V41, P193, DOI 10.1007/s10555-022-10021-x
NR 21
TC 0
Z9 0
U1 1
U2 2
PU MDPI
PI BASEL
PA ST ALBAN-ANLAGE 66, CH-4052 BASEL, SWITZERLAND
SN 
EI 1999-4923
J9 PHARMACEUTICS
JI Pharmaceutics
PD JUN 15
PY 2024
VL 16
IS 6
BP 
EP 
DI 10.3390/pharmaceutics16060752
PG 13
WC Pharmacology & Pharmacy
SC Pharmacology & Pharmacy
GA WO5B4
UT WOS:001255819800001
PM 38931874
DA 2025-03-16
ER

PT J
AU Hattori, M
   Honma, N
   Nagai, S
   Narui, K
   Shigechi, T
   Ozaki, Y
   Yoshida, M
   Sakatani, T
   Sasaki, E
   Tanabe, Y
   Tsurutani, J
   Takano, T
   Saji, S
   Masuda, S
   Horii, R
   Tsuda, H
   Yamaguchi, R
   Toyama, T
   Yamauchi, C
   Toi, M
   Yamamoto, Y
AF Hattori, Masaya
   Honma, Naoko
   Nagai, Shigenori
   Narui, Kazutaka
   Shigechi, Tomoko
   Ozaki, Yukinori
   Yoshida, Masayuki
   Sakatani, Takashi
   Sasaki, Eiichi
   Tanabe, Yuko
   Tsurutani, Junji
   Takano, Toshimi
   Saji, Shigehira
   Masuda, Shinobu
   Horii, Rie
   Tsuda, Hitoshi
   Yamaguchi, Rin
   Toyama, Tatsuya
   Yamauchi, Chikako
   Toi, Masakazu
   Yamamoto, Yutaka
TI Trastuzumab deruxtecan for human epidermal growth factor receptor 2-low advanced or metastatic breast cancer: recommendations from the Japanese Breast Cancer Society Clinical Practice Guidelines
SO BREAST CANCER
LA English
DT Article
DE Breast cancer; Guideline; Systemic treatment; Pathological diagnosis; HER2-low
AB The Japanese Breast Cancer Society Clinical Practice Guidelines are published as timely guidance on clinical issues in breast cancer treatment in Japan. In the recent edition of these guidelines, we addressed a new clinical question 34 (CQ 34, systemic treatment part) "Is trastuzumab deruxtecan recommended for patients with unresectable or metastatic HER2-low breast cancer?" and a new future research question 7 (FRQ 7, pathological diagnosis part) "How is HER2-low breast cancer diagnosed for the indication of trastuzumab deruxtecan?". These questions address use of trastuzumab deruxtecan in patients with unresectable or metastatic HER2-low breast cancer who have previously received chemotherapy for metastatic disease. The strengths of evidence and recommendation were determined through a quantitative and qualitative systematic review using multiple outcomes, including efficacy and safety. We conclude that trastuzumab deruxtecan is recommended for this patient population (strength of recommendation: 1; strength of evidence: moderate; CQ34) and that HER2-low expression for the indication of trastuzumab deruxtecan should be diagnosed using companion diagnostics based on appropriate criteria (FRQ7).
C1 [Hattori, Masaya] Aichi Canc Ctr Hosp, Dept Breast Oncol, Nagoya, Japan.
   [Honma, Naoko] Toho Univ, Fac Med, Dept Pathol, Tokyo, Japan.
   [Nagai, Shigenori] Saitama Canc Ctr, Div Breast Oncol, Saitama, Japan.
   [Narui, Kazutaka] Yokohama City Univ, Dept Breast & Thyroid Surg, Med Ctr, Yokohama, Japan.
   [Shigechi, Tomoko] Kyushu Univ, Grad Sch Med Sci, Dept Surg & Sci, Fukuoka, Japan.
   [Ozaki, Yukinori] Japanese Fdn Canc Res, Dept Breast Med Oncol, Adv Med Dev, Canc Inst Hosp, Tokyo, Japan.
   [Yoshida, Masayuki] Natl Canc Ctr, Dept Diagnost Pathol, Tokyo, Japan.
   [Sakatani, Takashi] Nippon Med Coll Hosp, Dept Diagnost Pathol, Tokyo, Japan.
   [Sasaki, Eiichi] Aichi Canc Ctr Hosp, Dept Pathol & Mol Diagnost, Nagoya, Japan.
   [Tanabe, Yuko] Toranomonn Hosp, Dept Med Oncol, Tokyo, Japan.
   [Tsurutani, Junji] Showa Univ, Adv Canc Translat Res Inst, Tokyo, Japan.
   [Takano, Toshimi] Japanese Fdn Canc Res, Breast Med Oncol Dept, Canc Inst Hosp, Tokyo, Japan.
   [Saji, Shigehira] Fukushima Med Univ, Dept Med Oncol, Sch Med, Fukushima, Japan.
   [Masuda, Shinobu] Nihon Univ, Sch Med, Dept Pathol & Microbiol, Div Oncol Pathol, Tokyo, Japan.
   [Horii, Rie] Yokohama City Univ, Med Ctr, Dept Diagnost Pathol, Yokohama, Japan.
   [Tsuda, Hitoshi] Natl Def Med Coll, Dept Basic Pathol, Saitama 3598513, Japan.
   [Yamaguchi, Rin] Nagasaki Univ Hosp, Dept Diagnost Pathol, Nagasaki, Japan.
   [Toyama, Tatsuya] Nagoya City Univ Hosp, Dept Breast Surg, Nagoya, Aichi, Japan.
   [Yamauchi, Chikako] Shiga Gen Hosp, Dept Radiat Oncol, Moriyama, Shiga, Japan.
   [Toi, Masakazu] Tokyo Metropolitan Komagome Hosp, Tokyo, Japan.
   [Yamamoto, Yutaka] Kumamoto Univ Hosp, Dept Breast & Endocrine Surg, Kumamoto, Japan.
C3 Aichi Cancer Center; Toho University; Yokohama City University; Kyushu University; Japanese Foundation for Cancer Research; National Cancer Center - Japan; Nippon Medical School; Aichi Cancer Center; Showa University; Japanese Foundation for Cancer Research; Fukushima Medical University; Nihon University; Yokohama City University; National Defense Medical College - Japan; Nagasaki University; Nagoya City University; Tokyo Metropolitan Cancer & Infectious Diseases Center Komagome Hospital; Kumamoto University
RP Yamamoto, Y (corresponding author), Kumamoto Univ Hosp, Dept Breast & Endocrine Surg, Kumamoto, Japan.
EM yyamamoto@kumamoto-u.ac.jp
FU Japanese Breast Cancer Society; Grants-in-Aid for Scientific Research [22K07216, 21K06932] Funding Source: KAKEN
CR Almstedt K, 2023, CANCERS, V15, P0, DOI 10.3390/cancers15051413
   Fernandez AI, 2022, JAMA ONCOL, V8, P0, DOI 10.1001/jamaoncol.2021.7239
   Grassini D, 2022, PATHOBIOLOGY, V89, P278, DOI 10.1159/000524227
   Horisawa N, 2022, BREAST CANCER-TOKYO, V29, P234, DOI 10.1007/s12282-021-01303-3
   Iwata H, 2020, BREAST CANCER-TOKYO, V27, P1, DOI 10.1007/s12282-019-01021-x
   Karakas C, 2023, AM J CLIN PATHOL, V159, P484, DOI 10.1093/ajcp/aqac184
   Modi S, 2022, NEW ENGL J MED, V387, P9, DOI 10.1056/NEJMoa2203690
   Prat A, 2022, JAMA ONCOL, V8, P1676, DOI 10.1001/jamaoncol.2022.4175
   Rüschoff J, 2022, VIRCHOWS ARCH, V481, P685, DOI 10.1007/s00428-022-03378-5
   Terada M, 2023, BREAST CANCER-TOKYO, V30, P872, DOI 10.1007/s12282-023-01505-x
   Wolff AC, 2018, J CLIN ONCOL, V36, P2105, DOI 10.5858/arpa.2018-0902-SA
NR 11
TC 2
Z9 2
U1 1
U2 1
PU SPRINGER JAPAN KK
PI TOKYO
PA SHIROYAMA TRUST TOWER 5F, 4-3-1 TORANOMON, MINATO-KU, TOKYO, 105-6005, JAPAN
SN 1340-6868
EI 1880-4233
J9 BREAST CANCER-TOKYO
JI Breast Cancer
PD MAY 15
PY 2024
VL 31
IS 3
BP 335
EP 339
DI 10.1007/s12282-024-01550-0
EA MAR 2024
PG 5
WC Oncology; Obstetrics & Gynecology
SC Oncology; Obstetrics & Gynecology
GA OW8K6
UT WOS:001175300800001
PM 38433181
DA 2025-03-16
ER

PT J
AU Abdullin, GR
   Kalinina, TS
   Kononchuk, VV
   Obukhova, DA
   Valembakhov, IS
   Zakharova, DD
   Makarova, SI
   Gulyaeva, LF
AF Abdullin, G. R.
   Kalinina, T. S.
   Kononchuk, V. V.
   Obukhova, D. A.
   Valembakhov, I. S.
   Zakharova, D. D.
   Makarova, S. I.
   Gulyaeva, L. F.
TI Expression of miR-21, miR-378a, miR-205, and Their Targets in ER-Positive Breast Tumors with Different HER2 Protein Levels
SO BIOCHEMISTRY MOSCOW-SUPPLEMENT SERIES B-BIOMEDICAL CHEMISTRY
LA English
DT Article
DE breast cancer; HER2; immunohistochemistry; miRNA; biomarkers
ID core needle-biopsy; suppressor gene; cancer cells; promotes; pten; bcl6; p53
AB Tyrosine protein kinase HER2 plays an important role in carcinogenesis. In breast cancer (BC), the HER2 gene is amplified in approximately 20% of cases. Trastuzumab is used to treat BC with HER2 gene amplification. Trastuzumab is not effective in treating tumors with low HER2 expression, but trastuzumab deruxtecan was recently found to significantly improve prognosis in these patients. Nonetheless, there are still difficulties with accurate diagnosis of HER2-low BC, especially at the preoperative stage. In this study, when comparing the results between core needle biopsies and resection specimens using three immunohistochemistry scores (0, 1+, and 3+) of the HER2 protein level, we observed only moderate agreement (66.2%, kappa = 0.486) in patients who did not undergo neoadjuvant therapy (n = 71). Other miRNA- or protein-coding genes regulated by HER2 signaling pathways may be additional markers for the scoring of the HER2 level. We measured levels of HER2-regulated miR-378a, -205, and -21 and mRNA levels of their target genes TRPS1, ITGA2, BCL6, and PTEN in BC surgical specimens. For estrogen receptor-positive BC (n = 64), we confirmed that the expression of miR-21, miR-378a, TRPS1, PTEN, and BCL6 is associated with the HER2 protein level. Moreover, the expression profile of miR-378a, BCL6, and PTEN differed between HER2 1+ and HER2 3+ tumors. TRPS1 expression was significantly higher in HER2 3+ tumors compared with HER2 0 tumors, but there was no difference in the amount of TRPS1 mRNA between HER2 1+ and HER2 3+ tumors. Thus, an analysis of the expression of miR-21, miR-378a, TRPS1, PTEN, and BCL6 may help to distinguish between HER2-negative, HER2-positive, and HER2-low BCs.
C1 [Abdullin, G. R.] Novosibirsk Reg Oncol Ctr, Novosibirsk 630108, Russia.
   [Kalinina, T. S.; Kononchuk, V. V.; Valembakhov, I. S.; Zakharova, D. D.; Makarova, S. I.; Gulyaeva, L. F.] Inst Mol Biol & Biophys, Fed Res Ctr Fundamental & Translat Med, Novosibirsk 630060, Russia.
   [Kononchuk, V. V.] Russian Acad Sci, Inst Clin & Expt Lymphol, Fed Res Ctr Inst Cytol & Genet, Siberian Branch, Novosibirsk 630060, Russia.
   [Obukhova, D. A.] Novosibirsk City Clin Hosp 1, Novosibirsk 630047, Russia.
C3 Russian Academy of Sciences; Institute of Cytology & Genetics ICG SB RAS; Siberian Branch of the Russian Academy of Sciences
RP Kalinina, TS (corresponding author), Inst Mol Biol & Biophys, Fed Res Ctr Fundamental & Translat Med, Novosibirsk 630060, Russia.
EM tskalinina@frcftm.ru
FU Ministry of Science and Higher Education of Russia [075-15-2021-691]
CR Adachi R, 2011, BIOCHEM BIOPH RES CO, V411, P804, DOI 10.1016/j.bbrc.2011.07.033
   Ai D, 2021, MODERN PATHOL, V34, P710, DOI 10.1038/s41379-020-00692-8
   Chandrashekar DS, 2022, NEOPLASIA, V25, P18, DOI 10.1016/j.neo.2022.01.001
   Chen CF, 2005, NUCLEIC ACIDS RES, V33, P0, DOI 10.1093/nar/gni178
   Chen RX, 2023, BREAST CANCER RES TR, V197, P189, DOI 10.1007/s10549-022-06781-3
   Cornelissen LM, 2020, GENE DEV, V34, P179, DOI 10.1101/gad.331371.119
   Dekker TJA, 2013, ANN ONCOL, V24, P931, DOI 10.1093/annonc/mds599
   Eichner LJ, 2010, CELL METAB, V12, P352, DOI 10.1016/j.cmet.2010.09.002
   Godoy-Ortiz A, 2019, FRONT ONCOL, V9, P0, DOI 10.3389/fonc.2019.01124
   Gutierrez C, 2011, ARCH PATHOL LAB MED, V135, P55, DOI 10.1043/2010-0454-RAR.1
   Huang TH, 2009, J BIOL CHEM, V284, P18515, DOI 10.1074/jbc.M109.006676
   Jeyakumar A, 2012, CLIN MED INSIGHTS-ON, V6, P0, DOI 10.4137/CMO.S6460
   Kalinina T, 2022, J PERS MED, V12, P0, DOI 10.3390/jpm12010004
   Kalinina T, 2021, GENES-BASEL, V12, P0, DOI 10.3390/genes12040582
   Kalinina TS, 2020, INT J BREAST CANCER, V2020, P0, DOI 10.1155/2020/3259393
   LANDIS JR, 1977, BIOMETRICS, V33, P159, DOI 10.2307/2529310
   Lei L, 2013, ONCOL REP, V30, P2897, DOI 10.3892/or.2013.2755
   Li F, 2021, PATHOL RES PRACT, V217, P0, DOI 10.1016/j.prp.2020.153280
   Li K, 2022, J CLIN INVEST, V132, P0, DOI 10.1172/JCI161308
   Li ST, 2017, ONCOTARGET, V8, P32043, DOI 10.18632/oncotarget.16761
   Lopez G, 2020, INT J MOL SCI, V21, P0, DOI 10.3390/ijms21041461
   Lu YJ, 2022, CANCERS, V14, P0, DOI 10.3390/cancers14246200
   Margalit O, 2006, BLOOD, V107, P1599, DOI 10.1182/blood-2005-04-1629
   Meng FY, 2007, GASTROENTEROLOGY, V133, P647, DOI 10.1053/j.gastro.2007.05.022
   Modi S, 2022, NEW ENGL J MED, V387, P9, DOI 10.1056/NEJMoa2203690
   Motsch N, 2012, PLOS ONE, V7, P0, DOI 10.1371/journal.pone.0042193
   PRESS MF, 1990, ONCOGENE, V5, P953
   Robertson S, 2019, BREAST CANCER RES TR, V174, P795, DOI 10.1007/s10549-018-05119-2
   Sawant DV, 2013, MOL IMMUNOL, V54, P435, DOI 10.1016/j.molimm.2013.01.006
   Terrenato I, 2015, MEDICINE, V94, P0, DOI 10.1097/MD.0000000000000645
   Tilli TM, 2016, BMC GENOMICS, V17, P0, DOI 10.1186/s12864-016-2946-1
   Tokar T, 2018, NUCLEIC ACIDS RES, V46, PD360, DOI 10.1093/nar/gkx1144
   Walker SR, 2009, MOL CANCER RES, V7, P966, DOI 10.1158/1541-7786.MCR-08-0238
   Wang Shizhen Emily, 2013, MICRORNA, V2, P137
   You K, 2017, J BREAST CANCER, V20, P297, DOI 10.4048/jbc.2017.20.3.297
   Zhang JH, 2023, TRANSL CANCER RES, V12, P1863, DOI 10.21037/tcr-23-826
   Zhou BHP, 2001, NAT CELL BIOL, V3, P973, DOI 10.1038/ncb1101-973
NR 37
TC 0
Z9 0
U1 0
U2 0
PU MAIK NAUKA-INTERPERIODICA
PI MOSCOW
PA PROFSOYUZNAYA UL 90, MOSCOW, 117997, RUSSIA
SN 1990-7508
EI 1990-7516
J9 BIOCHEM MOSC SUPPL B
JI Biochem. Mosc.-Suppl. Ser. B-Biomed. Chem.
PD SEP 15
PY 2024
VL 18
IS 3
BP 275
EP 285
DI 10.1134/S1990750824600195
PG 11
WC Biochemistry & Molecular Biology
SC Biochemistry & Molecular Biology
GA L6T4Q
UT WOS:001352019800009
DA 2025-03-16
ER

PT J
AU Cassoli, JPB
   Fernandes, I
   Carvalho, L
   Fernandes, M
   Centrone, AF
   Taniwaki, L
   Lima, RD
   Rocioli, UD Jr
   Dias, IWR
   Taranto, P
   Beal, J
   de Lima, FT
   Moura, F
   Cendoroglo, M
   Araújo, SEA
   Uson, PLS Jr
AF Cassoli, Janaina Pontes Batista
   Fernandes, Italo
   Carvalho, Leonardo
   Fernandes, Milena
   Centrone, Ana Fernanda
   Taniwaki, Leticia
   Lima, Rita de Cassia
   Rocioli, Uelson Donizeti
   Dias, Igor Wanderley Reis
   Taranto, Patricia
   Beal, Juliana
   de Lima, Fernanda Teresa
   Moura, Fernando
   Cendoroglo, Miguel
   Araujo, Sergio Eduardo Alonso
   Uson, Pedro Luiz Serrano
TI Frequency of Deleterious Germline Variants in HER2-Low Breast Cancer Patients Using a Hereditary Multipanel Gene Testing
SO CURRENT ISSUES IN MOLECULAR BIOLOGY
LA English
DT Article
DE breast cancer; HER2-Low; genetics; germline genetic testing; BRCA
ID mammographic density; tumor subtypes; risk; trastuzumab; patterns; ds-8201a; women
AB HER2-Low is defined as low levels of HER2 expression, based on a score of 1+ on immunohistochemical (IHC) assay or as an IHC score of 2+ and negative results on in situ hybridization (ISH or FISH). They are a heterogeneous population of breast cancers that vary in prognosis and sensitivity to systemic treatments. The frequency and clinical characteristics of pathogenic germline variants (PGVs) in HER2-Low breast cancer (BC) patients is not defined. We analyzed results from patients with BC who underwent multi-gene panel testing (MGPT) (maximum 145 genes) between 2018-2019. We reclassified HER-2 status accordingly. Relationships between the variables of interest were assessed by adopting the proportional regression Cox models. Of a total of 167 BC patients who underwent MGPT, half were hormone-receptor-positive. The median age was 45 years. About two thirds of the patients were in the earlier stage of BC. A total of 57% of the cases were reclassified as HER-2-negative or -Low. PGVs were found in 19% of the patients overall, as follows: seven BRCA1, four BRCA2, two ATM, one ATR, two CFTR, three CHEK2, one FANCA, one MERTK, one MLH1, three MUTYH, one RAD50, three RAD51C, one RECQL4, and two TP53 mutations. In HER2-Low, 26.5% of the patients had PGVs, and in the overall cohort, this was 19.8%. In conclusion, differences in the prevalence of deleterious germline mutations in HER2-Low BC patients compared to non-HER2-Low BC patients were identified. Similar alterations in BRCA were observed in this group of patients compared to the overall cohort. Germline genetic tests should be evaluated in larger cohorts of patients with HER2-Low status to better address the findings.
C1 [Cassoli, Janaina Pontes Batista; Carvalho, Leonardo; Fernandes, Milena; Taniwaki, Leticia; Lima, Rita de Cassia; Rocioli, Uelson Donizeti; Dias, Igor Wanderley Reis; Taranto, Patricia; Beal, Juliana; de Lima, Fernanda Teresa; Moura, Fernando; Cendoroglo, Miguel; Araujo, Sergio Eduardo Alonso; Uson, Pedro Luiz Serrano] Hosp Israelita Albert Einstein, Ctr Personalized Med, BR-05652000 Sao Paulo, Brazil.
   [Cassoli, Janaina Pontes Batista; Fernandes, Italo; Centrone, Ana Fernanda; Lima, Rita de Cassia; Taranto, Patricia; Beal, Juliana; de Lima, Fernanda Teresa; Moura, Fernando; Araujo, Sergio Eduardo Alonso; Uson, Pedro Luiz Serrano] Hosp Israelita Albert Einstein, Dept Hematol & Oncol, BR-05652000 Sao Paulo, Brazil.
C3 Hospital Israelita Albert Einstein; Hospital Israelita Albert Einstein
RP Uson, PLS Jr (corresponding author), Hosp Israelita Albert Einstein, Ctr Personalized Med, BR-05652000 Sao Paulo, Brazil.; Uson, PLS Jr (corresponding author), Hosp Israelita Albert Einstein, Dept Hematol & Oncol, BR-05652000 Sao Paulo, Brazil.
EM janaina.batista@einstein.br; italo0206@gmail.com; leonardo.carvalho@einstein.br; milena.fernandes@einstein.br; ana.centrone@einstein.br; leticia.taniwaki@einstein.br; rita.lima@einstein.br; uelson.junior@einstein.br; igor.dias@einstein.br; patricia.taranto@einstein.br; bealjuliana@gmail.com; fernanda.lima@einstein.br; f.moura@einstein.br; miguel.cendoroglo@einstein.br; sergio.araujo@einstein.br; pedro.serrano@einstein.br
FU Precision Medicine Program at Albert Einstein Hospital
CR Beral V, 2012, LANCET ONCOL, V13, P1141, DOI 10.1016/S1470-2045(12)70425-4
   Beral V, 2001, LANCET, V358, P1389, DOI 10.1016/S0140-6736(01)06524-2
   Boyd NF, 2007, NEW ENGL J MED, V356, P227, DOI 10.1056/NEJMoa062790
   Braithwaite D, 2018, JAMA INTERN MED, V178, P494, DOI 10.1001/jamainternmed.2017.8642
   Bray F, 2024, CA-CANCER J CLIN, V74, P229, DOI 10.3322/caac.21834
   Breast Cancer Association Consortium, 2022, JAMA ONCOL, V8, P3
   Browne BC, 2009, CURR CANCER DRUG TAR, V9, P419, DOI 10.2174/156800909788166484
   Chlebowski RT, 2005, JNCI-J NATL CANCER I, V97, P439, DOI 10.1093/jnci/dji064
   Gage M, 2012, J SURG ONCOL, V105, P444, DOI 10.1002/jso.21856
   Gaudet MM, 2017, INT J EPIDEMIOL, V46, P881, DOI 10.1093/ije/dyw288
   Henderson TO, 2010, ANN INTERN MED, V152, P444, DOI 10.7326/0003-4819-152-7-201004060-00009
   Jones JC, 2023, CUREUS J MED SCIENCE, V15, P0, DOI 10.7759/cureus.37428
   Martin M, 2017, LANCET ONCOL, V18, P1688, DOI 10.1016/S1470-2045(17)30717-9
   McCormack VA, 2006, CANCER EPIDEM BIOMAR, V15, P1159, DOI 10.1158/1055-9965.EPI-06-0034
   Morimoto LM, 2002, CANCER CAUSE CONTROL, V13, P741, DOI 10.1023/A:1020239211145
   Nakada T, 2019, CHEM PHARM BULL, V67, P173, DOI 10.1248/cpb.c18-00744
   National Comprehensive Cancer Network (NCCN), 2023, GENETIC/FAMILIAL HIGH-RISK ASSESSMENT: BREAST, V0, P0
   Noone AM, 2017, CANCER EPIDEM BIOMAR, V26, P632, DOI 10.1158/1055-9965.EPI-16-0520
   Ogitani Y, 2016, CLIN CANCER RES, V22, P5097, DOI 10.1158/1078-0432.CCR-15-2822
   Piccart M, 2021, J CLIN ONCOL, V39, P1448, DOI 10.1200/JCO.20.01204
   Richardson LC, 2016, MMWR-MORBID MORTAL W, V65, P1093, DOI 10.15585/mmwr.mm6540a1
   Samadder NJ, 2021, JAMA ONCOL, V7, P230, DOI 10.1001/jamaoncol.2020.6252
   Schettini F, 2021, NPJ BREAST CANCER, V7, P0, DOI 10.1038/s41523-020-00208-2
   Sorlie T, 2004, EUR J CANCER, V40, P2667, DOI 10.1016/j.ejca.2004.08.021
   Sorlie T, 2003, P NATL ACAD SCI USA, V100, P8418, DOI 10.1073/pnas.0932692100
   Sorlie T, 2001, P NATL ACAD SCI USA, V98, P10869, DOI 10.1073/pnas.191367098
   Swain SM, 2015, NEW ENGL J MED, V372, P724, DOI 10.1056/NEJMoa1413513
   Tamimi RM, 2007, JNCI-J NATL CANCER I, V99, P1178, DOI 10.1093/jnci/djm062
   Tutt ANJ, 2021, NEW ENGL J MED, V384, P2394, DOI 10.1056/NEJMoa2105215
   von Minckwitz G, 2019, NEW ENGL J MED, V380, P617, DOI 10.1056/NEJMoa1814017
   Waks AG, 2019, JAMA-J AM MED ASSOC, V321, P288, DOI 10.1001/jama.2018.19323
NR 31
TC 1
Z9 1
U1 0
U2 0
PU MDPI
PI BASEL
PA ST ALBAN-ANLAGE 66, CH-4052 BASEL, SWITZERLAND
SN 1467-3037
EI 1467-3045
J9 CURR ISSUES MOL BIOL
JI Curr. Issues Mol. Biol.
PD AUG 15
PY 2024
VL 46
IS 8
BP 7976
EP 7985
DI 10.3390/cimb46080471
PG 10
WC Biochemistry & Molecular Biology
SC Biochemistry & Molecular Biology
GA F0X7C
UT WOS:001307139600001
PM 39194688
DA 2025-03-16
ER

PT J
AU Jhaveri, K
   Marmé, F
AF Jhaveri, Komal
   Marme, Frederik
TI Current and emerging treatment approaches for hormone receptor-positive/human epidermal growth factor receptor 2-negative metastatic breast cancer
SO CANCER TREATMENT REVIEWS
LA English
DT Review
DE Hormone receptor-positive; Metastatic breast cancer; Endocrine resistance; Antibody-drug conjugate; Sacituzumab govitecan; Trastuzumab deruxtecan
ID sacituzumab govitecan; trastuzumab deruxtecan; plus fulvestrant; patients pts; phase-ii; survival; combination; inhibitors; ribociclib; abemaciclib
AB In the past decade, significant progress was made in treating hormone receptor-positive (HR+), human epidermal growth factor receptor 2-negative (HER2-) metastatic breast cancer (mBC), but many clinical questions remain. Cyclin-dependent kinase 4/6 inhibitors are now widely used in combination with endocrine therapy (ET) as standard of care, having demonstrated significant progression-free survival versus ET, and also significant overall survival benefits in the metastatic setting. Inhibition of the PI3K/AKT/mTOR intracellular signaling pathway coupled with ET typically follows first-line therapies. Novel endocrine options including oral selective estrogen receptor down-regulators (SERDs) are in late phases of development, with elacestrant being the first oral SERD to be approved for ESR1-mutant mBC. However, endocrine-refractory disease is inevitable in most patients and represents an area of unmet need, with current recommended options offering poor efficacy, undesirable toxicity, and reduced quality of life. Breakthrough advances in the metastatic setting came via the development of antibody-drug conjugates, which have the advantage of delivering cytotoxic payloads to tumor cells with higher tumor selectivity. Trastuzumab deruxtecan offers a novel therapeutic option for patients with HR+/HER2-low mBC and sacituzumab govitecan is a novel therapeutic option for patients with HR+/HER2mBC, including those with unmet treatment need in the later-line endocrine-refractory setting. Data gaps still exist regarding optimal sequencing of these novel agents; additional studies into mechanisms of resistance in the metastatic setting would provide further insights. Herein, we describe the current treatment options for HR+/ HER2- mBC, including the latest practice-impacting data, and provide commentary on future directions.
C1 [Jhaveri, Komal] Mem Sloan Kettering Canc Ctr, Dept Med, New York, NY 10021 USA.
   [Jhaveri, Komal] Weill Cornell Med Coll, Dept Med, New York, NY USA.
   [Marme, Frederik] Heidelberg Univ, Med Fac Mannheim, Gynecol Oncol Sect, Mannheim, Germany.
   [Jhaveri, Komal] Mem Sloan Kettering Canc Ctr, 1275 York Ave, New York, NY 10065 USA.
C3 Memorial Sloan Kettering Cancer Center; Cornell University; Weill Cornell Medicine; Ruprecht Karls University Heidelberg; Memorial Sloan Kettering Cancer Center
RP Jhaveri, K (corresponding author), Mem Sloan Kettering Canc Ctr, 1275 York Ave, New York, NY 10065 USA.
EM jhaverik@mskcc.org
FU Parexel; Gilead Sciences, Inc.
CR Abbasi HQ, 2023, INT J SURG, V109, P2157, DOI 10.1097/JS9.0000000000000334
   aber, 2023, ABOUT US, V0, P0
   Adon T, 2021, RSC ADV, V11, P29227, DOI 10.1039/d1ra03820f
   André F, 2021, ANN ONCOL, V32, P208, DOI 10.1016/j.annonc.2020.11.011
   André F, 2019, NEW ENGL J MED, V380, P1929, DOI 10.1056/NEJMoa1813904
   [Anonymous], 2022, BREAST CANCER FACTS FIGURES2022-2024, V0, P0
   [Anonymous], 2022, KADCYLA (ADO-TRASTUZUMAB EMTANSINE) PRESCRIBING INFORMATION, V0, P0
   Bachelot T, 2012, J CLIN ONCOL, V30, P2718, DOI 10.1200/JCO.2011.39.0708
   Bardia A, 2023, ANN ONCOL, V34, PS1264, DOI 10.1016/j.annonc.2023.10.015
   Bardia A, 2021, NEW ENGL J MED, V384, P1529, DOI 10.1056/NEJMoa2028485
   Bardia A, 2023, CANCER RES, V83, P0, DOI 10.1158/1538-7445.SABCS22-GS2-03
   Bardia A, 2023, CANCER RES, V83, P0, DOI 10.1158/1538-7445.SABCS22-GS3-01
   Basaran GA, 2018, CANCER TREAT REV, V63, P144, DOI 10.1016/j.ctrv.2017.12.002
   Baselga J, 2012, NEW ENGL J MED, V366, P520, DOI 10.1056/NEJMoa1109653
   Berger F, 2022, BMJ OPEN, V12, P0, DOI 10.1136/bmjopen-2021-055821
   Bidard FC, 2022, LANCET ONCOL, V23, P1367, DOI 10.1016/S1470-2045(22)00555-1
   Bidard FC, 2022, J CLIN ONCOL, V40, P3246, DOI 10.1200/JCO.22.00338
   Burstein HJ, 2021, J CLIN ONCOL, V39, P3959, DOI 10.1200/JCO.21.01392
   Cardoso F, 2020, ANN ONCOL, V31, P1623, DOI 10.1016/j.annonc.2020.09.010
   Coates JT, 2021, CANCER DISCOV, V11, P2436, DOI 10.1158/2159-8290.CD-21-0702
   Criscitiello C, 2021, J HEMATOL ONCOL, V14, P0, DOI 10.1186/s13045-021-01035-z
   Damodaran S, 2022, J CLIN ONCOL, V40, P0
   Denkert C, 2021, LANCET ONCOL, V22, P1151, DOI 10.1016/S1470-2045(21)00301-6
   Diéras V, 2022, CANCER RES, V82, P0, DOI 10.1158/1538-7445.SABCS21-PD8-02
   dos Anjos CH, 2019, J CLIN ONCOL, V37, P0, DOI 10.1200/JCO.2019.37.15_suppl.1053
   Ettl J, 2019, BREAST CARE, V14, P86, DOI 10.1159/000499534
   Ferraro E, 2022, CANCER TREAT REV, V109, P0, DOI 10.1016/j.ctrv.2022.102432
   Ferraro E, 2021, BREAST CANCER RES, V23, P0, DOI 10.1186/s13058-021-01459-y
   Finn RS, 2022, J CLIN ONCOL, V40, P0
[truncated: 1,226,185 more chars]
