# Supplementary material for: Bibliometric analysis of global research on breast cancer with HER2-low expression
Source: Discov Oncol. 2025 Nov 18;16:2229. doi: 10.1007/s12672-025-03820-5 (PMC12748448; doi:10.1007/s12672-025-03820-5)
Supplement: Supplementary file 9 — Supplementary Material 9 [file 12672_2025_3820_MOESM9_ESM.txt]

PT J
AU Lamont, EB
   Stein, E
   Tarantino, P
   Tolaney, SM
   Ahlberg, C
   Chinnathambu, K
   Qi, JZ
   Bilan, J
   Davi, R
   Ensign, L
AF Lamont, Elizabeth B.
   Stein, Emily
   Tarantino, Paolo
   Tolaney, Sara M.
   Ahlberg, Corinne
   Chinnathambu, Krishna
   Qi, Jiezhi
   Bilan, Jackie
   Davi, Ruthie
   Ensign, Lisa
TI Pooled clinical trial analyses evaluating outcomes of HER2-low vs HER2-0 expression in patients with metastatic breast cancer following chemotherapy
SO BREAST CANCER RESEARCH AND TREATMENT
LA English
DT Article
DE HER2-negative; HER2-low; Metastatic breast cancer
AB The therapeutic importance of subsetting patients with HER2-negative breast cancer according to their tumors' cellular HER2 expression (e.g., HER2-low vs. HER2-0) is relatively new, stemming from the dramatic results of the DESTINY-04 trial which established HER2-low expression as actionable. Most prior observational research of traditionally HER2-negative patients suggests that tumor behavior and biology do not vary according to HER2-low vs. HER2-0 expression, though some studies suggest otherwise. Here we studied this question in women with metastatic breast cancer (MBC) who were treated with standard single agent chemotherapy in the setting of clinical trials carried out in the pre-DESTINY-04 era. After pooling data from 142 female patients with MBC across historic clinical trials and categorizing them according to HER2 expression (i.e., HER2-0 or HER2-low), we evaluated associations between HER2 expression and the outcomes of both progression-free survival (PFS) and overall survival (OS) with both Kaplan-Meier and Cox proportional hazards methods. Studying data from an era when quantifying amounts of tumor HER2 expression in HER2-negative patients was neither standardized nor clinically actionable, we found no meaningful clinical differences in PFS or OS according to HER2-low vs. HER2-0 status, supporting prior findings of no biologic differences.
C1 [Lamont, Elizabeth B.; Stein, Emily; Tarantino, Paolo; Tolaney, Sara M.; Ahlberg, Corinne; Chinnathambu, Krishna; Qi, Jiezhi; Bilan, Jackie; Davi, Ruthie; Ensign, Lisa] Dassault Syst Co, Medidata AI, Medidata Solut, 350 Hudson St, New York, NY 10014 USA.
   [Lamont, Elizabeth B.; Stein, Emily; Tarantino, Paolo; Tolaney, Sara M.; Ahlberg, Corinne; Chinnathambu, Krishna; Qi, Jiezhi; Bilan, Jackie; Davi, Ruthie; Ensign, Lisa] Dana Farber Canc Inst, 450 Brookline Ave, Boston, MA 02215 USA.
C3 Harvard University; Harvard University Medical Affiliates; Dana-Farber Cancer Institute
RP Lamont, EB (corresponding author), Dassault Syst Co, Medidata AI, Medidata Solut, 350 Hudson St, New York, NY 10014 USA.; Lamont, EB (corresponding author), Dana Farber Canc Inst, 450 Brookline Ave, Boston, MA 02215 USA.
EM elizabeth.lamont@3ds.com
CR Ahn S, 2020, J PATHOL TRANSL MED, V54, P34
   Jacot W, 2021, CANCERS, V13, P0, DOI 10.3390/cancers13236059
   Lamont EB, 2021, JAMA NETW OPEN, V4, P0, DOI 10.1001/jamanetworkopen.2020.36353
   Modi S, 2023, ANN ONCOL, V34, PS334, DOI 10.1016/j.annonc.2023.09.553
   Modi S, 2022, NEW ENGL J MED, V387, P9, DOI 10.1056/NEJMoa2203690
   Park WK, 2023, CANCERS, V15, P0, DOI 10.3390/cancers15225361
   Peiffer DS, 2023, JAMA ONCOL, V9, P500, DOI 10.1001/jamaoncol.2022.7476
   Perez EA, 2006, J CLIN ONCOL, V24, P3032, DOI 10.1200/JCO.2005.03.4744
   Roche PC, 2002, JNCI-J NATL CANCER I, V94, P855, DOI 10.1093/jnci/94.11.855
   SLAMON DJ, 1987, SCIENCE, V235, P177, DOI 10.1126/science.3798106
   Tarantino P, 2023, NAT COMMUN, V14, P0, DOI 10.1038/s41467-023-43324-w
   Tarantino P, 2023, ANN ONCOL, V34, P645, DOI 10.1016/j.annonc.2023.05.008
   Tarantino P, 2022, JAMA ONCOL, V8, P1177, DOI 10.1001/jamaoncol.2022.2286
   Wu Q, 2023, CANCER MED-US, V12, P19560, DOI 10.1002/cam4.6571
NR 15
TC 0
Z9 0
U1 0
U2 0
PU SPRINGER
PI NEW YORK
PA ONE NEW YORK PLAZA, SUITE 4600, NEW YORK, NY, UNITED STATES
SN 0167-6806
EI 1573-7217
J9 BREAST CANCER RES TR
JI Breast Cancer Res. Treat.
PD FEB 15
PY 2025
VL 210
IS 1
BP 11
EP 14
DI 10.1007/s10549-024-07581-7
EA DEC 2024
PG 4
WC Oncology
SC Oncology
GA U3C6X
UT WOS:001380901000001
PM 39707103
DA 2025-03-16
ER

PT J
AU Arenos, C
   Lim, S
   Lominoque, A
   Reveldez, I
   Sison-Dimaano, A
   Pagandaman, N
   Tatoy, V
   Uy, T
   San Juan, M
AF Arenos, Carl
   Lim, Steven
   Lominoque, Andreu
   Reveldez, Isabela
   Sison-Dimaano, Angeli
   Pagandaman, Nehar
   Tatoy, Vincent
   Uy, Timothy
   San Juan, Michael
TI Survival analysis of HER2 receptor negative and HER2 receptor low breast cancer patients at a Philippine Tertiary Government Hospital
SO ECANCERMEDICALSCIENCE
LA English
DT Article
DE breast cancer; Her2-low; prognosis
ID menopausal status; risk
AB Background and objectives: Human epidermal receptor 2 (HER2)-low breast cancer, characterised by specific immunohistochemistry (IHC) scores (+1 or +2) or negative fluorescence in-situ hybridiszation (FISH), has unique biological traits, therapeutic outcomes and prognosis. Recent studies highlight the effectiveness of Trastuzumab-Deruxtecan (T-Dxd) for HER2-low patients. This study seeks to deepen understanding of HER2 negative and low patients for tailored treatment by determining the 3-year disease-free survival (DFS) rates and prognostic variables of different subsets of HER2 negative (HER2 0) and HER2-low breast cancer patients (HER2 +1, HER2 +2 and HER2 FISH negative). Methodology: We analysed the records of 138 patients with non-metastatic breast cancer, exhibiting HER2 IHC 0, +1 or +2/FISH negative. Data on 3-year DFS in months, age, stage (early stage versus locally advanced) and menopausal status were collected. Kaplan-Meier survival curves were used to plot 3-year DFS, while Cox Proportional Analysis assessed the prognostic significance of age and menopausal status in the HER2-low population. Results: Three-year DFS for HER2 0 was 84.4%, HER2 +1 was 81.8% and HER2 +2/FISH negative was 52.9%, displaying statistically significant differences (p = 0.00012). Subgroup analyses revealed consistently worse DFS for HER2 +2/FISH negative patients in both early and advanced stages (p = 0.0042, 0.0057). Cox proportional analysis showed a recurrence hazard ratio of 4.0-4.5 for HER2 +2/FISH negative patients. Among prognostic factors, post-menopausal status correlated with a decreased risk of recurrence (HR 0.4387), signifying a 56.13% lower recurrence risk compared to pre-menopausal patients (p = 0.00723). On the other hand, patient age was not correlated with a reduced risk of recurrence (HR 0.97; p = 0.0544). Conclusion: This study reveals a worse 3-year DFS in HER2 +2/FISH negative patients across both early and advanced disease stages. The findings highlight the prognostic importance of HER2-low status and may guide future therapeutic strategies, including the use of targeted therapies like T-Dxd in non-metastatic patients.
C1 [Arenos, Carl; Lim, Steven; Lominoque, Andreu; Reveldez, Isabela; Sison-Dimaano, Angeli; Pagandaman, Nehar; Tatoy, Vincent; Uy, Timothy; San Juan, Michael] Univ Philippines, Philippine Gen Hosp UP PGH, Dept Med, Div Med Oncol, Manila 1008, Philippines.
C3 University of the Philippines System; University of the Philippines Manila
RP Arenos, C (corresponding author), Univ Philippines, Philippine Gen Hosp UP PGH, Dept Med, Div Med Oncol, Manila 1008, Philippines.
EM ccarenos@up.edu.ph
CR Adams E, 2021, ESMO OPEN, V6, P0, DOI 10.1016/j.esmoop.2021.100204
   Almstedt K, 2022, EUR J CANCER, V173, P10, DOI 10.1016/j.ejca.2022.06.012
   Amin MB, 2018, AJCC CANCER STAGING MANUAL, V0, P0
   [Anonymous], 2011, NCI DICTIONARY OF CANCER TERMS - NATIONAL CANCER INSTITUTE, V0, P0
   Bell RJ, 2021, MENOPAUSE, V28, P1079, DOI 10.1097/GME.0000000000001830
   Brandt J, 2015, WORLD J SURG ONCOL, V13, P0, DOI 10.1186/s12957-014-0429-x
   Chen HL, 2016, PLOS ONE, V11, P0, DOI 10.1371/journal.pone.0165409
   Leite LD, 2021, BREAST CANCER RES TR, V190, P155, DOI 10.1007/s10549-021-06365-7
   Ergun Y, 2023, CANCER TREAT REV, V115, P0, DOI 10.1016/j.ctrv.2023.102538
   ESMO, 2023, ESMO INTERACTIVE GUIDELINES, V0, P0
   Ferlay J, 2018, INT J CANCER, V0, P0, DOI DOI 10.1007/978-1-4419-0685-4_1
   Fillon M, 2022, CA-CANCER J CLIN, V72, P197, DOI 10.3322/caac.21724
   GARFIELD E, 1974, CURR CONTENTS, V0, P5
   GARFIELD E, 1983, CURR CONTENTS, V0, P5
   Krishnamurti U, 2014, ADV ANAT PATHOL, V21, P100, DOI 10.1097/PAP.0000000000000015
   Lao CH, 2021, MENOPAUSE, V28, P1085, DOI 10.1097/GME.0000000000001817
   Li CX, 2023, BREAST CANCER-TOKYO, V30, P965, DOI 10.1007/s12282-023-01487-w
   Nishimura R, 2022, J CLIN MED, V11, P0, DOI 10.3390/jcm11092331
   Philippine Cancer Control Program: Department of Health, 2022, PHILIPPINE CANCER CONTROL PROGRAM, V0, P0
   Ronchi A, 2021, SEMIN CANCER BIOL, V72, P114, DOI 10.1016/j.semcancer.2020.03.002
   Tan RSYC, 2022, BMC MED, V20, P0, DOI 10.1186/s12916-022-02284-6
   Tarantino P, 2022, CANCER DISCOV, V12, P2026, DOI 10.1158/2159-8290.CD-22-0703
   Venetis K, 2022, FRONT MOL BIOSCI, V9, P0, DOI 10.3389/fmolb.2022.834651
   Won HS, 2022, BREAST CANCER RES, V24, P0, DOI 10.1186/s13058-022-01519-x
   Woo JW, 2020, HUM PATHOL, V98, P10, DOI 10.1016/j.humpath.2020.01.003
   Wu TY, 2019, EUR J BREAST HEALTH, V15, P18, DOI 10.5152/ejbh.2018.4305
   Xu HC, 2022, FRONT ONCOL, V12, P0, DOI 10.3389/fonc.2022.906011
   Yang M, 2023, SCI REP-UK, V13, P0, DOI 10.1038/s41598-023-39372-3
   Zaha DC, 2014, WORLD J CLIN ONCOL, V5, P382, DOI 10.5306/wjco.v5.i3.382
   Zhang HA, 2022, AM J CLIN PATHOL, V157, P328, DOI 10.1093/ajcp/aqab117
   Zhu X J, 2023, BEIJING DA XUE XUE BAO YI XUE BAN, V55, P243
NR 31
TC 0
Z9 0
U1 0
U2 0
PU eCancer Global Foundation
PI Bristol
PA 13 King Square Avenue, Bristol, UNITED KINGDOM
SN 1754-6605
EI 
J9 ECANCERMEDICALSCIENC
JI eCancerMedicalScience
PD FEB 6
PY 2025
VL 19
IS 
BP 
EP 
DI 10.3332/ecancer.2025.1840
PG 20
WC Oncology
SC Oncology
GA W9L8O
UT WOS:001421704700001
DA 2025-03-16
ER

PT J
AU Lee, YJ
   Yoo, TK
   Lee, SB
   Chung, IY
   Kim, HJ
   Ko, BS
   Lee, JW
   Son, BH
   Ahn, SH
   Jeong, H
   Jung, JH
   Ahn, JH
   Jung, KH
   Kim, SB
   Lee, HJ
   Gong, G
   Kim, J
AF Lee, Young Joo
   Yoo, Tae-Kyung
   Lee, Sae Byul
   Chung, Il Yong
   Kim, Hee Jeong
   Ko, Beom Seok
   Lee, Jong Won
   Son, Byung Ho
   Ahn, Sei Hyun
   Jeong, Hyehyun
   Jung, Jae Ho
   Ahn, Jin-Hee
   Jung, Kyung Hae
   Kim, Sung-Bae
   Lee, Hee Jin
   Gong, Gyungyub
   Kim, Jisun
TI Impact of HER2-Low Status on Pathologic Complete Response and Survival Outcome Among Breast Cancer Patients Undergoing Neoadjuvant Chemotherapy
SO JOURNAL OF BREAST CANCER
LA English
DT Article
DE Breast Neoplasms; ErbB Receptors; Neoadjuvant Therapy; Pathologic Complete Response; Prognosis
AB Purpose: This study analyzed the pathological complete response (pCR) rates, long-term outcomes, and biological features of human epidermal growth factor receptor 2 (HER2)-zero, HER2-low, and HER2-positive breast cancer patients undergoing neoadjuvant treatment. Methods: This single-center study included 1,667 patients who underwent neoadjuvant chemotherapy from 2008 to 2014. Patients were categorized by HER2 status, and their clinicopathological characteristics, chemotherapy responses, and recurrence-free survival (RFS) rates were analyzed. Results: Patients with HER2-low tumors were more likely to be older (p = 0.081), have a lower histological grade (p < 0.001), and have hormone receptor (HorR)-positive tumors (p < 0.001). The HER2-positive group exhibited the highest pCR rate (23.3%), followed by the HER2-zero (15.5%) and HER2-low (10.9%) groups. However, the pCR rate did not differ between HER2-low and HER2-zero tumors in the HorR-positive or HorR-negative subgroups. The 5-year RFS rates increased in the following order: HER2-low, HER2-positive, and HER2zero (80.0%, 77.5%, and 74.5%, respectively) (log-rank test p = 0.017). A significant survival difference between patients with HER2-low and HER2-zero tumors was only identified in HorR-negative tumors (5-year RFS for HER2-low, 74.5% vs. HER2-zero, 66.0%; log-rank test p-value = 0.04). Multivariate survival analysis revealed that achieving a pCR was the most significant factor associated with improved survival (hazard ratio [HR], 4.279; p < 0.001). Compared with HER2-zero, the HRs for HER2-low and HER2-positive tumors were 0.787 (p = 0.042) and 0.728 (p = 0.005), respectively. After excluding patients who received HER2targeted therapy, patients with HER2-low tumors exhibited better RFS than those with HER2-zero (HR 0.784, p = 0.04), whereas those with HER2-positive tumors exhibited no significant difference compared with those with HER2-low tumors (HR, 0.975; p = 0.953). Conclusion: Patients with HER2-low tumors had no significant difference in pCR rate compared to HER2-zero but showed better survival, especially in HorR-negative tumors. Further investigation into biological differences is warranted.
C1 [Lee, Young Joo] Catholic Univ Korea, Seoul St Marys Hosp, Coll Med, Dept Surg,Div Breast Surg, Seoul, South Korea.
   [Yoo, Tae-Kyung; Lee, Sae Byul; Chung, Il Yong; Kim, Hee Jeong; Ko, Beom Seok; Lee, Jong Won; Son, Byung Ho; Kim, Jisun] Univ Ulsan, Asan Med Ctr, Dept Surg, Coll Med, 88 Olymp Ro 43 Gil, Seoul 05505, South Korea.
   [Ahn, Sei Hyun] Ewha Womans Univ, Dept Surg, Mokdong Hosp, Seoul, South Korea.
   [Jeong, Hyehyun; Jung, Jae Ho; Ahn, Jin-Hee; Jung, Kyung Hae; Kim, Sung-Bae] Univ Ulsan, Coll Med, Asan Med Ctr, Dept Oncol, Seoul, South Korea.
   [Lee, Hee Jin; Gong, Gyungyub] Univ Ulsan, Coll Med, Asan Med Ctr, Dept Pathol, Seoul, South Korea.
C3 Catholic University of Korea; Seoul St. Mary's Hospital; University of Ulsan; Ewha Womans University; University of Ulsan; Asan Medical Center; University of Ulsan; Asan Medical Center
RP Kim, J (corresponding author), Univ Ulsan, Asan Med Ctr, Dept Surg, Coll Med, 88 Olymp Ro 43 Gil, Seoul 05505, South Korea.
EM jisunkim@amc.seoul.kr
FU Asan Institute for Life Sciences, Asan Medical Center, Seoul, Korea [2020IP0059, 2018IP0767]
CR Agostinetto E, 2021, CANCERS, V13, P0, DOI 10.3390/cancers13112824
   Banerji U, 2019, LANCET ONCOL, V20, P1124, DOI 10.1016/S1470-2045(19)30328-6
   Dai LJ, 2023, NAT COMMUN, V14, P0, DOI 10.1038/s41467-023-40715-x
   Leite LD, 2021, BREAST CANCER RES TR, V190, P155, DOI 10.1007/s10549-021-06365-7
   Denkert C, 2021, LANCET ONCOL, V22, P1151, DOI 10.1016/S1470-2045(21)00301-6
   Domergue C, 2022, CANCERS, V14, P0, DOI 10.3390/cancers14102509
   Fehrenbacher L, 2020, J CLIN ONCOL, V38, P0, DOI 10.1200/JCO.19.01455
   Fernandez AI, 2022, JAMA ONCOL, V8, P0, DOI 10.1001/jamaoncol.2021.7239
   Loibl S, 2017, LANCET, V389, P2415, DOI 10.1016/S0140-6736(16)32417-5
   Lu YJ, 2023, CANCER MED-US, V12, P16264, DOI 10.1002/cam4.6290
   Modi S, 2022, NEW ENGL J MED, V387, P9, DOI 10.1056/NEJMoa2203690
   Molinelli C, 2023, ESMO OPEN, V8, P0, DOI 10.1016/j.esmoop.2023.101592
   Rakha EA, 2023, J CLIN PATHOL, V76, P217, DOI 10.1136/jcp-2022-208632
   Robbins CJ, 2023, MODERN PATHOL, V36, P0, DOI 10.1016/j.modpat.2022.100032
   Schettini F, 2021, NPJ BREAST CANCER, V7, P0, DOI 10.1038/s41523-020-00208-2
   Tan RSYC, 2022, BMC MED, V20, P0, DOI 10.1186/s12916-022-02284-6
   Tarantino P, 2023, ANN ONCOL, V34, P645, DOI 10.1016/j.annonc.2023.05.008
   Tarantino P, 2022, JAMA ONCOL, V8, P1177, DOI 10.1001/jamaoncol.2022.2286
   Wolff AC, 2023, ARCH PATHOL LAB MED, V147, P993, DOI 10.5858/arpa.2023-0950-SA
   Zhang GC, 2022, BMC MED, V20, P0, DOI 10.1186/s12916-022-02346-9
   Zhang HN, 2022, MODERN PATHOL, V35, P1075, DOI 10.1038/s41379-022-01019-5
NR 21
TC 0
Z9 0
U1 0
U2 0
PU KOREAN BREAST CANCER SOC
PI SEOUL
PA 163 SINMUNRO 1-GA JONGRO-GU, OFFICIA  BUILDING, SUITE 2024, SEOUL, 110-999, SOUTH KOREA
SN 1738-6756
EI 2092-9900
J9 J BREAST CANCER
JI J. Breast Canc.
PD FEB 15
PY 2025
VL 28
IS 1
BP 11
EP 22
DI 10.4048/jbc.2024.0268
PG 12
WC Oncology
SC Oncology
GA Y9Z7R
UT WOS:001435620600002
PM 40047087
DA 2025-03-16
ER

PT J
AU Miglietta, F
   Collesei, A
   Vernieri, C
   Giarratano, T
   Giorgi, CA
   Girardi, F
   Griguolo, G
   Cacciatore, M
   Botticelli, A
   Vingiani, A
   Fotia, G
   Piacentini, F
   Massa, D
   Marino, M
   Pruneri, G
   Fassan, M
   Tos, APD
   Dieci, M
   Guarneri, V
AF Miglietta, F.
   Collesei, A.
   Vernieri, C.
   Giarratano, T.
   Giorgi, C. A.
   Girardi, F.
   Griguolo, G.
   Cacciatore, M.
   Botticelli, A.
   Vingiani, A.
   Fotia, G.
   Piacentini, F.
   Massa, D.
   Marino, M.
   Pruneri, G.
   Fassan, M.
   Tos, A. P. Dei
   Dieci, M., V
   Guarneri, V.
TI Development of two machine learning models to predict conversion from primary HER2-0 breast cancer to HER2-low metastases: a proof-of-concept study
SO ESMO OPEN
LA English
DT Article
DE machine learning; explainability; breast cancer; HER2
ID diagnosis; impact
AB Background: HER2-low expression has gained clinical relevance in breast cancer (BC) due to the availability of anti-HER2 antibodyedrug conjugates for patients with HER2-low metastatic BC. The well-reported instability of HER2-low status during disease evolution highlights the need to identify patients with HER2-0 primary BC who may develop a HER2-low phenotype at relapse. In response to the urgency of maximizing treatment access, we utilized artificial intelligence to predict this occurrence. Patients and methods: We included a large multicentric retrospective cohort of patients with BC who underwent tissue resampling at relapse. The dataset was preprocessed to address relevant issues such as missing data, feature abundance, and target class imbalance. We then trained two models: one focused on explainability [Extreme Gradient Boosting (XGBoost)] and another aimed at performance (an ensemble of XGBoost and support vector machine). Results: A total of 1200 patients were included in this study. Among 386 patients with HER2-0 primary BC and matched HER2 status at relapse, 42.5% (n = 157) converted to a HER2-low phenotype. The explainable model achieved a balanced accuracy of 58%, with a sensitivity of 53% and a specificity of 64%. The most important variables for this model were primary BC phenotype [mean Shapley value (SHAP) 0.540], primary BC histological type (SHAP 0.101), grade (SHAP 0.182), and sites of relapse (SHAP 0.008-0.213). The ensemble model had a balanced accuracy of 64%, with a sensitivity of 75% and a specificity of 53%. Conclusions: This work represents one of the first proof-of-concept applications of machine learning models to predict a highly relevant phenomenon for drug access in modern BC oncology. Starting with an explainable model and subsequently integrating it with an ensemble approach enabled us to enhance performance while maintaining transparency, explainability, and intelligibility.
C1 [Miglietta, F.; Giarratano, T.; Giorgi, C. A.; Girardi, F.; Griguolo, G.; Massa, D.; Marino, M.; Fassan, M.; Dieci, M., V; Guarneri, V.] Ist Oncol Veneto IOV IRCCS, Oncol Unit 2, Padua, Italy.
   [Miglietta, F.; Griguolo, G.; Massa, D.; Marino, M.; Dieci, M., V; Guarneri, V.] Univ Padua, Dept Surg Oncol & Gastroenterol, Padua, Italy.
   [Collesei, A.] IOV IRCCS, Ist Oncol Veneto, Bioinformat Clin Res Unit, Padua, Italy.
   [Vernieri, C.; Fotia, G.; Pruneri, G.] Fdn IRCCS Ist Nazl Tumori INT, Med Oncol Dept, Milan, Italy.
   [Vernieri, C.; Vingiani, A.; Fotia, G.] Dept Univ Milan, Oncol & Hematooncol, Milan, Italy.
   [Cacciatore, M.] ULSS 9 Treviso Azienda ULSS 2 Marca Trevigiana Tum, Pathol Unit, Milan, Italy.
   [Botticelli, A.] Sapienza Univ Rome, Dept Radiol Oncol & Pathol Sci, Policlin Umberto I, Rome, Italy.
   [Vingiani, A.; Pruneri, G.] Fdn IRCCS Ist Nazl Tumori, Dept Adv Diagnost, Milan, Italy.
   [Piacentini, F.] Univ Hosp Modena, Dept Med & Surg Sci Children & Adults, Modena, Italy.
   [Fassan, M.] Ist Oncol Veneto Iov Irccs, Padua, Italy.
   [Fassan, M.; Tos, A. P. Dei] Azienda Univ Osped Padova, Pathol Unit, Padua, Italy.
C3 IRCCS Istituto Oncologico Veneto (IOV); University of Padua; IRCCS Istituto Oncologico Veneto (IOV); Fondazione IRCCS Istituto Nazionale Tumori Milan; Sapienza University Rome; University Hospital Sapienza Rome; Fondazione IRCCS Istituto Nazionale Tumori Milan; Universita di Modena e Reggio Emilia; Universita di Modena e Reggio Emilia Hospital; IRCCS Istituto Oncologico Veneto (IOV); University of Padua; Azienda Ospedaliera - Universita di Padova
RP Dieci, M (corresponding author), Univ Padua, Ist Oncol Veneto, Dept Surg Oncol & Gastroenterol, Div Oncol 2, Via Gattamelata 64, I-35128 Padua, Italy.
FU Italian Ministry of Health-Ricerca Corrente [L03P11]
CR Abdi H, 2007, ENCY MEASUREMENT STA, V2, P651
   Almstedt K, 2023, CANCERS, V15, P0, DOI 10.3390/cancers15051413
   Bray Freddie, 2018, CA CANCER J CLIN, V68, P394, DOI 10.3322/caac.21609
   Chen T, 2015, R PACKAGE VERSION 0.4-2 1(4), V4-2 1 (4, P1
   Curigliano G, 2024, J CLIN ONCOL, V42, PLBA1000, DOI 10.1200/JCO.2024.42.17_suppl.LBA1000
   Dieci MV, 2013, ANN ONCOL, V24, P101, DOI 10.1093/annonc/mds248
   Gennari A, 2021, ANN ONCOL, V32, P1475, DOI 10.1016/j.annonc.2021.09.019
   Grinda T, 2021, NPJ BREAST CANCER, V7, P0, DOI 10.1038/s41523-021-00252-6
   Guarneri V, 2008, ONCOLOGIST, V13, P838, DOI 10.1634/theoncologist.2008-0048
   Hawkins DM, 2004, J CHEM INF COMP SCI, V44, P1, DOI 10.1021/ci0342472
   Kursa MB, 2010, J STAT SOFTW, V36, P1, DOI 10.18637/jss.v036.i11
   Lin MX, 2024, CANCER-AM CANCER SOC, V130, P851, DOI 10.1002/cncr.35101
   LITTLE RJA, 1988, J AM STAT ASSOC, V83, P1198, DOI 10.2307/2290157
   Loibl S, 2024, ANN ONCOL, V35, P159, DOI 10.1016/j.annonc.2023.11.016
   Menardi G, 2014, DATA MIN KNOWL DISC, V28, P92, DOI 10.1007/s10618-012-0295-5
   Merrick Luke, 2020, MACHINE LEARNING AND KNOWLEDGE EXTRACTION. 4TH IFIP TC 5, V0, P0
   Miglietta F, 2021, CANCER TREAT REV, V98, P0, DOI 10.1016/j.ctrv.2021.102222
   Modi S, 2022, NEW ENGL J MED, V387, P9, DOI 10.1056/NEJMoa2203690
   Naimi AI, 2018, EUR J EPIDEMIOL, V33, P459, DOI 10.1007/s10654-018-0390-z
   Schettini F, 2021, BREAST, V59, P339, DOI 10.1016/j.breast.2021.07.019
   Tarantino P, 2023, ANN ONCOL, V34, P645, DOI 10.1016/j.annonc.2023.05.008
   Tarantino P, 2022, EUR J CANCER, V163, P35, DOI 10.1016/j.ejca.2021.12.022
NR 22
TC 0
Z9 0
U1 0
U2 0
PU ELSEVIER
PI AMSTERDAM
PA RADARWEG 29, 1043 NX AMSTERDAM, NETHERLANDS
SN 
EI 2059-7029
J9 ESMO OPEN
JI ESMO Open
PD JAN 15
PY 2025
VL 10
IS 1
BP 
EP 
DI 10.1016/j.esmoop.2024.104087
PG 9
WC Oncology
SC Oncology
GA S1L5Y
UT WOS:001395928500001
PM 39705838
DA 2025-03-16
ER

PT J
AU Cheng, TC
   Hung, MC
   Wang, LH
   Tu, SH
   Wu, CH
   Yen, Y
   Chen, CL
   Whang-Peng, J
   Lee, WJ
   Liao, YC
   Lee, YC
   Pan, MH
   Lin, HK
   Tzeng, HE
   Guo, PX
   Chu, CY
   Chen, LC
   Ho, YS
AF Cheng, Tzu-Chun
   Hung, Mien-Chie
   Wang, Lu-Hai
   Tu, Shih-Hsin
   Wu, Chih-Hsiung
   Yen, Yun
   Chen, Chi-Long
   Whang-Peng, Jacqueline
   Lee, Wen-Jui
   Liao, You-Cheng
   Lee, Yu-Ching
   Pan, Min-Hsiung
   Lin, Hui-Kuan
   Tzeng, Huey-En
   Guo, Peixuan
   Chu, Cheng-Ying
   Chen, Li-Ching
   Ho, Yuan-Soon
TI Histamine N-methyltransferase (HNMT) as a potential auxiliary biomarker for predicting adaptability to anti-HER2 drug treatment in breast cancer patients
SO BIOMARKER RESEARCH
LA English
DT Article
DE Anti-HER2 therapy responder; Breast cancer; Histamine N-methyltransferase; H-cell phenotype; Nuclear translocation
ID plus adjuvant chemotherapy; tyrosine kinase; nuclear translocation; trastuzumab; receptor; growth; her2; metabolism; tumorigenesis; localization
AB BackgroundUp to 23% of breast cancer patients recurred within a decade after trastuzumab treatment. Conversely, one trial found that patients with low HER2 expression and metastatic breast cancer had a positive response to trastuzumab-deruxtecan (T-Dxd). This indicates that relying solely on HER2 as a single diagnostic marker to predict the efficacy of anti-HER2 drugs is insufficient. This study highlights the interaction between histamine N-methyltransferase (HNMT) and HER2 as an adjunct predictor for trastuzumab response. Furthermore, modulation of HER2 expression by HNMT may explain why those with low HER2 expression still respond to T-Dxd.MethodsWe investigated the impact of HNMT protein expression on the efficacy of anti-HER2 therapy in both in vivo and ex vivo models of patient-derived xenografts and cell line-derived xenografts. Our analysis included F & ouml;rster resonance energy transfer (FRET) to assess the interaction strength between HNMT and HER2 proteins in trastuzumab-resistant and sensitive tumor tissues. Additionally, we used fluorescence lifetime imaging microscopy (FLIM), cleaved luciferase, and immunoprecipitation to study the interaction dynamics of HNMT and HER2. Furthermore, we evaluated the influence of HNMT activity on the binding of anti-HER2 antibodies to their targets through flow cytometry. We also observed the nuclear translocation of HNMT/HER2-ICD cells using fluorescent double staining and DeltaVision microscopy. Finally, ChIP sequencing was employed to identify target genes affected by the HNMT/HER2-ICD complex.ResultsThis study highlights HNMT as a potential auxiliary biomarker for diagnosing HER2 + breast cancer. FRET analysis demonstrated a significant interaction between HNMT and HER2 protein in trastuzumab-sensitive tumor tissue (n = 50), suggesting the potential of HNMT as a predictor of treatment response. Mechanistic studies revealed that the interaction between HNMT and HER2 contributes to increased HER2 protein expression at the transcriptional level, thereby impacting the efficacy of anti-HER2 therapy. Furthermore, a subset of triple-negative breast cancers characterized by HNMT overexpression was found to be sensitive to HER2 antibody-drug conjugates such as T-Dxd.ConclusionsThese findings offer crucial insights for clinicians evaluating candidates for anti-HER2 therapy, especially for HER2-low breast cancer patients who could gain from T-Dxd treatment. Identifying HNMT expression could help clinicians pinpoint patients who would benefit from anti-HER2 therapy.
C1 [Cheng, Tzu-Chun; Lee, Wen-Jui; Ho, Yuan-Soon] China Med Univ, Inst Biochem & Mol Biol, Coll Life Sci, Taichung, Taiwan.
   [Hung, Mien-Chie] China Med Univ, Grad Inst Biomed Sci, Inst Biochem & Mol Biol, Res Ctr Canc Biol,Canc Biol & Precis Therapeut Ctr, Taichung, Taiwan.
   [Hung, Mien-Chie] China Med Univ, Ctr Mol Med, Taichung, Taiwan.
   [Hung, Mien-Chie] Asia Univ, Dept Biotechnol, Taichung, Taiwan.
   [Wang, Lu-Hai] China Med Univ, Inst Integrated Med, Taichung, Taiwan.
   [Wang, Lu-Hai] China Med Univ, Chinese Med Res Ctr, Taichung, Taiwan.
   [Tu, Shih-Hsin; Wu, Chih-Hsiung] Taipei Med Univ, Coll Med, Sch Med, Dept Surg, Taipei, Taiwan.
   [Tu, Shih-Hsin; Wu, Chih-Hsiung] Taipei Med Univ Hosp, Dept Surg, Taipei, Taiwan.
   [Yen, Yun; Whang-Peng, Jacqueline; Lee, Yu-Ching; Chu, Cheng-Ying] Taipei Med Univ, TMU Res Ctr Canc Translat Med, Taipei, Taiwan.
   [Chen, Chi-Long] Taipei Med Univ, Coll Med, Sch Med, Dept Obstet & Gynecol, Taipei, Taiwan.
   [Chen, Chi-Long] Taipei Med Univ, Taipei Med Univ Hosp, Dept Pathol, Taipei, Taiwan.
   [Liao, You-Cheng] Taipei Med Univ, Coll Med Sci & Technol, Ph D Program Med Neurosci, Taipei, Taiwan.
   [Pan, Min-Hsiung] Natl Taiwan Univ, Inst Food Sci & Technol, Taipei, Taiwan.
   [Lin, Hui-Kuan] Duke Univ, Med Ctr, Sch Med, Dept Pathol, Durham, NC 27710 USA.
   [Tzeng, Huey-En] Taichung Vet Gen Hosp, Dept Med, Div Hematol Oncol, Taichung, Taiwan.
   [Tzeng, Huey-En] Natl Chung Hsing Univ, Coll Med, Dept Postbaccalaureate Med, Taichung, Taiwan.
   [Guo, Peixuan] Ohio State Univ, Dorothy M Davis Heart & Lung Res Inst, Coll Pharm, Coll Med,Ctr RNA Nanobiotechnol & Nanomed, Columbus, OH 43210 USA.
   [Guo, Peixuan] Ohio State Univ, James Comprehens Canc Ctr, Columbus, OH 43210 USA.
   [Chu, Cheng-Ying] Taipei Med Univ, CRISPR Gene Targeting Core Lab, Taipei 110, Taiwan.
   [Chen, Li-Ching] China Med Univ, Coll Life Sci, Dept Biol Sci & Technol, Taichung, Taiwan.
C3 China Medical University Taiwan; China Medical University Taiwan; China Medical University Taiwan; Asia University Taiwan; China Medical University Taiwan; China Medical University Taiwan; Taipei Medical University; Taipei Medical University; Taipei Medical University Hospital; Taipei Medical University; Taipei Medical University; Taipei Medical University Hospital; Taipei Medical University; Taipei Medical University; National Taiwan University; Duke University; Taichung Veterans General Hospital; National Chung Hsing University; University System of Ohio; Ohio State University; University System of Ohio; Ohio State University; James Cancer Hospital & Solove Research Institute; Taipei Medical University; China Medical University Taiwan
RP Ho, YS (corresponding author), China Med Univ, Inst Biochem & Mol Biol, Coll Life Sci, Taichung, Taiwan.; Chen, LC (corresponding author), China Med Univ, Coll Life Sci, Dept Biol Sci & Technol, Taichung, Taiwan.
EM lcchen@cmu.edu.tw; hoyuansn@cmu.edu.tw
FU Department of Surgery of Taipei Medical University Hospital; Medical Research Core Facilities, Office of Research & Development at China Medical University
CR Alajati A, 2015, CELL REP, V11, P564, DOI 10.1016/j.celrep.2015.03.044
   Arribas J, 2010, CLIN CANCER RES, V16, P4071, DOI 10.1158/1078-0432.CCR-10-1501
   Balch SM, 2021, BREAST CANCER RES TR, V189, P411, DOI 10.1007/s10549-021-06329-x
   Barnes WG, 2002, J NEUROCHEM, V82, P1262, DOI 10.1046/j.1471-4159.2002.01063.x
   BEAVEN MA, 1979, AGENTS ACTIONS, V9, P455, DOI 10.1007/BF01968110
   Béguelin W, 2010, MOL CELL BIOL, V30, P5456, DOI 10.1128/MCB.00012-10
   Bi YL, 2021, CELL DEATH DIS, V12, P0, DOI 10.1038/s41419-021-03686-9
   Boivin B, 2013, J BIOL CHEM, V288, P36926, DOI 10.1074/jbc.M113.527564
   Budayeva HG, 2020, NAT REV DRUG DISCOV, V19, P414, DOI 10.1038/s41573-020-0063-y
   Chandarlapaty S, 2010, ONCOGENE, V29, P325, DOI 10.1038/onc.2009.337
   Chang H-S, 2023, FOOD SCIENCE AND HUMAN WELLNESS, V0, P0
   Charafe-Jauffret E, 2006, ONCOGENE, V25, P2273, DOI 10.1038/sj.onc.1209254
   Chaussepied M, 2004, MOL CELL, V16, P831, DOI 10.1016/j.molcel.2004.11.003
   Chen K, 2020, CLIN TRANSL ONCOL, V22, P576, DOI 10.1007/s12094-019-02163-2
   Chen MK, 2015, FEBS J, V282, P3693, DOI 10.1111/febs.13342
   Cheng TC, 2021, J FOOD DRUG ANAL, V29, P622, DOI 10.38212/2224-6614.3387
   Coleman N, 2023, NPJ PRECIS ONCOL, V7, P0, DOI 10.1038/s41698-022-00338-9
   Cully M, 2022, NAT REV DRUG DISCOV, V21, P17, DOI 10.1038/d41573-021-00204-6
   de Azambuja E, 2014, LANCET ONCOL, V15, P1137, DOI 10.1016/S1470-2045(14)70320-1
   DeSantis CE, 2019, CA-CANCER J CLIN, V69, P211, DOI 10.3322/caac.21555
   Dressman MA, 2003, CANCER RES, V63, P2194
   Giordano SH, 2022, J CLIN ONCOL, V40, P2612, DOI 10.1200/JCO.22.00519
   Goutsouliak K, 2020, NAT REV CLIN ONCOL, V17, P233, DOI 10.1038/s41571-019-0299-9
   Harbeck N, 2019, NAT REV DIS PRIMERS, V5, P0, DOI 10.1038/s41572-019-0111-2
   Hsu SC, 2007, J BIOL CHEM, V282, P10432, DOI 10.1074/jbc.M610014200
   Hu ZY, 2024, SCI ADV, V10, P0, DOI 10.1126/sciadv.adj7251
   Kang HJ, 2014, SCI REP-UK, V4, P0, DOI 10.1038/srep07201
   Kümler I, 2014, CANCER TREAT REV, V40, P259, DOI 10.1016/j.ctrv.2013.09.002
   Lee CH, 2010, JNCI-J NATL CANCER I, V102, P1322, DOI 10.1093/jnci/djq300
   Lee WJ, 2021, J FOOD DRUG ANAL, V29, P113, DOI 10.38212/2224-6614.3230
   Lenz G, 2018, CLIN CANCER RES, V24, P1216, DOI 10.1158/1078-0432.CCR-17-0824
   Li HZ, 2022, CANCER CELL, V40, P36, DOI 10.1016/j.ccell.2021.11.002
   Lin CY, 2019, NAT COMMUN, V10, P0, DOI 10.1038/s41467-019-10920-8
   Liu D, 2020, CANCER SCI, V111, P4417, DOI 10.1111/cas.14676
   Lu HY, 2020, SIGNAL TRANSDUCT TAR, V5, P0, DOI 10.1038/s41392-020-00315-3
   Madera S, 2022, CELL DEATH DIS, V13, P0, DOI 10.1038/s41419-022-04855-0
   McNamara KL, 2021, NAT CANCER, V2, P400, DOI 10.1038/s43018-021-00190-z
   Meric-Bernstam F, 2019, CLIN CANCER RES, V25, P2033, DOI 10.1158/1078-0432.CCR-18-2275
   Modi S, 2022, NEW ENGL J MED, V387, P9, DOI 10.1056/NEJMoa2203690
   Ogasawara M, 2006, J PHARMACOL SCI, V101, P24, DOI 10.1254/jphs.FMJ06001X6
   Ogitani Y, 2016, CLIN CANCER RES, V22, P5097, DOI 10.1158/1078-0432.CCR-15-2822
   Ogitani Y, 2016, CANCER SCI, V107, P1039, DOI 10.1111/cas.12966
   Pedersen K, 2009, MOL CELL BIOL, V29, P3319, DOI 10.1128/MCB.01803-08
   Pereira PMR, 2018, NAT COMMUN, V9, P0, DOI 10.1038/s41467-018-07608-w
   Perez EA, 2015, J CLIN ONCOL, V33, P701, DOI 10.1200/JCO.2014.57.6298
   Perez EA, 2014, J CLIN ONCOL, V32, P3744, DOI 10.1200/JCO.2014.55.5730
   Pogue-Geile KL, 2013, JNCI-J NATL CANCER I, V105, P1782, DOI 10.1093/jnci/djt321
   Priedigkeit N, 2017, JAMA ONCOL, V3, P666, DOI 10.1001/jamaoncol.2016.5630
   Redmond AM, 2019, PLOS ONE, V14, P0, DOI 10.1371/journal.pone.0225180
   Romond EH, 2005, NEW ENGL J MED, V353, P1673, DOI 10.1056/NEJMoa052122
   SLAMON DJ, 1989, SCIENCE, V244, P707, DOI 10.1126/science.2470152
   Slamon DJ, 2001, NEW ENGL J MED, V344, P783, DOI 10.1056/NEJM200103153441101
   Sperinde J, 2018, CLIN CANCER RES, V24, P3046, DOI 10.1158/1078-0432.CCR-17-3250
   Sung H, 2021, CA-CANCER J CLIN, V71, P209, DOI 10.3322/caac.21660
   Tehrani SS, 2021, BIOMEDICINE-TAIWAN, V11, P30, DOI 10.37796/2211-8039.1150
   Varadan V, 2016, CLIN CANCER RES, V22, P3249, DOI 10.1158/1078-0432.CCR-15-2021
   von Mach-Szczypinski J, 2009, METABOLISM, V58, P867, DOI 10.1016/j.metabol.2009.02.011
   von Minckwitz G, 2019, NEW ENGL J MED, V380, P617, DOI 10.1056/NEJMoa1814017
   von Minckwitz G, 2017, NEW ENGL J MED, V377, P122, DOI 10.1056/NEJMoa1703643
   Wang SC, 2004, CANCER CELL, V6, P251, DOI 10.1016/j.ccr.2004.07.012
   Wang SC, 2009, CLIN CANCER RES, V15, P6484, DOI 10.1158/1078-0432.CCR-08-2813
   Wang ZJ, 2024, EUR J PHARM SCI, V198, P0, DOI 10.1016/j.ejps.2024.106793
   Wang ZH, 2023, J MED CHEM, V66, P6263, DOI 10.1021/acs.jmedchem.3c00013
   XIE YM, 1994, BIOCHEM BIOPH RES CO, V203, P1589, DOI 10.1006/bbrc.1994.2368
   YAMAUCHI K, 1994, AM J PHYSIOL, V267, PL342, DOI 10.1152/ajplung.1994.267.3.L342
   Yoshikawa T, 2019, INT J MOL SCI, V20, P0, DOI 10.3390/ijms20030737
NR 66
TC 0
Z9 0
U1 0
U2 0
PU BMC
PI LONDON
PA CAMPUS, 4 CRINAN ST, LONDON N1 9XW, ENGLAND
SN 
EI 2050-7771
J9 BIOMARK RES
JI Biomark. Res.
PD JAN 9
PY 2025
VL 13
IS 1
BP 
EP 
DI 10.1186/s40364-024-00715-5
PG 28
WC Oncology; Medicine, Research & Experimental
SC Oncology; Research & Experimental Medicine
GA R7Y2P
UT WOS:001393550300001
PM 39789599
DA 2025-03-16
ER

PT J
AU Chen, ED
   Chen, C
   Chen, YY
   You, J
   Chen, N
   Xu, SL
   Wang, QX
   Cai, YF
   Hu, XQ
   Li, Q
AF Chen, Endong
   Chen, Chen
   Chen, Yingying
   You, Jie
   Chen, Nan
   Xu, Shenlin
   Wang, Qingxuan
   Cai, Yefeng
   Hu, Xiaoqu
   Li, Quan
TI Investigating HER2-Low in Early Breast Cancer: Prognostic Implications and Age-Related Prognostic Stratification
SO CANCER MEDICINE
LA English
DT Article
DE age; breast cancer; Chinese population; HER2-low; prognostic stratification
ID skeletal-related events; bone metastasis; mortality; diagnosis; management; survival; disease; women; stage; risk
AB BackgroundRecent studies about human epidermal growth factor receptor 2 (HER2)-low values have garnered great interest among oncologists. We aimed to investigate whether HER2-low impacts the prognosis of early-stage breast cancer overall and in specific subgroups, explore differences in clinicopathologic markers, and examine the role of age in HER2-low prognostic stratification.Materials & MethodsWe conducted a retrospective analysis of 6920 HER2-negative breast cancer patients from the First Affiliated Hospital of Wenzhou Medical University (2010-2022). The study focused on the impact of HER2-low status (immunohistochemistry +1 or +2, in situ hybridization not amplified) on overall survival (OS), considering the age at diagnosis.ResultsGenerally, HER2-low status correlated with less aggressive cancer indicators. No significant prognostic differences were observed between HER2-low and HER2-0 in the entire cohort, HR-positive, and HR-negative groups. However, in TNBC patients aged >= 65, HER2-low correlated with significantly better OS (HR = 0.45, 95% CI 0.24-0.83, p = 0.011), a finding consistent after multivariable adjustment (HR = 0.34, 95% CI 0.14-0.80, p = 0.014). In other subgroups, prognosis did not significantly correlate with HER2 status. The combination of HER2-low status and age plays a key role in prognostic stratification in TNBC. Patients aged >= 65 with HER2-0 had considerably poorer prognoses compared to other subgroups.ConclusionThis extensive retrospective study demonstrates that HER2-low status cannot serve as an independent prognostic factor in the entire cohort, nor in the HR-positive and HR-negative groups individually. However, the combined factors of HER2-low status and age may indicate a potential contribution to the prognostic stratification of TNBC.
C1 [Chen, Endong; Hu, Xiaoqu; Li, Quan] Wenzhou Med Univ, Affiliated Hosp 1, Dept Breast Surg, Wenzhou, Zhejiang, Peoples R China.
   [Chen, Chen; Chen, Nan; Xu, Shenlin] Wenzhou Med Univ, Sch Med 1, Sch Informat & Engn, Wenzhou, Zhejiang, Peoples R China.
   [Chen, Yingying] Wenzhou Med Univ, Affiliated Hosp 1, Dept Colorectal & Anal Surg, Wenzhou, Zhejiang, Peoples R China.
   [You, Jie; Wang, Qingxuan; Cai, Yefeng] Wenzhou Med Univ, Affiliated Hosp 1, Dept Thyroid Surg, Wenzhou, Zhejiang, Peoples R China.
C3 Wenzhou Medical University; Wenzhou Medical University; Wenzhou Medical University; Wenzhou Medical University
RP Hu, XQ; Li, Q (corresponding author), Wenzhou Med Univ, Affiliated Hosp 1, Dept Breast Surg, Wenzhou, Zhejiang, Peoples R China.
EM xiaoquhu_breast@hotmail.com; quanli459936872@163.com
FU Zhejiang Province Traditional Chinese Medicine Science and Technology Plan Project
CR Agostinetto E, 2021, CANCERS, V13, P0, DOI 10.3390/cancers13112824
   [Anonymous], 1900, INC, V0, P0
   Banerji U, 2019, LANCET ONCOL, V20, P1124, DOI 10.1016/S1470-2045(19)30328-6
   Bastiaannet E, 2010, BREAST CANCER RES TR, V124, P801, DOI 10.1007/s10549-010-0898-8
   Carleton N, 2022, NAT REV CLIN ONCOL, V19, P745, DOI 10.1038/s41571-022-00684-4
   Coleman RE, 2006, CLIN CANCER RES, V12, P6243S, DOI 10.1158/1078-0432.CCR-06-0931
   de Azambuja E, 2007, BRIT J CANCER, V96, P1504, DOI 10.1038/sj.bjc.6603756
   Leite LD, 2021, BREAST CANCER RES TR, V190, P155, DOI 10.1007/s10549-021-06365-7
   Denkert C, 2021, LANCET ONCOL, V22, P1151, DOI 10.1016/S1470-2045(21)00301-6
   Ergun Y, 2023, CANCER TREAT REV, V115, P0, DOI 10.1016/j.ctrv.2023.102538
   Fehrenbacher L, 2020, J CLIN ONCOL, V38, P0, DOI 10.1200/JCO.19.01455
   Freedman RA, 2018, CANCER-AM CANCER SOC, V124, P2184, DOI 10.1002/cncr.31308
   Gianni L, 2010, J CLIN ONCOL, V28, P1131, DOI 10.1200/JCO.2009.24.1661
   Giaquinto AN, 2022, CA-CANCER J CLIN, V72, P524, DOI 10.3322/caac.21754
   Gradishar WJ, 2022, J NATL COMPR CANC NE, V20, P691, DOI 10.6004/jnccn.2022.0030
   Hayes DF, 2019, NEW ENGL J MED, V381, P1284, DOI 10.1056/NEJMcibr1909386
   Horisawa N, 2022, BREAST CANCER-TOKYO, V29, P234, DOI 10.1007/s12282-021-01303-3
   Jacot W, 2021, CANCERS, V13, P0, DOI 10.3390/cancers13236059
   Johnson HM, 2019, BREAST CANCER RES TR, V177, P713, DOI 10.1007/s10549-019-05353-2
   Kim EK, 2011, WORLD J SURG, V35, P1244, DOI 10.1007/s00268-011-1071-1
   Kunkler IH, 2023, NEW ENGL J MED, V388, P585, DOI 10.1056/NEJMoa2207586
   Lash TL, 2007, J CLIN ONCOL, V25, P3001, DOI 10.1200/JCO.2006.09.9572
   Li HY, 2024, BREAST CANCER RES TR, V204, P89, DOI 10.1007/s10549-023-07171-z
   Li Z, 2016, PHARMACOL THERAPEUT, V161, P79, DOI 10.1016/j.pharmthera.2016.03.003
   Liedtke C, 2013, BREAST CANCER RES TR, V138, P591, DOI 10.1007/s10549-013-2461-x
   Liu YR, 2015, ANN SURG ONCOL, V22, P1102, DOI 10.1245/s10434-014-4108-5
   Modi S, 2022, NEW ENGL J MED, V387, P9, DOI 10.1056/NEJMoa2203690
   Modi S, 2020, J CLIN ONCOL, V38, P1887, DOI 10.1200/JCO.19.02318
   Mutai R, 2021, BREAST, V60, P62, DOI 10.1016/j.breast.2021.08.016
   Peiffer DS, 2023, JAMA ONCOL, V9, P500, DOI 10.1001/jamaoncol.2022.7476
   Rakha EA, 2008, J CLIN ONCOL, V26, P3153, DOI 10.1200/JCO.2007.15.5986
   Roder DM, 2012, ANZ J SURG, V82, P524, DOI 10.1111/j.1445-2197.2012.06114.x
   Sathiakumar N, 2012, BREAST CANCER RES TR, V131, P231, DOI 10.1007/s10549-011-1721-x
   Schettini F, 2021, NPJ BREAST CANCER, V7, P0, DOI 10.1038/s41523-020-00208-2
   Schwartzberg LS, 2016, J NATL COMPR CANC NE, V14, P647, DOI 10.6004/jnccn.2016.0182
   Siegel Rebecca L, 2024, CA CANCER J CLIN, V74, P12, DOI 10.3322/caac.21820
   Syrowatka A, 2016, J NATL COMPR CANC NE, V14, P1412, DOI 10.6004/jnccn.2016.0151
   Tan RSYC, 2022, BMC MED, V20, P0, DOI 10.1186/s12916-022-02284-6
   Tanaka R, 2016, ONCOLOGIST, V21, P508, DOI 10.1634/theoncologist.2015-0377
   Tarantino P, 2023, ANN ONCOL, V34, P645, DOI 10.1016/j.annonc.2023.05.008
   Tarantino P, 2022, CANCER DISCOV, V12, P2026, DOI 10.1158/2159-8290.CD-22-0703
   Tarantino P, 2022, JAMA ONCOL, V8, P1177, DOI 10.1001/jamaoncol.2022.2286
   Tarantino P, 2022, JAMA ONCOL, V8, P629, DOI 10.1001/jamaoncol.2021.6597
   Tarantino P, 2020, J CLIN ONCOL, V38, P1951, DOI 10.1200/JCO.19.02488
   van de Water W, 2012, JAMA-J AM MED ASSOC, V307, P590, DOI 10.1001/jama.2012.84
   Waks AG, 2019, JAMA-J AM MED ASSOC, V321, P288, DOI 10.1001/jama.2018.19323
   Walko CM, 2019, JAMA ONCOL, V5, P1648, DOI 10.1001/jamaoncol.2019.3552
   Wolff AC, 2018, J CLIN ONCOL, V36, P2105, DOI 10.5858/arpa.2018-0902-SA
   Won HS, 2022, BREAST CANCER RES, V24, P0, DOI 10.1186/s13058-022-01519-x
   Xiong ZC, 2018, CANCER MANAG RES, V10, P287, DOI 10.2147/CMAR.S155524
   Zheng L, 2023, CANCER MED-US, V12, P14937, DOI 10.1002/cam4.6129
NR 52
TC 0
Z9 0
U1 0
U2 0
PU WILEY
PI HOBOKEN
PA 111 RIVER ST, HOBOKEN 07030-5774, NJ USA
SN 2045-7634
EI 
J9 CANCER MED-US
JI Cancer Med.
PD FEB 15
PY 2025
VL 14
IS 4
BP 
EP 
DI 10.1002/cam4.70637
PG 14
WC Oncology
SC Oncology
GA W5Y6T
UT WOS:001419330900001
PM 39945279
DA 2025-03-16
ER

PT J
AU Luo, SW
   Chen, XB
   Yao, MX
   Ying, YL
   Huang, ZA
   Zhou, XY
   Liao, ZW
   Zhang, LJ
   Hu, N
   Huang, CW
AF Luo, Siwei
   Chen, Xiaobo
   Yao, Mengxia
   Ying, Yuanlin
   Huang, Zena
   Zhou, Xiaoya
   Liao, Zuwei
   Zhang, Lijie
   Hu, Na
   Huang, Chunwang
TI Intratumoral and peritumoral ultrasound-based radiomics for preoperative prediction of HER2-low breast cancer: a multicenter retrospective study
SO INSIGHTS INTO IMAGING
LA English
DT Article
DE Invasive breast cancer; HER2-low; Ultrasonography; Machine learning; Peritumoral radiomics
AB ObjectivesRecent advances in human epidermal growth factor receptor 2 (HER2)-targeted therapies have opened up new therapeutic options for HER2-low cancers. This study aimed to establish an ultrasound-based radiomics model to identify three different HER2 states noninvasively.MethodsBetween May 2018 and December 2023, a total of 1257 invasive breast cancer patients were enrolled from three hospitals. The HER2 status was divided into three classes: positive, low, and zero. Four peritumoral regions of interest (ROI) were auto-generated by dilating the manually segmented intratumoral ROI to thicknesses of 5 mm, 10 mm, 15 mm, and 20 mm. After image preprocessing, 4720 radiomics features were extracted from each image of every patient. The least absolute shrinkage and selection operator and LightBoost algorithm were utilized to construct single- and multi-region radiomics signatures (RS). A clinical-radiomics combined model was developed by integrating discriminative clinical-sonographic factors with the optimal RS. A data stitching strategy was used to build patient-level models. The Shapley additive explanations (SHAP) approach was used to explain the contribution of internal prediction.ResultsThe optimal RS was constructed by integrating 12 tumor features and 9 peritumoral-15mm features. Age, tumor size, and seven qualitative ultrasound features were retained to construct the clinical-radiomics combined model with the optimal RS. In the training, validation, and test cohorts, the patient-level combined model showed the best discrimination ability with the macro-AUCs of 0.988 (95% CI: 0.983-0.992), 0.915 (95% CI: 0.851-0.965), and 0.862 (95% CI: 0.820-0.899), respectively.ConclusionThis study built a robust and interpretable clinical-radiomics model to evaluate three classes of HER2 status based on ultrasound images.Critical relevance statementUltrasound-based radiomics method can noninvasively identify three different states of HER2, which may guide treatment decisions and the implementation of personalized HER2-targeted treatment for invasive breast cancer patients.Key PointsDetermination of HER2 status can affect treatment options for breast cancer.The ultrasound-based clinical-radiomics model can discriminate the three different HER2 statuses.Our developed model can assist in providing personalized recommendations for novel HER2-targeted therapies.
C1 [Luo, Siwei; Yao, Mengxia; Ying, Yuanlin; Huang, Zena; Zhang, Lijie; Huang, Chunwang] Southern Med Univ, Guangdong Prov Peoples Hosp, Guangdong Acad Med Sci, Dept Ultrasound, Guangzhou, Peoples R China.
   [Chen, Xiaobo] Southern Med Univ, Guangdong Prov Peoples Hosp, Guangdong Acad Med Sci, Dept Radiol, Guangzhou, Peoples R China.
   [Chen, Xiaobo] Guangdong Prov Key Lab Artificial Intelligence Med, Guangzhou, Peoples R China.
   [Zhou, Xiaoya] Guangzhou Univ Tradit Chinese Med, Guangzhou Univ Tradit Chinese Med, Affiliated Hosp 1, Dept Ultrasound, Guangzhou, Peoples R China.
   [Liao, Zuwei] Sun Yat Sen Univ, Sun Yat Sen Mem Hosp, Dept Ultrasound, Guangzhou, Peoples R China.
   [Hu, Na] Peoples Hosp Shangyou Cty, Dept Ultrasound, Ganzhou, Peoples R China.
C3 Guangdong Academy of Medical Sciences & Guangdong General Hospital; Southern Medical University - China; Guangdong Academy of Medical Sciences & Guangdong General Hospital; Southern Medical University - China; Guangzhou University of Chinese Medicine; Sun Yat Sen University
RP Huang, CW (corresponding author), Southern Med Univ, Guangdong Prov Peoples Hosp, Guangdong Acad Med Sci, Dept Ultrasound, Guangzhou, Peoples R China.
EM huangchunwang@126.com
FU Guangzhou Municipal Science and Technology Project [202201011215]
CR Abbasvandi F, 2023, SCI REP-UK, V13, P0, DOI 10.1038/s41598-023-43186-8
   Bian XQ, 2023, J MAGN RESON IMAGING, V58, P1603, DOI 10.1002/jmri.28628
   Braman N, 2019, JAMA NETW OPEN, V2, P0, DOI 10.1001/jamanetworkopen.2019.2561
   Chen F, 2020, MED BIOL ENG COMPUT, V58, P1285, DOI 10.1007/s11517-020-02164-2
   Costantini M, 2012, CLIN BREAST CANCER, V12, P331, DOI 10.1016/j.clbc.2012.07.002
   Cui H, 2023, J TRANSL MED, V21, P0, DOI 10.1186/s12967-022-03840-7
   Curigliano G, 2024, ESMO OPEN, V9, P0, DOI 10.1016/j.esmoop.2024.102989
   Du Y, 2024, ACAD RADIOL, V31, P2674, DOI 10.1016/j.acra.2024.01.023
   Franchina M, 2023, INT J MOL SCI, V24, P0, DOI 10.3390/ijms241612795
   Grassini D, 2022, PATHOBIOLOGY, V89, P278, DOI 10.1159/000524227
   Hammond MEH, 2010, ARCH PATHOL LAB MED, V134, P907, DOI 10.1200/JCO.2009.25.6529
   Hayes DF, 2019, NEW ENGL J MED, V381, P1284, DOI 10.1056/NEJMcibr1909386
   He XJ, 2023, SEMIN CANCER BIOL, V88, P187, DOI 10.1016/j.semcancer.2022.12.009
   Huang GL, 2024, INSIGHTS IMAGING, V15, P0, DOI 10.1186/s13244-024-01713-9
   Jiang MX, 2023, INT J CANCER, V153, P1324, DOI 10.1002/ijc.34570
   Ko ES, 2010, EUR RADIOL, V20, P1111, DOI 10.1007/s00330-009-1656-3
   Li CL, 2021, J MAGN RESON IMAGING, V54, P703, DOI 10.1002/jmri.27651
   Li JW, 2022, EUR RADIOL, V32, P1590, DOI 10.1007/s00330-021-08224-x
   Li YY, 2023, EBIOMEDICINE, V91, P0, DOI 10.1016/j.ebiom.2023.104571
   Lin JY, 2024, ACAD RADIOL, V31, P3004, DOI 10.1016/j.acra.2023.12.012
   Marchiò C, 2021, SEMIN CANCER BIOL, V72, P123, DOI 10.1016/j.semcancer.2020.02.016
   Modi S, 2022, NEW ENGL J MED, V387, P9, DOI 10.1056/NEJMoa2203690
   Narayan P, 2023, J CLIN ONCOL, V41, P2108, DOI 10.1200/JCO.22.02447
   Niu SX, 2022, J CANCER RES CLIN, V148, P97, DOI 10.1007/s00432-021-03822-0
   Qian XJ, 2021, NAT BIOMED ENG, V5, P522, DOI 10.1038/s41551-021-00711-2
   Santucci D, 2021, CANCERS, V13, P0, DOI 10.3390/cancers13184635
   Schettini F, 2021, NPJ BREAST CANCER, V7, P0, DOI 10.1038/s41523-020-00208-2
   Shao J, 2023, SEMIN CANCER BIOL, V91, P1, DOI 10.1016/j.semcancer.2023.02.006
   Siegel RL, 2023, CA-CANCER J CLIN, V73, P17, DOI 10.3322/caac.21763
   Tarantino P, 2023, ANN ONCOL, V34, P645, DOI 10.1016/j.annonc.2023.05.008
   Tarantino P, 2020, J CLIN ONCOL, V38, P1951, DOI 10.1200/JCO.19.02488
   Trepanier C, 2023, CLIN IMAG, V100, P64, DOI 10.1016/j.clinimag.2023.05.007
   Wang H, 2024, SCI REP-UK, V14, P0, DOI 10.1038/s41598-024-55838-4
   Wang SM, 2022, EUR RADIOL, V32, P639, DOI 10.1007/s00330-021-08134-y
   Wolff AC, 2023, J CLIN ONCOL, V41, P3867, DOI 10.1200/JCO.22.02864
   Wolff AC, 2018, J CLIN ONCOL, V36, P2105, DOI 10.5858/arpa.2018-0902-SA
   Wu J, 2022, SEMIN CANCER BIOL, V84, P310, DOI 10.1016/j.semcancer.2020.12.005
   Xu ML, 2024, RADIOL MED, V129, P29, DOI 10.1007/s11547-023-01739-x
   Yin YQ, 2024, TECHNOL CANCER RES T, V23, P0, DOI 10.1177/15330338241292668
   Zhang GC, 2022, BMC MED, V20, P0, DOI 10.1186/s12916-022-02346-9
   Zhang SH, 2022, FRONT ONCOL, V12, P0, DOI 10.3389/fonc.2022.905551
   Zhang XL, 2024, FRONT ONCOL, V14, P0, DOI 10.3389/fonc.2024.1438923
   Zheng SY, 2024, EUR RADIOL, V0, P0, DOI DOI 10.1007/s00330-024-10641-7
   Zhou J, 2021, ACAD RADIOL, V28, P1352, DOI 10.1016/j.acra.2020.05.040
NR 44
TC 0
Z9 0
U1 0
U2 0
PU SPRINGER WIEN
PI Vienna
PA Prinz-Eugen-Strasse 8-10, A-1040 Vienna, AUSTRIA
SN 1869-4101
EI 
J9 INSIGHTS IMAGING
JI Insights Imaging
PD MAR 7
PY 2025
VL 16
IS 1
BP 
EP 
DI 10.1186/s13244-025-01934-6
PG 15
WC Radiology, Nuclear Medicine & Medical Imaging
SC Radiology, Nuclear Medicine & Medical Imaging
GA Z6D7Z
UT WOS:001439794900002
PM 40053171
DA 2025-03-16
ER

PT J
AU Schmidt, G
   Gluz, O
   Christgen, M
   Reinisch, M
   Kümmel, S
   Nitz, U
   Braun, M
   Aktas, B
   Lüdtke-Heckenkamp, K
   Forstbauer, H
   Grischke, EM
   Schumacher, C
   Mahlberg, R
   Malter, W
   Reimer, T
   Nuding, B
   Stefek, A
   Wuerstlein, R
   Graeser, M
   Józwiak, K
   Burmeister, S
   zu Eulenburg, C
   Lauseker, M
   Kolberg-Liedtke, C
   Prat, A
   Schmid, P
   Baehner, R
   Kreipe, HH
   Solomayer, EF
   Harbeck, N
   West German Study Grp Investigators
AF Schmidt, Gilda
   Gluz, Oleg
   Christgen, Matthias
   Reinisch, Mattea
   Kuemmel, Sherko
   Nitz, Ulrike
   Braun, Michael
   Aktas, Bahriye
   Luedtke-Heckenkamp, Kerstin
   Forstbauer, Helmut
   Grischke, Eva-Maria
   Schumacher, Claudia
   Mahlberg, Rolf
   Malter, Wolfram
   Reimer, Toralf
   Nuding, Benno
   Stefek, Andrea
   Wuerstlein, Rachel
   Graeser, Monika
   Jozwiak, Katarzyna
   Burmeister, Sandy
   zu Eulenburg, Christine
   Lauseker, Michael
   Kolberg-Liedtke, Cornelia
   Prat, Aleix
   Schmid, Peter
   Baehner, Rick
   Kreipe, Hans Heinrich
   Solomayer, Erich-Franz
   Harbeck, Nadia
   West German Study Grp Investigators
TI HER2-low status as a distinct breast cancer subtype: myth or truth? Analysis of the WSG trials WSG-ADAPT-HR+/HER2-, WSG-PlanB, and WSG-ADAPT-TN
SO BREAST CANCER RESEARCH
LA English
DT Article
ID american-society; pathologists; recommendations; epidemiology; concordance; recurrence; college; assay
AB Background New data show that not only HER2-overexpressing breast cancer (BC) tumors but also HER2-low tumors, classically considered as HER2-negative, respond to HER2-targeting antibody-drug-conjugates. Our objective was to analyze the prevalence of HER2-low BC in a pooled analysis of contemporary early BC trials and to evaluate its role as a prognostic factor in terms of survival in comparison to HER2-zero BC. Methods We evaluated 5598 patients with locally HR + /HER2- BC from the screening cohort of WSG-ADAPT-HR + /HER2-, 2592 patients with HR + /HER2- or HR-/HER2- from the adjuvant WSG-PlanB trial, and 336 patients from the WSG-ADAPT-TN trial. Central HER2 testing was performed prospectively in WSG-ADAPT and retrospectively in WSG-PlanB. Following ASCO/CAP guidelines, HER2-low status was defined as immunohistochemistry (IHC) 1 + or 2 + and in situ hybridization (ISH)-negative, and HER2-zero was defined as IHC 0. Agreement between HER2 assessments was evaluated with Cohen's kappa coefficient, and effects of HER2 status on pathological complete response (pCR) and on survival were analyzed with logistic regression and Cox proportional hazards models, respectively. FindingsI n WSG-ADAPT-HR + /HER2-, 3198 (64.6%) tumors were HER2-low by the central and 3096 (55.6%) by the local histology (agreement for HER2-low status was 61.0%). In HR + /HER2- cases from WSG-PlanB, 601 tumors (28.7%) were HER2-low. In both cohorts, HER2-low status was significantly associated with higher ERBB2 mRNA expression by Oncotype DX test in comparison to HER2-zero: mean 9.3 vs. 9.1 (p < .001) by local HER2 assessment in WSG-ADAPT and mean 9.2 vs. 8.8 (p < .001) in WSG-PlanB. Furthermore, patients with HER2-low tumors in WSG-ADAPT-HR + /HER2- significantly less often had a pCR compared to the HER2-zero tumors (p = .015). No significant difference was observed in (invasive and/or distant) disease-free survival (DFS) between centrally HER2-low and HER2-zero tumors in both HR + /HER2- cohorts (WSG-ADAPT-HR + /HER2- distant DFS: unadjusted HR = 1.06, 95%CI 0.83-1.36, similar results for local assessment; WSG-PlanB DFS: unadjusted HR = 1.28, 95%CI 0.91-1.82). In the HR-/HER2- WSG-PlanB cohort, centrally HER2-low tumors (10.5%) were associated with better DFS (unadjusted HR = 0.21, 95%CI 0.05-0.83), this association was not observed in the WSG-ADAPT-TN. Conclusion The prevalence of HER2-low status varied between the analyzed trials. Our results show that survival does not differ between HER2-low and HER2-zero tumors in HR + /HER2- cohorts; however, HER2-low status appears to have an inconsistent impact on survival in TNBC. Therefore, our findings do not support the characterization of HER2-low status as a distinct BC subtype.
C1 [Schmidt, Gilda; Solomayer, Erich-Franz] Saarland Univ Med Ctr, Dept Gynecol Obstet & Reprod Med, Homburg, Germany.
   [Gluz, Oleg; Kuemmel, Sherko; Nitz, Ulrike; Wuerstlein, Rachel; Graeser, Monika; zu Eulenburg, Christine; Harbeck, Nadia] West German Study Grp, Moenchengaldbach, Germany.
   [Gluz, Oleg; Nitz, Ulrike; Graeser, Monika] Ev Hosp Bethesda, Breast Ctr Niederrhein, Monchengladbach, Germany.
   [Gluz, Oleg] Univ Clin Cologne, Cologne, Germany.
   [Christgen, Matthias; Kreipe, Hans Heinrich] Hannover Med Sch, Inst Pathol, Hannover, Germany.
   [Reinisch, Mattea; Kuemmel, Sherko] Charite Univ Med Berlin, Dept Gynecol, Breast Ctr, Berlin, Germany.
   [Reinisch, Mattea] Heidelberg Univ, Univ Med Ctr Mannheim, ITM Interdisciplinary Tumor Ctr Mannheim, Mannheim, Germany.
   [Kuemmel, Sherko] Clin Essen Mitte, Breast Unit, Essen, Germany.
   [Braun, Michael] Rotkreuz Clin Munich, Breast Ctr, Munich, Germany.
   [Aktas, Bahriye] Univ Clin Leipzig, Womens Clin, Leipzig, Germany.
   [Aktas, Bahriye] Univ Hosp Essen, Breast Ctr, Dept Gynecol & Obstet, Essen, Germany.
   [Luedtke-Heckenkamp, Kerstin] Niels Stensen Kliniken, Dept Oncol & Hematol, Georgsmarienhutte, Germany.
   [Forstbauer, Helmut] Praxis Dr H Forstbauer C Ziske R Reihs E Rodermann, Troisdorf, Germany.
   [Grischke, Eva-Maria] Univ Clin Tubingen, Womens Clin, Tubingen, Germany.
   [Schumacher, Claudia] Elisabeth Hosp, Cologne, Germany.
   [Mahlberg, Rolf] Klinikum Mutterhaus Borromaerinnen, Trier, Germany.
   [Malter, Wolfram] Univ Clin Cologne, Breast Ctr, Womens Clin, Cologne, Germany.
   [Reimer, Toralf] Univ Hosp Gynecol & Policlin Rostock, Rostock, Germany.
   [Nuding, Benno] Ev Hosp Berg Gladbach, Bergisch Gladbach, Germany.
   [Stefek, Andrea] Johanniter Womens Clin Stendal, Stendal, Germany.
   [Wuerstlein, Rachel; Harbeck, Nadia] LMU Univ Hosp Munich, Breast Ctr, Dept Gynecol & Obstet & CCCMunich, BZKF, Munich, Germany.
   [Graeser, Monika] Univ Med Ctr Hamburg, Dept Gynecol, Hamburg, Germany.
   [Jozwiak, Katarzyna; Burmeister, Sandy] Brandenburg Med Sch Theodor Fontane, Inst Biostat & Registry Res, Neuruppin, Germany.
   [zu Eulenburg, Christine] Univ Med Ctr Hamburg, Dept Med Biometry & Epidemiol, Hamburg, Germany.
   [Lauseker, Michael] LMU Univ Hosp Munich, Munich, Germany.
   [Kolberg-Liedtke, Cornelia] Charite, Womens Clin, Berlin, Germany.
   [Kolberg-Liedtke, Cornelia] Univ Clin Essen, Womens Clin, Essen, Germany.
   [Prat, Aleix] August Pi I Sunyer Biomed Res Inst IDIBAPS, Translat Genom & Targeted Therapies Solid Tumors, Barcelona, Spain.
   [Prat, Aleix] Reveal Genom, Barcelona, Spain.
   [Prat, Aleix] Univ Barcelona, Med Dept, Barcelona, Spain.
   [Prat, Aleix] IOB QuironSalud, Breast Canc Unit, Barcelona, Spain.
   [Schmid, Peter] Queen Mary Univ London, London, England.
   [Baehner, Rick] Exact Sci, Redwood City, CA USA.
C3 Universitatsklinikum des Saarlandes; West German Study Group; University of Cologne; Hannover Medical School; Berlin Institute of Health; Free University of Berlin; Humboldt University of Berlin; Charite Universitatsmedizin Berlin; Ruprecht Karls University Heidelberg; Kliniken Essen-Mitte; University of Munich; Leipzig University; University of Duisburg Essen; Eberhard Karls University of Tubingen; Eberhard Karls University Hospital; University of Cologne; University of Munich; University of Hamburg; University Medical Center Hamburg-Eppendorf; University of Hamburg; University Medical Center Hamburg-Eppendorf; University of Munich; Berlin Institute of Health; Free University of Berlin; Humboldt University of Berlin; Charite Universitatsmedizin Berlin; University of Duisburg Essen; University of Barcelona; Hospital Clinic de Barcelona; IDIBAPS; University of Barcelona; University of London; Queen Mary University London
RP Schmidt, G (corresponding author), Saarland Univ Med Ctr, Dept Gynecol Obstet & Reprod Med, Homburg, Germany.
EM gilda.schmidt@uks.eu
FU Projekt DEAL; Exact Science; Sanofi Aventis; Amgen; BMS; Teva
CR Annaratone L, 2019, ENCYCLOPEDIA OF PATHOLOGY, V0, P1
   Banerji U, 2019, LANCET ONCOL, V20, P1124, DOI 10.1016/S1470-2045(19)30328-6
   Bar Y, 2023, J CLIN ONCOL, V41, P0
   Board WHOCWHOCTE, 2019, CANCER IAFRO: WHO CLASSIFICATION OF BREAST TUMOURS: WHO CLASSIFICATION OF TUMOURS, V2, P0
   Chaudhary LN, 2023, BREAST CANCER RES TR, V201, P387, DOI 10.1007/s10549-023-07038-3
   Corti C, 2023, CURR TREAT OPTION ON, V24, P468, DOI 10.1007/s11864-023-01068-1
   Curigliano G, 2024, J CLIN ONCOL, V42, PLBA1000, DOI 10.1200/JCO.2024.42.17_suppl.LBA1000
   Denkert C, 2021, LANCET ONCOL, V22, P1151, DOI 10.1016/S1470-2045(21)00301-6
   Diep S, 2022, CELLS-BASEL, V11, P0, DOI 10.3390/cells11101673
   Gluz O, 2020, INT J CANCER, V146, P262, DOI 10.1002/ijc.32488
   Gluz O, 2018, JNCI-J NATL CANCER I, V110, P628, DOI 10.1093/jnci/djx258
   Gluz O, 2018, CANCER RES, V78, P0
   Gluz O, 2016, J CLIN ONCOL, V34, P2341, DOI 10.1200/JCO.2015.63.5383
   Harbeck N, 2017, J CLIN ONCOL, V35, P0, DOI 10.1200/JCO.2017.35.15_suppl.504
   Howlader N, 2014, JNCI-J NATL CANCER I, V106, P0, DOI 10.1093/jnci/dju055
   Hudis CA, 2007, J CLIN ONCOL, V25, P2127, DOI 10.1200/JCO.2006.10.3523
   Kashyap D, 2022, BIOMED RES INT, V2022, P0, DOI 10.1155/2022/9605439
   Lu YJ, 2022, CANCERS, V14, P0, DOI 10.3390/cancers14246200
   Marchiò C, 2021, SEMIN CANCER BIOL, V72, P123, DOI 10.1016/j.semcancer.2020.02.016
   Modi S, 2022, NEW ENGL J MED, V387, P9, DOI 10.1056/NEJMoa2203690
   Molinelli C, 2023, ESMO OPEN, V8, P0, DOI 10.1016/j.esmoop.2023.101592
   Nitz U, 2020, THER ADV MED ONCOL, V12, P0, DOI 10.1177/1758835920973130
   Nitz U, 2019, J CLIN ONCOL, V37, P799, DOI 10.1200/JCO.18.00028
   Nitz UA, 2022, J CLIN ONCOL, V40, P2557, DOI 10.1200/JCO.21.02759
   Paik S, 2004, NEW ENGL J MED, V351, P2817, DOI 10.1056/NEJMoa041588
   Peiffer D, 2023, CANCER RES, V83, P0, DOI 10.1158/1538-7445.SABCS22-HER2-11
   Rojas K, 2016, CLIN OBSTET GYNECOL, V59, P651, DOI 10.1097/GRF.0000000000000239
   Roy AM, 2023, CANCERS, V15, P0, DOI 10.3390/cancers15174264
   Ruschoff J, 2024, ARCH PATHOL LAB MED, V0, P0
   Sapino A, 2013, FRONT ONCOL, V3, P0, DOI 10.3389/fonc.2013.00129
   Schettini F, 2021, NPJ BREAST CANCER, V7, P0, DOI 10.1038/s41523-020-00208-2
   Sung H, 2021, CA-CANCER J CLIN, V71, P209, DOI 10.3322/caac.21660
   Tarantino P, 2022, JAMA ONCOL, V8, P1177, DOI 10.1001/jamaoncol.2022.2286
   Venetis K, 2022, FRONT MOL BIOSCI, V9, P0, DOI 10.3389/fmolb.2022.834651
   Viale G, 2023, ESMO OPEN, V8, P0, DOI 10.1016/j.esmoop.2023.101615
   Wei T, 2024, THORAC CANCER, V15, P550, DOI 10.1111/1759-7714.15221
   Wolff AC, 2023, J CLIN ONCOL, V41, P3867, DOI 10.1200/JCO.22.02864
   Wolff AC, 2007, ARCH PATHOL LAB MED, V131, P18, DOI 10.1043/1543-2165(2007)131[18:ASOCCO]2.0.CO;2
   Wolff AC, 2018, J CLIN ONCOL, V36, P2105, DOI 10.5858/arpa.2018-0902-SA
   Wolff AC, 2013, J CLIN ONCOL, V31, P3997, DOI 10.1200/JCO.2013.50.9984
   Won HS, 2022, BREAST CANCER RES, V24, P0, DOI 10.1186/s13058-022-01519-x
   Xia LY, 2024, WORLD J SURG ONCOL, V22, P0, DOI 10.1186/s12957-024-03382-w
   Zaakouk M, 2023, BREAST, V70, P82, DOI 10.1016/j.breast.2023.06.005
   Zou YT, 2024, DRUG RESIST UPDATE, V77, P0, DOI 10.1016/j.drup.2024.101126
NR 45
TC 0
Z9 0
U1 0
U2 0
PU BMC
PI LONDON
PA CAMPUS, 4 CRINAN ST, LONDON N1 9XW, ENGLAND
SN 1465-5411
EI 1465-542X
J9 BREAST CANCER RES
JI Breast Cancer Res.
PD FEB 14
PY 2025
VL 27
IS 1
BP 
EP 
DI 10.1186/s13058-025-01969-z
PG 15
WC Oncology
SC Oncology
GA X0J8C
UT WOS:001422328600001
PM 39953511
DA 2025-03-16
ER

PT J
AU Seban, RD
   Champion, L
   De Moura, A
   Lerebours, F
   Loirat, D
   Pierga, JY
   Djerroudi, L
   Genevee, T
   Huchet, V
   Jehanno, N
   Bidard, FC
   Buvat, I
AF Seban, Romain-David
   Champion, Laurence
   De Moura, Alexandre
   Lerebours, Florence
   Loirat, Delphine
   Pierga, Jean-Yves
   Djerroudi, Lounes
   Genevee, Thomas
   Huchet, Virginie
   Jehanno, Nina
   Bidard, Francois-Clement
   Buvat, Irene
TI Pre-treatment [18F]FDG PET/CT biomarkers for the prediction of antibody-drug conjugates efficacy in metastatic breast cancer
SO EUROPEAN JOURNAL OF NUCLEAR MEDICINE AND MOLECULAR IMAGING
LA English
DT Article
DE Metastatic breast cancer; Antibody-drug conjugates; Survival outcomes; [18F]FDG PET/CT; Tumor dissemination; Metabolic tumor burden
ID trastuzumab deruxtecan; prognostic value; her2 pet; dissemination
AB PurposeThis study aimed to evaluate the association between pretreatment [18F]FDG PET/CT-derived biomarkers and outcomes in metastatic breast cancer (mBC) patients treated with antibody-drug conjugates (ADCs) Sacituzumab Govitecan (SG) and Trastuzumab Deruxtecan (T-DXd).MethodsA retrospective bicentric analysis was conducted on triple-negative mBC (mTNBC) patients treated with SG and HER2-low mBC patients treated with T-DXd, who underwent [18F]FDG PET/CT scans before therapy. Key biomarkers, including maximum standardized uptake value (SUVmax), total metabolic tumor volume (TMTV) and maximum tumor dissemination (Dmax), were measured. Their prognostic value for progression-free survival (PFS) and overall survival (OS) was assessed using Cox models and Kaplan-Meier curves.Results128 patients were included: 71 mTNBC treated with SG and 57 HR-positive and -negative HER2-low mBC treated with T-DXd. Median follow-up was 12.9 months. In the SG cohort, median PFS and OS were 4.8 and 8.9 months, respectively. High Dmax (HR 2.1, 95% CI 1.1-4.3) and high TMTV (HR 2.9, 95% CI 1.2-6.6) were independently associated with shorter OS. In the T-DXd cohort, median PFS and OS were 5.8 and 9.0 months, respectively. High Dmax (HR 2.1, 95% CI 1.2-3.9) and high TMTV (HR 2.4, 95% CI 1.0-6.5) independently correlated with shorter PFS and shorter OS, respectively.ConclusionPretreatment [18F]FDG PET/CT-derived biomarkers, namely TMTV and Dmax, have significant prognostic value in patients with mTNBC and HER2-low mBC treated with SG and T-DXd. These biomarkers improve prognostic prediction and may optimize treatment strategies, warranting their clinical use, but larger studies are needed to validate these findings.
C1 [Seban, Romain-David; Champion, Laurence] Inst Curie, Dept Nucl Med & Endocrine Oncol, F-92210 St Cloud, France.
   [Seban, Romain-David; Champion, Laurence; Buvat, Irene] Paris Saclay Univ, PSL Univ, Inst Curie,Lab Imagerie Translat Oncol, Inserm,U1288, F-91400 Orsay, France.
   [De Moura, Alexandre; Lerebours, Florence] Inst Curie, Dept Med Oncol, F-92210 St Cloud, France.
   [Loirat, Delphine] Inst Curie, Dept Med Oncol, F-75005 Paris, France.
   [Pierga, Jean-Yves] Univ Paris Cite, Inst Curie, Dept Med Oncol, F-75005 Paris, France.
   [Djerroudi, Lounes] Inst Curie, Dept Pathol, F-75005 Paris, France.
   [Genevee, Thomas] Inst Curie, Dept Pharm, F-92210 St Cloud, France.
   [Huchet, Virginie; Jehanno, Nina] Inst Curie, Dept Nucl Med, F-75005 Paris, France.
   [Bidard, Francois-Clement] Paris Saclay Univ, Inst Curie, Dept Med Oncol, UVSQ, F-92210 St Cloud, France.
   [Pierga, Jean-Yves; Bidard, Francois-Clement] Inst Curie, INSERM, Circulating Tumor Biomarkers Lab, CIC BT 1428, Paris, France.
C3 UNICANCER; Universite PSL; Institut Curie; Institut National de la Sante et de la Recherche Medicale (Inserm); Universite Paris Saclay; UNICANCER; Universite PSL; Institut Curie; UNICANCER; Universite PSL; Institut Curie; UNICANCER; Universite PSL; Institut Curie; Universite Paris Cite; UNICANCER; Universite PSL; Institut Curie; UNICANCER; Universite PSL; Institut Curie; UNICANCER; Universite PSL; Institut Curie; UNICANCER; Universite PSL; Institut Curie; Universite Paris Saclay; UNICANCER; Universite PSL; Institut Curie; Institut National de la Sante et de la Recherche Medicale (Inserm); UNICANCER; Universite PSL; Institut Curie
RP Seban, RD (corresponding author), Inst Curie, Dept Nucl Med & Endocrine Oncol, F-92210 St Cloud, France.; Seban, RD (corresponding author), Paris Saclay Univ, PSL Univ, Inst Curie,Lab Imagerie Translat Oncol, Inserm,U1288, F-91400 Orsay, France.
EM romain.seban@gmail.com
CR Altena R, 2024, J NUCL MED, V65, P700, DOI 10.2967/jnumed.123.266847
   Annovazzi A, 2023, FRONT ONCOL, V13, P0, DOI 10.3389/fonc.2023.1193174
   Bardia A, 2021, NEW ENGL J MED, V384, P1529, DOI 10.1056/NEJMoa2028485
   Bardia A, 2024, J CLIN ONCOL, V42, P0, DOI 10.1200/JCO.23.01409
   Carey LA, 2022, NPJ BREAST CANCER, V8, P0, DOI 10.1038/s41523-022-00439-5
   Chen WY, 2022, EUR J NUCL MED MOL I, V49, P861, DOI 10.1007/s00259-021-05563-1
   Chen WJ, 2018, NPJ PRECIS ONCOL, V2, P0, DOI 10.1038/s41698-018-0047-0
   Cortés J, 2022, NEW ENGL J MED, V386, P1143, DOI 10.1056/NEJMoa2115022
   Cottereau AS, 2021, ANN ONCOL, V32, P404, DOI 10.1016/j.annonc.2020.11.019
   Cottereau AS, 2020, J NUCL MED, V61, P40, DOI 10.2967/jnumed.119.229450
   de la Cruz-Ku G, 2020, PLOS ONE, V15, P0, DOI 10.1371/journal.pone.0243447
   De Moura A, 2024, BREAST CANCER-TOKYO, V31, P572, DOI 10.1007/s12282-024-01565-7
   Eertink JJ, 2022, EUR J NUCL MED MOL I, V49, P932, DOI 10.1007/s00259-021-05480-3
   Fasching PA, 2024, EUR J CANCER, V198, P0, DOI 10.1016/j.ejca.2023.113480
   Galvin A, 2024, EUR J CANCER, V196, P0, DOI 10.1016/j.ejca.2023.113422
   Girum KB, 2022, J NUCL MED, V63, P1925, DOI 10.2967/jnumed.121.263501
   Huang W, 2024, EMBO MOL MED, V16, P1143, DOI 10.1038/s44321-024-00059-5
   Kamarudin AN, 2017, BMC MED RES METHODOL, V17, P0, DOI 10.1186/s12874-017-0332-6
   Largillier R, 2008, ANN ONCOL, V19, P2012, DOI 10.1093/annonc/mdn424
   Ligorio F, 2022, THER ADV MED ONCOL, V14, P0, DOI 10.1177/17588359221079123
   Magnoni F, 2024, ECLINICALMEDICINE, V71, P0, DOI 10.1016/j.eclinm.2024.102552
   Marinelli B, 2016, AM J NUCL MED MOLEC, V6, P120
   Michaleas S, 2022, ESMO OPEN, V7, P0, DOI 10.1016/j.esmoop.2022.100497
   Modi S, 2022, NEW ENGL J MED, V387, P9, DOI 10.1056/NEJMoa2203690
   Modi S, 2020, NEW ENGL J MED, V382, P610, DOI 10.1056/NEJMoa1914510
   Najid S, 2023, J CLIN MED, V12, P0, DOI 10.3390/jcm12175487
   Narayan P, 2021, CLIN CANCER RES, V27, P4478, DOI 10.1158/1078-0432.CCR-20-4557
   Narayan P, 2023, J CLIN ONCOL, V41, P2108, DOI 10.1200/JCO.22.02447
   Nioche C, 2018, CANCER RES, V78, P4786, DOI 10.1158/0008-5472.CAN-18-0125
   OShaughnessy J, 2018, BREAST CANCER RES TR, V170, P547, DOI 10.1007/s10549-018-4770-6
   Pak K, 2020, NUCL MED COMMUN, V41, P824, DOI 10.1097/MNM.0000000000001227
   Rugo HS, 2023, LANCET, V402, P1423, DOI 10.1016/S0140-6736(23)01245-X
   Rugo HS, 2022, J CLIN ONCOL, V40, P3365, DOI 10.1200/JCO.22.01002
   Schlam I, 2023, CRIT REV ONCOL HEMAT, V190, P0, DOI 10.1016/j.critrevonc.2023.104090
   Seban RD, 2023, EUR J NUCL MED MOL I, V50, P4024, DOI 10.1007/s00259-023-06394-y
   Seban RD, 2023, J NUCL MED, V64, P1164, DOI 10.2967/jnumed.123.265434
   Seban RD, 2021, EUR J NUCL MED MOL I, V48, P3560, DOI 10.1007/s00259-021-05322-2
   Shitara K, 2020, NEW ENGL J MED, V382, P2419, DOI 10.1056/NEJMoa2004413
   Tan WY, 2023, ACAD RADIOL, V30, P2904, DOI 10.1016/j.acra.2023.03.027
   Vaz SC, 2024, EUR J NUCL MED MOL I, V51, P2706, DOI 10.1007/s00259-024-06696-9
   Viallon V, 2011, BIOMETRICAL J, V53, P217, DOI 10.1002/bimj.201000153
   Wahby S, 2021, CLIN CANCER RES, V27, P1850, DOI 10.1158/1078-0432.CCR-20-3119
   Wu YT, 2024, EJNMMI RADIOPHARM CH, V9, P0, DOI 10.1186/s41181-023-00235-x
NR 43
TC 1
Z9 1
U1 2
U2 2
PU SPRINGER
PI NEW YORK
PA ONE NEW YORK PLAZA, SUITE 4600, NEW YORK, NY, UNITED STATES
SN 1619-7070
EI 1619-7089
J9 EUR J NUCL MED MOL I
JI Eur. J. Nucl. Med. Mol. Imaging
PD JAN 15
PY 2025
VL 52
IS 2
BP 708
EP 718
DI 10.1007/s00259-024-06929-x
EA OCT 2024
PG 11
WC Radiology, Nuclear Medicine & Medical Imaging
SC Radiology, Nuclear Medicine & Medical Imaging
GA S2C8D
UT WOS:001330490600002
PM 39373900
DA 2025-03-16
ER

PT J
AU Liu, TT
   Lin, JL
   Zhang, JL
   Lou, JJ
   Zou, QG
   Wang, SQ
   Wang, C
   Jiang, YN
AF Liu, Tingting
   Lin, Jialu
   Zhang, Jiulou
   Lou, Jianjuan
   Zou, Qigui
   Wang, Siqi
   Wang, Cong
   Jiang, Yanni
TI The clinical value of radiomics models based on multi-parameter MRI features in evaluating the different expression status of HER2 in breast cancer
SO ACTA RADIOLOGICA
LA English
DT Article; Early Access
DE Breast cancer; radiomics; HER2; MRI; heterogeneity
ID prognostic-factor; quantification
AB Background Accurate preoperative non-invasive assessment of HER2 expression in breast cancer is crucial for personalized treatment and prognostic stratification. Purpose To evaluate the effectiveness of radiomics models based on multi-parametric magnetic resonance imaging (MRI) in distinguishing HER2 expression status in invasive breast cancer. Material and Methods We conducted a retrospective analysis of baseline MRI scans and clinical data from 400 patients with breast cancer between January 2018 and December 2019. Two-dimensional regions of interest were manually segmented on the maximum tumor images obtained from turbo inversion recovery magnitude (TIRM), dynamic contrast-enhanced magnetic resonance imaging phase 2 (DCE2), dynamic contrast-enhanced magnetic resonance imaging phase 4 (DCE4), diffusion-weighted imaging (DWI), and apparent diffusion coefficient (ADC) sequences using ITK-SNAP software. Features were extracted and screened for dimensionality reduction. Logistic regression models were developed to predict HER2 expression status. Results In distinguishing HER2-overexpression from non-HER2-overexpression, the DCE2 model outperformed other single-parameter models, with areas under the curve (AUCs) of 0.91 (training) and 0.88 (test). Combination models with DCE features showed significantly improved performance (P <= 0.001). The multiparameter model achieved the highest AUCs of 0.93 (training) and 0.91 (test). In distinguishing HER2-low from HER2-zero, the TIRM model performed best among single-parameter models, with AUCs of 0.80 (training) and 0.72 (test). The multiparameter model further enhanced prediction, yielding an AUC of 0.83 (test). Conclusion Radiomics models based on multi-parametric MRI features demonstrated strong clinical utility in assessing HER2 expression status in invasive breast cancer, particularly in identifying HER2-overexpression and HER2-low expression subtypes.
C1 [Liu, Tingting; Lin, Jialu; Zhang, Jiulou; Lou, Jianjuan; Zou, Qigui; Wang, Siqi; Jiang, Yanni] Nanjing Med Univ, Affiliated Hosp 1, Dept Radiol, Nanjing 210029, Peoples R China.
   [Wang, Cong] Nanjing Med Univ, Affiliated Hosp 1, Dept Pathol, Nanjing, Peoples R China.
C3 Nanjing Medical University; Nanjing Medical University
RP Jiang, YN (corresponding author), Nanjing Med Univ, Affiliated Hosp 1, Dept Radiol, Nanjing 210029, Peoples R China.
EM jyn_njmu@163.com
CR Ab Mumin N, 2022, ACAD RADIOL, V29, P0
   Allison KH, 2020, J CLIN ONCOL, V38, P1346, DOI 10.1200/JCO.19.02309
   Bhattacharjee A, 2020, BREAST CANCER RES TR, V181, P225, DOI 10.1007/s10549-020-05608-3
   Bian XQ, 2023, J MAGN RESON IMAGING, V58, P1603, DOI 10.1002/jmri.28628
   Bitencourt AGV, 2020, EBIOMEDICINE, V61, P0, DOI 10.1016/j.ebiom.2020.103042
   Chang RF, 2016, MAGN RESON IMAGING, V34, P809, DOI 10.1016/j.mri.2016.03.001
   Costantini M, 2012, CLIN BREAST CANCER, V12, P331, DOI 10.1016/j.clbc.2012.07.002
   Deike-Hofmann K, 2018, RADIOLOGE, V58, P14, DOI 10.1007/s00117-018-0423-3
   Denkert C, 2021, LANCET ONCOL, V22, P1151, DOI 10.1016/S1470-2045(21)00301-6
   Eggemann H, 2015, ENDOCR-RELAT CANCER, V22, P725, DOI 10.1530/ERC-15-0335
   Fang CY, 2022, FRONT ONCOL, V12, P0, DOI 10.3389/fonc.2022.922185
   Ferrari A, 2016, NAT COMMUN, V7, P0, DOI 10.1038/ncomms12222
   Folkman J, 2002, SEMIN ONCOL, V29, P15, DOI 10.1053/sonc.2002.37263
   Guo Y, 2024, EUR RADIOL, V34, P899, DOI 10.1007/s00330-023-09990-6
   Jensen JH, 2005, MAGNET RESON MED, V53, P1432, DOI 10.1002/mrm.20508
   Jiang ZJ, 2019, FRONT ONCOL, V9, P0, DOI 10.3389/fonc.2019.00242
   Li CL, 2021, J MAGN RESON IMAGING, V54, P703, DOI 10.1002/jmri.27651
   Montemurro F, 2007, EUR RADIOL, V17, P1490, DOI 10.1007/s00330-006-0505-x
   Park H, 2020, EUR RADIOL, V30, P4201, DOI 10.1007/s00330-020-06835-4
   Pianetti S, 2001, ONCOGENE, V20, P1287, DOI 10.1038/sj.onc.1204257
   Ramtohul T, 2023, RADIOLOGY, V308, P0, DOI 10.1148/radiol.222646
   Rossi V, 2012, ONCOLOGIST, V17, P1418, DOI 10.1634/theoncologist.2012-0194
   Song LR, 2021, FRONT ONCOL, V11, P0, DOI 10.3389/fonc.2021.675160
   Sung H, 2021, CA-CANCER J CLIN, V71, P209, DOI 10.3322/caac.21660
   Tarantino P, 2020, J CLIN ONCOL, V38, P1951, DOI 10.1200/JCO.19.02488
   Vassilakopoulou M, 2014, PLOS ONE, V9, P0, DOI 10.1371/journal.pone.0099131
   Xu AQ, 2022, BMC CANCER, V22, P0, DOI 10.1186/s12885-022-09967-6
   Yuen S, 2020, BREAST CANCER-TOKYO, V27, P1029, DOI 10.1007/s12282-020-01105-z
   Zhang HA, 2022, AM J CLIN PATHOL, V157, P328, DOI 10.1093/ajcp/aqab117
   Zhou J, 2021, ACAD RADIOL, V28, P1352, DOI 10.1016/j.acra.2020.05.040
NR 30
TC 0
Z9 0
U1 0
U2 0
PU SAGE PUBLICATIONS LTD
PI LONDON
PA 1 OLIVERS YARD, 55 CITY ROAD, LONDON EC1Y 1SP, ENGLAND
SN 0284-1851
EI 1600-0455
J9 ACTA RADIOL
JI Acta Radiol.
PD MAR 2
PY 2025
VL 0
IS 
BP 
EP 
DI 10.1177/02841851251319110
EA MAR 2025
PG 11
WC Radiology, Nuclear Medicine & Medical Imaging
SC Radiology, Nuclear Medicine & Medical Imaging
GA Z1F0X
UT WOS:001436439200001
PM 40025718
DA 2025-03-16
ER

PT J
AU Niraula, S
   Gouli, S
   Baran, AM
   O'Regan, R
   Tyburski, H
   Zhang, HN
   Hardy, S
   Mohile, N
   Anders, CK
   Dhakal, A
AF Niraula, Sujan
   Gouli, Sugam
   Baran, Andrea M.
   O'Regan, Ruth
   Tyburski, Haley
   Zhang, Huina
   Hardy, Sara
   Mohile, Nimish
   Anders, Carey K.
   Dhakal, Ajay
TI Effect of Breast Cancer Receptor Subtypes and CSF Cytology Status on Survival of Patients With Leptomeningeal Disease
SO CLINICAL BREAST CANCER
LA English
DT Article
DE Cerebrospinal fluid; Leptomeningeal disease; Metastatic breast cancer; Leptomeningeal carcinomatosis; Breast Cancer Brain Metastasis
ID metastases; guideline
AB This retrospective study investigated the association of receptor subtypes and CSF cytology results on the overall survival (OS) of breast cancer patients with leptomeningeal disease. Triple-negative breast cancer was associated with worse OS compared to ER + /HER2- breast cancer. A negative CSF cytology was associated with better OS than a positive cytology. Background: It is unclear whether breast cancer (BC) subtypes or CSF cytology results are associated with overall survival (OS) among patients with BC leptomeningeal disease (LMD). This single-institution retrospective study compares OS among BC patients with LMD across various breast cancer subtypes and CSF cytology results. Methodology: The study enrolled BC patients diagnosed with LMD between 2010 and 2023. Breast cancer subtypes were classified as A. ER + /HER2-, HER2 + , or triple-negative BC (TNBC); B. HER2 + , HER2-Low, HER2-Zero. CSF cytology subtypes included CSF + , CSF-, or CSF not tested (NT). OS was summarized via Kaplan-Meier analysis and compared using log-rank test. Cox models were used for multivariate analyses. Results: Out of 69 patients registered, median OS (95% CI) for ER + /HER2- ( n = 33), HER2 + ( n = 12) and TNBC ( n = 24) subtypes were 8.0 (3.02, 24.8), 5.71 (1.61, not estimated) and 3.2 (1.11, 4.95) months ( P = .17). In multivariate analysis, TNBC was associated with worse OS versus ER + /HER2- [Hazard Ratio (HR), 95% CI: 2.64, 1.23-5.80, P = .04]. HER2 subtypes (HER2-Zero, n = 21; HER2-Low, n = 32; HER2 + , n = 12) showed no significant differences in OS. Median OS (95% CI) for CSF + ( n = 16), CSF- ( n = 18), and CSF NT ( n = 35) groups were 3.54 (1.61, 12.72), 13.41 (4.95, 61.93) and 3.28 (1.44, 6.92) months ( P = .04). Multivariate analysis showed both CSF + and CSF NT were associated with shorter OS compared to CSFgroup [HR (95% CI) 4.50 (1.75, 12.11) for CSF + vs. CSF-; 2.91 (1.45, 6.26) for CSF NT vs. CSF-; P = .002]. Conclusion: TNBC LMD group was associated with worse OS than ER + /HER2- BC LMD when adjusting for other prognostic factors. CSF- LMD patients had better OS than CSF + or CSF NT LMD.
C1 [Niraula, Sujan] Nuvance Hlth, Vassar Bros Med Ctr, Poughkeepsie, NY USA.
   [Gouli, Sugam] Rochester Gen Hosp, Rochester, NY USA.
   [Baran, Andrea M.; O'Regan, Ruth; Tyburski, Haley; Zhang, Huina; Mohile, Nimish; Dhakal, Ajay] Univ Rochester, Med Ctr, Rochester, NY USA.
   [Hardy, Sara] Univ Washington, Fred Hutchinson Canc Ctr, Sch Med, Seattle, WA USA.
   [Anders, Carey K.] Duke Canc Inst, Durham, NC USA.
C3 Rochester General Hospital; University of Rochester; University of Washington; University of Washington Seattle; Fred Hutchinson Cancer Center; Duke University
RP Dhakal, A (corresponding author), Univ Rochester, Med Ctr, Div Hematol Med Oncol, Wilmot Canc Inst, 125 Red Creek Dr, Rochester, NY 14623 USA.
EM ajay_dhakal@urmc.rochester.edu
CR Abouharb S, 2014, BREAST CANCER RES TR, V146, P477, DOI 10.1007/s10549-014-3054-z
   de Azevedo CRAS, 2011, J NEURO-ONCOL, V104, P565, DOI 10.1007/s11060-010-0524-y
   Allison KH, 2020, J CLIN ONCOL, V38, P1346, DOI 10.1200/JCO.19.02309
   Gauthier H, 2010, ANN ONCOL, V21, P2183, DOI 10.1093/annonc/mdq232
   Le Rhun E, 2023, ESMO OPEN, V8, P0, DOI 10.1016/j.esmoop.2023.101624
   Lin NU, 2004, J CLIN ONCOL, V22, P3608, DOI 10.1200/JCO.2004.01.175
   Modi S, 2022, NEW ENGL J MED, V387, P9, DOI 10.1056/NEJMoa2203690
   Montemurro F, 2020, ANN ONCOL, V31, P1350, DOI 10.1016/j.annonc.2020.06.020
   Morikawa A, 2017, CLIN BREAST CANCER, V17, P23, DOI 10.1016/j.clbc.2016.07.002
   Murthy RK, 2020, NEW ENGL J MED, V382, P597, DOI 10.1056/NEJMoa1914609
   Siegel RL, 2024, CA-CANCER J CLIN, V74, P203, DOI 10.3322/caac.21830
   Tarantino P, 2020, J CLIN ONCOL, V38, P1951, DOI 10.1200/JCO.19.02488
   Verma S, 2012, NEW ENGL J MED, V367, P1783, DOI 10.1056/NEJMoa1209124
   Wallace G, 2024, BREAST CANCER RES, V26, P0, DOI 10.1186/s13058-024-01789-7
   Wolff AC, 2018, J CLIN ONCOL, V36, P2105, DOI 10.5858/arpa.2018-0902-SA
NR 15
TC 0
Z9 0
U1 0
U2 0
PU CIG MEDIA GROUP, LP
PI DALLAS
PA 3500 MAPLE AVENUE, STE 750, DALLAS, TX 75219-3931 USA
SN 1526-8209
EI 1938-0666
J9 CLIN BREAST CANCER
JI Clin. Breast Cancer
PD JAN 15
PY 2025
VL 25
IS 1
BP 
EP 
DI 10.1016/j.clbc.2024.09.019
EA DEC 2024
PG 15
WC Oncology
SC Oncology
GA R6I7P
UT WOS:001392468300001
PM 39521703
DA 2025-03-16
ER

PT J
AU Hoda, RS
   Mcintire, PJ
AF Hoda, Raza S.
   Mcintire, Patrick J.
TI Clinicopathologic characterization of hormone-receptor positive, human epidermal growth factor receptor 2 Null, Ultralow, and Low breast carcinoma in the metastatic setting
SO HUMAN PATHOLOGY
LA English
DT Article
DE Breast cancer; Human epidermal growth factor receptor 2; Immunohistochemistry; Metastatic breast cancer; Trastuzumab
ID clinical-oncology-college; pathologists guideline recommendations; american-society; ds-8201a; estrogen
AB HER2-directed therapy landscape is rapidly evolving. Patients with hormone receptor (HR)-positive and human epidermal growth factor receptor 2 (HER2) Low and HER2 Ultralow demonstrate clinically meaningful progression-free survival improvement with HER2-directed antibody drug conjugates. Herein, we assess rates of hormone receptor-positive (HR+), HER2 Null, HER2 Ultralow, and HER2 Low metastatic breast carcinoma (MBC) and review clinical and pathologic aspects of primary tumors. We retrospectively reviewed all patients diagnosed with HR+/HER2- MBC metastatic breast carcinoma between 01/2023-12/2023 and characterized patients with HER2 Low, Ultralow, and Null results. 99 samples from 95 patients showed HR+/HER2- MBC. Seventy (70.7%) patients had HR+/HER2 Low MBC, 21 (21.2%) had HR+/HER2 Ultralow MBC, and 8 (8.1%) had HR+/HER2 Null MBC. HR and HER2 status of primary breast carcinoma were available in 56 (56.6%) of 99 samples. Primary and metastatic breast carcinoma samples shared the same HER2 status in 39 (69.6%) of 56 cases. Two (4.1%) of HER2 Low and 1 (33.3%) of HER2 Ultralow primary breast carcinoma cases showed shift to HER2 Null in the metastatic setting, and 3 (75%) of HER2 Null primary breast carcinoma cases showed shift to HER2 Ultralow or HER2 Low. Our one-year single-institution retrospective study shows majority of MBC are HR+/HER2 Low, followed by HR+/HER2 Ultralow. While majority of primary and metastatic breast carcinoma samples share similar HER2 status, patients may show change in HER2 status on metastatic tumor samples and repeat biomarker testing on metastatic samples may meaningfully guide HER2-directed antibody drug conjugate therapy.
C1 [Hoda, Raza S.; Mcintire, Patrick J.] Cleveland Clin, Robert J Tomsich Pathol & Lab Med Inst, 9500 Euclid Ave L25, Cleveland, OH 44195 USA.
C3 Cleveland Clinic Foundation
RP Hoda, RS (corresponding author), Cleveland Clin, Robert J Tomsich Pathol & Lab Med Inst, 9500 Euclid Ave L25, Cleveland, OH 44195 USA.
EM hodar@ccf.org
CR Allison KH, 2020, ARCH PATHOL LAB MED, V144, P545, DOI 10.5858/arpa.2019-0904-SA
   Almstedt K, 2023, CANCERS, V15, P0, DOI 10.3390/cancers15051413
   Baez-Navarro X, 2023, MODERN PATHOL, V36, P0, DOI 10.1016/j.modpat.2022.100009
   Bardia A, 2024, NEW ENGL J MED, V391, P2110, DOI 10.1056/NEJMoa2407086
   Cai MY, 2023, BMC CANCER, V23, P0, DOI 10.1186/s12885-023-11134-4
   Donaldson AR, 2017, CANCER-AM CANCER SOC, V123, P2230, DOI 10.1002/cncr.30592
   Fernandez AI, 2022, JAMA ONCOL, V8, P0, DOI 10.1001/jamaoncol.2021.7239
   Hammond MEH, 2010, ARCH PATHOL LAB MED, V134, P907, DOI 10.1200/JCO.2009.25.6529
   Hempenius MA, 2024, HISTOPATHOLOGY, V85, P920, DOI 10.1111/his.15273
   Karakas C, 2023, AM J CLIN PATHOL, V159, P484, DOI 10.1093/ajcp/aqac184
   Laokulrath N, 2024, HISTOPATHOLOGY, V85, P371, DOI 10.1111/his.15213
   Modi S, 2022, NEW ENGL J MED, V387, P9, DOI 10.1056/NEJMoa2203690
   Mosele F, 2023, NAT MED, V29, P2110, DOI 10.1038/s41591-023-02478-2
   Moutafi M, 2022, LAB INVEST, V102, P1101, DOI 10.1038/s41374-022-00804-9
   Nakada T, 2019, CHEM PHARM BULL, V67, P173, DOI 10.1248/cpb.c18-00744
   Ogitani Y, 2016, CLIN CANCER RES, V22, P5097, DOI 10.1158/1078-0432.CCR-15-2822
   Pekmezci Melike, 2012, PATHOLOG RES INT, V2012, P947041, DOI 10.1155/2012/947041
   Robbins CJ, 2023, MODERN PATHOL, V36, P0, DOI 10.1016/j.modpat.2022.100032
   Schnitt SJ, 2023, ARCH PATHOL LAB MED, V147, P991, DOI 10.5858/arpa.2023-0187-ED
   Tarantino P, 2023, ANN ONCOL, V34, P645, DOI 10.1016/j.annonc.2023.05.008
   Turashvili G, 2024, J CLIN PATHOL, V77, P815, DOI 10.1136/jcp-2023-209055
   Wang J, 2024, ANN DIAGN PATHOL, V70, P0, DOI 10.1016/j.anndiagpath.2024.152288
   Wolff AC, 2007, J CLIN ONCOL, V25, P118, DOI 10.1200/JCO.2006.09.2775
   Wolff AC, 2023, ARCH PATHOL LAB MED, V147, P993, DOI 10.5858/arpa.2023-0950-SA
   Wolff AC, 2007, ARCH PATHOL LAB MED, V131, P18, DOI 10.1043/1543-2165(2007)131[18:ASOCCO]2.0.CO;2
   Wolff AC, 2018, J CLIN ONCOL, V36, P2105, DOI 10.5858/arpa.2018-0902-SA
   Wolff AC, 2013, J CLIN ONCOL, V31, P3997, DOI 10.1200/JCO.2013.50.9984
   Yang E, 2025, HISTOPATHOLOGY, V86, P441, DOI 10.1111/his.15346
NR 28
TC 0
Z9 0
U1 0
U2 0
PU W B SAUNDERS CO-ELSEVIER INC
PI PHILADELPHIA
PA 1600 JOHN F KENNEDY BOULEVARD, STE 1800, PHILADELPHIA, PA 19103-2899 USA
SN 0046-8177
EI 1532-8392
J9 HUM PATHOL
JI Hum. Pathol.
PD JAN 15
PY 2025
VL 155
IS 
BP 
EP 
DI 10.1016/j.humpath.2025.105735
PG 6
WC Pathology
SC Pathology
GA Z0A3J
UT WOS:001435635800001
PM 39988059
DA 2025-03-16
ER

PT J
AU Liu, WM
   Yang, YQ
   Wang, XH
   Li, C
   Liu, C
   Li, XL
   Wen, JZ
   Lin, X
   Qin, J
AF Liu, Weimin
   Yang, Yiqing
   Wang, Xiaohong
   Li, Chao
   Liu, Chen
   Li, Xiaolei
   Wen, Junzhe
   Lin, Xue
   Qin, Jie
TI A Comprehensive Model Outperformed the Single Radiomics Model in Noninvasively Predicting the HER2 Status in Patients with Breast Cancer
SO ACADEMIC RADIOLOGY
LA English
DT Article
DE Breast cancer; Human epidermal growth factor receptor 2; DCE-MRI; Radiomics
ID heterogeneity; diagnosis
AB Rationale and Objectives: This study aimed to develop predictive models based on conventional magnetic resonance imaging (cMRI) and radiomics features for predicting human epidermal growth factor receptor 2 (HER2) status of breast cancer (BC) and compare their performance. Materials and Methods: A total of 287 patients with invasive BC in our hospital were retrospectively analyzed. All patients underwent preoperative breast MRI consisting of fat-suppressed T2-weighted imaging, axial dynamic contrast-enhanced MRI, and diffusion- weighted imaging sequences. From these sequences, radiomics features were derived. Three distinct models were established utilizing cMRI features, radiomics features, and a comprehensive model that amalgamated both. The predictive capabilities of these models were assessed using the receiver operating characteristic curve analysis. The comparative performance was then determined through the DeLong test and net reclassification improvement (NRI). Results: In a randomized split, the 287 patients with BC were allotted to either training (234; 46 HER2-zero, 107 HER2-low, 81 HER2positive) or test (53; 8 HER2-zero, 27 HER2-low, 18 HER2-positive) at an 8:2 ratio. The mean area under the curve (AUCs) for cMRI, radiomics, and comprehensive models predicting HER2 status were 0.705, 0.819, and 0.859 in training set and 0.639, 0.797, and 0.842 in test set, respectively. DeLong's test indicated that the combined model's AUC surpassed the radiomics model significantly (p < 0.05). NRI analysis verified superiority of the combined model over the radiomics for BC HER2 prediction (NRI 25.0) in the test set. Conclusion: The comprehensive model based on the combination of cMRI and radiomics features outperformed the single radiomics model in noninvasively predicting the three-tiered HER2 status in patients with BC.
C1 [Liu, Weimin; Yang, Yiqing; Wang, Xiaohong; Li, Chao; Liu, Chen; Li, Xiaolei; Wen, Junzhe; Lin, Xue; Qin, Jie] Sun Yat Sen Univ, Affiliated Hosp 3, Dept Radiol, SYSU, 600 Tianhe Rd, Guangzhou 510630, Guangdong, Peoples R China.
C3 Sun Yat Sen University
RP Qin, J (corresponding author), Sun Yat Sen Univ, Affiliated Hosp 3, Dept Radiol, SYSU, 600 Tianhe Rd, Guangzhou 510630, Guangdong, Peoples R China.
EM qinjie@mail.sysu.edu.cn
FU National Natural Science Foundation Cultivation Project of the Third Affiliated Hospital of Sun Yat-sen University [2021GZRPYMS06, 2023WW605]
CR Agostinetto E, 2021, CANCERS, V13, P0, DOI 10.3390/cancers13112824
   Ahn S, 2020, J PATHOL TRANSL MED, V54, P34
   Ahn SJ, 2016, EUR J RADIOL, V85, P1867, DOI 10.1016/j.ejrad.2016.08.014
   Bian XQ, 2023, J MAGN RESON IMAGING, V58, P1603, DOI 10.1002/jmri.28628
   Bustreo S, 2016, BREAST CANCER RES TR, V157, P363, DOI 10.1007/s10549-016-3817-9
   Chen Y, 2023, J MAGN RESON IMAGING, V58, P444, DOI 10.1002/jmri.28547
   Cui EM, 2020, EUR RADIOL, V30, P2912, DOI 10.1007/s00330-019-06601-1
   Denkert C, 2021, LANCET ONCOL, V22, P1151, DOI 10.1016/S1470-2045(21)00301-6
   Guo Y, 2024, EUR RADIOL, V34, P899, DOI 10.1007/s00330-023-09990-6
   HARRELL FE, 1984, STAT MED, V3, P143, DOI 10.1002/sim.4780030207
   Hu LS, 2020, CANCER LETT, V477, P97, DOI 10.1016/j.canlet.2020.02.025
   Jia HD, 2022, J MAGN RESON IMAGING, V56, P658, DOI 10.1002/jmri.28068
   Jing XM, 2019, MOL CANCER, V18, P0, DOI 10.1186/s12943-019-1089-9
   Kazerouni AS, 2022, CANCERS, V14, P0, DOI 10.3390/cancers14071837
   LANDIS JR, 1977, BIOMETRICS, V33, P159, DOI 10.2307/2529310
   Li Y, 2024, ABDOM RADIOL, V49, P288, DOI 10.1007/s00261-023-04070-1
   Loibl S, 2017, LANCET, V389, P2415, DOI 10.1016/S0140-6736(16)32417-5
   Meng LW, 2021, IEEE J BIOMED HEALTH, V25, P755, DOI 10.1109/JBHI.2020.3002805
   Meng N, 2021, EUR RADIOL, V31, P1707, DOI 10.1007/s00330-020-07169-x
   Modi S, 2022, NEW ENGL J MED, V387, P9, DOI 10.1056/NEJMoa2203690
   Mutai R, 2021, BREAST, V60, P62, DOI 10.1016/j.breast.2021.08.016
   Ng F, 2013, EUR J RADIOL, V82, P342, DOI 10.1016/j.ejrad.2012.10.023
   Park SH, 2015, J MAGN RESON IMAGING, V41, P175, DOI 10.1002/jmri.24519
   Peiffer DS, 2023, JAMA ONCOL, V9, P500, DOI 10.1001/jamaoncol.2022.7476
   Peng YQ, 2024, AM J ROENTGENOL, V222, P0, DOI 10.2214/AJR.23.30603
   Ramtohul T, 2023, RADIOLOGY, V308, P0, DOI 10.1148/radiol.222646
   Sartoris R, 2021, LIVER INT, V41, P73, DOI 10.1111/liv.14865
   Shen C, 2017, TRANSL ONCOL, V10, P886, DOI 10.1016/j.tranon.2017.08.007
   Siegel RL, 2023, CA-CANCER J CLIN, V73, P17, DOI 10.3322/caac.21763
   Tarantino P, 2023, ANN ONCOL, V34, P645, DOI 10.1016/j.annonc.2023.05.008
   Viale G, 2023, ESMO OPEN, V8, P0, DOI 10.1016/j.esmoop.2023.101615
   Wu JJ, 2023, FRONT RADIOL, V3, P0, DOI 10.3389/fradi.2023.1153784
   Xie CY, 2022, ANN SURG ONCOL, V29, P8117, DOI 10.1245/s10434-022-12207-7
   Xu L, 2019, PHYS MED BIOL, V64, P0, DOI 10.1088/1361-6560/ab489f
   Yuen S, 2020, BREAST CANCER-TOKYO, V27, P1029, DOI 10.1007/s12282-020-01105-z
   Zheng J, 2023, ABDOM RADIOL, V48, P3343, DOI 10.1007/s00261-023-04007-8
   Zheng L, 2023, CANCER MED-US, V12, P14937, DOI 10.1002/cam4.6129
   Zheng SY, 2024, EUR RADIOL, V0, P0, DOI DOI 10.1007/s00330-024-10641-7
NR 38
TC 0
Z9 0
U1 4
U2 4
PU ELSEVIER SCIENCE INC
PI NEW YORK
PA STE 800, 230 PARK AVE, NEW YORK, NY 10169 USA
SN 1076-6332
EI 1878-4046
J9 ACAD RADIOL
JI Acad. Radiol.
PD JAN 15
PY 2025
VL 32
IS 1
BP 24
EP 36
DI 10.1016/j.acra.2024.07.048
EA JAN 2025
PG 13
WC Radiology, Nuclear Medicine & Medical Imaging
SC Radiology, Nuclear Medicine & Medical Imaging
GA W2O4A
UT WOS:001417031200001
PM 39122586
DA 2025-03-16
ER

PT J
AU Marhold, M
   Batista, MV
   Blancas, I
   Morales, C
   Saura-Manich, C
   Saavedra, C
   Ruíz-Borrego, M
   Cortez, P
   Slebe, F
   Campolier, M
   Santos, JC
   Guerrero-Martínez, JA
   Jiménez-Cortegana, C
   Rottenmanner, B
   Forstner, H
   Bartsch, R
   Preusser, M
AF Marhold, Maximilian
   Batista, Marta Vaz
   Blancas, Isabel
   Morales, Cristina
   Saura-Manich, Cristina
   Saavedra, Cristina
   Ruiz-Borrego, Manuel
   Cortez, Patricia
   Slebe, Felipe
   Campolier, Marta
   Santos, Juliana Carvalho
   Guerrero-Martinez, Jose Antonio
   Jimenez-Cortegana, Carlos
   Rottenmanner, Beate
   Forstner, Heidrun
   Bartsch, Rupert
   Preusser, Matthias
TI TUXEDO-4: phase II study of trastuzumab-deruxtecan in HER2-low breast cancer with new or progressing brain metastases
SO FUTURE ONCOLOGY
LA English
DT Article; Early Access
DE Breast; brain/neurologic; metastasis; clinical trials; novel therapy
ID open-label; emtansine; efficacy
AB Breast cancer (BC) is the most common cause of leptomeningeal disease (LMD) and the second most common cause of brain metastases (BMs) among all solid malignancies. Both BMs and LMD are associated with high morbidity and mortality and treatment options are limited. Trastuzumab deruxtecan (T-DXd), an antibody drug conjugate combining a HER2-targeting antibody with a topoisomerase I inhibitor, has shown activity in HER2-positive (HER2[+]) and HER2-low tumors in both preclinical and clinical settings. Similarly, T-DXd has shown efficacy in HER2[+] BC patients with central nervous system (CNS) involvement. However, data on activity in HER2-low BC patients with BMs and/or LMD using T-DXd are limited. TUXEDO-4 is an international, multicenter, single-arm, two-stage optimal Simon's design, phase II trial (NCT06048718) that will recruit a total of 27 adult patients (13 in the first stage, and 14 in second stage depending on responses in the first stage) to evaluate T-DXd in the HER2-low metastatic BC population presenting with newly diagnosed or progressing BM with or without type II LMD.
C1 [Marhold, Maximilian; Rottenmanner, Beate; Forstner, Heidrun; Bartsch, Rupert; Preusser, Matthias] Med Univ Vienna, Dept Med 1, Div Oncol, Wahringer Gurtel 18-20, A-1090 Vienna, Austria.
   [Batista, Marta Vaz] Hosp Prof Doutor Fernando Fonseca EPE, Dept Oncol, Lisbon, Portugal.
   [Batista, Marta Vaz; Slebe, Felipe; Campolier, Marta; Santos, Juliana Carvalho; Guerrero-Martinez, Jose Antonio; Jimenez-Cortegana, Carlos] Med Sci Innovat Res MEDSIR, Barcelona, Spain.
   [Blancas, Isabel] Hosp Univ Clin San Cecilio, Dept Oncol, Granada, Spain.
   [Blancas, Isabel] Univ Granada, Med Dept, Granada, Spain.
   [Blancas, Isabel] Area Oncol Inst Invest Biosanitaria Granada, Granada, Spain.
   [Morales, Cristina] Hosp Univ Reina Sofia, Serv Oncol Med, Cordoba, Spain.
   [Saura-Manich, Cristina] Vall Hebron Univ Hosp, Vall Hebron Inst Oncol VHIO, Barcelona, Spain.
   [Saavedra, Cristina] Hosp Univ Ramon & Cajal, Dept Oncol Med, Madrid, Spain.
   [Saavedra, Cristina; Cortez, Patricia] Hosp Beata Maria Ana, Inst Oncol, IOB Madrid, Madrid, Spain.
   [Ruiz-Borrego, Manuel] Hosp Virgen Rocio, Serv Oncol Med, Seville, Spain.
C3 Medical University of Vienna; Hospital Professor Doutor Fernando Fonseca, EPE; University of Granada; Hospital Universitario Reina Sofia - Cordoba; Vall d'Hebron Institut d'Oncologia (VHIO); Hospital Universitari Vall d'Hebron; Hospital Universitario Ramon y Cajal; Virgen del Rocio University Hospital
RP Preusser, M (corresponding author), Med Univ Vienna, Dept Med 1, Div Oncol, Wahringer Gurtel 18-20, A-1090 Vienna, Austria.
EM matthias.preusser@meduniwien.ac.at
FU Daiichi Sankyo [2024]
CR Alder L, 2023, NPJ BREAST CANCER, V9, P0, DOI 10.1038/s41523-023-00519-0
   Altundag K, 2007, CANCER-AM CANCER SOC, V110, P2640, DOI 10.1002/cncr.23088
   Andre F, 2023, LANCET, V401, P1773, DOI 10.1016/S0140-6736(23)00725-0
   Azar I, 2021, LUNG CANCER-TARGETS, V12, P103, DOI 10.2147/LCTT.S307324
   Bailleux C, 2021, BRIT J CANCER, V124, P142, DOI 10.1038/s41416-020-01175-y
   Bardia A, 2021, NEW ENGL J MED, V384, P1529, DOI 10.1056/NEJMoa2028485
   Bartsch R, 2024, ESMO OPEN, V9, P103209, DOI 10.1016/j.esmoop.2024.103209
   Bartsch R, 2024, J CLIN ONCOL, V42, P0
   Bartsch R, 2024, CANCER TREAT REV, V122, P0, DOI 10.1016/j.ctrv.2023.102653
   Bartsch R, 2022, NAT MED, V28, P1840, DOI 10.1038/s41591-022-01935-8
   Batista MV, 2024, ESMO OPEN, V9, P0, DOI 10.1016/j.esmoop.2024.103699
   Batista MV, 2025, MED-CAMBRIDGE, V6, P0, DOI 10.1016/j.medj.2024.08.001
   Boire Adrienne, 2020, CONTINUUM (MINNEAP MINN), V26, P1584, DOI 10.1212/CON.0000000000000939
   Chehade R, 2022, ANN ONCOL, V33, PS145, DOI 10.1016/j.annonc.2022.03.068
   Chehade R, 2024, JCO PRECIS ONCOL, V8, P0, DOI 10.1200/PO.23.00487
   Chehade R, 2023, J CLIN ONCOL, V41, P0
   Cortés J, 2022, NEW ENGL J MED, V386, P1143, DOI 10.1056/NEJMoa2115022
   Cortes J, 2011, LANCET, V377, P914, DOI 10.1016/S0140-6736(11)60070-6
   Curigliano G, 2024, J CLIN ONCOL, V42, PLBA1000, DOI 10.1200/JCO.2024.42.17_suppl.LBA1000
   Epaillard N, 2024, ESMO OPEN, V9, P0, DOI 10.1016/j.esmoop.2024.103447
   Epaillard N, 2023, CANCER TREAT REV, V119, P0, DOI 10.1016/j.ctrv.2023.102597
   Fehrenbacher L, 2020, J CLIN ONCOL, V38, P0, DOI 10.1200/JCO.19.01455
   Franzoi MA, 2019, CRIT REV ONCOL HEMAT, V135, P85, DOI 10.1016/j.critrevonc.2019.01.020
   Harbeck N, 2024, NAT MED, V30, P3717, DOI 10.1038/s41591-024-03261-7
   Hofer S, 2021, MEMO-MAG EUR MED ONC, V14, P192, DOI 10.1007/s12254-021-00693-6
   Hurvitz SA, 2023, ANN ONCOL, V34, PS335, DOI 10.1016/j.annonc.2023.09.554
   Hurvitz SA, 2023, LANCET, V401, P105, DOI 10.1016/S0140-6736(22)02420-5
   Jerusalem G, 2022, CANCER DISCOV, V12, P2754, DOI 10.1158/2159-8290.CD-22-0837
   Kabraji S, 2023, CLIN CANCER RES, V29, P174, DOI 10.1158/1078-0432.CCR-22-1138
   Kim HJ, 2012, J NEURO-ONCOL, V106, P303, DOI 10.1007/s11060-011-0664-8
   Kondrashov A, 2023, PHARMACEUTICS, V15, P0, DOI 10.3390/pharmaceutics15082160
   Kowalchuk RO, 2023, J NEUROSURG, V138, P1608, DOI 10.3171/2022.10.JNS221900
   Koyama T, 2008, STAT MED, V27, P3145, DOI 10.1002/sim.3123
   Kuksis M, 2021, NEURO-ONCOLOGY, V23, P894, DOI 10.1093/neuonc/noaa285
   Le Rhun E, 2023, ESMO OPEN, V8, P0, DOI 10.1016/j.esmoop.2023.101624
   Le Rhun E, 2019, ANN ONCOLOGY, V30, P0
   Le Rhun E, 2021, NEURO-ONCOLOGY, V23, P1100, DOI 10.1093/neuonc/noaa298
   Lin NU, 2023, JAMA ONCOL, V9, P197, DOI 10.1001/jamaoncol.2022.5610
   Mafr MJ, 2023, NAT REV CLIN ONCOL, V20, P372, DOI 10.1038/s41571-023-00756-z
   Mills MN, 2020, BREAST CANCER RES TR, V180, P279, DOI 10.1007/s10549-020-05552-2
   Modi S, 2022, NEW ENGL J MED, V387, P9, DOI 10.1056/NEJMoa2203690
   Modi S, 2020, NEW ENGL J MED, V382, P610, DOI 10.1056/NEJMoa1914510
   Mosele F, 2023, NAT MED, V29, P2110, DOI 10.1038/s41591-023-02478-2
   Niikura N, 2023, NPJ BREAST CANCER, V9, P0, DOI 10.1038/s41523-023-00584-5
   Niwinska A, 2022, CANCERS, V14, P0, DOI 10.3390/cancers14040965
   Ou Y, 2024, TRANSL ONCOL, V41, P0, DOI 10.1016/j.tranon.2024.101893
   Pérez-García JM, 2023, NEURO-ONCOLOGY, V25, P157, DOI 10.1093/neuonc/noac144
   Podder V, 2024, J CLIN ONCOL, V42, P0
   Reynolds TA, 2020, INT J RADIAT ONCOL, V106, P604, DOI 10.1016/j.ijrobp.2019.11.408
   Sammons SL, 2017, CURR CANCER DRUG TAR, V17, P637, DOI 10.2174/1568009617666170330120452
   Schettini F, 2021, NPJ BREAST CANCER, V7, P0, DOI 10.1038/s41523-020-00208-2
   Sharma AE, 2023, JAMA ONCOL, V9, P566, DOI 10.1001/jamaoncol.2022.7364
   Siegel RL, 2023, CA-CANCER J CLIN, V73, P17, DOI 10.3322/caac.21763
   Slimane K, 2004, ANN ONCOL, V15, P1640, DOI 10.1093/annonc/mdh432
   Swain SM, 2023, NAT REV DRUG DISCOV, V22, P101, DOI 10.1038/s41573-022-00579-0
   Tamura K, 2019, LANCET ONCOL, V20, P816, DOI 10.1016/S1470-2045(19)30097-X
   Tarantino P, 2020, J CLIN ONCOL, V38, P1951, DOI 10.1200/JCO.19.02488
   Terceiro LEL, 2023, INT J MOL SCI, V24, P0, DOI 10.3390/ijms241512034
   Vogel CL, 2002, J CLIN ONCOL, V20, P719, DOI 10.1200/JCO.2002.20.3.719
   Vogelbaum MA, 2022, J CLIN ONCOL, V40, P492, DOI 10.1200/JCO.21.02314
   Wang XQ, 2024, CANCER GENE THER, V31, P1283, DOI 10.1038/s41417-024-00747-x
   Wolf B, 2023, CASE REP ONCOL, V16, P1425, DOI 10.1159/000534572
NR 62
TC 0
Z9 0
U1 0
U2 0
PU TAYLOR & FRANCIS LTD
PI ABINGDON
PA 2-4 PARK SQUARE, MILTON PARK, ABINGDON OR14 4RN, OXON, ENGLAND
SN 1479-6694
EI 1744-8301
J9 FUTURE ONCOL
JI Future Oncol.
PD MAR 1
PY 2025
VL 0
IS 
BP 
EP 
DI 10.1080/14796694.2025.2470604
EA MAR 2025
PG 9
WC Oncology
SC Oncology
GA Y8X2N
UT WOS:001434874700001
PM 40018758
DA 2025-03-16
ER

PT J
AU Hohmann, L
   Sigurjonsdottir, K
   Campos, AB
   Nacer, DF
   Veerla, S
   Rosengren, F
   Reddy, PT
   Häkkinen, J
   Nordborg, N
   Vallon-Christersson, J
   Memari, Y
   Black, D
   Bowden, R
   Davies, HR
   Borg,Å
   Nik-Zainal, S
   Staaf, J
AF Hohmann, Lennart
   Sigurjonsdottir, Kristin
   Campos, Ana Bosch
   Nacer, Deborah F.
   Veerla, Srinivas
   Rosengren, Frida
   Reddy, Poojaswini Thimmaraya
   Hakkinen, Jari
   Nordborg, Nicklas
   Vallon-Christersson, Johan
   Memari, Yasin
   Black, Daniella
   Bowden, Ramsay
   Davies, Helen R.
   Borg, Ake
   Nik-Zainal, Serena
   Staaf, Johan
TI Genomic characterization of the HER2-enriched intrinsic molecular subtype in primary ER-positive HER2-negative breast cancer
SO NATURE COMMUNICATIONS
LA English
DT Article
ID signatures; landscape; exemestane; predictor; mutations; letrozole; therapy
AB ER-positive/HER2-negative (ERpHER2n) breast cancer classified as PAM50 HER2-enriched (ERpHER2n-HER2E) represents a small high-risk patient subgroup. In this study, we investigate genomic, transcriptomic, and clinical features of ERpHER2n-HER2E breast tumors using two primary ERpHER2n cohorts comprising a total of 5640 patients. We show that ERpHER2n-HER2E tumors exhibit aggressive clinical features and poorer clinical outcomes compared to Luminal A and Luminal B tumors. Furthermore, ERpHER2n-HER2E breast cancer does not consist of misclassified or HER2-low cases, has little impact of ERBB2, is highly proliferative and less ER dependent than other luminal subtypes. It is not an obvious biological entity but is nevertheless associated with potentially targetable molecular features, notably a high immune response and high FGFR4 expression. Strikingly, molecular features that define the HER2E subtype in luminal disease are also consistent in HER2-positive disease, including an epigenetic mechanism for high FGFR4 expression in breast cancer.
C1 [Hohmann, Lennart; Sigurjonsdottir, Kristin; Campos, Ana Bosch; Nacer, Deborah F.; Veerla, Srinivas; Rosengren, Frida; Hakkinen, Jari; Nordborg, Nicklas; Vallon-Christersson, Johan; Borg, Ake; Staaf, Johan] Lund Univ, Dept Clin Sci Lund, Div Oncol, Lund, Sweden.
   [Hohmann, Lennart; Sigurjonsdottir, Kristin; Nacer, Deborah F.; Veerla, Srinivas; Reddy, Poojaswini Thimmaraya; Staaf, Johan] Lund Univ, Dept Lab Med, Div Translat Canc Res, Lund, Sweden.
   [Memari, Yasin; Black, Daniella; Bowden, Ramsay; Davies, Helen R.; Nik-Zainal, Serena] Univ Cambridge, Sch Clin Med, Acad Dept Med Genet, Cambridge, England.
   [Memari, Yasin; Black, Daniella; Bowden, Ramsay; Davies, Helen R.; Nik-Zainal, Serena] Univ Cambridge, Early Canc Inst, Cambridge, England.
C3 Lund University; Lund University; University of Cambridge; University of Cambridge
RP Staaf, J (corresponding author), Lund Univ, Dept Clin Sci Lund, Div Oncol, Lund, Sweden.; Staaf, J (corresponding author), Lund Univ, Dept Lab Med, Div Translat Canc Res, Lund, Sweden.
EM johan.staaf@med.lu.se
FU Swedish Research Council for Infrastructures and Science for Life Laboratory, Sweden; Swedish Cancer Society [CAN 2021/1407, 2024/3591]; Mrs Berta Kamprad Foundation [FBKS-2020-5, FBKS-2024-14]; Swedish Research Council [2021-01800]; Swedish Breast Cancer Association; Mats Paulsson Foundation; Cancera Foundation; Swedish governmental funding [2022/0021]
CR Alexandrov LB, 2013, NATURE, V500, P415, DOI 10.1038/nature12477
   Bartlett JMS, 2016, JNCI-J NATL CANCER I, V108, P0, DOI 10.1093/jnci/djw050
   Bergamino MA, 2022, EBIOMEDICINE, V83, P0, DOI 10.1016/j.ebiom.2022.104205
   Berns EMJJ, 2003, CLIN CANCER RES, V9, P1253
   Cancer Genome Atlas Research Network, 2013, NAT GENET, V45, P1113, DOI 10.1038/ng.2764
   Cardoso F, 2019, J CLIN ONCOL, V37, P0, DOI 10.1200/JCO.2019.37.15_suppl.TPS601
   Chen EY, 2013, BMC BIOINFORMATICS, V14, P0, DOI 10.1186/1471-2105-14-128
   Ciriello G, 2013, NAT GENET, V45, P1127, DOI 10.1038/ng.2762
   Curtis C, 2012, NATURE, V486, P346, DOI 10.1038/nature10983
   Dai XF, 2016, J CANCER, V7, P1281, DOI 10.7150/jca.13141
   Danenberg E, 2022, NAT GENET, V54, P660, DOI 10.1038/s41588-022-01041-y
   Davies H, 2017, NAT MED, V23, P517, DOI 10.1038/nm.4292
   Degasperi A, 2022, SCIENCE, V376, P368, DOI 10.1126/science.abl9283
   Desai NV, 2018, BREAST CANCER RES, V20, P0, DOI 10.1186/s13058-018-1005-z
   Desmedt C, 2008, CLIN CANCER RES, V14, P5158, DOI 10.1158/1078-0432.CCR-07-4756
   Dunbier AK, 2011, STEROIDS, V76, P736, DOI 10.1016/j.steroids.2011.02.025
   Ellis MJ, 2011, J CLIN ONCOL, V29, P2342, DOI 10.1200/JCO.2010.31.6950
   Eroles P, 2012, CANCER TREAT REV, V38, P698, DOI 10.1016/j.ctrv.2011.11.005
   Fasching PA, 2021, ANN ONCOL, V32, P49, DOI 10.1016/j.annonc.2020.10.471
   Fredlund E, 2012, BREAST CANCER RES, V14, P0, DOI 10.1186/bcr3236
   Garcia-Recio S, 2020, J CLIN INVEST, V130, P4871, DOI 10.1172/JCI130323
   Gennari A, 2021, ANN ONCOL, V32, P1475, DOI 10.1016/j.annonc.2021.09.019
   Giridhar KV, 2019, EXPERT REV MOL DIAGN, V19, P919, DOI 10.1080/14737159.2019.1664901
   Griffith OL, 2018, NAT COMMUN, V9, P0, DOI 10.1038/s41467-018-05914-x
   Griguolo G, 2021, NPJ BREAST CANCER, V7, P0, DOI 10.1038/s41523-021-00223-x
   Grinshpun A, 2023, NPJ BREAST CANCER, V9, P0, DOI 10.1038/s41523-023-00520-7
   Hair BY, 2015, BREAST CANCER RES TR, V151, P453, DOI 10.1007/s10549-015-3401-8
   Hammerl D, 2018, SEMIN CANCER BIOL, V52, P178, DOI 10.1016/j.semcancer.2017.11.003
   Helsten T, 2016, CLIN CANCER RES, V22, P259, DOI 10.1158/1078-0432.CCR-14-3212
   Hohmann L, 2025, REPOSITORY HER2ENATCOM: GENOMIC CHARACTERIZATION OF THE HER2-ENRICHED INTRINSIC MOLECULAR SUBTYPE IN PRIMARY ER-POSITIVE HER2-NEGATIVE BREAST CANCER, V0, P0, DOI DOI 10.5281/zenodo14609418
   Holm K, 2016, BREAST CANCER RES, V18, P0, DOI 10.1186/s13058-016-0685-5
   Iorio F, 2016, CELL, V166, P740, DOI 10.1016/j.cell.2016.06.017
   Johnston SRD, 2023, LANCET ONCOL, V24, P77, DOI 10.1016/S1470-2045(22)00694-5
   Kanu N, 2016, GENOME BIOL, V17, P0, DOI 10.1186/s13059-016-1042-9
   Katoh M, 2014, MED RES REV, V34, P280, DOI 10.1002/med.21288
   Kocak A, 2020, AM J PATHOL, V190, P1643, DOI 10.1016/j.ajpath.2020.04.015
   Levine KM, 2020, PHARMACOL THERAPEUT, V214, P0, DOI 10.1016/j.pharmthera.2020.107590
   Lin X, 2021, BMC GENOMICS, V22, P0, DOI 10.1186/s12864-021-07696-x
   Loi S, 2020, J. CLIN. ONCOL, V38, PTPS604, DOI 10.1200/JCO.2020.38.15suppl.TPS604
   Cejalvo JM, 2018, CANCER TREAT REV, V67, P63, DOI 10.1016/j.ctrv.2018.04.015
   Modi S, 2022, NEW ENGL J MED, V387, P9, DOI 10.1056/NEJMoa2203690
   Nacer DF, 2023, GENOME MED, V15, P0, DOI 10.1186/s13073-023-01177-4
   Newman AM, 2019, NAT BIOTECHNOL, V37, P773, DOI 10.1038/s41587-019-0114-2
   Nik-Zainal S, 2016, NATURE, V534, P47, DOI 10.1038/nature17676
   Odrowaz Z, 2012, PLOS ONE, V7, P0, DOI 10.1371/journal.pone.0049892
   Park YH, 2023, GENOME MED, V15, P0, DOI 10.1186/s13073-023-01201-7
   Parker JS, 2009, J CLIN ONCOL, V27, P1160, DOI 10.1200/JCO.2008.18.1370
   Pereira B, 2016, NAT COMMUN, V7, P0, DOI 10.1038/ncomms11479
   Perou CM, 2000, NATURE, V406, P747, DOI 10.1038/35021093
   Pico AR, 2008, PLOS BIOL, V6, P1403, DOI 10.1371/journal.pbio.0060184
   Prat A, 2012, ANN ONCOL, V23, P2866, DOI 10.1093/annonc/mds080
   Prat A, 2022, CANCER RES, V82, P0, DOI 10.1158/1538-7445.SABCS21-PD2-05
   Prat A, 2021, J CLIN ONCOL, V39, P1458, DOI 10.1200/JCO.20.02977
   Prat A, 2019, ONCOLOGIST, V24, P893, DOI 10.1634/theoncologist.2018-0407
   Prat A, 2016, JAMA ONCOL, V2, P1287, DOI 10.1001/jamaoncol.2016.0922
   Prat A, 2014, JNCI-J NATL CANCER I, V106, P0, DOI 10.1093/jnci/dju152
   Qureshi S, 2022, BIOMARK INSIGHTS, V17, P0, DOI 10.1177/11772719221078774
   Roberts SA, 2013, NAT GENET, V45, P970, DOI 10.1038/ng.2702
   Rueda OM, 2019, NATURE, V567, P399, DOI 10.1038/s41586-019-1007-8
   Rugo HS, 2020, FUTURE ONCOL, V16, P705, DOI 10.2217/fon-2020-0163
   Rydén L, 2018, BRIT J SURG, V105, PE158, DOI 10.1002/bjs.10741
   Saal LH, 2015, GENOME MED, V7, P0, DOI 10.1186/s13073-015-0131-9
   Schettini F, 2021, NPJ BREAST CANCER, V7, P0, DOI 10.1038/s41523-020-00208-2
   Schmid P, 2022, NEW ENGL J MED, V386, P556, DOI 10.1056/NEJMoa2112651
   Sizemore GM, 2017, NAT REV CANCER, V17, P337, DOI 10.1038/nrc.2017.20
   Slamon DJ, 2023, THER ADV MED ONCOL, V15, P0, DOI 10.1177/17588359231178125
   Staaf J, 2022, PLOS ONE, V17, P0, DOI 10.1371/journal.pone.0265557
   Staaf J, 2022, NPJ BREAST CANCER, V8, P0, DOI 10.1038/s41523-022-00465-3
   Staaf J, 2019, NAT MED, V25, P1526, DOI 10.1038/s41591-019-0582-4
   Sung H, 2021, CA-CANCER J CLIN, V71, P209, DOI 10.3322/caac.21660
   Tung N, 2022, NPJ BREAST CANCER, V8, P0, DOI 10.1038/s41523-022-00411-3
   Tutt ANJ, 2021, NEW ENGL J MED, V384, P2394, DOI 10.1056/NEJMoa2105215
   Vallon-Christersson J, 2019, SCI REP-UK, V9, P0, DOI 10.1038/s41598-019-48570-x
   Veerla S, 2023, NPJ BREAST CANCER, V9, P0, DOI 10.1038/s41523-023-00589-0
NR 74
TC 0
Z9 0
U1 0
U2 0
PU NATURE PORTFOLIO
PI BERLIN
PA HEIDELBERGER PLATZ 3, BERLIN, 14197, GERMANY
SN 
EI 2041-1723
J9 NAT COMMUN
JI Nat. Commun.
PD MAR 5
PY 2025
VL 16
IS 1
BP 
EP 
DI 10.1038/s41467-025-57419-z
PG 17
WC Multidisciplinary Sciences
SC Science & Technology - Other Topics
GA Z5Z7P
UT WOS:001439689900022
PM 40044693
DA 2025-03-16
ER

PT J
AU Paulissen, JHJ
   van Schoonhoven, AV
   Olin, E
   Postma, AJ
   Mbanya, Z
   Dunton, KJ
   Postma, MJ
   van Hulst, M
   Freriks, RD
AF Paulissen, Jeroen Hendrikus Jacobus
   van Schoonhoven, Alexander Victor
   Olin, Emma
   Postma, Arjan Jacobus
   Mbanya, Zacharie
   Dunton, Kyle John
   Postma, Maarten Jacobus
   van Hulst, Marinus
   Freriks, Roel Donald
TI Cost-Effectiveness of Trastuzumab Deruxtecan in Patients with Unresectable or Metastatic HER2-Low Breast Cancer Who Have Received Prior Chemotherapy
SO ADVANCES IN THERAPY
LA English
DT Article
DE Cost-effectiveness; HER2-low; Metastatic breast cancer; Trastuzumab deruxtecan
AB IntroductionIn 2021, breast cancer affected 75,619 women in Denmark. Approximately 50% of breast cancers are considered human epidermal growth factor receptor 2 (HER2)-low. The DESTINY-Breast04 (DB-04) trial led to European Medicines Agency (EMA) approval of trastuzumab deruxtecan (T-DXd) as a treatment for patients with unresectable or metastatic HER2-low breast cancer who have received prior chemotherapy in the metastatic setting or developed disease recurrence during or within 6 months of completing adjuvant chemotherapy. Moreover, the Danish Breast Cancer Group guidelines recently included T-DXd as a treatment for HER2-low metastatic breast cancer. This economic evaluation aims to estimate the cost-effectiveness of T-DXd for the approved EMA indication in Denmark.MethodsA three-state-progression-free, post-progression, and death-partitioned survival model was developed to estimate the cost-effectiveness of T-DXd versus treatment of physician's choice over a lifetime horizon following the Danish Medicines Council guidelines. Clinical data were gathered from the DB-04 trial, and cost and resource use data were sourced from the literature. Sensitivity and scenario analysis were conducted to explore uncertainty.ResultsT-DXd led to 0.78 incremental quality-adjusted life years (QALYs) gained and incurred DKK 621,325 in incremental costs compared to the treatment of physician's choice. This resulted in an incremental cost-effectiveness ratio of DKK 795,181 per QALY gained, which falls below the willingness-to-pay threshold. Sensitivity and scenario analyses showed the robustness of the deterministic result, with T-DXd remaining cost-effective.ConclusionOur study demonstrates that T-DXd is a cost-effective treatment for patients with HER2-low unresectable or metastatic breast cancer who have received prior chemotherapy in Denmark.
C1 [Paulissen, Jeroen Hendrikus Jacobus; van Schoonhoven, Alexander Victor; Postma, Maarten Jacobus; van Hulst, Marinus] Univ Med Ctr Groningen, Dept Hlth Sci, Groningen, Netherlands.
   [Paulissen, Jeroen Hendrikus Jacobus; van Schoonhoven, Alexander Victor; Postma, Arjan Jacobus; Freriks, Roel Donald] Asc Acad, Groningen, Netherlands.
   [Olin, Emma] AstraZeneca, Stockholm, Sweden.
   [Mbanya, Zacharie] AstraZeneca Plc, Cambridge, England.
   [Dunton, Kyle John] Daiichi Sankyo UK Ltd, Uxbridge, England.
   [Postma, Maarten Jacobus] Univ Padjadjaran, Ctr Excellence Pharmaceut Care Innovat, Bandung, Indonesia.
   [van Hulst, Marinus] Martini Hosp, Dept Clin Pharm & Toxicol, Groningen, Netherlands.
   [Freriks, Roel Donald] Univ Twente, TechMed Ctr, Dept Hlth Technol & Serv Res, Enschede, Netherlands.
C3 University of Groningen; AstraZeneca; AstraZeneca; Daiichi Sankyo Company Limited; Universitas Padjadjaran; Martini Hospital; University of Twente
RP Paulissen, JHJ (corresponding author), Univ Med Ctr Groningen, Dept Hlth Sci, Groningen, Netherlands.
EM j.h.j.paulissen@umcg.nl
FU Universitair Medisch Centrum Groningen; Daiichi Sankyo International; AstraZeneca
CR [Anonymous], 2021, ANN ONCOL, V32, P1475, DOI 10.1016/j.annonc.2021.09.019, 10.1016/J.ANNONC.2021.09.019
   Danish Breast Cancer Group, 2024, SYSTEMISK BEHAN DLIN, V0, P0
   European Medicines Agency, 2023, EMA4335612023, V0, P0
   Ferlay J EM, 2024, GLOBAL CANCER OBSERVATORY: CANCER TODAY (VERSION 1.1), V0, P0, DOI DOI 10.3322/CAAC.21660
   Gennari A, 2021, ANN ONCOL, V32, P1475, DOI 10.1016/j.annonc.2021.09.019
   Husereau D, 2022, BMC MED, V20, P0, DOI 10.1186/s12916-021-02204-0
   International Agency for Research on Cancer, 2023, NORDCAN ASS NORDIC C, V0, P0
   Jensen CE, 2021, APPL HEALTH ECON HEA, V19, P579, DOI 10.1007/s40258-021-00639-3
   Lang YT, 2022, BREAST CANCER-TARGET, V14, P453, DOI 10.2147/BCTT.S389696
   Latimer N, 2011, NICE DSU TECHNICAL SUPPORT DOCUMENT 14: SURVIVAL ANALYSIS FOR ECONOMIC EVALUATIONS ALONGSIDE CLINICAL TRIALS-EXTRAPOLATION WITH PATIENT-LEVEL DATA REPORT BY THE DECISION SUPPORT UNIT, V0, P0
   Li YY, 2023, EBIOMEDICINE, V91, P0, DOI 10.1016/j.ebiom.2023.104571
   Medicinradet, 2023, VAERDISAETNING ENHED, V0, P0
   Medicinradets anbefaling vedr, 2023, TRASTUZUMAB UXTECAN, V0, P0
   Medicinradets anbefaling vedr, 2023, TUCATINIB KOMBI NATI, V0, P0
   Modi S, 2022, NEW ENGL J MED, V387, P9, DOI 10.1056/NEJMoa2203690
   Nielsen K, 2023, BREAST CANCER RES, V25, P0, DOI 10.1186/s13058-023-01739-9
   Paulissen JHJ, 2024, EUR J HEALTH ECON, V25, P689, DOI 10.1007/s10198-023-01617-3
   Schettini F, 2021, NPJ BREAST CANCER, V7, P0, DOI 10.1038/s41523-020-00208-2
   Shi DM, 2023, PLOS ONE, V18, P0, DOI 10.1371/journal.pone.0290507
   Shire I, 2023, VALUE HEALTH, V26, P0
   Sundhedsdatastyrelsen, 2023, TAKSTSYSTEM, V0, P0
   Tarantino P, 2020, J CLIN ONCOL, V38, P1951, DOI 10.1200/JCO.19.02488
   USFood and Drug Administration, 2022, FDA APPROVES FAM TRA, V0, P0
   Ueno NT, 2022, ANN ONCOL, V33, PS632, DOI 10.1016/j.annonc.2022.07.256
   Xe currency converter, 2023, US, V0, P0
   Yang JP, 2023, THER ADV MED ONCOL, V15, P0, DOI 10.1177/17588359231169983
   Zhan M, 2023, FRONT PUBLIC HEALTH, V11, P0, DOI 10.3389/fpubh.2023.1049947
   Zhu YW, 2022, FRONT PHARMACOL, V13, P0, DOI 10.3389/fphar.2022.1025243
NR 32
TC 0
Z9 0
U1 1
U2 1
PU SPRINGER
PI NEW YORK
PA ONE NEW YORK PLAZA, SUITE 4600, NEW YORK, NY, UNITED STATES
SN 0741-238X
EI 1865-8652
J9 ADV THER
JI Adv. Ther.
PD JAN 15
PY 2025
VL 42
IS 1
BP 322
EP 333
DI 10.1007/s12325-024-03033-2
EA NOV 2024
PG 12
WC Medicine, Research & Experimental; Pharmacology & Pharmacy
SC Research & Experimental Medicine; Pharmacology & Pharmacy
GA U2F1E
UT WOS:001352660600001
PM 39531128
DA 2025-03-16
ER

PT J
AU Dawoud, E
   Azribi, F
   Chehal, A
   Dawood, S
   Hammad, S
   Hamza, D
   Jaafar, H
   Marashi, H
AF Dawoud, Emad
   Azribi, Fathi
   Chehal, Aref
   Dawood, Shaheenah
   Hammad, Sayyed
   Hamza, Dina
   Jaafar, Hassan
   Marashi, Hussam
TI Monitoring and management of adverse effects associated with trastuzumab deruxtecan: a UAE-specific consensus
SO FRONTIERS IN ONCOLOGY
LA English
DT Article
DE HER2; metastatic breast cancer; trastuzumab deruxtecan; T-DXd; targeted therapy; antibody-drug conjugates; adverse effects
ID breast-cancer; diagnosis
AB Breast cancer is the most frequently diagnosed cancer in the UAE and a leading cause of cancer-related mortality. Although early diagnosis contributes to favorable prognoses, novel treatment modalities like antibody-drug conjugates (ADCs) have significantly broadened the therapeutic landscape for patients in metastatic settings. The recognition of "HER2-low" expression as a targetable category has caused a paradigm shift in the management of breast cancer. Although initially developed to target HER2-positive breast cancer, trastuzumab deruxtecan (T-DXd), an ADC, has now also been approved to treat metastatic or unresectable HER2-low breast cancers. Despite the inherent specificity of an ADC, the risk of off-site toxicity exists and is an essential component while assessing the risk-benefit ratio of the treatment. Developing strategies to balance efficacy and safety is crucial, especially for newly approved therapies like T-DXd. Regional perspectives, cultural beliefs, and demographic factors influence treatment decisions and outcomes. The objective of this paper is to establish a UAE-specific consensus among oncologists on practical T-DXd treatment considerations and management of associated side effects. Establishing a consensus on monitoring and managing T-DXd side effects among experts can promote informed decision-making.
C1 [Dawoud, Emad; Marashi, Hussam] Tawam Hosp, Dept Oncol, Al Ain, U Arab Emirates.
   [Azribi, Fathi] Amer Hosp, Dept Oncol, Dubai, U Arab Emirates.
   [Chehal, Aref] Sheikh Shakhbout Med City, Dept Oncol, Abu Dhabi, U Arab Emirates.
   [Dawood, Shaheenah] Mediclin Middle East, Dept Oncol, Dubai, U Arab Emirates.
   [Hammad, Sayyed; Hamza, Dina] Dubai Hosp, Dept Oncol, Dubai, U Arab Emirates.
   [Jaafar, Hassan] Burjeel Hosp, Dept Oncol, Sharjah, U Arab Emirates.
C3 Dubai Hospital
RP Dawoud, E (corresponding author), Tawam Hosp, Dept Oncol, Al Ain, U Arab Emirates.
EM emadanwar2002@yahoo.com
FU AstraZeneca10.13039/100004325
CR Al-Awadhi A, 2024, CANCER CARE IN THE UNITED ARAB EMIRATES, V0, PP417, DOI 10.1007/978-981-99-6794-026
   Al-Shamsi HO, 2023, JCO GLOB ONCOL, V9, P0, DOI 10.1200/GO.22.00247
   Al-Shamsi HO, 2021, ONCOLOGIST, V26, PE2086, DOI 10.1002/onco.13916
   American Cancer Society, 2022, BREAST CANCER HER2 STATUS, V0, P0
   Bardia A, 2021, NEW ENGL J MED, V384, P1529, DOI 10.1056/NEJMoa2028485
   Bardia A, 2023, TARGET ONCOL, V18, P313, DOI 10.1007/s11523-023-00964-8
   Bardia A, 2021, CANCER RES, V81, P0
   Bardwell WA, 2008, SLEEP MED CLIN, V3, P61, DOI 10.1016/j.jsmc.2007.10.011
   Bendardaf R, 2020, INT J WOMENS HEALTH, V12, P893, DOI 10.2147/IJWH.S266335
   Bertucci A, 2023, CANCERS, V15, P0, DOI 10.3390/cancers15051416
   Bower JE, 2014, NAT REV CLIN ONCOL, V11, P597, DOI 10.1038/nrclinonc.2014.127
   Chiu JWY, 2023, DRUG SAFETY, V46, P927, DOI 10.1007/s40264-023-01328-x
   Chouchane L, 2013, LANCET ONCOL, V14, PE417, DOI 10.1016/S1470-2045(13)70165-7
   Dai HP, 2023, CURR MED SCI, V43, P1, DOI 10.1007/s11596-022-2693-2
   Elwy F, 2023, REV SENOL PATOL MAM, V36, P0, DOI 10.1016/j.senol.2022.02.004
   Fu ZW, 2022, SIGNAL TRANSDUCT TAR, V7, P0, DOI 10.1038/s41392-022-00947-7
   Godet Ines, 2017, INTEGR CANCER SCI THER, V4, P0, DOI 10.15761/ICST.1000228
   Goldenberg David M, 2018, ONCOTARGET, V9, P28989, DOI 10.18632/oncotarget.25615
   Gradishar WJ, 2023, J NATL COMPR CANC NE, V21, P594, DOI 10.6004/jnccn.2023.0031
   Horneber M, 2012, DTSCH ARZTEBL INT, V109, P161, DOI 10.3238/arztebl.2012.0161
   Hoy SM, 2023, DRUGS, V83, P555, DOI 10.1007/s40265-023-01861-0
   Hurvitz SA, 2023, LANCET, V401, P105, DOI 10.1016/S0140-6736(22)02420-5
   Lim E, 2012, ONCOLOGY-NY, V26, P688
   Liu KF, 2024, MOL CANCER, V23, P0, DOI 10.1186/s12943-024-01963-7
   Mark C, 2023, INT J MOL SCI, V24, P0, DOI 10.3390/ijms241813726
   Modi S, 2022, NEW ENGL J MED, V387, P9, DOI 10.1056/NEJMoa2203690
   National Comprehensive Cancer Network, 2024, NCCN CLINICAL PRACTICE GUIDELINES IN ONCOLOGY: OVARIAN CANCER INCLUDING FALLOPIAN TUBE CANCER AND PRIMARY PERITONEAL CANCER, V0, P0
   Nguyen TD, 2023, CANCERS, V15, P0, DOI 10.3390/cancers15030713
   Nicolo E, 2023, THER ADV MED ONCOL, V15, P0, DOI 10.1177/17588359231152842
   Popovic M, 2023, INT J MOL SCI, V24, P0, DOI 10.3390/ijms24098206
   Powell CA, 2022, ESMO OPEN, V7, P0, DOI 10.1016/j.esmoop.2022.100554
   Rugo HS, 2022, ESMO OPEN, V7, P0, DOI 10.1016/j.esmoop.2022.100553
   Rugo HS, 2023, LANCET, V402, P1423, DOI 10.1016/S0140-6736(23)01245-X
   Rugo HS, 2018, CLIN BREAST CANCER, V18, P19, DOI 10.1016/j.clbc.2017.07.012
   Schlam I, 2023, BREAST, V67, P116, DOI 10.1016/j.breast.2023.01.005
   Swain SM, 2023, NAT REV DRUG DISCOV, V22, P101, DOI 10.1038/s41573-022-00579-0
   Swain SM, 2022, CANCER TREAT REV, V106, P0, DOI 10.1016/j.ctrv.2022.102378
   Trail PA, 2018, PHARMACOL THERAPEUT, V181, P126, DOI 10.1016/j.pharmthera.2017.07.013
   Turner NC, 2023, NEW ENGL J MED, V388, P2058, DOI 10.1056/NEJMoa2214131
   USFood and Drug Administration, 2022, FDA APPROVES FAM TRA, V0, P0
   US Department of Health and Human Services, 2017, COMMON TERMINOLOGY CRITERIA FOR ADVERSE EVENTS, V0, P0
   US FDA, 2023, FDA APPROVES SACITUZUMAB GOVITECAN-HZIY FOR HR-POSITIVE BREAST CANCER, V0, P0
   US FDA, 2022, FDA APPROVAL OF ENHERTU (FAM-TRASTUZUMAB DERUXTECAN-NXKI) FOR ADULT PATIENTS WITH UNRESECTABLE OR METASTATIC HER2-POSITIVE BREAST CANCER, V0, P0
   US FDA, 2021, FDA GRANTS REGULAR APPROVAL TO SACITUZUMAB GOVITECAN FOR TRIPLE-NEGATIVE BREAST CANCER, V0, P0
   Wekking D, 2023, ESMO OPEN, V8, P0, DOI 10.1016/j.esmoop.2023.102043
   World Health Organization, 2024, BREAST CANCER, V0, P0
   Xiao Y, 2021, PHARMACOL THERAPEUT, V221, P0, DOI 10.1016/j.pharmthera.2020.107753
   Yang CR, 2023, THER ADV MED ONCOL, V15, P0, DOI 10.1177/17588359231175440
NR 50
TC 0
Z9 0
U1 0
U2 0
PU FRONTIERS MEDIA SA
PI LAUSANNE
PA AVENUE DU TRIBUNAL FEDERAL 34, LAUSANNE, CH-1015, SWITZERLAND
SN 2234-943X
EI 
J9 FRONT ONCOL
JI Front. Oncol.
PD JAN 15
PY 2025
VL 14
IS 
BP 
EP 
DI 10.3389/fonc.2024.1443962
PG 10
WC Oncology
SC Oncology
GA T9G8J
UT WOS:001408012000001
PM 39882440
DA 2025-03-16
ER

PT J
AU Henricks, J
   Haddad, T
   Ahmed, O
   Schoenhals, J
   Kumar, P
   Wilson, R
   Ma, JN
   Wang, JG
   Wert, M
   Esguerra, V
   Bentley, I
   Johnson, K
   Stover, D
   Jhawar, SR
   Gatti-Mays, M
   Ho, K
AF Henricks, Jonathan
   Haddad, Tyler
   Ahmed, Omair
   Schoenhals, Jonathan
   Kumar, Pavnesh
   Wilson, Ryan
   Ma, Jianing
   Wang, Jing Gennie
   Wert, Michael
   Esguerra, Vincent
   Bentley, Ian
   Johnson, Kai
   Stover, Daniel
   Jhawar, Sachin R.
   Gatti-Mays, Margaret
   Ho, Kevin
TI Evaluating risk factors for Trastuzumab-Deruxtecan Pneumonitis in patients with metastatic breast cancer
SO BREAST CANCER RESEARCH
LA English
DT Article
DE Trastuzumab-Deruxtecan; Pneumonitis; Breast cancer
AB BackgroundTrastuzumab deruxtecan (T-DXd) is FDA-approved for treatment of patients with HER2 positive and HER2-low metastatic breast cancer. Currently, there is limited understanding of pre-treatment risk factors for pneumonitis associated with T-DXd.MethodsConsecutive breast cancer patients who received at least one dose of T-DXd at a single academic cancer study between January 1, 2019, and February 20, 2024, were identified for analysis. Pneumonitis was documented by the treating oncologist at the time of toxicity and retrospectively independently confirmed by a member of the study team through chart and radiologic review. Pre-treatment variables of interest were collected, including patient demographics, radiation dosimetry variables, and chest imaging abnormalities.ResultsOf 179 total patients, 23 (12.8%) had pneumonitis after T-DXd exposure. Patients with pneumonitis had lower baseline oxygen saturation (98% vs. 97%, p = 0.02) and were more likely to have received abemaciclib (26.1% vs. 9.6%, p = 0.03) before T-DXd. Multiple pre-treatment variables were not found to be associated with T-DXd pneumonitis, including chest imaging abnormalities (41.9% vs. 47.8%, p = 0.59), prior immune checkpoint inhibitor treatment (16.0% vs. 8.7%, p = 0.50) and prior chest or breast radiation (61.5% vs. 47.8%, p = 0.20). On multivariate analysis, prior treatment with abemaciclib remained significantly associated with T-DXd pneumonitis (OR 3.25 [1.07-9.11], p = 0.04), while neither pre-treatment chest imaging abnormalities nor prior chest or breast radiation were associated (OR 1.60 [0.62-4.20], p = 0.33); OR 0.51 [0.20-1.33], p = 0.17).ConclusionsIn this cohort, prior treatment with abemaciclib may be a risk factor for T-DXd pneumonitis. Conversely, pre-treatment chest imaging abnormalities, prior immune checkpoint inhibitor treatment, and prior chest or breast radiation did not increase the risk of T-DXd pneumonitis. Larger studies are warranted to validate these findings toward an improved understanding of risk factors for pneumonitis after T-DXd exposure.
C1 [Henricks, Jonathan; Ahmed, Omair] Ohio State Univ, Dept Internal Med, Columbus, OH USA.
   [Haddad, Tyler; Wang, Jing Gennie; Wert, Michael; Esguerra, Vincent; Bentley, Ian; Ho, Kevin] Ohio State Univ, Dept Pulm Crit Care & Sleep Med, Columbus, OH 43210 USA.
   [Schoenhals, Jonathan; Kumar, Pavnesh; Jhawar, Sachin R.] Ohio State Univ, Dept Radiat Oncol, Columbus, OH USA.
   [Wilson, Ryan] Ohio State Univ, Coll Med, Columbus, OH USA.
   [Ma, Jianing] Ohio State Univ, Ctr Biostat, Columbus, OH USA.
   [Johnson, Kai; Stover, Daniel; Gatti-Mays, Margaret] Ohio State Univ, Dept Oncol, Columbus, OH USA.
   [Ho, Kevin] Ohio State Univ, Wexner Med Ctr, Div Pulm Crit Care & Sleep Med, 241 W 11th Ave,Suite 5000, Columbus, OH 43201 USA.
C3 University System of Ohio; Ohio State University; University System of Ohio; Ohio State University; University System of Ohio; Ohio State University; University System of Ohio; Ohio State University; University System of Ohio; Ohio State University; University System of Ohio; Ohio State University; University System of Ohio; Ohio State University
RP Ho, K (corresponding author), Ohio State Univ, Dept Pulm Crit Care & Sleep Med, Columbus, OH 43210 USA.; Ho, K (corresponding author), Ohio State Univ, Wexner Med Ctr, Div Pulm Crit Care & Sleep Med, 241 W 11th Ave,Suite 5000, Columbus, OH 43201 USA.
EM kevin.ho@osumc.edu
CR Birnhuber A, 2020, RESP RES, V21, P0, DOI 10.1186/s12931-020-01433-w
   Graham BL, 2019, AM J RESP CRIT CARE, V200, PE70, DOI 10.1164/rccm.201908-1590ST
   Hurvitz SA, 2023, LANCET, V401, P105, DOI 10.1016/S0140-6736(22)02420-5
   Kabolizadeh P, 2015, AM J CLIN ONCOL-CANC, V38, P401, DOI 10.1097/COC.0b013e3182a2588f
   Kanai O, 2018, THORAC CANCER, V9, P847, DOI 10.1111/1759-7714.12759
   Li BT, 2022, NEW ENGL J MED, V386, P241, DOI 10.1056/NEJMoa2112431
   Marks LB, 2010, INT J RADIAT ONCOL, V76, PS70, DOI 10.1016/j.ijrobp.2009.06.091
   Meric-Bernstam F, 2024, J CLIN ONCOL, V42, P47, DOI 10.1200/JCO.23.02005
   Modi S, 2022, NEW ENGL J MED, V387, P9, DOI 10.1056/NEJMoa2203690
   Modi S, 2020, NEW ENGL J MED, V382, P610, DOI 10.1056/NEJMoa1914510
   Powell CA, 2022, ESMO OPEN, V7, P0, DOI 10.1016/j.esmoop.2022.100554
   Raschi E, 2021, BREAST CANCER RES TR, V186, P219, DOI 10.1007/s10549-020-06001-w
   Rugo HS, 2022, NPJ BREAST CANCER, V8, P0, DOI 10.1038/s41523-022-00482-2
   Shimoji K, 2020, JAMA NETW OPEN, V3, P0, DOI 10.1001/jamanetworkopen.2020.22906
   Sterk PJ, 2004, EUR RESPIR J, V23, P497, DOI 10.1183/09031936.04.00017104
   Wong A, 2023, CANCER IMMUNOL IMMUN, V72, P1727, DOI 10.1007/s00262-023-03373-y
   Wong A, 2023, J NATL COMPR CANC NE, V21, P1164, DOI 10.6004/jnccn.2023.7059
NR 17
TC 0
Z9 0
U1 0
U2 0
PU BMC
PI LONDON
PA CAMPUS, 4 CRINAN ST, LONDON N1 9XW, ENGLAND
SN 1465-5411
EI 1465-542X
J9 BREAST CANCER RES
JI Breast Cancer Res.
PD FEB 3
PY 2025
VL 27
IS 1
BP 
EP 
DI 10.1186/s13058-025-01967-1
PG 8
WC Oncology
SC Oncology
GA U5C6C
UT WOS:001411975400001
PM 39901280
DA 2025-03-16
ER

PT J
AU Ciniselli, CM
   Verderio, P
   Duroni, V
   Baili, P
   Pizzamiglio, S
   de Braud, FG
   Folli, S
   Depretto, C
   Scaperrotta, G
   De Santis, MC
   Carnevale, MG
   De Marco, C
   Vingiani, A
   Pruneri, G
   Di Cosimo, S
AF Ciniselli, C. M.
   Verderio, P.
   Duroni, V.
   Baili, P.
   Pizzamiglio, S.
   de Braud, F. G.
   Folli, S.
   Depretto, C.
   Scaperrotta, G.
   De Santis, M. C.
   Carnevale, M. G.
   De Marco, C.
   Vingiani, A.
   Pruneri, G.
   Di Cosimo, S.
TI Reliability of core needle biopsy for HER2-low early-stage breast cancer
SO CLINICAL & TRANSLATIONAL ONCOLOGY
LA English
DT Article; Early Access
DE HER2-low; Early-stage breast cancer; Concordance; Immunohistochemistry; Core needle biopsy; Surgical samples
AB BackgroundThe reliability of core needle biopsy (CNB) for HER2-positive breast cancer is well established. However, data on HER2-low and the potential for inconsistencies with surgical samples are limited.Materials and methodsConcordance between CNB and surgical samples was assessed using the unweighted Cohen kappa statistic (Kc) in a consecutive series of 776 treatment-na & iuml;ve early-stage breast cancer patients. Logistic regression models were used to evaluate the association between concordance and clinico-pathological features.ResultsThe agreement for HER2-positive status between CNB and surgical specimens was high at 95%, with a Kc value of 0.86 indicating almost perfect agreement. However, 65 of 123 (53%) cases initially classified as HER2-0 were reclassified as HER2 1 + or 2 + /ISH-negative, and 89 of 374 (24%) cases initially classified as HER2 1 + /2 + were HER2-0 in surgical samples. This resulted in a Kc value of 0.22, indicating fair agreement in classifying HER2-0 versus HER2-low breast cancer. Tumor size was a significant factor influencing discordance, with tumors larger than 2 cm having double the risk of misclassification.ConclusionThese findings suggest that HER2 status should be retested, particularly for large tumors initially diagnosed as HER2-0, in light of new effective therapies for HER2-low breast cancer, such as antibody-drug conjugates.
C1 [Ciniselli, C. M.; Verderio, P.; Duroni, V.; Pizzamiglio, S.] Fdn IRCCS Ist Nazl Tumori, Dept Epidemiol & Data Sci, Bioinformat & Biostat Unit, I-20133 Milan, Italy.
   [Baili, P.] Fdn IRCCS Ist Nazl Tumori, Dept Epidemiol & Data Sci, Data Sci Unit, I-20133 Milan, Italy.
   [de Braud, F. G.] Fdn IRCCS Ist Nazl Tumori, Dept Med Oncol & Hematol, I-20133 Milan, Italy.
   [de Braud, F. G.; Vingiani, A.; Pruneri, G.] Univ Milan, Milan, Italy.
   [Folli, S.; De Santis, M. C.; Vingiani, A.; Pruneri, G.] Fdn IRCCS Ist Nazl Tumori, Breast Unit, I-20133 Milan, Italy.
   [Depretto, C.; Scaperrotta, G.] Fdn IRCCS Ist Nazl Tumori, Breast Imaging Unit, I-20133 Milan, Italy.
   [De Santis, M. C.; Carnevale, M. G.] Fdn IRCCS Ist Nazl Tumori, Radiat Oncol 1, I-20133 Milan, Italy.
   [De Marco, C.; Vingiani, A.; Pruneri, G.; Di Cosimo, S.] Fdn IRCCS Ist Nazl Tumori, Dept Adv Diagnost, I-20133 Milan, Italy.
C3 Fondazione IRCCS Istituto Nazionale Tumori Milan; Fondazione IRCCS Istituto Nazionale Tumori Milan; Fondazione IRCCS Istituto Nazionale Tumori Milan; University of Milan; Fondazione IRCCS Istituto Nazionale Tumori Milan; Fondazione IRCCS Istituto Nazionale Tumori Milan; Fondazione IRCCS Istituto Nazionale Tumori Milan; Fondazione IRCCS Istituto Nazionale Tumori Milan
RP Verderio, P (corresponding author), Fdn IRCCS Ist Nazl Tumori, Dept Epidemiol & Data Sci, Bioinformat & Biostat Unit, I-20133 Milan, Italy.
EM paolo.verderio@istitutotumori.mi.it
FU Associazione Italiana per la Ricerca sul Cancro
CR Angarita FA, 2022, BREAST CANCER RES TR, V192, P19, DOI 10.1007/s10549-021-06482-3
   Arnedos M, 2009, ANN ONCOL, V20, P1948, DOI 10.1093/annonc/mdp234
   Chen RX, 2023, BREAST CANCER RES TR, V197, P189, DOI 10.1007/s10549-022-06781-3
   Clark BZ, 2019, MODERN PATHOL, V32, P354, DOI 10.1038/s41379-018-0153-0
   HOLMAN CDJ, 1984, AM J EPIDEMIOL, V120, P154, DOI 10.1093/oxfordjournals.aje.a113864
   Hosmer DW, 1989, APPLIED LOGISTIC REGRESSION, V0, P0, DOI DOI 10.1097/00019514-200604000-00003
   Hurvitz SA, 2022, J CLIN ONCOL, V0, P0, DOI DOI 10.1200/JCO.2022.40.16suppl.TPS623
   LANDIS JR, 1977, BIOMETRICS, V33, P159, DOI 10.2307/2529310
   Loibl S, 2024, ANN ONCOL, V35, P159, DOI 10.1016/j.annonc.2023.11.016
   Lu YJ, 2022, CANCERS, V14, P0, DOI 10.3390/cancers14246200
   McArthur H, 2023, CANC RES S, V0, P0
   McLemore LE, 2021, BREAST CANCER RES TR, V187, P95, DOI 10.1007/s10549-021-06208-5
   Modi S, 2022, NEW ENGL J MED, V387, P9, DOI 10.1056/NEJMoa2203690
   Najjar S, 2022, VIRCHOWS ARCH, V480, P163, DOI 10.1007/s00428-022-03267-x
   Tarantino P, 2023, ANN ONCOL, V34, P645, DOI 10.1016/j.annonc.2023.05.008
   Viale G, 2023, ESMO OPEN, V8, P0, DOI 10.1016/j.esmoop.2023.101615
   Wolff AC, 2023, J CLIN ONCOL, V41, P3867, DOI 10.1200/JCO.22.02864
NR 17
TC 0
Z9 0
U1 0
U2 0
PU SPRINGER INT PUBL AG
PI CHAM
PA GEWERBESTRASSE 11, CHAM, CH-6330, SWITZERLAND
SN 1699-048X
EI 1699-3055
J9 CLIN TRANSL ONCOL
JI Clin. Transl. Oncol.
PD MAR 9
PY 2025
VL 0
IS 
BP 
EP 
DI 10.1007/s12094-025-03877-2
EA MAR 2025
PG 6
WC Oncology
SC Oncology
GA Z6G7D
UT WOS:001439870700001
PM 40057925
DA 2025-03-16
ER

PT J
AU Yang, E
   D'Alfonso, TM
   Morrow, M
   Brogi, E
   Wen, HY
AF Yang, Ellen
   D'Alfonso, Timothy M.
   Morrow, Monica
   Brogi, Edi
   Wen, Hannah Y.
TI Discordance of human epidermal growth factor receptor 2-low status between breast primary and distant metastases with clinical-pathological correlation
SO HISTOPATHOLOGY
LA English
DT Article
DE breast carcinoma; clinicopathological correlation; distant metastasis; HER2 0; HER2-low
ID american society; open-label; trastuzumab; multicenter; women
AB AimsBreast cancer with human epidermal growth factor receptor 2 (HER2) immunohistochemistry (IHC) 1+ or 2+ with negative in-situ hybridisation (ISH) (HER2-low) can now be targeted by HER2 antibody drug conjugates. We set out to compare HER2 status between matched primary invasive breast carcinoma (IBC) and distant metastases (DM) with clinical-pathological correlation, with specific interest in HER2-low.MethodsBiomarker studies and clinical-pathological features of primary IBC with matched DM diagnosed between 2021 and 2022 were retrospectively analysed. HER2 status was assessed per 2023 American Society of Clinical Oncology/College of American Pathologists (ASCO/CAP) guidelines for IHC (4B5) and ISH (IQFISH pharmDX). Bilateral breast primaries were excluded. HER2 IHC 0 to 1+ were reassessed.ResultsOne hundred and forty-seven cases of primary IBC with matched DM were identified. Biomarkers were performed on core biopsy (n = 74) and resection (n = 73). One hundred and twenty-six (86%) were initially classified as 'HER2-negative'; of these, 67 (46%) were reclassified as HER2-low. Patients with HER2-positive primaries were younger (P = 0.01) and had an increased incidence of micropapillary carcinoma (P = 0.02). HER2-low primaries also had an increased incidence of micropapillary carcinoma (P = 0.02) and oestrogen receptor (ER) positivity (P = 0.02) compared to HER2 0. One hundred and sixty-nine matched DM cases excluding bone metastasis were identified (range = one to seven metastases per IBC). The most common sites of metastases were liver (50 of 169, 30%), lung (36 of 169; 21%), distant lymph node (26 of 169, 15%); 138 DM cases (82%) were previously classified as 'HER2-negative', and 62 (37%) were reclassified as HER2-low. Like HER2-low primaries, HER2-low metastases were frequently ER-positive (52 of 62; 84%) (P = 0.02). Brain metastases were more frequently HER2-positive (five of 32; 16%) (P = 0.04). Comparing HER2 status in matched primaries and DM, HER2 status was discordant in 62 cases (37%). Most changes occurred from HER2-low to HER2 0 (33 of 169, 20%), HER2 0 to HER2-low (17 of 169, 10%) and HER2-low to positive (10 of 169, 6%). All HER2-low to HER2 0 changes were HER2 1+ to 0. In 30 patients with multiple DM sites (47 cases), HER2 status among different DM samples was discordant in 16 patients (53%), mainly from HER2-low to HER2 0 (16 of 47, 34%).ConclusionA significant proportion of previous 'HER2-negative' primaries and DM cases were reclassified as HER2-low. Discordant HER2 status between IBC primary and metastasis and between different DM sites demonstrated tumour heterogeneity and highlights the need for HER2 retesting in distant metastasis. A high prevalence of discordant human epidermal growth factor receptor 2 status between primaries and distant metastases (DM) and among different DM sites was identified, most frequently from HER2-low to HER2 0. This discordance demonstrates tumour heterogeneity and highlights the need for HER2 retesting in distant metastasis, especially in patients previously diagnosed as HER2 0 breast cancer. image
C1 [Yang, Ellen] Sinai Hlth, Mt Sinai Hosp, Dept Pathol & Lab Med, Toronto, ON, Canada.
   [D'Alfonso, Timothy M.] Northwell Hlth, North Shore Univ Hosp, Dept Pathol, Manhasset, NY USA.
   [Morrow, Monica] Mem Sloan Kettering Canc Ctr, Dept Surg, New York, NY USA.
   [Brogi, Edi; Wen, Hannah Y.] Mem Sloan Kettering Canc Ctr, Dept Pathol & Lab Med, New York, NY USA.
C3 University of Toronto; Sinai Health System Toronto; Lunenfeld Tanenbaum Research Institute; Northwell Health; North Shore University Hospital; Memorial Sloan Kettering Cancer Center; Memorial Sloan Kettering Cancer Center
RP Yang, E (corresponding author), 600 Univ Ave,Suite 6-120-33, Toronto, ON M5G 1X5, Canada.
EM ellen.yang@sinaihealth.ca
FU Canadian Academy of Pathology (USCAP) in Baltimore, MD, USA
CR Almstedt K, 2023, CANCERS, V15, P0, DOI 10.3390/cancers15051413
   Anderson S, 2023, BREAST CANCER RES TR, V201, P437, DOI 10.1007/s10549-023-07020-z
   Andre F, 2023, LANCET, V401, P1773, DOI 10.1016/S0140-6736(23)00725-0
   Baselga J, 2012, LANCET, V379, P633, DOI 10.1016/S0140-6736(11)61847-3
   Bergeron A, 2023, BRIT J CANCER, V129, P122, DOI 10.1038/s41416-023-02287-x
   Dieci MV, 2020, CANCER TREAT REV, V88, P0, DOI 10.1016/j.ctrv.2020.102064
   Fernandez AI, 2022, JAMA ONCOL, V8, P0, DOI 10.1001/jamaoncol.2021.7239
   Geukens T, 2023, EUR J CANCER, V188, P152, DOI 10.1016/j.ejca.2023.04.026
   Gianni L, 2012, LANCET ONCOL, V13, P25, DOI 10.1016/S1470-2045(11)70336-9
   Grassini D, 2022, PATHOBIOLOGY, V89, P278, DOI 10.1159/000524227
   Kan S, 2015, ONCOL REP, V34, P504, DOI 10.3892/or.2015.3974
   Krishnamurti U, 2023, PROTOCOL EXAMINATION, V0, P0
   Marchiò C, 2021, SEMIN CANCER BIOL, V72, P123, DOI 10.1016/j.semcancer.2020.02.016
   Metzger O, 2021, CANCER DISCOV, V11, P2474, DOI 10.1158/2159-8290.CD-20-1557
   Miglietta F, 2021, NPJ BREAST CANCER, V7, P0, DOI 10.1038/s41523-021-00343-4
   Modi S, 2022, NEW ENGL J MED, V387, P9, DOI 10.1056/NEJMoa2203690
   Modi S, 2020, NEW ENGL J MED, V382, P610, DOI 10.1056/NEJMoa1914510
   Mosele F, 2023, NAT MED, V29, P2110, DOI 10.1038/s41591-023-02478-2
   Ogitani Y, 2016, CANCER SCI, V107, P1039, DOI 10.1111/cas.12966
   Pekmezci Melike, 2012, PATHOLOG RES INT, V2012, P947041, DOI 10.1155/2012/947041
   Schalper KA, 2014, ARCH PATHOL LAB MED, V138, P213, DOI 10.5858/arpa.2012-0617-OA
   Schettini F, 2021, NPJ BREAST CANCER, V7, P0, DOI 10.1038/s41523-020-00208-2
   Tarantino P, 2022, JAMA ONCOL, V8, P1177, DOI 10.1001/jamaoncol.2022.2286
   Tarantino P, 2022, EUR J CANCER, V163, P35, DOI 10.1016/j.ejca.2021.12.022
   Van Poznak C, 2015, J CLIN ONCOL, V33, P2695, DOI 10.1200/JCO.2015.61.1459
   Venetis K, 2022, FRONT MOL BIOSCI, V9, P0, DOI 10.3389/fmolb.2022.834651
   Viale G, 2019, BREAST, V48, PS49, DOI 10.1016/S0960-9776(19)31123-3
   Wolff AC, 2023, J CLIN ONCOL, V41, P3867, DOI 10.1200/JCO.22.02864
   Wolff AC, 2018, J CLIN ONCOL, V36, P2105, DOI 10.5858/arpa.2018-0902-SA
NR 30
TC 1
Z9 1
U1 0
U2 0
PU WILEY
PI HOBOKEN
PA 111 RIVER ST, HOBOKEN 07030-5774, NJ USA
SN 0309-0167
EI 1365-2559
J9 HISTOPATHOLOGY
JI Histopathology
PD FEB 15
PY 2025
VL 86
IS 3
BP 441
EP 449
DI 10.1111/his.15346
EA OCT 2024
PG 9
WC Cell Biology; Pathology
SC Cell Biology; Pathology
GA R9J2Y
UT WOS:001334051000001
PM 39420445
DA 2025-03-16
ER

PT J
AU Sato, A
   Maeda, Y
   Matsumoto, A
   Ikeda, T
   Jinno, H
AF Sato, Ayana
   Maeda, Yuka
   Matsumoto, Akiko
   Ikeda, Tatsuhiko
   Jinno, Hiromitsu
TI Clinicopathological features and prognosis of breast cancer with low HER2 status evaluated by fluorescence <i>in situ</i> hybridization
SO ONCOLOGY LETTERS
LA English
DT Article
DE breast cancer; HER2; HER2-low status; HER2 negative; fluorescence in situ hybridization
ID trastuzumab
AB Although trastuzumab deruxtecan improves the prognosis of patients with HER2-low breast cancer, the characteristics and prognostic value of low HER2 status remains to be elucidated. A prospective database of patients with clinical stage I to III breast cancer who underwent surgery between September 2012 and October 2022 at Teikyo University Hospital (Tokyo, Japan) were analyzed. HER2 was evaluated using fluorescence in situ hybridization assay, and HER2-low and HER2-negative was defined as HER2/CEP17 ratio >= 1.0, and <1.0, respectively. The median age and Ki67 score of the 1,024 patients were 56.0 years (range, 23.0-93.0 years) and 15.0% (range, 0.5-99.0%), respectively. Overall, 908 (88.7%) patients were hormone receptor positive. Among all patients, 902 (88.1%) had HER2-low tumors and 122 (11.9%) had HER2-negative tumors. Positive rates for estrogen receptor (ER) and progesterone receptor (PgR) were significantly higher in HER2-low compared with HER2-negative patients [ER: 804 (89.1%) patients vs. 99 (81.1%) patients, P=0.021; PgR: 723 (80.1%) patients vs. 86 (70.5%) patients, P=0.023]. The median Ki67 score was significantly lower in HER2-low compared with HER2-negative patients (14.5 vs. 18.5%; P=0.013). With a median follow-up time of 46.2 months, the overall survival (OS) was significantly improved in HER2-low compared with HER2-negative patients (97.4 vs. 96.7%; P=0.029). Multivariate logistic regression analyses revealed that HER2-low status was not an independent factor for OS. The findings of the present study suggest that HER2-low status may not have a significant association with prognosis, despite a significant association between Ki67 and hormone receptor expression.
C1 [Sato, Ayana; Maeda, Yuka; Matsumoto, Akiko; Ikeda, Tatsuhiko; Jinno, Hiromitsu] Teikyo Univ, Sch Med, Dept Surg, 2-11-1 Kaga, Tokyo, Tokyo 1738606, Japan.
C3 Teikyo University
RP Jinno, H (corresponding author), Teikyo Univ, Sch Med, Dept Surg, 2-11-1 Kaga, Tokyo, Tokyo 1738606, Japan.
EM jinno@med.teikyo-u.ac.jp
CR Agostinetto E, 2021, CANCERS, V13, P0, DOI 10.3390/cancers13112824
   Denkert C, 2021, LANCET ONCOL, V22, P1151, DOI 10.1016/S1470-2045(21)00301-6
   Ergun Y, 2023, CANCER TREAT REV, V115, P0, DOI 10.1016/j.ctrv.2023.102538
   Fehrenbacher L, 2020, J CLIN ONCOL, V38, P0, DOI 10.1200/JCO.19.01455
   Gampenrieder SP, 2021, BREAST CANCER RES, V23, P0, DOI 10.1186/s13058-021-01492-x
   Grant S, 2002, FRONT BIOSCI-LANDMRK, V7, PD376, DOI 10.2741/grant
   Horisawa N, 2022, BREAST CANCER-TOKYO, V29, P234, DOI 10.1007/s12282-021-01303-3
   Miglietta F, 2022, NPJ BREAST CANCER, V8, P0, DOI 10.1038/s41523-022-00434-w
   Mouabbi JA, 2023, JAMA NETW OPEN, V6, P0, DOI 10.1001/jamanetworkopen.2023.13017
   Paik S, 2008, NEW ENGL J MED, V358, P1409, DOI 10.1056/NEJMc0801440
   Park WK, 2024, CANCERS, V16, P0, DOI 10.3390/cancers16142566
   Romond EH, 2005, NEW ENGL J MED, V353, P1673, DOI 10.1056/NEJMoa052122
   Ross JS, 2003, ONCOLOGIST, V8, P307, DOI 10.1634/theoncologist.8-4-307
   Schettini F, 2021, NPJ BREAST CANCER, V7, P0, DOI 10.1038/s41523-020-00208-2
   SLAMON DJ, 1987, SCIENCE, V235, P177, DOI 10.1126/science.3798106
   Tarantino P, 2022, EUR J CANCER, V174, P277, DOI 10.1016/j.ejca.2022.07.001
   Tarantino P, 2022, JAMA ONCOL, V8, P1177, DOI 10.1001/jamaoncol.2022.2286
   Tarantino P, 2020, J CLIN ONCOL, V38, P1951, DOI 10.1200/JCO.19.02488
   Zhang HA, 2022, AM J CLIN PATHOL, V157, P328, DOI 10.1093/ajcp/aqab117
NR 19
TC 0
Z9 0
U1 1
U2 1
PU SPANDIDOS PUBL LTD
PI ATHENS
PA POB 18179, ATHENS, 116 10, GREECE
SN 1792-1074
EI 1792-1082
J9 ONCOL LETT
JI Oncol. Lett.
PD FEB 15
PY 2025
VL 29
IS 2
BP 
EP 
DI 10.3892/ol.2024.14838
PG 7
WC Oncology
SC Oncology
GA P9J2A
UT WOS:001380972200001
PM 39691587
DA 2025-03-16
ER

PT J
AU Sang, D
   Su, YF
   Zhang, YR
   Guan, YF
   Fan, SM
   Zhang, JT
   Zheng, LJ
   Wang, YL
   Guo, Y
   Lei, ZX
   Li, M
   Yuan, P
AF Sang, Die
   Su, Yanfang
   Zhang, Yurong
   Guan, Yanfeng
   Fan, Shanmin
   Zhang, Jintao
   Zheng, Lijun
   Wang, Yanling
   Guo, Ying
   Lei, Zixuan
   Li, Man
   Yuan, Peng
TI Efficacy and safety of trastuzumab deruxtecan in Chinese patients with HER2-positive and HER2-low advanced breast cancer: a multicenter, observational, real-world study
SO THERAPEUTIC ADVANCES IN MEDICAL ONCOLOGY
LA English
DT Article
DE advanced breast cancer; HER2 low; HER2 positive; trastuzumab deruxtecan
AB Objective: Limited real-world efficacy and safety data exist regarding the use of trastuzumab deruxtecan (T-DXd) in the Chinese population with human epidermal growth factor receptor (HER2)-positive and HER2-low advanced breast cancer (BC). This multicenter, observational, real-world study aimed to evaluate the efficacy and safety of T-DXd for the treatment of Chinese patients with HER2-positive and HER2-low advanced BC. Methods: The medical records of 61 patients were collected from The Second Hospital of Dalian Medical University, Beijing Chaoyang District Sanhuan Cancer Hospital, Beijing Jingxin Hospital, and Cancer Hospital of the Chinese Academy of Medical Sciences. The primary endpoint of the study was progression-free survival (PFS), and the secondary endpoints were overall survival (OS), objective response rate (ORR), disease control rate (DCR), time to response (TTR), and safety. PFS and OS were analyzed using the Kaplan-Meier method and log-rank test. Results: The primary endpoint, PFS was 10.51 months (95% confidence interval (CI), 3.02-NE) in the HER2-low group and 10.18 months (95% CI, 3.88-NE) in the HER2-positive group. Regarding the secondary endpoints in the HER2-low and HER2-positive groups, OS data were immature, ORR rates were 37.93% and 62.50%, DCR rates were 79.31% and 87.50%, and the median TTR rates were 1.28 and 1.31 months, respectively. In the subgroup analysis, front-line treatment with T-DXd was associated with increased beneficial effects. The primary adverse events (AEs) related to T-DXd treatment were gastrointestinal reactions and bone marrow suppression, which were predominantly grades 1-2, with no severe grade 4/5 AEs reported, only one patient developed infectious pneumonia. Conclusion: This study was the first multicenter, real-world study of T-DXd for advanced BC in China. The findings demonstrated that T-DXd may be an effective antitumor treatment with controllable adverse reactions in patients with advanced BC irrespective of HER2 expression levels.
C1 [Lei, Zixuan; Yuan, Peng] Chinese Acad Med Sci & Peking Union Med Coll, Canc Hosp, Dept VIP Med Serv, Natl Clin Res Ctr Canc,Natl Canc Ctr, Beijing 100021, Peoples R China.
   [Sang, Die; Li, Man] Dalian Med Univ, Dept Oncol, Hosp 2, 467 Zhongshan Rd, Dalian 116023, Peoples R China.
   [Su, Yanfang; Zhang, Yurong; Fan, Shanmin; Zhang, Jintao; Zheng, Lijun; Wang, Yanling; Guo, Ying] Beijing Chaoyang Dist Sanhuan Canc Hosp, Dept Med Oncol, Beijing, Peoples R China.
   [Guan, Yanfeng] Beijing Jingxin Hosp, Dept Oncol, Beijing, Peoples R China.
C3 Chinese Academy of Medical Sciences - Peking Union Medical College; Peking Union Medical College; Cancer Institute & Hospital - CAMS; Dalian Medical University
RP Yuan, P (corresponding author), Chinese Acad Med Sci & Peking Union Med Coll, Canc Hosp, Dept VIP Med Serv, Natl Clin Res Ctr Canc,Natl Canc Ctr, Beijing 100021, Peoples R China.; Li, M (corresponding author), Dalian Med Univ, Dept Oncol, Hosp 2, 467 Zhongshan Rd, Dalian 116023, Peoples R China.
EM man_li@dmu.edu.cn; yuanpeng01@hotmail.com
FU Hithico-Linghang HER2-related solid tumor research fund project [2022HER2AZMS-0238]; National Natural Science Foundation of China [82172650]
CR Bar Y, 2023, 2023 ASCO ANN M 1 CH, V0, P0
   Bardia A, 2024, NEW ENGL J MED, V391, P2110, DOI 10.1056/NEJMoa2407086
   Cao MM, 2020, CANCER COMMUN, V40, P205, DOI 10.1002/cac2.12025
   Chen CR, 2024, J SURG ONCOL, V130, P355, DOI 10.1002/jso.27785
   Cheng X, 2007, CANCER METAST REV, V26, P635, DOI 10.1007/s10555-007-9083-x
   Chiu JWY, 2023, DRUG SAFETY, V46, P927, DOI 10.1007/s40264-023-01328-x
   Coleman N, 2023, NPJ PRECIS ONCOL, V7, P0, DOI 10.1038/s41698-022-00338-9
   Costa RLB, 2020, NPJ BREAST CANCER, V6, P0, DOI 10.1038/s41523-020-0153-3
   Curigliano G, 2023, ESMO METASTATIC BREAST CANCER LIVING GUIDELINES 2023, V0, P0
   Elshazly AM, 2022, CANCER DRUG RESIST, V5, P472, DOI 10.20517/cdr.2022.09
   Fan JH, 2023, FRONT ONCOL, V13, P0, DOI 10.3389/fonc.2023.978985
   Fan L, 2014, LANCET ONCOL, V15, PE279, DOI 10.1016/S1470-2045(13)70567-9
   Fehm T, 2024, LANCET ONCOL, V25, P614, DOI 10.1016/S1470-2045(24)00128-1
   Geukens T, 2023, EUR J CANCER, V188, P152, DOI 10.1016/j.ejca.2023.04.026
   Harbeck N, 2019, NAT REV DIS PRIMERS, V5, P0, DOI 10.1038/s41572-019-0111-2
   Harbeck N, 2017, LANCET, V389, P1134, DOI 10.1016/s0140-6736(16)31891-8
   Hu SS, 2023, J CANCER RES CLIN, V149, P17933, DOI 10.1007/s00432-023-05496-2
   Hurvitz SA, 2023, LANCET, V401, P105, DOI 10.1016/S0140-6736(22)02420-5
   Iwata H, 2024, CANCER SCI, V115, P3079, DOI 10.1111/cas.16234
   Modi S, 2022, J CLIN ONCOL, V40, P0
   Modi S, 2022, NEW ENGL J MED, V387, P9, DOI 10.1056/NEJMoa2203690
   Modi S, 2020, NEW ENGL J MED, V382, P610, DOI 10.1056/NEJMoa1914510
   Mosele F, 2023, NAT MED, V29, P2110, DOI 10.1038/s41591-023-02478-2
   Nielsen DL, 2013, BREAST, V22, P1, DOI 10.1016/j.breast.2012.09.008
   Pearson J, 2023, ESMO OPEN, V8, P0, DOI 10.1016/j.esmoop.2023.102033
   Rassy E, 2022, BREAST, V66, P217, DOI 10.1016/j.breast.2022.10.016
   Rugo HS, 2022, ESMO OPEN, V7, P0, DOI 10.1016/j.esmoop.2022.100553
   Saura C, 2024, ANN ONCOL, V35, P302, DOI 10.1016/j.annonc.2023.12.001
   Tarantino P, 2020, J CLIN ONCOL, V38, P1951, DOI 10.1200/JCO.19.02488
   Torre LA, 2017, CANCER EPIDEM BIOMAR, V26, P444, DOI 10.1158/1055-9965.EPI-16-0858
   von Elm E, 2008, J CLIN EPIDEMIOL, V61, P344, DOI 10.1016/j.jclinepi.2007.11.008
   von Minckwitz G, 2019, NEW ENGL J MED, V380, P617, DOI 10.1056/NEJMoa1814017
   World Health Organization, 2023, CANCER TODAYESTIMATED NUMBER OF NEW CASES IN 2020, V0, P0
   Xia CF, 2022, CHINESE MED J-PEKING, V135, P584, DOI 10.1097/CM9.0000000000002108
   Xu BH, 2020, CANCER-AM CANCER SOC, V126, P3867, DOI 10.1002/cncr.32832
   Yuan MQ, 2024, J GLOB HEALTH, V14, P0, DOI 10.7189/jogh.14.04142
   Zhang XL, 2022, ANTIBODY THER, V5, P18, DOI 10.1093/abt/tbac001
NR 37
TC 0
Z9 0
U1 0
U2 0
PU SAGE PUBLICATIONS LTD
PI LONDON
PA 1 OLIVERS YARD, 55 CITY ROAD, LONDON EC1Y 1SP, ENGLAND
SN 1758-8340
EI 1758-8359
J9 THER ADV MED ONCOL
JI Ther. Adv. Med. Oncol.
PD JUN 15
PY 2025
VL 17
IS 
BP 
EP 
DI 10.1177/17588359251318853
PG 13
WC Oncology
SC Oncology
GA Y8Z8U
UT WOS:001434943500001
PM 40034603
DA 2025-03-16
ER

PT J
AU Heeke, AL
   Elliott, A
   O'Keefe, K
   Livasy, C
   Symanowski, JT
   Steiner, MR
   Kang, IM
   Hoon, DSB
   Walker, P
   Sledge, GW
   Radovich, M
   Pohlmann, PR
   Swain, SM
   Tan, AR
AF Heeke, Arielle L.
   Elliott, Andrew
   O'Keefe, Kaitlyn
   Livasy, Chad
   Symanowski, James T.
   Steiner, Meghan R.
   Kang, Irene M.
   Hoon, Dave S. B.
   Walker, Philip
   Sledge, George W.
   Radovich, Milan
   Pohlmann, Paula R.
   Swain, Sandra M.
   Tan, Antoinette R.
TI Human Epidermal Growth Factor Receptor 2 Alterations and Prognostic Implications in All Subtypes of Breast Cancers
SO JCO PRECISION ONCOLOGY
LA English
DT Article
ID her2 mutations; neratinib; her2-mutant; resistance; landscape
AB PURPOSEAlterations in human epidermal growth factor receptor 2 (HER2; ERBB2 gene) may be clinically relevant when considering HER2-targeted therapies. We have characterized the breadth of ERBB2 alterations (mutation, fusion, and copy number amplification) in breast cancer and explored the relationship between ERBB2 alterations and prognosis. METHODSDNA next-generation sequencing (592-gene panel and whole-exome sequencing) and RNA whole-transcriptome sequencing data from 12,153 breast samples were retrospectively reviewed for ERBB2 alterations. Clinicopathologic features were described, including breast cancer subtype, age, and biopsy site. HER2 status was determined according to ASCO guideline recommendations, including HER2-low. Overall survival (OS) data were obtained from insurance claims, and Kaplan-Meier estimates were calculated for defined patient cohorts. Statistical significance was determined using chi-square and Wilcoxon rank-sum tests. RESULTSPathogenic ERBB2 mutations (ERBB2-mut) were identified in 3.2% (N = 388) of tumors overall, most common in liver metastases (113/1,972, 5.7%). ERBB2-mut was more common among breast lobular than ductal (10% v 2.1%; P < .001) and HER2-positive (HER2+)/low tumors (>= 3.8% v 1.5% TNBC; P < .05). The most common variant was ERBB2-L755S (1.0% prevalence), enriched in metastatic tumors (1.2% v 0.6% in primary; P < .001). ERBB2 fusions were rare (0.3% prevalence). Coalterations associated with ERBB2-mutated tumors compared with ERBB2 wildtype (WT) included CDH1 (40.0% v 10.2%; P < .001) and ERBB3 (10.6% v 0.8%; P < .001). Of the 10,115 tumor samples with outcome data, ERBB2-mut was associated with worse OS compared with WT. CONCLUSIONERBB2-mut and fusions were observed in all breast cancer subtypes-more commonly in HER2+/low, metastatic, and lobular histology tumors-and associated with poorer prognosis.
C1 [Heeke, Arielle L.; O'Keefe, Kaitlyn; Livasy, Chad; Steiner, Meghan R.; Tan, Antoinette R.] Atrium Hlth, Levine Canc Inst, Charlotte, NC 28203 USA.
   [Elliott, Andrew; Walker, Philip; Sledge, George W.; Radovich, Milan] Caris Life Sci, Phoenix, AZ USA.
   [Symanowski, James T.] Atrium Hlth, Levine Canc Inst, Dept Canc Biostat, Charlotte, NC USA.
   [Kang, Irene M.] City Hope Orange Cty, Irvine, CA USA.
   [Hoon, Dave S. B.] Providence Hlth Syst, St Johns Hlth Ctr, St Johns Canc Inst, Santa Monica, CA USA.
   [Pohlmann, Paula R.] Univ Texas MD Anderson Canc Ctr, Houston, TX USA.
   [Swain, Sandra M.] Georgetown Univ Hosp, Lombardi Comprehens Canc Ctr, Washington, DC USA.
C3 University of Texas System; UTMD Anderson Cancer Center; Georgetown University
RP Heeke, AL (corresponding author), Atrium Hlth, Levine Canc Inst, Charlotte, NC 28203 USA.
EM arielle.heeke@atriumhealth.org
CR Abraham JP, 2021, CLIN CANCER RES, V27, P1174, DOI 10.1158/1078-0432.CCR-20-3286
   Alfaro-Murillo JA, 2023, MATH BIOSCI, V366, P0, DOI 10.1016/j.mbs.2023.109091
   Arcila ME, 2012, CLIN CANCER RES, V18, P4910, DOI 10.1158/1078-0432.CCR-12-0912
   Bose R, 2013, CANCER DISCOV, V3, P224, DOI 10.1158/2159-8290.CD-12-0349
   Connell CM, 2017, ESMO OPEN, V2, P0, DOI 10.1136/esmoopen-2017-000279
   Croessmann S, 2019, CLIN CANCER RES, V25, P277, DOI 10.1158/1078-0432.CCR-18-1544
   Deniziaut G, 2016, ONCOTARGET, V7, P73337, DOI 10.18632/oncotarget.11819
   Desmedt C, 2016, J CLIN ONCOL, V34, P1872, DOI 10.1200/JCO.2015.64.0334
   Elamin YY, 2022, J CLIN ONCOL, V40, P0, DOI 10.1200/JCO.21.01113
   Fang Y, 2014, TUMOR BIOL, V35, P11851, DOI 10.1007/s13277-014-2414-y
   Frances A, 2024, J CLIN ONCOL, V42, P0
   Gutierrez C, 2011, ARCH PATHOL LAB MED, V135, P55, DOI 10.1043/2010-0454-RAR.1
   Hanker AB, 2013, P NATL ACAD SCI USA, V110, P14372, DOI 10.1073/pnas.1303204110
   Hyman DM, 2018, NATURE, V554, P189, DOI 10.1038/nature25475
   Li BT, 2023, ANN ONCOL, V34, PS459, DOI 10.1016/j.annonc.2023.09.1840
   Li BT, 2022, NEW ENGL J MED, V386, P241, DOI 10.1056/NEJMoa2112431
   Li BT, 2020, CANCER DISCOV, V10, P674, DOI 10.1158/2159-8290.CD-20-0215
   Li BT, 2018, J CLIN ONCOL, V36, P2532, DOI 10.1200/JCO.2018.77.9777
   Liberzon A, 2015, CELL SYST, V1, P417, DOI 10.1016/j.cels.2015.12.004
   Ma CX, 2022, CLIN CANCER RES, V28, P1258, DOI 10.1158/1078-0432.CCR-21-3418
   Ma CX, 2017, CLIN CANCER RES, V23, P5687, DOI 10.1158/1078-0432.CCR-17-0900
   Ma F, 2020, INT J CANCER, V146, P1359, DOI 10.1002/ijc.32536
   Mandell JD, 2023, CANCER RES, V83, P500, DOI 10.1158/0008-5472.CAN-22-1508
   Marotta M, 2017, SCI REP-UK, V7, P0, DOI 10.1038/srep41921
   Modi S, 2022, NEW ENGL J MED, V387, P9, DOI 10.1056/NEJMoa2203690
   Nayar U, 2019, NAT GENET, V51, P207, DOI 10.1038/s41588-018-0287-5
   Oaknin A, 2020, GYNECOL ONCOL, V159, P150, DOI 10.1016/j.ygyno.2020.07.025
   Pahuja KB, 2018, CANCER CELL, V34, P792, DOI 10.1016/j.ccell.2018.09.010
   Parker JS, 2009, J CLIN ONCOL, V27, P1160, DOI 10.1200/JCO.2008.18.1370
   Razavi P, 2018, CANCER CELL, V34, P427, DOI 10.1016/j.ccell.2018.08.008
   Schettini F, 2021, NPJ BREAST CANCER, V7, P0, DOI 10.1038/s41523-020-00208-2
   Schubert L, 2021, J CLIN ONCOL, V39, P0, DOI 10.1200/JCO.2021.39.15_suppl.3091
   Shou J, 2004, JNCI-J NATL CANCER I, V96, P926, DOI 10.1093/jnci/djh166
   Smyth LM, 2019, ANN ONCOL, V30, P0
   Swain SM, 2023, NAT REV DRUG DISCOV, V22, P101, DOI 10.1038/s41573-022-00579-0
   Swain SM, 2020, LANCET ONCOL, V21, P519, DOI 10.1016/S1470-2045(19)30863-0
   Wolff AC, 2018, J CLIN ONCOL, V36, P2105, DOI 10.5858/arpa.2018-0902-SA
   Wolff AC, 2013, J CLIN ONCOL, V31, P3997, DOI 10.1200/JCO.2013.50.9984
   WRIGHT C, 1992, BRIT J CANCER, V65, P118, DOI 10.1038/bjc.1992.22
   Yi ZB, 2020, NPJ BREAST CANCER, V6, P0, DOI 10.1038/s41523-020-00201-9
   Zehir A, 2017, NAT MED, V23, P703, DOI 10.1038/nm.4333
   Zuo WJ, 2016, CLIN CANCER RES, V22, P4859, DOI 10.1158/1078-0432.CCR-15-3036
NR 42
TC 0
Z9 0
U1 0
U2 0
PU LIPPINCOTT WILLIAMS & WILKINS
PI PHILADELPHIA
PA TWO COMMERCE SQ, 2001 MARKET ST, PHILADELPHIA, PA 19103 USA
SN 
EI 2473-4284
J9 JCO PRECIS ONCOL
JI JCO Precis. Oncol.
PD JAN 15
PY 2025
VL 9
IS 
BP 
EP 
DI 10.1200/PO.23.00719
PG 11
WC Oncology
SC Oncology
GA U7P5E
UT WOS:001413667000001
PM 39889242
DA 2025-03-16
ER

PT J
AU Shi, ZQ
   Lu, YJ
   Zhao, QC
   Wang, YS
   Qiu, PF
AF Shi, Zhiqiang
   Lu, Yongjin
   Zhao, Qiuchen
   Wang, Yongsheng
   Qiu, Pengfei
TI Antibody-drug conjugates in breast cancer: advances and prospects
SO CANCER BIOLOGY & MEDICINE
LA English
DT Article; Early Access
ID trastuzumab emtansine; open-label; multicenter; pertuzumab; phase-2
AB The continuous development and evolution of ADCs are offering increasingly diverse options for the comprehensive treatment of breast cancer, significantly reshaping the current treatment landscape. As an innovative therapy, ADCs have shown immense potential in overcoming the limitations of traditional treatments. ADCs have not only achieved breakthroughs in the management of advanced breast cancer but are also gradually being integrated into the treatment of early-stage breast cancer, including neoadjuvant and adjuvant therapy. In addition, the precise targeting capabilities of ADCs have driven an update of standards for determining HER2 expression status, providing new treatment options for patients with HER2-low-expressing breast cancer. Although ADCs have shown efficacy as monotherapies, ongoing research is exploring combinations with other treatments, such as large molecule monoclonal antibodies, TKIs, and immunotherapy, to improve treatment outcomes and address drug resistance issues. Moreover, new types of ADCs are being developed that aim to further enhance both efficacy and safety. In summary, the development of ADCs provides new strategies for the treatment of breast cancer, promising to improve patient prognosis and quality of life.
C1 [Shi, Zhiqiang; Lu, Yongjin; Wang, Yongsheng; Qiu, Pengfei] Shandong First Med Univ & Shandong Acad Med Sci, Shandong Canc Hosp & Inst, Breast Canc Ctr, Jinan 250117, Peoples R China.
   [Shi, Zhiqiang] Tianjin Med Univ Canc Inst & Hosp, Natl Clin Res Ctr Canc, Tianjin 300202, Peoples R China.
   [Lu, Yongjin] Shandong First Med Univ, Shandong Acad Med Sci, Jinan 271016, Peoples R China.
   [Zhao, Qiuchen] Univ Cambridge, Canc Res UK Cambridge Ctr PhD Programme, Cambridge CB2 0XZ, England.
C3 Shandong First Medical University & Shandong Academy of Medical Sciences; Tianjin Medical University; University of Jinan; Shandong First Medical University & Shandong Academy of Medical Sciences; University of Cambridge
RP Qiu, PF (corresponding author), Shandong First Med Univ & Shandong Acad Med Sci, Shandong Canc Hosp & Inst, Breast Canc Ctr, Jinan 250117, Peoples R China.
EM qiu.pf@outlook.com
FU National Natural Science Foundation of China [81672638]
CR Alves FR, 2022, CUREUS J MED SCIENCE, V14, P0, DOI 10.7759/cureus.22330
   Andre F, 2024, J CLIN ONCOL, V42, P0
   Bardia A, 2024, NEW ENGL J MED, V391, P2110, DOI 10.1056/NEJMoa2407086
   Bardia A, 2025, J CLIN ONCOL, V43, P0, DOI 10.1200/JCO.24.00920
   Bardia A, 2024, J CLIN ONCOL, V42, P0, DOI 10.1200/JCO.23.01409
   Bon G, 2020, J EXP CLIN CANC RES, V39, P0, DOI 10.1186/s13046-020-01797-3
   Bray F, 2024, CA-CANCER J CLIN, V74, P229, DOI 10.3322/caac.21834
   Cherifi F, 2022, BMC CANCER, V22, P0, DOI 10.1186/s12885-022-10163-9
   Coates JT, 2021, CANCER DISCOV, V11, P2436, DOI 10.1158/2159-8290.CD-21-0702
   Dieci MV, 2020, CANCER TREAT REV, V88, P0, DOI 10.1016/j.ctrv.2020.102064
   Emens LA, 2020, LANCET ONCOL, V21, P1283, DOI 10.1016/S1470-2045(20)30465-4
   Freedman RA, 2024, ANN ONCOL, V35, P993, DOI 10.1016/j.annonc.2024.07.245
   Garrido-Castro AC, 2024, J CLIN ONCOL, V42, PLBA1004, DOI 10.1200/JCO.2024.42.17_suppl.LBA1004
   Gianni L, 2016, LANCET ONCOL, V17, P791, DOI 10.1016/S1470-2045(16)00163-7
   Giordano A, 2024, J CLIN ONCOL, V42, P0
   Harbeck N, 2024, NAT MED, V30, P3717, DOI 10.1038/s41591-024-03261-7
   Hu X, 2024, J CLIN ONCOL, V42, P0
   Hurvitz S, 2024, CANCER RES, V84, P0, DOI 10.1158/1538-7445.SABCS23-GS01-10
   Hurvitz SA, 2023, LANCET, V401, P105, DOI 10.1016/S0140-6736(22)02420-5
   Hurvitz SA, 2019, J CLIN ONCOL, V37, P2206, DOI 10.1200/JCO.19.00882
   Joubert N, 2020, PHARMACEUTICALS-BASE, V13, P0, DOI 10.3390/ph13090245
   Khoury K, 2024, NAT MED, V30, P0, DOI 10.1038/s41591-024-03266-2
   Koyama K, 2022, PLOS ONE, V17, P0, DOI 10.1371/journal.pone.0267027
   Krop IE, 2023, J CLIN ONCOL, V41, P5550, DOI 10.1200/JCO.23.00882
   Krop IE, 2022, J CLIN ONCOL, V40, P438, DOI 10.1200/JCO.21.00896
   Krop IE, 2016, BREAST CANCER RES, V18, P0, DOI 10.1186/s13058-016-0691-7
   López-Miranda E, 2020, CANCERS, V12, P0, DOI 10.3390/cancers12123509
   Metzger O, 2021, CANCER DISCOV, V11, P2474, DOI 10.1158/2159-8290.CD-20-1557
   Modi S, 2022, NEW ENGL J MED, V387, P9, DOI 10.1056/NEJMoa2203690
   Mosele F, 2023, NAT MED, V29, P2110, DOI 10.1038/s41591-023-02478-2
   Nilsson MB, 2023, CANCER RES, V83, P0, DOI 10.1158/1538-7445.AM2023-383
   Perez EA, 2019, CANCER-AM CANCER SOC, V125, P3974, DOI 10.1002/cncr.32392
   Phillips GDL, 2014, CLIN CANCER RES, V20, P456, DOI 10.1158/1078-0432.CCR-13-0358
   Pistilli B, 2024, ANN ONCOL, V35, PS357, DOI 10.1016/j.annonc.2024.08.288
   Rugo HS, 2023, LANCET, V402, P1423, DOI 10.1016/S0140-6736(23)01245-X
   Schlam I, 2023, CRIT REV ONCOL HEMAT, V190, P0, DOI 10.1016/j.critrevonc.2023.104090
   Shatsky RA, 2024, NAT MED, V30, P0, DOI 10.1038/s41591-024-03267-1
   Spring LM, 2024, ANN ONCOL, V35, P293, DOI 10.1016/j.annonc.2023.11.018
   Sung M, 2018, MOL CANCER THER, V17, P243, DOI 10.1158/1535-7163.MCT-17-0403
   Tarantino P, 2022, JAMA ONCOL, V8, P1177, DOI 10.1001/jamaoncol.2022.2286
   Verma S, 2012, NEW ENGL J MED, V367, P1783, DOI 10.1056/NEJMoa1209124
   von Minckwitz G, 2019, NEW ENGL J MED, V380, P617, DOI 10.1056/NEJMoa1814017
   Xu BH, 2024, NAT MED, V30, P3709, DOI 10.1038/s41591-024-03269-z
   Xu BH, 2024, J CLIN ONCOL, V42, P0
   Xu BH, 2023, INT J CANCER, V152, P2134, DOI 10.1002/ijc.34424
NR 45
TC 0
Z9 0
U1 2
U2 2
PU CHINA ANTI-CANCER ASSOC
PI TIANJIN
PA TIANJIN MEDICAL UNIV, CANCER INST & HOSPITAL  TI-YUAN-BEI, HUANHU XI LU, HEXIQU, TIANJIN, 300060, PEOPLES R CHINA
SN 2095-3941
EI 
J9 CANCER BIOL MED
JI Cancer Biol. Med.
PD FEB 17
PY 2025
VL 0
IS 
BP 
EP 
DI 10.20892/j.issn.2095-3941.2024.0486
EA FEB 2025
PG 10
WC Oncology; Medicine, Research & Experimental
SC Oncology; Research & Experimental Medicine
GA X6F7E
UT WOS:001426288600001
PM 39960255
DA 2025-03-16
ER

PT J
AU Luen, SJ
   Brown, LC
   van Geelen, CT
   Savas, P
   Kammler, R
   Dell'Orto, P
   Biasi, O
   Coates, AS
   Gelber, RD
   Thürlimann, B
   Colleoni, M
   Fleming, GF
   Francis, PA
   Regan, MM
   Viale, G
   Loi, S
AF Luen, Stephen J.
   Brown, Lauren C.
   van Geelen, Courtney T.
   Savas, Peter
   Kammler, Roswitha
   Dell'Orto, Patrizia
   Biasi, Olivia
   Coates, Alan S.
   Gelber, Richard D.
   Thurlimann, Beat
   Colleoni, Marco
   Fleming, Gini F.
   Francis, Prudence A.
   Regan, Meredith M.
   Viale, Giuseppe
   Loi, Sherene
TI Genomic Characterization and Prognostic Significance of Human Epidermal Growth Factor Receptor 2-Low, Hormone Receptor-Positive, Early Breast Cancers From the BIG 1-98 and SOFT Clinical Trials
SO JCO PRECISION ONCOLOGY
LA English
DT Article
ID postmenopausal women; tamoxifen; letrozole
AB PURPOSETo investigate whether hormone receptor-positive, human epidermal growth factor receptor 2-low (HR+HER2-low) versus HR+HER2-zero early breast cancers have distinct genomic and clinical characteristics.METHODSThis study included HR+, HER2-negative early breast cancers from patients enrolled in the phase III, randomized BIG 1-98 and SOFT clinical trials that had undergone tumor genomic sequencing. Tumors were classified HR+HER2-low if they had a centrally reviewed HER2 immunohistochemistry (IHC) score of 1+ or 2+ with negative in situ hybridization and HR+HER2-zero if they had an HER2 IHC score of 0.RESULTSA total of 1,795 tumors were evaluable for this study (BIG 1-98 n = 520, SOFT n = 1,275). The frequency of HER2-low tumors was 37% and 21% in the postmenopausal BIG 1-98 and premenopausal SOFT cohorts, respectively. There were no significant differences in clinicopathologic variables between HER2-low and HER2-zero groups which was consistent across both trials. There was no significant difference in risk of distant recurrence for patients with HER2-low tumors versus HER2-zero tumors (5-year % distant recurrence-free 94.0% v 92.8%, P = .61, in BIG 1-98; 89.4% v 92.7%, P = .31, in SOFT, respectively). Somatic genomic profiles were similar with the exception of MAP3K1 mutations which were more frequent in HER2-zero tumors (BIG 1-98 19% v 5%, SOFT 11% v 6%). Both ERBB2 copy number and ERBB2 gene expression abundance were significantly higher in HER2-low tumors compared with HER2-zero tumors; however, the absolute difference was small. Correlation between ERBB2 copy number values and gene expression was modest (r = 0.17).CONCLUSIONIn two large clinical trials with centrally reviewed HER2 IHC, our findings do not support HER2-low breast cancer as a distinct clinical or biologic entity among HR+HER2- early breast cancers. Absolute differences in median ERBB2 copy number levels or gene expression are small and of unclear biologic relevance.
C1 [Luen, Stephen J.; Brown, Lauren C.; Savas, Peter; Francis, Prudence A.; Loi, Sherene] Peter MacCallum Canc Ctr, Dept Med Oncol, Melbourne, Vic, Australia.
   [Luen, Stephen J.; Brown, Lauren C.; van Geelen, Courtney T.; Savas, Peter; Francis, Prudence A.; Loi, Sherene] Univ Melbourne, Sir Peter MacCallum Dept Oncol, Melbourne, Vic, Australia.
   [Kammler, Roswitha] Int Breast Canc Study Grp, Coordinating Ctr, Cent Pathol Off, Bern, Switzerland.
   [Dell'Orto, Patrizia; Biasi, Olivia; Viale, Giuseppe] SIMT, Empoli, Italy.
   [Dell'Orto, Patrizia; Biasi, Olivia; Viale, Giuseppe] IRCCS, IEO European Inst Oncol, Dept Pathol & Lab Med, Milan, Italy.
   [Coates, Alan S.] Int Breast Canc Study Grp, Ballarat, Australia.
   [Coates, Alan S.] Univ Sydney, Sydney, Australia.
   [Gelber, Richard D.] Harvard Med Sch, Harvard TH Chan Sch Publ Hlth, Dana Farber Canc Inst, Munsterlingen, Switzerland.
   [Gelber, Richard D.] Frontier Sci & Technol Res Fdn Inc, Boston, MA USA.
   [Thurlimann, Beat] Kantonsspital, Munsterlingen, Switzerland.
   [Thurlimann, Beat] SIMT, Berne, Italy.
   [Colleoni, Marco] IRCCS, European Inst Oncol, Div Med Senol, IEO, Chicago, IL USA.
   [Fleming, Gini F.] Harvard Med Sch, Dana Farber Canc Inst, Boston, MA 02115 USA.
   [Regan, Meredith M.] Harvard Med Sch, Dana Farber Canc Inst, Int Breast Canc Study Grp, Div Biostat,Stat Ctr, Boston, MA USA.
C3 Peter Maccallum Cancer Center; University of Melbourne; Peter Maccallum Cancer Center; International Breast Cancer Study Group; IRCCS European Institute of Oncology (IEO); University of Sydney; Frontier Science Foundation; Kantonsspital Aarau AG (KSA); Harvard University; Harvard University Medical Affiliates; Dana-Farber Cancer Institute; Harvard Medical School; Harvard University; Harvard Medical School; Harvard University Medical Affiliates; Dana-Farber Cancer Institute
RP Loi, S (corresponding author), Peter MacCallum Canc Ctr, Dept Med Oncol, Melbourne, Vic, Australia.; Loi, S (corresponding author), Univ Melbourne, Sir Peter MacCallum Dept Oncol, Melbourne, Vic, Australia.
EM sherene.loi@petermac.org
FU ETOP IBCSG Partners Foundation
CR Agostinetto E, 2021, CANCERS, V13, P0, DOI 10.3390/cancers13112824
   Baez-Navarro X, 2022, EUR J CANCER, V175, P187, DOI 10.1016/j.ejca.2022.08.022
   Curigliano G, 2024, J CLIN ONCOL, V42, PLBA1000, DOI 10.1200/JCO.2024.42.17_suppl.LBA1000
   Denkert C, 2021, LANCET ONCOL, V22, P1151, DOI 10.1016/S1470-2045(21)00301-6
   Diras V, 2022, CANCER RES, V82, P0
   Fehrenbacher L, 2020, J CLIN ONCOL, V38, P0, DOI 10.1200/JCO.19.01455
   Francis PA, 2018, NEW ENGL J MED, V379, P122, DOI 10.1056/NEJMoa1803164
   Francis PA, 2015, NEW ENGL J MED, V372, P436, DOI 10.1056/NEJMoa1412379
   Gampenrieder SP, 2021, BREAST CANCER RES, V23, P0, DOI 10.1186/s13058-021-01492-x
   Gray RJ, 2009, LIFETIME DATA ANAL, V15, P24, DOI 10.1007/s10985-008-9095-z
   Luen SJ, 2023, ANN ONCOL, V34, P397, DOI 10.1016/j.annonc.2023.01.009
   Luen SJ, 2020, ANN ONCOL, V31, P1359, DOI 10.1016/j.annonc.2020.06.024
   Luen SJ, 2018, JAMA ONCOL, V4, P1335, DOI 10.1001/jamaoncol.2018.1778
   Miglietta F, 2021, NPJ BREAST CANCER, V7, P0, DOI 10.1038/s41523-021-00343-4
   Modi S, 2022, NEW ENGL J MED, V387, P9, DOI 10.1056/NEJMoa2203690
   Rasmussen BB, 2008, LANCET ONCOL, V9, P23, DOI 10.1016/S1470-2045(07)70386-8
   Regan M, 2015, BREAST CANCER RES TR, V154, P275, DOI 10.1007/s10549-015-3612-z
   Regan MM, 2011, LANCET ONCOL, V12, P1101, DOI 10.1016/S1470-2045(11)70270-4
   Schettini F, 2021, NPJ BREAST CANCER, V7, P0, DOI 10.1038/s41523-020-00208-2
   Tarantino P, 2023, NAT COMMUN, V14, P0, DOI 10.1038/s41467-023-43324-w
   Tarantino P, 2022, JAMA ONCOL, V8, P1177, DOI 10.1001/jamaoncol.2022.2286
   Tarantino P, 2022, EUR J CANCER, V163, P35, DOI 10.1016/j.ejca.2021.12.022
   Tarantino P, 2020, J CLIN ONCOL, V38, P1951, DOI 10.1200/JCO.19.02488
   Thürlimann B, 2005, NEW ENGL J MED, V353, P2747
   van Geelen CT, 2020, BREAST CANCER RES, V22, P0, DOI 10.1186/s13058-020-01328-0
   Wolff AC, 2023, J CLIN ONCOL, V41, P3867, DOI 10.1200/JCO.22.02864
   Won HS, 2022, BREAST CANCER RES, V24, P0, DOI 10.1186/s13058-022-01519-x
NR 27
TC 0
Z9 0
U1 4
U2 4
PU LIPPINCOTT WILLIAMS & WILKINS
PI PHILADELPHIA
PA TWO COMMERCE SQ, 2001 MARKET ST, PHILADELPHIA, PA 19103 USA
SN 
EI 2473-4284
J9 JCO PRECIS ONCOL
JI JCO Precis. Oncol.
PD JAN 15
PY 2025
VL 9
IS 
BP 
EP 
DI 10.1200/PO-24-00599
PG 12
WC Oncology
SC Oncology
GA T8E4O
UT WOS:001407269300001
PM 39854658
DA 2025-03-16
ER

PT J
AU Lacruz, ME
   Thies, S
   Schmidt-Pokrzywniak, A
   Wittenberg, I
   Engler, T
   Reinwald, F
   Klinkhammer-Schalke, M
   Zeissig, SR
   Franke, B
   Weitmann, K
   Ignatov, A
AF Lacruz, Maria Elena
   Thies, Saskia
   Schmidt-Pokrzywniak, Andrea
   Wittenberg, Ian
   Engler, Tobias
   Reinwald, Fabian
   Klinkhammer-Schalke, Monika
   Zeissig, Sylke Ruth
   Franke, Bianca
   Weitmann, Kerstin
   Ignatov, Atanas
TI Clinical characteristics, metastasis patterns, and treatment outcomes of HER2-low breast cancer
SO SCIENTIFIC REPORTS
LA English
DT Article
DE Breast cancer; HER2 (human epidermal growth factor receptor 2) status; Metastasis; Metastasis-free survival (MFS); Recurrence-free survival (RFS); Overall survival (OS)
ID expert consensus; pertuzumab; inhibitor; receptor
AB Breast cancer (BC) is a heterogeneous disease, traditionally classified by hormone receptor and HER2 (human epidermal growth factor receptor 2) status. HER2-low, characterized by low HER2 expression without gene amplification, recently gained attention. While new therapies are promising, its clinical significance remains unclear. We analysed 241,510 BC patients diagnosed between 2000 and 2020 in Germany using data from the German Cancer Registry Group. HER2 status was determined using immunohistochemistry and fluorescence in situ hybridization results, and patients were classified as HER2-positive, HER2-low or HER2-zero. Clinical features, chemosensitivity and long-term outcomes - metastasis-free survival (MFS), recurrence-free survival (RFS), and overall survival (OS) - were analysed using Cox models. HER2-low comprised 42% of female and 47% of male patients, predominantly hormone receptor positive. Metastatic patterns in HER2-low and HER2-zero were similar but differed from HER2-positive, which showed more liver metastasis and multiple metastatic sites. HER2-positive showed worse MFS, RFS, and OS than HER2-zero and HER2-low subtypes. Pathological complete response (pCR) rates after neoadjuvant chemotherapy were highest in HER2-positive. HER2-low has higher hormone receptor positivity, distinguishing it from HER2-zero. While metastatic behaviour, treatment and long-term response in HER2-low were comparable to HER2-zero, the hormone receptor status seems to play a critical role in these outcomes.
C1 [Lacruz, Maria Elena; Thies, Saskia; Schmidt-Pokrzywniak, Andrea; Wittenberg, Ian] Clin Canc Registry Saxony Anhalt, D-06112 Halle, Saale, Germany.
   [Engler, Tobias] Univ Hosp Tuebingen, Dept Obstet & Gynecol, D-72076 Tubingen, Germany.
   [Reinwald, Fabian] Inst Digital Hlth Data, Canc Registry Rhineland Palatinate, D-55116 Mainz, Germany.
   [Klinkhammer-Schalke, Monika; Zeissig, Sylke Ruth; Franke, Bianca] German Canc Registry Grp Soc German Tumor Ctr, Network Care Qual & Res Oncol ADT, D-14057 Berlin, Germany.
   [Klinkhammer-Schalke, Monika] Univ Regensburg, Inst Qual Management & Hlth Serv Res, Tumor Ctr Regensburg, Regensburg, Germany.
   [Zeissig, Sylke Ruth] Univ Wurzburg, Inst Clin Epidemiol & Biometry, D-97974 Wurzburg, Germany.
   [Weitmann, Kerstin] Canc Registry Mecklenburg Western Pomerania, D-17475 Greifswald, Germany.
   [Ignatov, Atanas] Otto von Guericke Univ, Dept Gynecol & Obstet, D-39108 Magdeburg, Germany.
C3 Eberhard Karls University of Tubingen; Eberhard Karls University Hospital; University of Regensburg; University of Wurzburg; Otto von Guericke University
RP Lacruz, ME (corresponding author), Clin Canc Registry Saxony Anhalt, D-06112 Halle, Saale, Germany.; Ignatov, A (corresponding author), Otto von Guericke Univ, Dept Gynecol & Obstet, D-39108 Magdeburg, Germany.
EM e.lacruz@kkr-lsa.de; atanas.ignatov@med.ovgu.de
CR Agostinetto E, 2022, NPJ BREAST CANCER, V8, P0, DOI 10.1038/s41523-022-00452-8
   Atallah NM, 2023, EUR J CANCER, V195, P0, DOI 10.1016/j.ejca.2023.113371
   Banerji U, 2019, LANCET ONCOL, V20, P1124, DOI 10.1016/S1470-2045(19)30328-6
   Basile D, 2017, CANCER TREAT REV, V61, P15, DOI 10.1016/j.ctrv.2017.09.006
   Boman C, 2024, BRIT J CANCER, V131, P718, DOI 10.1038/s41416-024-02777-6
   Bonotto M, 2018, BREAST, V40, P45, DOI 10.1016/j.breast.2018.04.011
   Cardoso F, 2020, ANN ONCOL, V31, P1623, DOI 10.1016/j.annonc.2020.09.010
   Chagpar A, 2015, AM J SURG, V210, P1147, DOI 10.1016/j.amjsurg.2015.06.032
   Cheng XQ, 2024, GENES-BASEL, V15, P0, DOI 10.3390/genes15070903
   Leite LD, 2021, BREAST CANCER RES TR, V190, P155, DOI 10.1007/s10549-021-06365-7
   Denkert C, 2021, LANCET ONCOL, V22, P1151, DOI 10.1016/S1470-2045(21)00301-6
   Edge SB, 2010, ANN SURG ONCOL, V17, P1471, DOI 10.1245/s10434-010-0985-4
   Eggemann H, 2020, BRIT J CANCER, V123, P33, DOI 10.1038/s41416-020-0857-z
   Eggemann H, 2018, J CANCER RES CLIN, V144, P337, DOI 10.1007/s00432-017-2539-7
   Fehrenbacher L, 2020, J CLIN ONCOL, V38, P0, DOI 10.1200/JCO.19.01455
   Fernandez AI, 2022, JAMA ONCOL, V8, P0, DOI 10.1001/jamaoncol.2021.7239
   Gerratana L, 2015, CLIN EXP METASTAS, V32, P125, DOI 10.1007/s10585-015-9697-2
   Geukens T, 2023, EUR J CANCER, V188, P152, DOI 10.1016/j.ejca.2023.04.026
   Gianni L, 2010, J CLIN ONCOL, V28, P1131, DOI 10.1200/JCO.2009.24.1661
   Giordano SH, 2002, ANN INTERN MED, V137, P678, DOI 10.7326/0003-4819-137-8-200210150-00013
   Goldhirsch A, 2013, ANN ONCOL, V24, P2206, DOI 10.1093/annonc/mdt303
   Grinda T, 2021, ESMO OPEN, V6, P0, DOI 10.1016/j.esmoop.2021.100114
   Loibl S, 2017, LANCET, V389, P2415, DOI 10.1016/S0140-6736(16)32417-5
   Modi S, 2022, NEW ENGL J MED, V387, P9, DOI 10.1056/NEJMoa2203690
   Modi S, 2020, J CLIN ONCOL, V38, P1887, DOI 10.1200/JCO.19.02318
   Molinelli C, 2023, ESMO OPEN, V8, P0, DOI 10.1016/j.esmoop.2023.101592
   Pascual J, 2023, CLIN CANCER RES, V29, P4166, DOI 10.1158/1078-0432.CCR-23-0956
   Pearl J, 2010, INT J BIOSTAT, V6, P0, DOI 10.2202/1557-4679.1203
   Pegram M, 2023, NPJ BREAST CANCER, V9, P0, DOI 10.1038/s41523-023-00533-2
   Peiffer DS, 2023, JAMA ONCOL, V9, P500, DOI 10.1001/jamaoncol.2022.7476
   Perou CM, 2000, NATURE, V406, P747, DOI 10.1038/35021093
   RCore Team, 2022, LANG ENV STAT COMP, V0, P0, DOI DOI 10.59350/T79XT-TF203
   Ruth JR, 2021, BREAST CANCER RES, V23, P0, DOI 10.1186/s13058-021-01416-9
   Schettini F, 2021, NPJ BREAST CANCER, V7, P0, DOI 10.1038/s41523-020-00208-2
   Senkus E, 2013, ANN ONCOL, V24, P7, DOI 10.1093/annonc/mdt284
   Slamon DJ, 2001, NEW ENGL J MED, V344, P783, DOI 10.1056/NEJM200103153441101
   Swain SM, 2015, NEW ENGL J MED, V372, P724, DOI 10.1056/NEJMoa1413513
   Tamura K, 2019, LANCET ONCOL, V20, P816, DOI 10.1016/S1470-2045(19)30097-X
   Tarantino P, 2023, ANN ONCOL, V34, P645, DOI 10.1016/j.annonc.2023.05.008
   Tarantino P, 2022, JAMA ONCOL, V8, P1177, DOI 10.1001/jamaoncol.2022.2286
   Tarantino P, 2022, EUR J CANCER, V163, P35, DOI 10.1016/j.ejca.2021.12.022
   Tarantino P, 2020, J CLIN ONCOL, V38, P1951, DOI 10.1200/JCO.19.02488
   Zaakouk M, 2023, BREAST, V70, P82, DOI 10.1016/j.breast.2023.06.005
NR 44
TC 0
Z9 0
U1 0
U2 0
PU NATURE PORTFOLIO
PI BERLIN
PA HEIDELBERGER PLATZ 3, BERLIN, 14197, GERMANY
SN 2045-2322
EI 
J9 SCI REP-UK
JI Sci Rep
PD FEB 7
PY 2025
VL 15
IS 1
BP 
EP 
DI 10.1038/s41598-025-88394-6
PG 11
WC Multidisciplinary Sciences
SC Science & Technology - Other Topics
GA W1W8M
UT WOS:001416570900001
PM 39920241
DA 2025-03-16
ER

PT J
AU Goldvaser, H
   Yerushalmi, R
   Mutai, R
   Kuchuk, I
   Toker, M
   Paluch-Shimon, S
   Drumea, K
   Evron, E
   Sonnenblick, A
   Gal-Yam, E
   Sela, G
   Shai, A
   Merose, R
   Bareket-Samish, A
   Soussan-Gutman, L
   Stemmer, SM
AF Goldvaser, Hadar
   Yerushalmi, Rinat
   Mutai, Raz
   Kuchuk, Iryna
   Toker, Margarita
   Paluch-Shimon, Shani
   Drumea, Karen
   Evron, Ella
   Sonnenblick, Amir
   Gal-Yam, Einav
   Sela, Gil Bar-
   Shai, Ayelet
   Merose, Rotem
   Bareket-Samish, Avital
   Soussan-Gutman, Lior
   Stemmer, Salomon M.
TI ER+HER2-early-stage breast cancer: association of HER2 expression, tumor characteristics, and outcomes
SO BREAST CANCER RESEARCH AND TREATMENT
LA English
DT Article
DE Oncotype; HER2-low; HER2 mRNA; Recurrence score
ID recurrence; impact
AB PurposeTo evaluate the association between the HER2 score as provided by the Oncotype DX Recurrence Score (RS) assay, tumor characteristics, and outcomes in early-stage, ER + HER2-negative breast cancer (BC). MethodsAll women insured by the Clalit Health Services, with early-stage, ER + HER2-negative BC who underwent RS testing between 2008 and 2011 were included. Patient/tumor characteristics and Kaplan-Meier estimates for distant recurrence-free survival (DRFS) and overall survival (OS) were compared by HER2 category, based on the HER2 score provided by the RS assay: lower HER2 score group representing the lower third of the HER2 score range (<= 8.5); higher HER2 score group representing the upper 2 thirds of the HER2 score range (8.6-10.7). Results1535 patients were included (948 node negative, 587 node positive); 330 (21.5%) were categorized as lower HER2 score and 1205 (78.5%) as higher HER2 score. Compared to the higher HER2 score group, the lower score group included a significantly higher proportion of patients with RS >= 26 in both node-negative (41% vs. 13.6%, P < .001) and node-positive diseases (36% vs. 19.4%, P < .001). Compared to the higher HER2 score group, the lower score group had significantly lower Oncotype ER and PR scores and lower proportion of lobular disease. Age and tumor size were comparable between the HER2 score groups. Within each RS category, DRFS and OS were not associated with the HER2 score. ConclusionLower HER2 score was associated with higher RS results. Further study is desired to elucidate the role and significance of HER2 expression in early-stage, ER + HER2-negative.
C1 [Goldvaser, Hadar] Mem Sloan Kettering Canc Ctr, Dept Med, Breast Med Serv, 1101 Hempstead Turnpike, Uniondale, NY 11553 USA.
   [Yerushalmi, Rinat; Mutai, Raz; Stemmer, Salomon M.] Rabin Med Ctr, Davidoff Canc Ctr, Petah Tiqwa, Israel.
   [Yerushalmi, Rinat; Mutai, Raz; Kuchuk, Iryna; Sonnenblick, Amir; Gal-Yam, Einav; Merose, Rotem; Stemmer, Salomon M.] Tel Aviv Univ, Fac Med, Tel Aviv, Israel.
   [Kuchuk, Iryna] Tel Aviv Univ, Oncol Inst, Meir Med Ctr, Kefar Sava, Israel.
   [Toker, Margarita] Soroka Univ, Med Ctr, Beer Sheva, Israel.
   [Toker, Margarita] Ben Gur Univ, Med Sch Int Hlth, Beer Sheva, Israel.
   [Paluch-Shimon, Shani] Hadassah Univ Hosp, Jerusalem, Israel.
   [Paluch-Shimon, Shani; Evron, Ella] Hebrew Univ Jerusalem, Fac Med, Jerusalem, Israel.
   [Drumea, Karen] Lin Med Ctr, Haifa, Israel.
   [Drumea, Karen; Sela, Gil Bar-; Shai, Ayelet] Technion Israel Inst Technol, Rappaport Fac Med, Haifa, Israel.
   [Evron, Ella] Kaplan Med Ctr, Rehovot, Israel.
   [Sonnenblick, Amir] Sourasky Med Ctr, Tel Aviv, Israel.
   [Gal-Yam, Einav] Sheba Med Ctr, Ramat Gan, Israel.
   [Sela, Gil Bar-] Emek Med Ctr, Afula, Israel.
   [Shai, Ayelet] Rambam Hlth Care Campus, Haifa, Israel.
   [Merose, Rotem] Shamir Med Ctr, Rishon Leziyyon, Israel.
   [Bareket-Samish, Avital] BioInsight Ltd, Binyamina, Israel.
   [Soussan-Gutman, Lior] Oncotest Rhenium, Modiin, Israel.
C3 Memorial Sloan Kettering Cancer Center; Rabin Medical Center; Tel Aviv University; Tel Aviv University; Sackler Faculty of Medicine; Ben Gurion University; Soroka Medical Center; Ben Gurion University; Hebrew University of Jerusalem; Hadassah University Hospital; Hebrew University of Jerusalem; Technion Israel Institute of Technology; Rappaport Faculty of Medicine; Hebrew University of Jerusalem; Kaplan Medical Center; Tel Aviv University; Sackler Faculty of Medicine; Tel Aviv Sourasky Medical Center; Chaim Sheba Medical Center; Emek Medical Center; Rambam Health Care Campus; Shamir Medical Center (Assaf Harofeh)
RP Goldvaser, H (corresponding author), Mem Sloan Kettering Canc Ctr, Dept Med, Breast Med Serv, 1101 Hempstead Turnpike, Uniondale, NY 11553 USA.
EM hadar7g@gmail.com
FU Oncotest-Rhenium
CR Andre F, 2019, J CLIN ONCOL, V37, P1956, DOI 10.1200/JCO.19.00945
   Bao KKH, 2021, JAMA NETW OPEN, V4, P0, DOI 10.1001/jamanetworkopen.2021.33132
   Benefield HC, 2020, JNCI-J NATL CANCER I, V112, P728, DOI 10.1093/jnci/djz206
   Ciriello G, 2015, CELL, V163, P506, DOI 10.1016/j.cell.2015.09.033
   Denkert C, 2021, LANCET ONCOL, V22, P1151, DOI 10.1016/S1470-2045(21)00301-6
   Desmedt C, 2016, J CLIN ONCOL, V34, P1872, DOI 10.1200/JCO.2015.64.0334
   Fernandez AI, 2022, JAMA ONCOL, V8, P0, DOI 10.1001/jamaoncol.2021.7239
   Guven DC, 2022, INT J CLIN ONCOL, V27, P332, DOI 10.1007/s10147-021-02049-w
   Horisawa N, 2022, BREAST CANCER-TOKYO, V29, P234, DOI 10.1007/s12282-021-01303-3
   Houssami N, 2012, EUR J CANCER, V48, P3342, DOI 10.1016/j.ejca.2012.05.023
   Kalinsky K, 2021, NEW ENGL J MED, V385, P2336, DOI 10.1056/NEJMoa2108873
   Kantor O, 2019, ANN SURG ONCOL, V26, P3232, DOI 10.1245/s10434-019-07555-w
   Korhonen T, 2013, BREAST, V22, P1119, DOI 10.1016/j.breast.2013.06.001
   Li HY, 2024, BREAST CANCER RES TR, V204, P89, DOI 10.1007/s10549-023-07171-z
   Lin HK, 2023, ONCOLOGIST, V28, Pe973, DOI 10.1093/oncolo/oyad249
   Modi S, 2022, NEW ENGL J MED, V387, P9, DOI 10.1056/NEJMoa2203690
   Mosele F, 2023, NAT MED, V29, P2110, DOI 10.1038/s41591-023-02478-2
   Mutai R, 2021, BREAST, V60, P62, DOI 10.1016/j.breast.2021.08.016
   Can NT, 2023, J CLIN ONCOL, V41, P0
   Paik S, 2004, NEW ENGL J MED, V351, P2817, DOI 10.1056/NEJMoa041588
   Pardo JA, 2021, ANN SURG ONCOL, V28, P1320, DOI 10.1245/s10434-020-09382-w
   Pease AM, 2019, ANN SURG ONCOL, V26, P366, DOI 10.1245/s10434-018-07107-8
   Peiffer DS, 2023, JAMA ONCOL, V9, P500, DOI 10.1001/jamaoncol.2022.7476
   Perez EA, 2015, BREAST CANCER RES, V17, P0, DOI 10.1186/s13058-015-0643-7
   Pestalozzi BC, 2008, J CLIN ONCOL, V26, P3006, DOI 10.1200/JCO.2007.14.9336
   Robbins CJ, 2023, MODERN PATHOL, V36, P0, DOI 10.1016/j.modpat.2022.100032
   Roy AM, 2023, CANCERS, V15, P0, DOI 10.3390/cancers15174264
   Schettini F, 2021, NPJ BREAST CANCER, V7, P0, DOI 10.1038/s41523-020-00208-2
   Schrodi S, 2021, ANN ONCOL, V32, P1410, DOI 10.1016/j.annonc.2021.08.1988
   Sella T, 2021, BREAST CANCER RES TR, V186, P157, DOI 10.1007/s10549-020-05989-5
   Sparano JA, 2018, NEW ENGL J MED, V379, P111, DOI 10.1056/NEJMoa1804710
   Stemmer SM, 2017, NPJ BREAST CANCER, V3, P0, DOI 10.1038/s41523-017-0034-6
   Stemmer SM, 2017, NPJ BREAST CANCER, V3, P0, DOI 10.1038/s41523-017-0033-7
   Tarantino P, 2023, ANN ONCOL, V34, P645, DOI 10.1016/j.annonc.2023.05.008
   Tarantino P, 2022, JAMA ONCOL, V8, P1177, DOI 10.1001/jamaoncol.2022.2286
   Tyburski H, 2024, LAB INVEST, V104, P0, DOI 10.1016/j.labinv.2023.100309
   Wolff AC, 2023, J CLIN ONCOL, V41, P3867, DOI 10.1200/JCO.22.02864
   Xu KY, 2022, J MOL DIAGN, V24, P775, DOI 10.1016/j.jmoldx.2022.04.002
   Zhu SJ, 2023, BRIT J CANCER, V129, P1274, DOI 10.1038/s41416-023-02403-x
NR 40
TC 0
Z9 0
U1 4
U2 4
PU SPRINGER
PI NEW YORK
PA ONE NEW YORK PLAZA, SUITE 4600, NEW YORK, NY, UNITED STATES
SN 0167-6806
EI 1573-7217
J9 BREAST CANCER RES TR
JI Breast Cancer Res. Treat.
PD FEB 15
PY 2025
VL 210
IS 1
BP 167
EP 177
DI 10.1007/s10549-024-07549-7
EA NOV 2024
PG 11
WC Oncology
SC Oncology
GA U3C6X
UT WOS:001359807700001
PM 39560822
DA 2025-03-16
ER

PT J
AU Qiu, X
   Tarantino, P
   Li, R
   Grinshpun, A
   Gupta, H
   Hughes, ME
   Kirkner, G
   Scholl, L
   Johnson, BE
   Meyerson, M
   Cherniack, AD
   Jiang, Y
   Zhou, N
   Lin, NU
   Long, HW
   Tolaney, SM
   Jeselsohn, R
AF Qiu, X.
   Tarantino, P.
   Li, R.
   Grinshpun, A.
   Gupta, H.
   Hughes, M. E.
   Kirkner, G.
   Scholl, L.
   Johnson, B. E.
   Meyerson, M.
   Cherniack, A. D.
   Jiang, Y.
   Zhou, N.
   Lin, N. U.
   Long, H. W.
   Tolaney, S. M.
   Jeselsohn, R.
TI Molecular characterization of HER2-negative breast cancers reveals a distinct patient subgroup with 17q12 deletion and heterozygous loss of ERBB2
SO ESMO OPEN
LA English
DT Article
DE breast cancer; HER2 low; ERBB2 mRNA; ERBB2 heterozygous loss
ID her2 expression; growth; er; driven; tumors; atlas
AB Background: The approval of trastuzumab deruxtecan has prompted the subgrouping of human epidermal growth factor receptor 2-negative (HER2-) breast cancers (BCs) to HER2 0 and HER2 low on the basis of immunohistochemistry, although the biological significance of these subgroups remains uncertain. This study is aimed to better understand the molecular and genetic differences among HER2- tumors stratified by quantitative levels of HER2. Patients and methods: We analyzed the transcriptomic and genomic data from the Molecular Taxonomy of BC International Consortium (discovery cohort) and The Cancer Genome Atlas (independent validation cohort). HER2BCs, including hormone receptor positive and triple negative, were divided into three subgroups based on ERBB2 messenger RNA (mRNA) levels: minimal, moderate and enhanced. Results: We observed significant differences in mutational and transcriptional profiles across the subgroups. Tumors with enhanced ERBB2 mRNA expression had a higher prevalence of PIK3CA mutations and increased estrogen receptor signaling, while tumors with minimal ERBB2 mRNA expression displayed higher expression of proliferation and immune-related genes. We identified a distinct subgroup of BCs characterized by a large deletion of chromosome 17q12 (17q12del) with heterozygous loss of ERBB2, very low ERBB2 mRNA and HER2 protein expression. This subgroup was also enriched for heterozygous losses of TP53 and other tumor suppressor genes. Analysis of two large real-world cohorts of patients with HER2- metastatic BC (Dana-Farber Cancer Institute cohort n = 1063 and Memorial Sloan Kettering MetTropism cohort n = 1018) showed that patients with 17q12del and heterozygous loss of ERBB2 had poorer overall survival (OS). Conclusions: We identified a biologically and clinically distinct subgroup of BCs characterized by a 17q12del with a heterozygous loss of ERBB2 and low ERBB2 mRNA and HER2 protein expression. In two large real-world cohorts of patients with HER2- metastatic BC, this subgroup was associated with poor OS, highlighting its clinical significance.
C1 [Qiu, X.; Li, R.; Jiang, Y.; Zhou, N.; Long, H. W.; Jeselsohn, R.] Dana Farber Canc Inst, Ctr Funct Canc Epigenet, Boston, MA USA.
   [Qiu, X.; Tarantino, P.; Li, R.; Grinshpun, A.; Gupta, H.; Hughes, M. E.; Kirkner, G.; Scholl, L.; Johnson, B. E.; Meyerson, M.; Cherniack, A. D.; Jiang, Y.; Zhou, N.; Lin, N. U.; Long, H. W.; Tolaney, S. M.; Jeselsohn, R.] Dana Farber Canc Inst, Dept Med Oncol, Boston, MA USA.
   [Qiu, X.; Tarantino, P.; Li, R.; Grinshpun, A.; Gupta, H.; Hughes, M. E.; Kirkner, G.; Scholl, L.; Johnson, B. E.; Meyerson, M.; Cherniack, A. D.; Jiang, Y.; Zhou, N.; Lin, N. U.; Long, H. W.; Tolaney, S. M.; Jeselsohn, R.] Harvard Med Sch, Boston, MA USA.
   [Tarantino, P.; Grinshpun, A.; Hughes, M. E.; Kirkner, G.; Lin, N. U.; Tolaney, S. M.; Jeselsohn, R.] Susan F Smith Ctr Womens Canc, Dana Farber Canc Inst, Boston, MA USA.
   [Tarantino, P.] Univ Milan, Dept Oncol & Hemato Oncol, Milan, Italy.
   [Gupta, H.; Meyerson, M.; Cherniack, A. D.] Broad Inst Harvard & MIT, Cambridge, MA USA.
C3 Harvard University; Harvard University Medical Affiliates; Dana-Farber Cancer Institute; Harvard University; Harvard University Medical Affiliates; Dana-Farber Cancer Institute; Harvard University; Harvard Medical School; Harvard University; Harvard University Medical Affiliates; Dana-Farber Cancer Institute; University of Milan; Harvard University; Massachusetts Institute of Technology (MIT); Broad Institute
RP Jeselsohn, R (corresponding author), Dana Farber Canc Inst, 450 Brookline Ave, Boston, MA 02215 USA.
EM rinath_jeselsohn@dfci.harvard.edu
FU National Institutes of Health (NIH) [RO1 CA237414-04]; NIH [P01 CA250959-01]; Claudia Adams Barr Award; Melanie Rosay Fund for Breast Cancer Research; Maor Foundation; Kroesser Family Fund
CR Agostinetto E, 2021, CANCERS, V13, P0, DOI 10.3390/cancers13112824
   BENZ CC, 1992, BREAST CANCER RES TR, V24, P85, DOI 10.1007/BF01961241
   Berrino E, 2022, GENOME MED, V14, P0, DOI 10.1186/s13073-022-01104-z
   Broad Institute TCGA Genome Data Analysis Center, 2016, BROAD GDAC, V0, P0
   Cerami E, 2012, CANCER DISCOV, V2, P401, DOI 10.1158/2159-8290.CD-12-0095
   Chakravarty Debyani, 2017, JCO PRECIS ONCOL, V2017, P0, DOI 10.1200/PO.17.00011
   Cheng SJ, 2021, CELL, V184, P792, DOI 10.1016/j.cell.2021.01.010
   Curtis C, 2012, NATURE, V486, P346, DOI 10.1038/nature10983
   Ergun Y, 2023, CANCER TREAT REV, V115, P0, DOI 10.1016/j.ctrv.2023.102538
   Fernandez AI, 2022, JAMA ONCOL, V8, P0, DOI 10.1001/jamaoncol.2021.7239
   Gu ZG, 2016, BIOINFORMATICS, V32, P2847, DOI 10.1093/bioinformatics/btw313
   Hänzelmann S, 2013, BMC BIOINFORMATICS, V14, P0, DOI 10.1186/1471-2105-14-7
   Liberzon A, 2015, CELL SYST, V1, P417, DOI 10.1016/j.cels.2015.12.004
   Love MI, 2014, GENOME BIOL, V15, P0, DOI 10.1186/s13059-014-0550-8
   Lupien M, 2010, GENE DEV, V24, P2219, DOI 10.1101/gad.1944810
   Massarweh S, 2008, CANCER RES, V68, P826, DOI 10.1158/0008-5472.CAN-07-2707
   Mosele F, 2023, NAT MED, V29, P2110, DOI 10.1038/s41591-023-02478-2
   Moutafi M, 2022, LAB INVEST, V102, P1101, DOI 10.1038/s41374-022-00804-9
   Nielsen K, 2023, BREAST CANCER RES, V25, P0, DOI 10.1186/s13058-023-01739-9
   Pereira B, 2016, NAT COMMUN, V7, P0, DOI 10.1038/ncomms11479
   Petrelli F, 2023, ANTICANCER RES, V43, P4303, DOI 10.21873/anticanres.16625
   Pinhel I, 2012, BREAST CANCER RES, V14, P0, DOI 10.1186/bcr3145
   Ritchie ME, 2015, NUCLEIC ACIDS RES, V43, P0, DOI 10.1093/nar/gkv007
   Robin X, 2011, BMC BIOINFORMATICS, V12, P0, DOI 10.1186/1471-2105-12-77
   Rueda OM, 2019, NATURE, V567, P399, DOI 10.1038/s41586-019-1007-8
   Schettini F, 2021, NPJ BREAST CANCER, V7, P0, DOI 10.1038/s41523-020-00208-2
   Schietinger A, 2016, IMMUNITY, V45, P389, DOI 10.1016/j.immuni.2016.07.011
   Subramanian A, 2005, P NATL ACAD SCI USA, V102, P15545, DOI 10.1073/pnas.0506580102
   Tarantino P, 2023, NAT COMMUN, V14, P0, DOI 10.1038/s41467-023-43324-w
   Tarantino P, 2022, JAMA ONCOL, V8, P1177, DOI 10.1001/jamaoncol.2022.2286
   Torres ES, 2023, ESMO OPEN, V8, P0
   Wakamatsu E, 2013, P NATL ACAD SCI USA, V110, P1023, DOI 10.1073/pnas.1220688110
   Weinstein JN, 2013, NAT GENET, V45, P1113, DOI 10.1038/ng.2764
   Wolff AC, 2023, ARCH PATHOL LAB MED, V147, P993, DOI 10.5858/arpa.2023-0950-SA
   Yang X, 2023, BMC CANCER, V23, P0, DOI 10.1186/s12885-023-11421-0
   Zhou PH, 2014, NATURE, V506, P52, DOI 10.1038/nature12988
NR 37
TC 0
Z9 0
U1 1
U2 1
PU ELSEVIER
PI AMSTERDAM
PA RADARWEG 29, 1043 NX AMSTERDAM, NETHERLANDS
SN 
EI 2059-7029
J9 ESMO OPEN
JI ESMO Open
PD FEB 15
PY 2025
VL 10
IS 2
BP 
EP 
DI 10.1016/j.esmoop.2024.104111
PG 12
WC Oncology
SC Oncology
GA T0F8O
UT WOS:001401879700001
PM 39826477
DA 2025-03-16
ER

PT J
AU Lazaratos, AM
   Dankner, M
   Hamouda, A
   Labidi, S
   Cohen, V
   Panasci, L
   Friedmann, JE
   Patenaude, F
   Ferrario, C
   Basik, M
   Rose, AAN
   Fallah, P
AF Lazaratos, Anna-Maria
   Dankner, Matthew
   Hamouda, Aalya
   Labidi, Soumaya
   Cohen, Victor
   Panasci, Lawrence
   Friedmann, Jennifer E.
   Patenaude, Francois
   Ferrario, Cristiano
   Basik, Mark
   Rose, April A. N.
   Fallah, Parvaneh
TI The Real-World Clinical Outcomes of Heavily Pretreated HER2+and HER2-Low Metastatic Breast Cancer Patients Treated with Trastuzumab Deruxtecan at a Single Centre
SO CURRENT ONCOLOGY
LA English
DT Article
DE trastuzumab; deruxtecan; TDXd; antibody-drug conjugate; breast cancer
ID open-label; emtansine; efficacy
AB Background: Trastuzumab deruxtecan (TDXd) is an antibody-drug conjugate that has demonstrated impressive activity in randomized controlled clinical trials in the context of patients with HER2-amplified and HER2-low metastatic breast cancer. We aimed to review the activity and adverse event profile of TDXd in heavily pretreated breast cancer patients in real practice. Methods: We describe a single-center retrospective case series of metastatic breast cancer patients who were treated with TDXd. The outcomes of interest were the overall response rate, overall survival, progression-free survival and grade 4-5 adverse events. Objective responses and PFS were assessed in accordance with RECIST 1.1 criteria. Results: We identified 38 patients treated with TDXd. Of these, 15 patients had classically defined HER2-positive (HER2+) breast cancer, 4 of whom had active central nervous system (CNS) metastases. A total of 23 patients had HER2-low breast cancer, 2 of whom had active CNS disease. Of the 33 patients evaluable for response, 21 (63%) patients had a response to treatment, including three (9%) complete responses. Outcomes were similar between patients with a HER2+ and HER2-low status, as well as in patients with or without CNS metastases. No patients experienced grade 4 or 5 toxicities, and four of thirty-eight patients (10.5%) experienced pneumonitis (two patients with grade 3 pneumonitis, one patient with grade 2 and one patient with grade 1), resulting in TDXd discontinuation for three patients (with steroid administration in two patients). Conclusions: TDXd demonstrates impressive activity with manageable adverse event profiles in this heavily pretreated population that includes patients with active CNS metastases.
C1 [Lazaratos, Anna-Maria; Dankner, Matthew] Rosalind & Morris Goodman Canc Inst, Montreal, PQ H3A 1A3, Canada.
   [Dankner, Matthew; Hamouda, Aalya] McGill Univ, Fac Med, Montreal, PQ H3G 2M1, Canada.
   [Labidi, Soumaya; Cohen, Victor; Panasci, Lawrence; Friedmann, Jennifer E.; Patenaude, Francois; Ferrario, Cristiano; Basik, Mark; Rose, April A. N.; Fallah, Parvaneh] Jewish Gen Hosp, Montreal, PQ H3T 1E2, Canada.
C3 McGill University; McGill University Affiliates
RP Fallah, P (corresponding author), Jewish Gen Hosp, Montreal, PQ H3T 1E2, Canada.
EM anna-maria.lazaratos@mail.mcgill.ca; matthew.dankner@mail.mcgill.ca; aalya.hamouda@mail.mcgill.ca; soumaya.labidi@mail.mcgill.ca; victor.cohen.med@ssss.gouv.qc.ca; lawrence.panasci@mcgill.ca; jennifer.friedmann.med@ssss.gouv.qc.ca; francois.patenaude@mcgill.ca; cristiano.ferrario@mcgill.ca; mark.basik@mcgill.ca; april.rose@mcgill.ca; parvaneh.fallah@mail.mcgill.ca
CR Abuhelwa Z, 2022, DRUGS, V82, P979, DOI 10.1007/s40265-022-01736-w
   Alder L, 2023, NPJ BREAST CANCER, V9, P0, DOI 10.1038/s41523-023-00519-0
   Andre F, 2023, LANCET, V401, P1773, DOI 10.1016/S0140-6736(23)00725-0
   Bartsch R, 2022, NAT MED, V28, P1840, DOI 10.1038/s41591-022-01935-8
   Cortés J, 2022, NEW ENGL J MED, V386, P1143, DOI 10.1056/NEJMoa2115022
   Eisenhauer EA, 2009, EUR J CANCER, V45, P228, DOI 10.1016/j.ejca.2008.10.026
   Gocho K, 2022, RESPIROL CASE REP, V10, P0, DOI 10.1002/rcr2.928
   Harbeck N, 2024, NAT MED, V30, P3717, DOI 10.1038/s41591-024-03261-7
   Hurvitz SA, 2023, LANCET, V401, P105, DOI 10.1016/S0140-6736(22)02420-5
   Jänne PA, 2022, CANCER DISCOV, V12, P74, DOI 10.1158/2159-8290.CD-21-0715
   Jerusalem G, 2022, CANCER DISCOV, V12, P2754, DOI 10.1158/2159-8290.CD-22-0837
   Kabraji S, 2023, CLIN CANCER RES, V29, P174, DOI 10.1158/1078-0432.CCR-22-1138
   Lazaratos AM, 2023, BREAST, V69, P451, DOI 10.1016/j.breast.2023.04.008
   Li BT, 2024, LANCET ONCOL, V25, P707, DOI 10.1016/S1470-2045(24)00140-2
   Li BT, 2022, NEW ENGL J MED, V386, P241, DOI 10.1056/NEJMoa2112431
   Li BT, 2020, CANCER DISCOV, V10, P674, DOI 10.1158/2159-8290.CD-20-0215
   Lin NU, 2023, NPJ BREAST CANCER, V9, P0, DOI 10.1038/s41523-023-00587-2
   Ma Z, 2022, EXPERT REV CLIN PHAR, V15, P1351, DOI 10.1080/17512433.2022.2121705
   Meric-Bernstam F, 2024, J CLIN ONCOL, V42, P47, DOI 10.1200/JCO.23.02005
   Modi S, 2022, NEW ENGL J MED, V387, P9, DOI 10.1056/NEJMoa2203690
   Modi S, 2020, J CLIN ONCOL, V38, P1887, DOI 10.1200/JCO.19.02318
   Modi S, 2020, NEW ENGL J MED, V382, P610, DOI 10.1056/NEJMoa1914510
   Nishikawa T, 2023, J CLIN ONCOL, V41, P2789, DOI 10.1200/JCO.22.02558
   Ogitani Y, 2016, CLIN CANCER RES, V22, P5097, DOI 10.1158/1078-0432.CCR-15-2822
   Pérez-García JM, 2023, NEURO-ONCOLOGY, V25, P157, DOI 10.1093/neuonc/noac144
   Shimizu T, 2023, J CLIN ONCOL, V41, P4678, DOI 10.1200/JCO.23.00059
   Shitara K, 2020, NEW ENGL J MED, V382, P2419, DOI 10.1056/NEJMoa2004413
   Siena S, 2021, LANCET ONCOL, V22, P779, DOI 10.1016/S1470-2045(21)00086-3
   Smit EF, 2024, LANCET ONCOL, V25, P439, DOI 10.1016/S1470-2045(24)00064-0
   Steeg PS, 2021, NAT REV CLIN ONCOL, V18, P696, DOI 10.1038/s41571-021-00529-6
   Stemmler HJ, 2007, ANTI-CANCER DRUG, V18, P23, DOI 10.1097/01.cad.0000236313.50833.ee
   Swain SM, 2022, CANCER TREAT REV, V106, P0, DOI 10.1016/j.ctrv.2022.102378
   Tarantino P, 2023, NAT REV CLIN ONCOL, V20, P558, DOI 10.1038/s41571-023-00783-w
   Tsurutani J, 2020, CANCER DISCOV, V10, P688, DOI 10.1158/2159-8290.CD-19-1014
   US Department of Health and Human Services, 2017, COMMON TERMINOLOGY CRITERIA FOR ADVERSE EVENTS, V0, P0
   Yoshino T, 2023, NAT COMMUN, V14, P0, DOI 10.1038/s41467-023-38032-4
NR 36
TC 1
Z9 1
U1 0
U2 0
PU MDPI
PI BASEL
PA ST ALBAN-ANLAGE 66, CH-4052 BASEL, SWITZERLAND
SN 1198-0052
EI 1718-7729
J9 CURR ONCOL
JI Curr. Oncol.
PD JAN 15
PY 2025
VL 32
IS 1
BP 
EP 
DI 10.3390/curroncol32010001
PG 16
WC Oncology
SC Oncology
GA T2X7Q
UT WOS:001403707500001
PM 39851917
DA 2025-03-16
ER

PT J
AU Albuquerque, DAN
   Vianna, MT
   Sampaio, LAF
   Vasiliu, A
   Neves, EHC
AF Albuquerque, Daniel Arruda Navarro
   Vianna, Matheus Trotta
   Sampaio, Luana Alencar Fernandes
   Vasiliu, Andrei
   Neves Filho, Eduardo Henrique Cunha
TI Systematic review and meta-analysis of artificial intelligence in classifying HER2 status in breast cancer immunohistochemistry
SO NPJ DIGITAL MEDICINE
LA English
DT Article
AB The DESTINY-Breast04 trial has recently demonstrated survival benefits of trastuzumab-deruxtecan (T-DXd) in metastatic breast cancer patients with low Human Epidermal Growth Factor Receptor 2 (HER2) expression. Accurate differentiation of HER2 scores has now become crucial. However, visual immunohistochemistry (IHC) scoring is labour-intensive and prone to high interobserver variability, and artificial intelligence (AI) has emerged as a promising tool in diagnostic medicine. We conducted a diagnostic meta-analysis to evaluate AI's performance in classifying HER2 IHC scores, demonstrating high accuracy in predicting T-DXd eligibility, with a pooled sensitivity of 0.97 [95% CI 0.96-0.98] and specificity of 0.82 [95% CI 0.73-0.88]. Meta-regression revealed better performance with deep learning and patch-based analysis, while performance declined in externally validated and those utilising commercially available algorithms. Our findings indicate that AI holds promising potential in accurately identifying HER2-low patients and excels in distinguishing 2+ and 3+ scores.
C1 [Albuquerque, Daniel Arruda Navarro] Univ Cent Lancashire, Sch Med, Preston, England.
   [Vianna, Matheus Trotta] Univ Manchester, Sch Social Sci, Econ Dept, Manchester, England.
   [Sampaio, Luana Alencar Fernandes] Hosp Sirio Libanes, Dept Oncol, Sao Paulo, Brazil.
   [Vasiliu, Andrei] Univ Manchester, Div Musculoskeletal & Dermatol Sci, Manchester, England.
   [Neves Filho, Eduardo Henrique Cunha] Pathus Lab, Fortaleza, Brazil.
C3 University of Central Lancashire; University of Manchester; Hospital Sirio Libanes; University of Manchester
RP Vianna, MT (corresponding author), Univ Manchester, Sch Social Sci, Econ Dept, Manchester, England.
EM matheus.vianna@manchester.ac.uk
CR Ahmed AA, 2022, CANCERS, V14, P0, DOI 10.3390/cancers14215264
   [Anonymous], 2022, FDA APPROVES FAM-TRASTUZUMAB DERUXTECAN-NXKI FOR HER2-LOW BREAST CANCER | FDA, V0, P0
   [Anonymous], 2021, GOOD MACHINE LEARNING PRACTICE FOR MEDICAL DEVICE DEVELOPMENT: GUIDING PRINCIPLES, V0, P0
   [Anonymous], 2021, ARTIFICIAL INTELLIGENCE/MACHINE LEARNING (AI/ML)-BASED SOFTWARE AS A MEDICAL DEVICE (SAMD) ACTION PLAN, V0, P0
   [Anonymous], 2024, REGULATION (EU) 2017/745 OF THE EUROPEAN PARLIAMENT AND OF THE COUNCIL OF 5 APRIL 2017 ON MEDICAL DEVICES, V0, P0
   [Anonymous], 2024, TRASTUZUMAB-DERUXTECAN (ENHERTU), V0, P0
   Arnold M, 2022, BREAST, V66, P15, DOI 10.1016/j.breast.2022.08.010
   Bardia A, 2024, NEW ENGL J MED, V391, P2110, DOI 10.1056/NEJMoa2407086
   Bergh J, 2021, LANCET ONCOL, V22, P1139, DOI 10.1016/S1470-2045(21)00288-6
   Bórquez S, 2023, BIOMED SIGNAL PROCES, V85, P0, DOI 10.1016/j.bspc.2023.104864
   Chan RCK, 2023, HISTOPATHOLOGY, V82, P198, DOI 10.1111/his.14820
   Chen LL, 2022, BREAST CANCER RES TR, V194, P517, DOI 10.1007/s10549-022-06649-6
   DiPeri TP, 2023, MOL CANCER THER, V22, P976, DOI 10.1158/1535-7163.MCT-22-0630
   Fan L, 2024, NEOPLASIA, V50, P0, DOI 10.1016/j.neo.2024.100976
   Fernandez AI, 2022, JAMA ONCOL, V8, P0, DOI 10.1001/jamaoncol.2021.7239
   Garrido C, 2024, VIRCHOWS ARCH, V484, P1005, DOI 10.1007/s00428-023-03671-x
   Jung M, 2024, BREAST CANCER RES, V26, P0, DOI 10.1186/s13058-024-01784-y
   Kabir S, 2024, EXPERT SYST APPL, V238, P0, DOI 10.1016/j.eswa.2023.122051
   Liu YP, 2023, ARCH PATHOL LAB MED, V147, P1003, DOI 10.5858/arpa.2022-0457-RA)
   Marini N, 2022, NPJ DIGIT MED, V5, P0, DOI 10.1038/s41746-022-00635-4
   Mcgenity C, 2024, NPJ DIGIT MED, V7, P0, DOI 10.1038/s41746-024-01106-8
   Mirimoghaddam MM, 2024, CLIN BREAST CANCER, V24, P53, DOI 10.1016/j.clbc.2023.09.014
   Modi S, 2022, NEW ENGL J MED, V387, P9, DOI 10.1056/NEJMoa2203690
   Mosele F, 2023, NAT MED, V29, P2110, DOI 10.1038/s41591-023-02478-2
   Mukundan R, 2019, J IMAGING, V5, P0, DOI 10.3390/jimaging5030035
   Oliveira SP, 2020, APPL SCI-BASEL, V10, P0, DOI 10.3390/app10144728
   Oma D, 2023, J CANCER PREV, V28, P64, DOI 10.15430/JCP.2023.28.2.64
   Palm C, 2023, DIAGNOSTICS, V13, P0, DOI 10.3390/diagnostics13010168
   Pantanowitz L, 2024, MODERN PATHOL, V37, P0, DOI 10.1016/j.modpat.2024.100609
   Pedraza A, 2024, ALGORITHMS, V17, P0, DOI 10.3390/a17030097
   Pham MD, 2023, COMPUT MED IMAG GRAP, V108, P0, DOI 10.1016/j.compmedimag.2023.102261
   Qaiser T, 2018, HISTOPATHOLOGY, V72, P227, DOI 10.1111/his.13333
   Robbins CJ, 2023, MODERN PATHOL, V36, P0, DOI 10.1016/j.modpat.2022.100032
   Schlam I, 2021, NPJ BREAST CANCER, V7, P0, DOI 10.1038/s41523-021-00265-1
   Sode M, 2023, HISTOPATHOLOGY, V82, P912, DOI 10.1111/his.14877
   Sounderajah V, 2021, NAT MED, V27, P1663, DOI 10.1038/s41591-021-01517-0
   Sui WG, 2009, WORLD J SURG ONCOL, V7, P0, DOI 10.1186/1477-7819-7-83
   Tarantino P, 2023, ANN ONCOL, V34, P645, DOI 10.1016/j.annonc.2023.05.008
   Wolff AC, 2023, J CLIN ONCOL, V41, P3867, DOI 10.1200/JCO.22.02864
   Wolff AC, 2018, J CLIN ONCOL, V36, P2105, DOI 10.5858/arpa.2018-0902-SA
   Wolff AC, 2013, J CLIN ONCOL, V31, P3997, DOI 10.1200/JCO.2013.50.9984
   Wu NC, 2018, BREAST CANCER RES TR, V172, P327, DOI 10.1007/s10549-018-4889-5
   Wu S, 2024, PATHOL RES PRACT, V260, P0, DOI 10.1016/j.prp.2024.155472
   Yao Q, 2022, CANCERS, V14, P0, DOI 10.3390/cancers14246233
   Yousif M, 2022, VIRCHOWS ARCH, V480, P191, DOI 10.1007/s00428-021-03213-3
NR 45
TC 0
Z9 0
U1 0
U2 0
PU NATURE PORTFOLIO
PI BERLIN
PA HEIDELBERGER PLATZ 3, BERLIN, 14197, GERMANY
SN 2398-6352
EI 
J9 NPJ DIGIT MED
JI npj Digit. Med.
PD MAR 6
PY 2025
VL 8
IS 1
BP 
EP 
DI 10.1038/s41746-025-01483-8
PG 10
WC Health Care Sciences & Services; Medical Informatics
SC Health Care Sciences & Services; Medical Informatics
GA Z6A2B
UT WOS:001439701500002
PM 40050686
DA 2025-03-16
ER

PT J
AU Li, MY
   Zheng, A
   Song, MJ
   Jin, F
   Pang, MY
   Zhang, YC
   Wu, Y
   Li, X
   Zhao, MF
   Li, Z
AF Li, Muyao
   Zheng, Ang
   Song, Mingjie
   Jin, Feng
   Pang, Mengyang
   Zhang, Yuchong
   Wu, Ying
   Li, Xin
   Zhao, Mingfang
   Li, Zhi
TI From text to insight: A natural language processing-based analysis of burst and research trends in HER2-low breast cancer patients
SO AGEING RESEARCH REVIEWS
LA English
DT Review
DE HER2-low breast cancer; bibliometric analysis; visual analysis; antibody-drug conjugate (ADC); T-DXd
ID circulating tumor-cells; pathological complete response; trastuzumab deruxtecan; clinical-applications; t-dxd; expression; emtansine; therapy
AB With the intensification of population aging, the proportion of elderly breast cancer patients is continuously increasing, among which those with low HER2 expression account for approximately 45 %-55 % of all cases within traditional HER2-negative breast cancer. Concurrently, the significant therapeutic effect of T-DXd on patients with HER2-low tumors has brought this group into the public spotlight. Since the clinical approval of TDXd in 2019, there has been a significant vertical surge in the volume of publications within this domain. We analyzed 512 articles on HER2-low breast cancer from the Web of Science Core Collection using bibliometrics, topic modeling, and knowledge graph techniques to summarize the current state and trends of research in this domain. Research efforts are particularly concentrated in the United States and China. Our analysis revealed six main research directions: HER2 detection, omics and clinical biomarkers, basic and translational research, neoadjuvant therapy and prognosis, progress of ADC drugs and clinical trials. To enhance the therapeutic efficacy and safety of antibody-drug conjugates (ADCs), researchers are actively exploring potential drug candidates other than T-DXd, with numerous ADC drugs emerging in clinical practice and trials. By incorporating emerging treatment strategies such as immunotherapy and employing circulating tumor cell (CTC) detection techniques, progress has been made toward improving the prognosis of patients with low HER2 expression. We believe that these research efforts hold promise as compelling evidence that HER2-low breast cancer may constitute a distinct and independent subtype.
C1 [Li, Muyao; Zheng, Ang; Jin, Feng; Pang, Mengyang] China Med Univ, Hosp 1, Dept Breast Surg, Shenyang 110001, Liaoning, Peoples R China.
   [Zhang, Yuchong; Li, Xin; Zhao, Mingfang; Li, Zhi] China Med Univ, Hosp 1, Dept Med Oncol, 155 North Nanjing St, Shenyang 110001, Liaoning, Peoples R China.
   [Song, Mingjie; Wu, Ying] China Med Univ, Hosp 1, Dept Gen Med, Shenyang 110001, Liaoning, Peoples R China.
   [Li, Zhi] China Med Univ, Hosp 1, Natl Clin Res Ctr Lab Med, Dept Lab Med, Shenyang 110001, Liaoning, Peoples R China.
   [Li, Zhi] Chinese Acad Med Sci, Res Unit Med Lab, Beijing, Peoples R China.
   [Wu, Ying] China Med Univ, Hosp 1, Phase 1 Clin Trails Ctr, Shenyang 110101, Liaoning, Peoples R China.
C3 China Medical University; China Medical University; China Medical University; China Medical University; Chinese Academy of Medical Sciences - Peking Union Medical College; China Medical University
RP Li, X; Zhao, MF; Li, Z (corresponding author), China Med Univ, Hosp 1, Dept Med Oncol, 155 North Nanjing St, Shenyang 110001, Liaoning, Peoples R China.
EM limuyao998@163.com; azheng@cmu.edu.cn; songmingjie97@163.com; jinfeng@cmu.edu.cn; 15326117391@163.com; ftxxzyc@163.com; wuying@cmu.edu.cn; lixin004895@163.com; zhaomf618@126.com; zli@cmu.edu.cn
FU CAMS Innovation Fund for Medical Sci-ences [2019-I2M-5-027]; National Natural Science Foundation of China [82203873, 82073282]; Beijing Health Promotion Association-Young Breast Surgeon Research Foun-dation of China [CJBSRAF-2022]
CR Adams E, 2021, ESMO OPEN, V6, P0, DOI 10.1016/j.esmoop.2021.100204
   Aftimos PG, 2023, ANN ONCOL, V34, PS340, DOI 10.1016/j.annonc.2023.09.563
   Aharon M, 2005, K-SVD: AN ALGORITHM FOR DESIGNING OF OVERCOMPLETE DICTIONARIES FOR SPARSE REPRESENTATION, V0, P0
   Al Sukhun Sana, 2024, JCO GLOB ONCOL, V10, Pe2300285, DOI 10.1200/GO.23.00285
   Almstedt K, 2022, EUR J CANCER, V173, P10, DOI 10.1016/j.ejca.2022.06.012
   Alves FR, 2022, CUREUS J MED SCIENCE, V14, P0, DOI 10.7759/cureus.22330
   Arora Sanjeev, 2016, TRANSACTIONS OF THE ASSOCIATION FOR COMPUTATIONAL LINGUISTICS, V6, P0
   Arseniev-Koehler A, 2022, P NATL ACAD SCI USA, V119, P0, DOI 10.1073/pnas.2108801119
   Arun R, 2010, LECT NOTES ARTIF INT, V6118, P391
   Ascierto PA, 2022, J TRANSL MED, V20, P0, DOI 10.1186/s12967-022-03384-w
   Bar Y, 2023, J CLIN ONCOL, V41, P0
   Bardia A, 2021, NEW ENGL J MED, V384, P1529, DOI 10.1056/NEJMoa2028485
   Bo D, 2020, STRUCTURAL DEEP CLUSTERING NETWORK, V0, P0
   Cani AK, 2024, CLIN CHEM, V70, P68, DOI 10.1093/clinchem/hvad191
   Cao J, 2009, ABOUT US, V72, P1781
   Chang YL, 2023, FRONT IMMUNOL, V14, P0, DOI 10.3389/fimmu.2023.1205445
   Chen CM, 2012, EXPERT OPIN BIOL TH, V12, P593, DOI 10.1517/14712598.2012.674507
   Chen RX, 2023, BREAST CANCER RES TR, V197, P189, DOI 10.1007/s10549-022-06781-3
   Chen ZQ, 2022, SCI REP-UK, V12, P0, DOI 10.1038/s41598-022-08454-z
   Cobain EF, 2020, RECENT RESULTS CANC, V215, P147, DOI 10.1007/978-3-030-26439-0_8
   Cortés J, 2022, NEW ENGL J MED, V386, P1143, DOI 10.1056/NEJMoa2115022
   Dai LJ, 2023, NAT COMMUN, V14, P0, DOI 10.1038/s41467-023-40715-x
   DAmico P, 2021, CANCERS (BASEL), V14, P0, DOI 10
   Leite LD, 2021, BREAST CANCER RES TR, V190, P155, DOI 10.1007/s10549-021-06365-7
   de Nonneville A, 2022, EUR J CANCER, V176, P181, DOI 10.1016/j.ejca.2022.09.017
   Deng P, 2022, FRONT IMMUNOL, V13, P0, DOI 10.3389/fimmu.2022.910400
   Denkert C, 2021, LANCET ONCOL, V22, P1151, DOI 10.1016/S1470-2045(21)00301-6
   Díaz-Gil L, 2021, J EXP CLIN CANC RES, V40, P0, DOI 10.1186/s13046-021-02098-z
   Dieci MV, 2021, LANCET ONCOL, V22, P1051, DOI 10.1016/S1470-2045(21)00349-1
   Dillon PM, 2022, EXPERT OPIN BIOL TH, V22, P1017, DOI 10.1080/14712598.2021.1922665
   Dischinger PS, 2018, NPJ BREAST CANCER, V4, P0, DOI 10.1038/s41523-018-0080-8
   Domergue C, 2022, CANCERS, V14, P0, DOI 10.3390/cancers14102509
   Dreyer TF, 2021, CANCER IMMUNOL RES, V9, P779, DOI 10.1158/2326-6066.CIR-20-0327
   Fang CY, 2022, FRONT ONCOL, V12, P0, DOI 10.3389/fonc.2022.922185
   Fernandez AI, 2022, JAMA ONCOL, V8, P0, DOI 10.1001/jamaoncol.2021.7239
   Fu ZW, 2022, SIGNAL TRANSDUCT TAR, V7, P0, DOI 10.1038/s41392-022-00947-7
   Fuentes-Antras J, 2023, TRENDS CANCER, V9, P339, DOI 10.1016/j.trecan.2023.01.003
   Gampenrieder SP, 2021, BREAST CANCER RES, V23, P0, DOI 10.1186/s13058-021-01492-x
   Goel S, 2016, CANCER CELL, V29, P255, DOI 10.1016/j.ccell.2016.02.006
   Gogineni AK, 2022, ARXIV, V0, P0
   Gong FM, 2018, PLOS ONE, V13, P0, DOI 10.1371/journal.pone.0207595
   Hamilton EP, 2022, ANN ONCOL, V33, PS196, DOI 10.1016/j.annonc.2022.03.181
   Hein A, 2021, EUR J CANCER, V155, P1, DOI 10.1016/j.ejca.2021.06.033
   HS W, 2022, BREAST CANCER RES, V24, P22
   Isotani S, 2015, IEEE LAT AM T, V13, P863, DOI 10.1109/TLA.2015.7069116
   Jain S, 2018, BREAST CANCER RES TR, V171, P371, DOI 10.1007/s10549-018-4792-0
   Janni WJ, 2021, CANCER RES, V81, P0
   Ji SX, 2022, IEEE T NEUR NET LEAR, V33, P494, DOI 10.1109/TNNLS.2021.3070843
   Kang S, 2022, EUR J CANCER, V176, P30, DOI 10.1016/j.ejca.2022.08.031
   Kaufman L, 1990, FINDING GROUPS IN DATA: AN INTRODUCTION TO CLUSTER ANALYSIS, V0, P0, DOI DOI 10.2307/2532178
   Kiran VK, 2014, 2014 9TH INTERNATIONAL CONFERENCE ON INDUSTRIAL AND INFORMATION SYSTEMS (ICIIS), V0, P423
   Krop IE, 2023, J CLIN ONCOL, V41, P5550, DOI 10.1200/JCO.23.00882
   Lin MW, 2021, INT J INTELL COMPUT, V14, P104, DOI 10.1108/IJICC-06-2020-0067
   Liu J, 2019, FRONT ONCOL, V9, P0, DOI 10.3389/fonc.2019.00980
   Liu P, 2021, QUAL LIFE RES, V30, P2245, DOI 10.1007/s11136-021-02816-2
   Liu ZY, 2019, THERANOSTICS, V9, P1303, DOI 10.7150/thno.30309
   Loibl S, 2019, ANN ONCOL, V30, P1180, DOI 10.1093/annonc/mdy536
   Loibl S, 2014, J CLIN ONCOL, V32, P3212, DOI 10.1200/JCO.2014.55.7876
   Ma JB, 2021, FRONT IMMUNOL, V12, P0, DOI 10.3389/fimmu.2021.626616
   Manich CS, 2021, ANN ONCOL, V32, PS1288, DOI 10.1016/j.annonc.2021.08.2088
   Marsh T, 2020, DEV CELL, V52, P591, DOI 10.1016/j.devcel.2020.01.025
   Martins FC, 2012, CANCER DISCOV, V2, P503, DOI 10.1158/2159-8290.CD-11-0325
   Miglietta F, 2021, NPJ BREAST CANCER, V7, P0, DOI 10.1038/s41523-021-00343-4
   Mimno D, 2011, P 2011 C EMP METH NA, V0, P262
   Miyano M, 2024, CANCERS, V16, P0, DOI 10.3390/cancers16020431
   Modi S, 2023, ANN ONCOL, V34, PS334, DOI 10.1016/j.annonc.2023.09.553
   Modi S, 2022, NEW ENGL J MED, V387, P9, DOI 10.1056/NEJMoa2203690
   Modi S, 2020, J CLIN ONCOL, V38, P1887, DOI 10.1200/JCO.19.02318
   Moku P, 2020, CANCER-AM CANCER SOC, V126, P4859, DOI 10.1002/cncr.33149
   Mosele F, 2023, NAT MED, V29, P2110, DOI 10.1038/s41591-023-02478-2
   Moutafi M, 2022, LAB INVEST, V102, P1101, DOI 10.1038/s41374-022-00804-9
   Mutai R, 2021, BREAST, V60, P62, DOI 10.1016/j.breast.2021.08.016
   Nilsson MB, 2023, CANCER RES, V83, P0, DOI 10.1158/1538-7445.AM2023-383
   Pantel K, 2012, CANCER DISCOV, V2, P974, DOI 10.1158/2159-8290.CD-12-0432
   Peiffer DS, 2023, JAMA ONCOL, V9, P500, DOI 10.1001/jamaoncol.2022.7476
   Poh A, 2023, CANCER DISCOV, V13, P254, DOI 10.1158/2159-8290.CD-ND2022-0020
   Poh A, 2022, CANCER DISCOV, V12, P1828, DOI 10.1158/2159-8290.CD-NB2022-0043
   Pujara J, 2013, INT WORKSH SEM WEB, V0, P0
   Rennert G, 2007, NEW ENGL J MED, V357, P115, DOI 10.1056/NEJMoa070608
   Rossi V, 2012, ONCOLOGIST, V17, P1418, DOI 10.1634/theoncologist.2012-0194
   Rosso C, 2022, CLIN BREAST CANCER, V22, P391, DOI 10.1016/j.clbc.2022.02.008
   Rubinstein R, 2008, CS TECH, V40, P0
   Santana-Hernández S, 2024, J EXP CLIN CANC RES, V43, P0, DOI 10.1186/s13046-023-02918-4
   Schettini F, 2024, CANCER-AM CANCER SOC, V130, P2746, DOI 10.1002/cncr.35323
   Schettini F, 2021, NPJ BREAST CANCER, V7, P0, DOI 10.1038/s41523-020-00208-2
   Schmid P, 2022, ANN ONCOL, V33, PS635, DOI 10.1016/j.annonc.2022.07.253
   Shao YB, 2022, ANN SURG ONCOL, V29, P8026, DOI 10.1245/s10434-022-12369-4
   Stout NL, 2018, JNCI-J NATL CANCER I, V110, P815, DOI 10.1093/jnci/djy108
   Sung H, 2021, CA-CANCER J CLIN, V71, P209, DOI 10.3322/caac.21660
   Tarantino P, 2022, PROGNOSTIC AND BIOLOGIC, V0, P0
   Tarantino P, 2022, EUR J CANCER, V163, P35, DOI 10.1016/j.ejca.2021.12.022
   Tarantino P, 2020, J CLIN ONCOL, V38, P1951, DOI 10.1200/JCO.19.02488
   Thacker G, 2023, SCI TRANSL MED, V15, P0, DOI 10.1126/scitranslmed.abl4414
   Thelwall M, 2008, J INF SCI, V34, P605, DOI 10.1177/0165551507087238
   van Eck NJ, 2010, J AM SOC INF SCI TEC, V61, P2405, DOI 10.1002/asi.21421
   Viale G, 2023, ESMO OPEN, V8, P0, DOI 10.1016/j.esmoop.2023.101615
   Vikas P, 2018, CANCER MANAG RES, V10, P6823, DOI 10.2147/CMAR.S185176
   von Arx C, 2023, CANCER TREAT REV, V113, P0, DOI 10.1016/j.ctrv.2022.102500
   Wang Y, 2023, FRONT MOL NEUROSCI, V15, P0, DOI 10.3389/fnmol.2022.1087550
   Wolff AC, 2018, J CLIN ONCOL, V36, P2105, DOI 10.5858/arpa.2018-0902-SA
   Won HS, 2022, BREAST CANCER RES, V24, P0, DOI 10.1186/s13058-022-01519-x
   Wu J, 2023, ANN ONCOL, V34, PS336, DOI 10.1016/j.annonc.2023.09.558
   Wu S, 2023, MODERN PATHOL, V36, P0, DOI 10.1016/j.modpat.2022.100054
   Xu X, 2022, FRONT CARDIOVASC MED, V9, P0, DOI 10.3389/fcvm.2022.899235
   Yi ZB, 2024, SIGNAL TRANSDUCT TAR, V9, P0, DOI 10.1038/s41392-024-02047-0
   Zhang GY, 2023, FRONT ONCOL, V12, P0, DOI 10.3389/fonc.2022.1075974
   Zheng SY, 2024, EUR RADIOL, V0, P0, DOI DOI 10.1007/s00330-024-10641-7
   Zhou JJ, 2020, CANCER BIOL MED, V17, P169, DOI 10.20892/j.issn.2095-3941.2019.0118
   Zhu H, 2023, CNS NEUROSCI THER, V29, P2940, DOI 10.1111/cns.14232
   Zhu SY, 2022, FRONT IMMUNOL, V13, P0, DOI 10.3389/fimmu.2022.828386
NR 110
TC 0
Z9 0
U1 0
U2 0
PU ELSEVIER IRELAND LTD
PI CLARE
PA ELSEVIER HOUSE, BROOKVALE PLAZA, EAST PARK SHANNON, CO, CLARE, 00000, IRELAND
SN 1568-1637
EI 1872-9649
J9 AGEING RES REV
JI Ageing Res. Rev.
PD APR 15
PY 2025
VL 106
IS 
BP 
EP 
DI 10.1016/j.arr.2025.102692
PG 14
WC Cell Biology; Geriatrics & Gerontology
SC Cell Biology; Geriatrics & Gerontology
GA Y7N1T
UT WOS:001433935000001
PM 39993452
DA 2025-03-16
ER

PT J
AU Williamson, J
   Kelley, K
   Scholand, MB
   Crossno, C
   Hummert, S
   Jeppson, P
   Jacobson, H
   Buys, S
AF Williamson, Julie
   Kelley, Kristen
   Scholand, Mary Beth
   Crossno, Christine
   Hummert, Shelly
   Jeppson, Patricia
   Jacobson, Holly
   Buys, Saundra
TI Efficacy of a novel interstitial lung disease monitoring program in breast cancer patients undergoing treatment with trastuzumab-deruxtecan
SO BREAST CANCER RESEARCH AND TREATMENT
LA English
DT Article; Early Access
DE Breast cancer; Toxicity monitoring; Prevention; Pneumonitis; Protocol
ID emtansine
AB PurposeInterstitial lung disease (ILD) is a well described and potentially fatal complication of trastuzumab-deruxtecan (T-DXd). It is currently unknown if specific monitoring is beneficial in the early detection of ILD in these patients. We describe the efficacy and feasibility of a novel ILD monitoring protocol in breast cancer patients treated with T-DXd at our institution.MethodsAn ILD monitoring protocol developed at our institution included baseline and ongoing monitoring with pulmonary function testing (PFTs) and high-resolution chest computed tomography (HRCT) at pre-specified intervals. Patients with metastatic HER2+ or HER2-low breast cancer treated at Huntsman Cancer Institute who received >= 1 cycle of T-DXd between 2020 and 2023 were included (n = 68). Patient outcomes and provider adherence to the protocol were retrospectively evaluated. Providers were classified as "no adherence" if they did not elect to participate in any elements of the recommended protocol or as "some adherence" if they had at least some monitoring per protocol.Results10 cases of ILD were identified with an incidence of 12% (3/25) in the no adherence group and 16% (7/43) in the some adherence group. ILD cases in the no adherence group included one grade 2 and two grade 5 cases. The some adherence group included three grade 1 and four grade 2 cases.ConclusionAn ILD monitoring protocol consisting of baseline PFTs and ongoing monitoring with PFTs and HRCT is a feasible approach as evidenced by a majority provider adherence rate. This type of protocol may be effective in preventing severe cases of ILD and identifying grade 1 events that may permit treatment re-challenge.
C1 [Williamson, Julie; Kelley, Kristen; Jacobson, Holly; Buys, Saundra] Huntsman Canc Inst Univ Utah, Huntsman Canc Inst, Salt Lake City, UT 84112 USA.
   [Scholand, Mary Beth] Univ Utah, Dept Internal Med, Pulm Med Div, Salt Lake City, UT USA.
   [Crossno, Christine; Hummert, Shelly; Jeppson, Patricia] Huntsman Canc Inst, Dept Pharm, Salt Lake City, UT USA.
C3 Utah System of Higher Education; University of Utah; Huntsman Cancer Institute; Utah System of Higher Education; University of Utah; Utah System of Higher Education; University of Utah; Huntsman Cancer Institute
RP Williamson, J (corresponding author), Huntsman Canc Inst Univ Utah, Huntsman Canc Inst, Salt Lake City, UT 84112 USA.
EM julie.williamson@hsc.utah.edu
CR Andre F, 2023, LANCET, V401, P1773, DOI 10.1016/S0140-6736(23)00725-0
   Andrulis IL, 1998, J CLIN ONCOL, V16, P1340, DOI 10.1200/JCO.1998.16.4.1340
   Cortés J, 2022, NEW ENGL J MED, V386, P1143, DOI 10.1056/NEJMoa2115022
   Henning JW, 2023, CURR ONCOL, V30, P8019, DOI 10.3390/curroncol30090582
   Hurvitz SA, 2023, LANCET, V401, P105, DOI 10.1016/S0140-6736(22)02420-5
   Modi S, 2022, NEW ENGL J MED, V387, P9, DOI 10.1056/NEJMoa2203690
   Modi S, 2020, NEW ENGL J MED, V382, P610, DOI 10.1056/NEJMoa1914510
   Rugo HS, 2022, ESMO OPEN, V7, P0, DOI 10.1016/j.esmoop.2022.100553
   Rugo HS, 2023, JCO ONCOL PRACT, V19, P539, DOI 10.1200/OP.22.00480
   Soares LR, 2023, ESMO OPEN, V8, P0, DOI 10.1016/j.esmoop.2023.101613
   Tarantino P, 2020, J CLIN ONCOL, V38, P1951, DOI 10.1200/JCO.19.02488
   Wekking D, 2023, ESMO OPEN, V8, P0, DOI 10.1016/j.esmoop.2023.102043
   Zhu KR, 2024, BIOMARK RES, V12, P0, DOI 10.1186/s40364-024-00565-1
NR 14
TC 0
Z9 0
U1 0
U2 0
PU SPRINGER
PI NEW YORK
PA ONE NEW YORK PLAZA, SUITE 4600, NEW YORK, NY, UNITED STATES
SN 0167-6806
EI 1573-7217
J9 BREAST CANCER RES TR
JI Breast Cancer Res. Treat.
PD JAN 22
PY 2025
VL 0
IS 
BP 
EP 
DI 10.1007/s10549-024-07586-2
EA JAN 2025
PG 5
WC Oncology
SC Oncology
GA T0F7C
UT WOS:001401875900001
PM 39841348
DA 2025-03-16
ER

PT J
AU Zhong, JM
   Gao, BB
   Wang, QJ
   He, J
   Luo, D
   Zhang, C
   Fan, J
   Nie, X
AF Zhong, Jingmin
   Gao, Beibei
   Wang, Qingjie
   He, Jun
   Luo, Danjv
   Zhang, Chen
   Fan, Jun
   Nie, Xiu
TI Exploring the heterogeneity of HER2 gene status and expression in non-positive breast cancer patients: insights from immunohistochemistry and fluorescence in situ hybridization
SO DIAGNOSTIC PATHOLOGY
LA English
DT Article
DE Breast cancer; HER2-low; FISH; Immunohistochemistry staining
ID mass-spectrometry
AB Breast cancer became the most prevalent malignancy among women, and HER2 expression status is critical for treatment decisions. With the emergence of ADC drugs, HER2 low-expressing patients who previously did not respond well to traditional anti-HER2 therapies may now benefit. In this study, immunohistochemistry (IHC) and fluorescence in situ hybridization (FISH) were applied to assess HER2 expression in 349 patients with HER2-non-positive breast cancer. Our analysis revealed that HER2-low tumors exhibited fewer grade III tumors (39.74% and 55.65%, respectively, P = 0.005) and higher positivity for estrogen receptor (ER, 88.89% vs. 61.74%, P < 0.001) and progesterone receptor (PR, 84.62% vs. 57.39%, P < 0.001) compared to HER2-ZERO tumors. Of the 349 cases, IHC was ultimately evaluated in 327, the antibodies demonstrated only 64.22% (95% CI: 58.76-69.42%) agreement between clone 4B5 and clone EP3. Pathologist 1, who had more extensive working experience, demonstrated higher consistency (94.19%) with the gold standard when using clone EP3, compared to Pathologist 2 (74.31%). FISH analysis revealed significant differences in HER2/CEP17 ratio and average HER2 copy numbers between HER2-ZERO and HER2-low tumors, but no clear cut-off value could be identified. Notably, HER2/CEP17 ratio mostly between 1 and 2, with HER2-ZERO tumors primarily <= 1.4, and average HER2 copy numbers were mostly >= 2 and < 4, with HER2-ZERO tumors primarily <= 2.5. Despite distinct clinicopathological features, FISH remains inadequate for distinguishing HER2-low from HER2-ZERO expression. Further studies are needed to improve HER2 assessment in this challenging subset of patients.
C1 [Zhong, Jingmin; Gao, Beibei; Wang, Qingjie; He, Jun; Luo, Danjv; Zhang, Chen; Fan, Jun; Nie, Xiu] Huazhong Univ Sci & Technol, Union Hosp, Tongji Med Coll, Pathol Dept, 1277 Jiefang Ave, Wuhan 430022, Hubei, Peoples R China.
C3 Huazhong University of Science & Technology
RP Nie, X (corresponding author), Huazhong Univ Sci & Technol, Union Hosp, Tongji Med Coll, Pathol Dept, 1277 Jiefang Ave, Wuhan 430022, Hubei, Peoples R China.
EM niexiuyishi@126.com
FU Jingjian Pathology<middle dot>Daiichi Sankyo Breast Cancer Research Fund Project [JJlXA2022-012]
CR Banerji U, 2019, LANCET ONCOL, V20, P1124, DOI 10.1016/S1470-2045(19)30328-6
   Bardia A, 2024, N ENGL J MED, V0, P0
   Bardia A, 2023, TARGET ONCOL, V18, P313, DOI 10.1007/s11523-023-00964-8
   Barroso-Sousa R, 2021, BIODRUGS, V35, P159, DOI 10.1007/s40259-021-00472-z
   Cortes J, 2023, ESMO, V0, P389P
   Dai LJ, 2023, NAT COMMUN, V14, P0, DOI 10.1038/s41467-023-40715-x
   Do M, 2020, CLIN CHEM, V66, P1339, DOI 10.1093/clinchem/hvaa178
   Fehrenbacher L, 2020, J CLIN ONCOL, V38, P0, DOI 10.1200/JCO.19.01455
   Fernandez AI, 2022, JAMA ONCOL, V8, P0, DOI 10.1001/jamaoncol.2021.7239
   Franchina M, 2023, INT J MOL SCI, V24, P0, DOI 10.3390/ijms241612795
   Horimoto Y, 2024, PATHOL INT, V74, P99, DOI 10.1111/pin.13404
   Horimoto Y, 2022, BMC CANCER, V22, P0, DOI 10.1186/s12885-022-09351-4
   Horimoto Y, 2019, AM J SURG PATHOL, V43, P1221, DOI 10.1097/PAS.0000000000001300
   Jiang ZF, 2022, J CLIN ONCOL, V40, P0
   Kennedy JJ, 2021, CLIN CHEM, V67, P1008, DOI 10.1093/clinchem/hvab047
   Korde LA, 2021, J CLIN ONCOL, V39, P1485, DOI 10.1200/JCO.20.03399
   Liu YP, 2023, TRANSL BREAST CANCER, V4, P0, DOI 10.21037/tbcr-23-15
   Lucas E, 2019, APPL IMMUNOHISTO M M, V27, P403, DOI 10.1097/PAI.0000000000000646
   Modi S, 2022, NEW ENGL J MED, V387, P9, DOI 10.1056/NEJMoa2203690
   Modi S, 2020, J CLIN ONCOL, V38, P1887, DOI 10.1200/JCO.19.02318
   Ouyang Q, 2023, ANN ONCOL, V34, PS337, DOI 10.1016/j.annonc.2023.09.557
   Owens Marilyn A, 2004, CLIN BREAST CANCER, V5, P63, DOI 10.3816/CBC.2004.n.011
   Rüschoff J, 2022, VIRCHOWS ARCH, V481, P685, DOI 10.1007/s00428-022-03378-5
   Schmid P, 2021, J CLIN ONCOL, V39, P0, DOI 10.1200/JCO.2021.39.15_suppl.1023
   Shu L, 2022, CANCERS, V14, P0, DOI 10.3390/cancers14174250
   Steiner C, 2015, MOL CELL PROTEOMICS, V14, P2786, DOI 10.1074/mcp.O115.049049
   Sung H, 2021, CA-CANCER J CLIN, V71, P209, DOI 10.3322/caac.21660
   Tarantino P, 2023, ANN ONCOL, V34, P645, DOI 10.1016/j.annonc.2023.05.008
   Wang JY, 2021, J CLIN ONCOL, V39, P0, DOI 10.1200/JCO.2021.39.15_suppl.1022
   Wolff AC, 2023, J CLIN ONCOL, V41, P3867, DOI 10.1200/JCO.22.02864
   Xu BH, 2023, ESMO ASIA, V0, P0
NR 31
TC 1
Z9 1
U1 1
U2 1
PU BMC
PI LONDON
PA CAMPUS, 4 CRINAN ST, LONDON N1 9XW, ENGLAND
SN 
EI 1746-1596
J9 DIAGN PATHOL
JI Diagn. Pathol.
PD JAN 10
PY 2025
VL 20
IS 1
BP 
EP 
DI 10.1186/s13000-024-01594-y
PG 11
WC Pathology
SC Pathology
GA S1P8Q
UT WOS:001396040100002
PM 39794852
DA 2025-03-16
ER

PT J
AU Sakatani, T
   Tsuda, H
   Yoshida, M
   Honma, N
   Masuda, S
   Osako, T
   Hayashi, A
   Jara-Lazaro, AR
   Horii, R
AF Sakatani, Takashi
   Tsuda, Hitoshi
   Yoshida, Masayuki
   Honma, Naoko
   Masuda, Shinobu
   Osako, Tomo
   Hayashi, Amiko
   Jara-Lazaro, Ana Richelia
   Horii, Rie
TI Current status and challenges in HER2 IHC assessment: scoring survey results in Japan
SO BREAST CANCER RESEARCH AND TREATMENT
LA English
DT Article
DE HER2 immunohistochemistry; HER2-low expression; HER2 scoring variability; Invasive breast cancer; Whole slide imaging
ID clinical oncology-college; breast carcinomas; american society; pathologists; concordance
AB Purpose This study aimed to assess the concordance of human epidermal growth factor receptor 2 (HER2) expression scoring by immunohistochemistry (IHC) among practicing pathologists in Japan, given the challenging nature of scoring and the critical role of HER2 status in breast cancer management. Methods Whole slide images (WSI) from 20 invasive breast cancer cases (1 representative WSI per case) selected to represent a diverse IHC scores and staining patterns were used in an online survey involving seven reference pathologists who established consensus HER2 IHC scores (0 to 3 +) decided by majority interpretation. Participating pathologists nationwide scored the same 20 WSI cases online using the American Society of Clinical Oncology/College of American Pathologists (ASCO/CAP) 2018 guidelines. Deidentified case metadata were registered in the uPath system. Results A total of 144 participating pathologists responded. The scoring results of the participating pathologists most commonly agreed with the consensus IHC score, followed by a +/- 1 point deviation and no survey responses with > 1 point deviation. The mean percentage of agreement with the consensus score for all 20 cases was 63.4%. In cases where the reference pathologists' scores were discordant, the participating pathologists also showed a lower concordance rate. Conclusion This study highlighted the current status of HER2 expression scoring by IHC for breast cancer among pathologists in Japan. These findings underscore the challenges in HER2 IHC scoring cases and emphasize the need for improved standardization and training, especially in the evolving landscape of HER2-targeted therapies.
C1 [Sakatani, Takashi] Nippon Med Coll Hosp, Dept Diagnost Pathol, 1-1-5,Sendagi,Bunkyo Ku, Tokyo 1138603, Japan.
   [Tsuda, Hitoshi] Natl Def Med Coll, Dept Basic Pathol, Saitama, Japan.
   [Yoshida, Masayuki] Natl Canc Ctr, Dept Diagnost Pathol, Tokyo, Japan.
   [Honma, Naoko] Toho Univ, Fac Med, Dept Pathol, Tokyo, Japan.
   [Masuda, Shinobu] Nihon Univ, Sch Med, Dept Pathol & Microbiol, Tokyo, Japan.
   [Osako, Tomo] Japanese Fdn Canc Res, Canc Inst, Div Pathol, Tokyo, Japan.
   [Hayashi, Amiko] Roche Diagnost KK, Med Sci Affairs, Healthcare Excellence, Tokyo, Japan.
   [Jara-Lazaro, Ana Richelia] Roche Diagnost Asia Pacific, Singapore, Singapore.
   [Horii, Rie] Saitama Canc Ctr, Dept Pathol, Saitama, Japan.
   [Horii, Rie] Yokohama City Univ, Med Ctr, Dept Pathol, Yokohama, Kanagawa, Japan.
C3 Nippon Medical School; National Defense Medical College - Japan; National Cancer Center - Japan; Toho University; Nihon University; Japanese Foundation for Cancer Research; Roche Holding; Roche Holding Japan; Yokohama City University
RP Sakatani, T (corresponding author), Nippon Med Coll Hosp, Dept Diagnost Pathol, 1-1-5,Sendagi,Bunkyo Ku, Tokyo 1138603, Japan.
EM takashi-sakatani@nms.ac.jp
FU Roche Diagnostics K.K. (Tokyo, Japan)
CR Carlson Robert W, 2006, J NATL COMPR CANC NETW, V4 Suppl 3, P0
   Díaz-Rodríguez E, 2022, CANCERS, V14, P0, DOI 10.3390/cancers14010154
   Du ZF, 2018, MOL CANCER, V17, P0, DOI 10.1186/s12943-018-0782-4
   Furrer D, 2015, AM J CLIN PATHOL, V144, P686, DOI 10.1309/AJCPT41TCBUEVDQC
   Guidi L, 2023, CANCERS, V15, P0, DOI 10.3390/cancers15041130
   Gutierrez C, 2011, ARCH PATHOL LAB MED, V135, P55, DOI 10.1043/2010-0454-RAR.1
   Hattori M, 2024, BREAST CANCER-TOKYO, V0, P0
   Honma N, 2024, BREAST CANCER-TOKYO, V31, P8, DOI 10.1007/s12282-023-01518-6
   Laffer S, 2023, ARCH PATHOL LAB MED, V147, P989, DOI 10.5858/arpa.2023-0176-ED
   Mamoon N, 2014, J PAK MED ASSOC, V64, P151
   Marchiò C, 2021, SEMIN CANCER BIOL, V72, P123, DOI 10.1016/j.semcancer.2020.02.016
   Masuda S, 2021, APPL IMMUNOHISTO M M, V29, P118, DOI 10.1097/PAI.0000000000000859
   Miglietta F, 2021, NPJ BREAST CANCER, V7, P0, DOI 10.1038/s41523-021-00343-4
   Modi S, 2022, NEW ENGL J MED, V387, P9, DOI 10.1056/NEJMoa2203690
   Mosele MF, 2022, ANN ONCOL, V33, PS123, DOI 10.1016/j.annonc.2022.03.277
   Pfitzner BM, 2018, MODERN PATHOL, V31, P607, DOI 10.1038/modpathol.2017.171
   Rakha EA, 2023, J CLIN PATHOL, V76, P217, DOI 10.1136/jcp-2022-208632
   Robbins CJ, 2023, MODERN PATHOL, V36, P0, DOI 10.1016/j.modpat.2022.100032
   Schettini F, 2021, NPJ BREAST CANCER, V7, P0, DOI 10.1038/s41523-020-00208-2
   Schnitt SJ, 2023, ARCH PATHOL LAB MED, V147, P991, DOI 10.5858/arpa.2023-0187-ED
   Scott M, 2021, J CLIN ONCOL, V39, P0, DOI 10.1200/JCO.2021.39.15_suppl.1021
   Shu L, 2022, CANCERS, V14, P0, DOI 10.3390/cancers14174250
   Tarantino P, 2020, J CLIN ONCOL, V38, P1951, DOI 10.1200/JCO.19.02488
   Vranic S, 2011, CANCER-AM CANCER SOC, V117, P48, DOI 10.1002/cncr.25580
   Wolff AC, 2023, ARCH PATHOL LAB MED, V147, P993, DOI 10.5858/arpa.2023-0950-SA
   Wolff AC, 2018, J CLIN ONCOL, V36, P2105, DOI 10.5858/arpa.2018-0902-SA
   Wu Y, 2023, CRIT REV ONCOL HEMAT, V181, P0, DOI 10.1016/j.critrevonc.2022.103883
   Zaakouk M, 2023, BREAST, V70, P82, DOI 10.1016/j.breast.2023.06.005
   Zarella MD, 2019, ARCH PATHOL LAB MED, V143, P222, DOI 10.5858/arpa.2018-0343-RA
NR 29
TC 0
Z9 0
U1 1
U2 1
PU SPRINGER
PI NEW YORK
PA ONE NEW YORK PLAZA, SUITE 4600, NEW YORK, NY, UNITED STATES
SN 0167-6806
EI 1573-7217
J9 BREAST CANCER RES TR
JI Breast Cancer Res. Treat.
PD FEB 15
PY 2025
VL 210
IS 1
BP 27
EP 36
DI 10.1007/s10549-024-07532-2
EA NOV 2024
PG 10
WC Oncology
SC Oncology
GA U3C6X
UT WOS:001347897300003
PM 39496910
DA 2025-03-16
ER

PT J
AU Rask, G
   Olofsson, H
   Bauer, A
   Boden, A
   van Brakel, J
   Colon-Cervantes, E
   Ehinger, A
   Kovács, A
   Rundgren-Sellei, A
   Hartman, J
   Agren, J
   Darai-Ramqvist, E
   Andersson, C
   Gustafsson, CK
   Acs, B
AF Rask, Gunilla
   Olofsson, Helena
   Bauer, Annette
   Boden, Anna
   van Brakel, Johannes
   Colon-Cervantes, Eugenia
   Ehinger, Anna
   Kovacs, Aniko
   Rundgren-Sellei, Asa
   Hartman, Johan
   Agren, Josefin
   Darai-Ramqvist, Eva
   Andersson, Charlotta
   Gustafsson, Christina Kabjorn
   Acs, Balazs
TI A bottom-up initiated digital external quality assessment scheme for the state-of-the-art pathology in Sweden: reduced variability between pathology departments
SO VIRCHOWS ARCHIV
LA English
DT Article; Early Access
DE Breast neoplasms; Tumour biomarker; Laboratory proficiency testing; Quality assurance
ID breast-cancer; reproducibility
AB External quality assessment (EQA) schemes for pathology are essential, yet large/international programmes do not assess morphology-based biomarkers or address local/regional needs. This study outlines bottom-up initiated, flexible Swedish Digital Pathology EQA rounds for breast pathology, and presents results from the 2021 and 2023 rounds. Six breast carcinoma cases were selected for each EQA round by the Swedish Breast Pathology Expert Group (KVAST Breast). Whole tissue slides stained with HE, IHC, and ISH were anonymized, digitized, and uploaded to the digital EQA platform. Biomarkers were selected based on national registry data analysis and pathologist and clinician feedback. The 2021 round assessed Nottingham grade (NHG), oestrogen receptor (ER), progesterone receptor (PR), and human epidermal growth factor receptor 2 (HER2), while the 2023 round focused on NHG, HER2-low, and global Ki67. Twenty-seven pathology departments participated. From 2021 to 2023, the variability of NHG assessment on digital slides improved from moderate to substantial (kappa 0.50; 95% CI 0.45-0.55 to 0.64; 95% CI 0.60-0.68), with better agreement for NHG3 than NHG1. Participants showed substantial and excellent agreement in ER (kappa 1) and PR (0.75 (95% CI 0.69-0.82). We found similar agreement in distinguishing HER2 IHC 0 (0.78; 95% CI 0.72-0.82) and HER2 IHC 3 + (0.94; 95% CI 0.88-1.00) from other HER2 IHC scores. Participants showed substantial agreement in detecting Ki67 high and Ki67 low cases (kappa 0.65; 95% CI 0.60-0.71 and 0.69; 95% CI 0.64-0.74, respectively). This digital EQA identifies local issues and complements large international EQAs to address challenges in the rapidly changing biomarkers of cancer therapy.
C1 [Rask, Gunilla; Andersson, Charlotta] Umea Univ, Dept Med Biosci Pathol, Umea, Sweden.
   [Rask, Gunilla] Umea Univ, Dept Diagnost & Intervent, Surg, Umea, Sweden.
   [Olofsson, Helena] Vastmanland Hosp, Dept Clin Pathol, Vasteras, Sweden.
   [Bauer, Annette] Cty Hosp Dalarna, Pathol & Cytol Dalarna, Falun, Sweden.
   [Boden, Anna] Linkoping Univ, Dept Clin Pathol, Linkoping, Sweden.
   [Boden, Anna] Linkoping Univ, Dept Biomed & Clin Sci, Linkoping, Sweden.
   [van Brakel, Johannes] Skane Univ Hosp, Dept Pathol, Malmo, Sweden.
   [Colon-Cervantes, Eugenia] Unilabs, Dept Clin & Surg Pathol, Stockholm, Sweden.
   [Ehinger, Anna] Lund Univ, Dept Lab Med Microbiol Immunol & Glycobiol, Lund, Sweden.
   [Ehinger, Anna] Skane Univ Hosp, Lund Univ Canc Ctr, Dept Clin Sci Lund, Div Oncol,Comprehens Canc Ctr, S-22381 Lund, Sweden.
   [Kovacs, Aniko] Sahlgrens Univ Hosp, Dept Clin Pathol, Gothenburg, Sweden.
   [Kovacs, Aniko] Univ Gothenburg, Inst Biomed, Sahlgrenska Acad, Gothenburg, Sweden.
   [Rundgren-Sellei, Asa; Hartman, Johan; Darai-Ramqvist, Eva; Acs, Balazs] Karolinska Univ Hosp, Dept Clin Pathol & Canc Diagnost, Stockholm, Sweden.
   [Hartman, Johan; Acs, Balazs] Karolinska Inst, Dept Oncol Pathol, Stockholm, Sweden.
   [Agren, Josefin] EQUALIS AB, Uppsala, Sweden.
   [Gustafsson, Christina Kabjorn] Equalis AB, Expert Grp Pathol & Cytol, S-75109 Uppsala, Sweden.
   [Rask, Gunilla; Olofsson, Helena; Bauer, Annette; Boden, Anna; van Brakel, Johannes; Colon-Cervantes, Eugenia; Ehinger, Anna; Kovacs, Aniko; Rundgren-Sellei, Asa; Hartman, Johan; Acs, Balazs] Swedish Breast Pathol Expert Grp, KVAST Brost, Uppsala, Sweden.
C3 Umea University; Umea University; Vasteras Central Hospital; Linkoping University; Linkoping University; Lund University; Skane University Hospital; Lund University; Lund University; Skane University Hospital; Sahlgrenska University Hospital; University of Gothenburg; Karolinska Institutet; Karolinska University Hospital; Karolinska Institutet
RP Acs, B (corresponding author), Karolinska Univ Hosp, Dept Clin Pathol & Canc Diagnost, Stockholm, Sweden.; Acs, B (corresponding author), Karolinska Inst, Dept Oncol Pathol, Stockholm, Sweden.; Acs, B (corresponding author), Swedish Breast Pathol Expert Grp, KVAST Brost, Uppsala, Sweden.
EM balazs.acs@ki.se
FU Swedish Society for Medical Research (Svenska Sallskapet for Medicinsk Forskning)
CR Acs Balazs, 2024, LANCET REG HEALTH EUR, V40, P100886, DOI 10.1016/j.lanepe.2024.100886
   Acs B, 2021, CANCERS, V13, P0, DOI 10.3390/cancers13051166
   Baskota SU, 2021, MODERN PATHOL, V34, P70, DOI 10.1038/s41379-020-0643-8
   Boiesen P, 2000, ACTA ONCOL, V39, P41
   cap, 2024, CAP HOMEPAGE: @PATHOLOGISTS, V0, P0
   Choong GMY, 2024, J CLIN ONCOL, V42, P0
   Davidson Tara M, 2019, J PATHOL INFORM, V10, P11, DOI 10.4103/jpi.jpi_29_18
   Dowsett M, 2011, JNCI-J NATL CANCER I, V103, P1656, DOI 10.1093/jnci/djr393
   Early Breast Cancer Trialists Collaborative Group, 2005, LANCET J, V365, P1687, DOI 10.1016/S0140-6736(05)66544-0
   Elston C W, 2002, HISTOPATHOLOGY, V41, P151
   ELSTON CW, 1991, HISTOPATHOLOGY, V19, P403, DOI 10.1111/j.1365-2559.1991.tb00229.x
   Home-UK NEQAS, 2024, EXTERNAL QUALITY ASSESSMENT SERVICES, V0, P0
   Longacre TA, 2006, MODERN PATHOL, V19, P195, DOI 10.1038/modpathol.3800496
   Maisonneuve P, 2014, BREAST CANCER RES, V16, P0, DOI 10.1186/bcr3679
   McHugh ML, 2012, BIOCHEM MEDICA, V22, P276, DOI 10.11613/bm.2012.031
   Nielsen TO, 2021, JNCI-J NATL CANCER I, V113, P808, DOI 10.1093/jnci/djaa201
   nordiqc, 2024, NORDIQC-IMMUNOHISTOCHEMICAL QUALITY CONTROL, V0, P0
   qualityinpathology, 2024, HOME-QUALITY IN PATHOLOGY, V0, P0
   Rakha EA, 2017, J CLIN PATHOL, V70, P51, DOI 10.1136/jclinpath-2016-203800
   Schrodi S, 2021, ANN ONCOL, V32, P1410, DOI 10.1016/j.annonc.2021.08.1988
   Wahab N, 2023, NPJ PRECIS ONCOL, V7, P0, DOI 10.1038/s41698-023-00472-y
   Wang Y, 2022, ANN ONCOL, V33, P89, DOI 10.1016/j.annonc.2021.09.007
NR 22
TC 0
Z9 0
U1 0
U2 0
PU SPRINGER
PI NEW YORK
PA ONE NEW YORK PLAZA, SUITE 4600, NEW YORK, NY, UNITED STATES
SN 0945-6317
EI 1432-2307
J9 VIRCHOWS ARCH
JI Virchows Arch.
PD FEB 28
PY 2025
VL 0
IS 
BP 
EP 
DI 10.1007/s00428-025-04059-9
EA FEB 2025
PG 9
WC Pathology
SC Pathology
GA Y8T2X
UT WOS:001434770200001
PM 40019543
DA 2025-03-16
ER

PT J
AU Qian, XJ
   Jin, XL
   He, JY
   Zhang, JJ
   Hu, S
AF Qian, Xiaojun
   Jin, Xiaolin
   He, Jiaying
   Zhang, Junjing
   Hu, Shan
TI Exploring lipidomic profiles and their correlation with hormone receptor and HER2 status in breast cancer
SO ONCOLOGY LETTERS
LA English
DT Article
DE lipidomics; breast cancer; LC-MS; biomarkers
ID fatty-acid-metabolism; cell-proliferation; invasion; angiogenesis; expression; efficacy; pathway
AB Dysregulated lipid metabolism promotes the progression of various cancer types, including breast cancer. The present study aimed to explore the lipidomic profiles of patients with breast cancer, providing insights into the correlation between lipid compositions and tumor subtypes characterized by hormone receptor (HR) and human epidermal growth factor receptor 2 (HER2) status. Briefly, 30 patients with breast cancer were categorized into four groups based on their HR and HER2 status: HR+ no HER2 expression (HER2-0), HR+ HER2-low; HR+ HER2-positive (pos) and HR- HER2-pos. The lipidomic profiles of these patients were analyzed using high-throughput liquid chromatography-mass spectrometry. The data were processed through principal component analysis (PCA), partial least squares-discriminant analysis (PLS-DA) and random forest (RF) classification to assess the lipidomic variations and significant lipid features among these groups. The profiles of the lipids, particularly triglycerides (TG) such as TG(16:0-18:1-18:1)+NH4, were significantly different across the groups. PCA and PLS-DA identified unique lipid profiles in the HR+ HER2-pos and HR+ HER2-0 groups, while RF highlighted phosphatidylinositol-3,4,5-trisphosphate(21:2)+NH4 as a crucial lipid feature for accurate patient grouping. Advanced statistical analysis showed significant correlations between lipid carbon chain length and the number of double bonds within the classifications, providing insights into the role of structural lipid properties in tumor biology. Additionally, a clustering heatmap and network analysis indicated significant lipid-lipid interactions. Pathway enrichment analysis showed critical biological pathways, such as the 'Assembly of active LPL and LIPC lipase complexes', which has high enrichment ratio and statistical significance. In conclusion, the present study underscored that lipidomic profiling is crucial in understanding the metabolic alterations associated with different breast cancer subtypes. These findings highlighted specific lipid features and interactions that may serve as potential biomarkers for breast cancer classification and target pathways for therapeutic intervention. Furthermore, advanced lipidomic analyses can be integrated to decipher complex biological data, offering a foundation for further research into the role of lipid metabolism in cancer progression.
C1 [Qian, Xiaojun; Hu, Shan] Shaoxing Peoples Hosp, Dept Breast & Thyroid Surg, 568 Zhongxing North Rd, Shaoxing 312000, Zhejiang, Peoples R China.
   [Jin, Xiaolin; He, Jiaying; Zhang, Junjing] Shaoxing Peoples Hosp, Hlth Management Ctr, Shaoxing 312000, Zhejiang, Peoples R China.
RP Hu, S (corresponding author), Shaoxing Peoples Hosp, Dept Breast & Thyroid Surg, 568 Zhongxing North Rd, Shaoxing 312000, Zhejiang, Peoples R China.
EM sxrmyyhs@163.com
FU Shaoxing Public Welfare Application Research Program Project
CR Al-Juboori SIK, 2019, J EXP CLIN CANC RES, V38, P0, DOI 10.1186/s13046-019-1221-0
   Alameddine RS, 2013, CURR OPIN ONCOL, V25, P313, DOI 10.1097/CCO.0b013e32835ff362
   Aramaki S, 2023, PLOS ONE, V18, P0, DOI 10.1371/journal.pone.0283155
   Azam A, 2022, CANCERS, V14, P0, DOI 10.3390/cancers14246267
   Bavis MM, 2023, FEBS OPEN BIO, V13, P586, DOI 10.1002/2211-5463.13559
   Bosman FT, 2010, WHO CLASSIFICATION OF TUMOURS OF THE DIGESTIVE SYSTEM, V0, P0
   Breast Cancer Professional Committee of the Chinese Anti-Cancer Association and Breast Tumor Group of the Oncology Branch of the Chinese Medical Association, 2023, CHINA ONCOLOGY, V33, P1092
   Chi F, 2016, ONCOTARGETS THER, V9, P2709, DOI 10.2147/OTT.S96197
   Chong J, 2018, NUCLEIC ACIDS RES, V46, PW486, DOI 10.1093/nar/gky310
   Dai LJ, 2023, NAT COMMUN, V14, P0, DOI 10.1038/s41467-023-40715-x
   de Nonneville A, 2022, EUR J CANCER, V176, P181, DOI 10.1016/j.ejca.2022.09.017
   dos Santos DZ, 2023, CELL COMMUN SIGNAL, V21, P0, DOI 10.1186/s12964-023-01178-1
   Duan YJ, 2022, INT J MOL SCI, V23, P0, DOI 10.3390/ijms231810316
   Eladdadi A, 2008, B MATH BIOL, V70, P1707, DOI 10.1007/s11538-008-9315-4
   Ferlay J, 2010, BREAST CANCER EPIDEMIOLOGY, V0, PP1, DOI 10.1007/978-1-4419-0685-4_1
   Freudenberg JA, 2009, EXP MOL PATHOL, V87, P1, DOI 10.1016/j.yexmp.2009.05.001
   Harris CA, 2011, ANN ONCOL, V22, P1308, DOI 10.1093/annonc/mdq593
   Koundouros N, 2020, BRIT J CANCER, V122, P4, DOI 10.1038/s41416-019-0650-z
   Li SQ, 2023, BIOCHEM PHARMACOL, V210, P0, DOI 10.1016/j.bcp.2023.115464
   Li YM, 2004, CANCER CELL, V6, P459, DOI 10.1016/j.ccr.2004.09.027
   Lin NU, 2007, CLIN CANCER RES, V13, P1648, DOI 10.1158/1078-0432.CCR-06-2478
   Liu L, 2023, CANCER SCI, V114, P4020, DOI 10.1111/cas.15935
   Luo XJ, 2019, AM J TRANSL RES, V11, P7604
   Maximiano S, 2016, BIODRUGS, V30, P75, DOI 10.1007/s40259-016-0162-9
   Merkhofer EC, 2010, ONCOGENE, V29, P1238, DOI 10.1038/onc.2009.410
   Modi S, 2022, NEW ENGL J MED, V387, P9, DOI 10.1056/NEJMoa2203690
   Monaco ME, 2017, ONCOTARGET, V8, P29487, DOI 10.18632/oncotarget.15494
   Ogitani Y, 2016, CLIN CANCER RES, V22, P5097, DOI 10.1158/1078-0432.CCR-15-2822
   Qin LL, 2023, METABOLITES, V13, P0, DOI 10.3390/metabo13111108
   Ribas HT, 2024, BIOCHIMIE, V219, P118, DOI 10.1016/j.biochi.2023.11.008
   Shen LS, 2023, FRONT IMMUNOL, V14, P0, DOI 10.3389/fimmu.2023.1199465
   Skidmore L, 2020, MOL CANCER THER, V19, P1833, DOI 10.1158/1535-7163.MCT-19-1004
   Tagliabue E, 2003, LANCET, V362, P527, DOI 10.1016/S0140-6736(03)14112-8
   Tarantino P, 2020, J CLIN ONCOL, V38, P1951, DOI 10.1200/JCO.19.02488
   Vu T, 2012, FRONT ONCOL, V2, P1, DOI 10.3389/fonc.2012.00062
   Vitaliti A, 2023, CELL ONCOL, V46, P93, DOI 10.1007/s13402-022-00738-w
   Vogl G, 2006, APPL IMMUNOHISTO M M, V14, P138, DOI 10.1097/01.pai.0000168591.58721.a6
   Wang MD, 2016, HEPAT ONCOL, V3, P241, DOI 10.2217/hep-2016-0012
   Ward AV, 2021, J MAMMARY GLAND BIOL, V26, P399, DOI 10.1007/s10911-021-09505-3
   WEISS L, 1986, BIOL CHEM H-S, V367, P905, DOI 10.1515/bchm3.1986.367.2.905
   Wolf-Yadlin A, 2006, MOL SYST BIOL, V2, P0, DOI 10.1038/msb4100094
   Xiao Y, 2022, CELL RES, V32, P477, DOI 10.1038/s41422-022-00614-0
   Yan M, 2015, CANCER METAST REV, V34, P157, DOI 10.1007/s10555-015-9552-6
   Yousuf U, 2022, MED ONCOL, V39, P0, DOI 10.1007/s12032-022-01861-2
   Zhang Feng, 2012, WORLD J BIOL CHEM, V3, P167, DOI 10.4331/wjbc.v3.i8.167
   Zhang R, 2022, FOOD RES INT, V162, P0, DOI 10.1016/j.foodres.2022.111946
   Zhang ZW, 2021, FRONT NUTR, V8, P0, DOI 10.3389/fnut.2021.667622
   Zhou XT, 2022, SIGNAL TRANSDUCT TAR, V7, P0, DOI 10.1038/s41392-022-01199-1
NR 48
TC 0
Z9 0
U1 8
U2 8
PU SPANDIDOS PUBL LTD
PI ATHENS
PA POB 18179, ATHENS, 116 10, GREECE
SN 1792-1074
EI 1792-1082
J9 ONCOL LETT
JI Oncol. Lett.
PD JAN 15
PY 2025
VL 29
IS 1
BP 
EP 
DI 10.3892/ol.2024.14781
PG 12
WC Oncology
SC Oncology
GA L3R7N
UT WOS:001349934200001
PM 39512509
DA 2025-03-16
ER

PT J
AU Ciniselli, CM
   Verderio, P
   Baili, P
   Sant, M
   Pizzamiglio, S
   Duroni, V
   de Braud, FG
   Folli, S
   Scaperrotta, G
   De Santis, MC
   Apolone, G
   De Marco, C
   Vingiani, A
   Cappelletti, V
   Pruneri, G
   Di Cosimo, S
AF Ciniselli, Chiara M.
   Verderio, Paolo
   Baili, Paolo
   Sant, Milena
   Pizzamiglio, Sara
   Duroni, Valeria
   de Braud, Filippo G.
   Folli, Secondo
   Scaperrotta, Gianfranco
   De Santis, Maria C.
   Apolone, Giovanni
   De Marco, Cinzia
   Vingiani, Andrea
   Cappelletti, Vera
   Pruneri, Giancarlo
   Di Cosimo, Serena
TI Clinical and Biological Significance of HER2-Low in Ductal Carcinoma In Situ of the Breast
SO CLINICAL BREAST CANCER
LA English
DT Article
DE Human epidermal growth factor receptor 2; DCIS; Ipsilateral loco-regional recurrence (LRR); Paired primary tumor and LRR; Immunohistochemistry (IHC)
ID prognostic value; cancer; recurrence; dcis; overexpression
AB Among 375 patients with DCIS, those with low HER2 expression (52%) also exhibited less aggressive clinicopathological features. Importantly, HER2 expression changed in up to one-third of patients experiencing ipsilateral loco-regional relapse, prompting retesting in recurrent cases. Findings align with observations in invasive breast cancer, emphasizing the potential clinical relevance of HER2 status in DCIS. Background: Ductal carcinoma in situ (DCIS) is the most common form of preinvasive breast cancer, with 5-10% of cases progressing into invasive disease. Herein, we investigated the association between HER2-low and clinicopathological characteristics in DCIS and subsequent ipsilateral loco-regional relapse (LRR). Materials and methods: We accessed our prospectively maintained institutional database. HER2 status was determined by immunohistochemistry and classified as null (score 0), over-expressed (3 + ), and low (1 + or 2 + ); in situ hybridization was not considered since it is not used for routine DCIS diagnostics. Results: Among 375 patients with DCIS, median age was 54 (27-88) years, with a primary tumor size < 2.5 cm in 63%, grade III in 33%, and positive hormone receptor status (HR) in 81% of cases; 71% underwent breast-conserving surgery, 34% received adjuvant endocrine and 39% radiotherapy. A total of 197 (52%) had tumors with low HER2 expression, which resulted significantly associated with grade I/II ( P < .001), Ki67 < 20% ( P < .001), and HR-positive status ( P < .001). HER2-low distribution varied from 19.61% and 50% in ER negative and ER-low ( < 10%) to 60% and 69% in ER high (50%-95%) and very high tumors ( > 95%) ( P < .001). After a median 39-month follow-up (IQR 16-65), cumulative incidences of LRR was 0.054. Among 17 patients with paired primary tumor and LRR, 5 had discordant HER2 status, with an even distribution of increased and decreased HER2 expression. Conclusions: Low HER2 expression in DCIS is associated with features of reduced aggressiveness. Importantly, changes in HER2 expression may occur prompting retesting in recurrent cases, in line with observations in invasive breast cancer.
C1 [Ciniselli, Chiara M.; Verderio, Paolo; Pizzamiglio, Sara; Duroni, Valeria] Fdn IRCCS Ist Nazl Tumori, Dept Epidemiol & Data Sci, Bioinformat & Biostat Unit, Via Venezian 1, I-20133 Milan, Italy.
   [Baili, Paolo] Fdn IRCCS Ist Nazl Tumori, Dept Med Oncol & Hematol, Milan, Italy.
   [Sant, Milena] Fdn IRCCS Ist Nazl Tumori, Dept Epidemiol & Data Sci, Data Sci Unit, Milan, Italy.
   [de Braud, Filippo G.] Fdn IRCCS Ist Nazl Tumori, Analyt Epidemiol & Hlth Impact Unit, Milan, Italy.
   [de Braud, Filippo G.; Vingiani, Andrea; Pruneri, Giancarlo] Univ Milan, Milan, Italy.
   [Folli, Secondo] Fdn IRCCS Ist Nazl Tumori, Breast Unit, Milan, Italy.
   [Scaperrotta, Gianfranco] Fdn IRCCS Ist Nazl Tumori, Breast Imaging Unit, Milan, Italy.
   [De Santis, Maria C.] Fdn IRCCS Ist Nazl Tumori, Radiat Oncol 1, Milan, Italy.
   [Apolone, Giovanni] Fdn IRCCS Ist Nazl Tumori, Sci Directorate, Milan, Italy.
   [De Marco, Cinzia; Vingiani, Andrea; Cappelletti, Vera; Pruneri, Giancarlo; Di Cosimo, Serena] Fdn IRCCS Ist Nazl Tumori, Dept Adv Diagnost, Milan, Italy.
C3 Fondazione IRCCS Istituto Nazionale Tumori Milan; Fondazione IRCCS Istituto Nazionale Tumori Milan; Fondazione IRCCS Istituto Nazionale Tumori Milan; Fondazione IRCCS Istituto Nazionale Tumori Milan; University of Milan; Fondazione IRCCS Istituto Nazionale Tumori Milan; Fondazione IRCCS Istituto Nazionale Tumori Milan; Fondazione IRCCS Istituto Nazionale Tumori Milan; Fondazione IRCCS Istituto Nazionale Tumori Milan; Fondazione IRCCS Istituto Nazionale Tumori Milan
RP Verderio, P (corresponding author), Fdn IRCCS Ist Nazl Tumori, Dept Epidemiol & Data Sci, Bioinformat & Biostat Unit, Via Venezian 1, I-20133 Milan, Italy.
EM paolo.verderio@istitutotumori.mi.it
FU Fondazione Associazione Italiana Ricerca contro il Cancro [AIRC IG 20774]; European Union [101080009]
CR Agostinetto E, 2021, CANCERS, V13, P0, DOI 10.3390/cancers13112824
   Akrida I, 2022, MED ONCOL, V40, P0, DOI 10.1007/s12032-022-01876-9
   Andre F, 2022, J CLIN ONCOL, V40, P0
   Baili P, 2015, TUMORI, V101, P440, DOI 10.5301/tj.5000341
   Bergeron A, 2023, BRIT J CANCER, V129, P122, DOI 10.1038/s41416-023-02287-x
   Bleyer A, 2012, NEW ENGL J MED, V367, P1998, DOI 10.1056/NEJMoa1206809
   Borgquist S, 2015, BMC CANCER, V15, P0, DOI 10.1186/s12885-015-1479-3
   Curigliano G, 2015, ANN ONCOL, V26, P682, DOI 10.1093/annonc/mdv013
   David D, 2018, BMC CANCER, V18, P0, DOI 10.1186/s12885-018-4188-x
   Denkert C, 2021, LANCET ONCOL, V22, P1151, DOI 10.1016/S1470-2045(21)00301-6
   Di Cesare P, 2017, BREAST J, V23, P307, DOI 10.1111/tbj.12735
   Flågeng MH, 2013, PLOS ONE, V8, P0, DOI 10.1371/journal.pone.0074618
   Fleiss JL, 2003, STATISTICAL METHODS FOR RATES AND PROPORTIONS, V3rd ed., P0
   Gradishar WJ, 2022, J NATL COMPR CANC NE, V20, P691, DOI 10.6004/jnccn.2022.0030
   Hammond MEH, 2010, ARCH PATHOL LAB MED, V134, P907, DOI 10.1200/JCO.2009.25.6529
   Hwang ES, 2019, BREAST, V48, PS34, DOI 10.1016/S0960-9776(19)31120-8
   Ingthorsson S, 2016, ONCOGENE, V35, P4244, DOI 10.1038/onc.2015.489
   Lips EH, 2022, NAT GENET, V54, P850, DOI 10.1038/s41588-022-01082-3
   Marubini E, 1995, ANAL SURVIVAL DATA C, V0, P0
   Miglietta F, 2021, NPJ BREAST CANCER, V7, P0, DOI 10.1038/s41523-021-00343-4
   Molinelli C, 2023, ESMO OPEN, V8, P0, DOI 10.1016/j.esmoop.2023.101592
   Noh JM, 2013, BREAST, V22, P894, DOI 10.1016/j.breast.2013.04.001
   Perin T, 1996, EUR J CANCER, V32A, P1148, DOI 10.1016/0959-8049(96)00037-8
   Petrelli F, 2023, ANTICANCER RES, V43, P4303, DOI 10.21873/anticanres.16625
   Pinhel I, 2012, BREAST CANCER RES, V14, P0, DOI 10.1186/bcr3145
   Polónia A, 2022, VIRCHOWS ARCH, V480, P1171, DOI 10.1007/s00428-022-03290-y
   Polónia A, 2017, VIRCHOWS ARCH, V471, P589, DOI 10.1007/s00428-017-2189-9
   Poulakaki N, 2016, BREAST, V25, P57, DOI 10.1016/j.breast.2015.10.007
   Ryser MD, 2019, JNCI-J NATL CANCER I, V111, P952, DOI 10.1093/jnci/djy220
   Schettini F, 2021, NPJ BREAST CANCER, V7, P0, DOI 10.1038/s41523-020-00208-2
   Shaaban AM, 2021, BRIT J CANCER, V124, P1009, DOI 10.1038/s41416-020-01152-5
   Tarantino P, 2022, JAMA ONCOL, V8, P1177, DOI 10.1001/jamaoncol.2022.2286
   Tarantino P, 2022, EUR J CANCER, V163, P35, DOI 10.1016/j.ejca.2021.12.022
   Thorat Mangesh A, 2021, CLIN CANCER RES, V27, P5317, DOI 10.1158/1078-0432.CCR-21-1239
   Toss A, 2016, BREAST, V29, P223, DOI 10.1016/j.breast.2016.07.023
   Venetis K, 2022, FRONT MOL BIOSCI, V9, P0, DOI 10.3389/fmolb.2022.834651
   Wolff AC, 2018, J CLIN ONCOL, V36, P2105, DOI 10.5858/arpa.2018-0902-SA
   Wolff AC, 2013, J CLIN ONCOL, V31, P3997, DOI 10.1200/JCO.2013.50.9984
NR 38
TC 0
Z9 0
U1 0
U2 0
PU CIG MEDIA GROUP, LP
PI DALLAS
PA 3500 MAPLE AVENUE, STE 750, DALLAS, TX 75219-3931 USA
SN 1526-8209
EI 1938-0666
J9 CLIN BREAST CANCER
JI Clin. Breast Cancer
PD JAN 15
PY 2025
VL 25
IS 1
BP 
EP 
DI 10.1016/j.clbc.2024.08.002
EA DEC 2024
PG 8
WC Oncology
SC Oncology
GA R9Q4I
UT WOS:001394698800001
PM 39209598
DA 2025-03-16
ER

PT J
AU Doucet, M
   De Berti, M
   Arbion, F
   Goupille, C
   Body, G
   Ouldamer, L
AF Doucet, Myriam
   De Berti, Marion
   Arbion, Flavie
   Goupille, Caroline
   Body, Gilles
   Ouldamer, Lobna
TI The impact of the new histological classification of breast cancer with the introduction of HER 2 low status
SO JOURNAL OF GYNECOLOGY OBSTETRICS AND HUMAN REPRODUCTION
LA English
DT Article
DE Breast cancer; HER2 status; HER2-low
ID open-label
AB Background: Traditionally, breast cancer HER2 status was categorized simply as positive or negative, with a preference for the negative designation due to its more favorable implications. However, recent advancements in classification have introduced a HER2 low status (score 1+ and 2+ without amplification), which is now recognized in a significant proportion of breast cancer cases. This newly identified HER2 low status is currently under investigation for its potential as a positive prognostic marker, particularly in the context of antibody-drug conjugate therapies. This study offers an overview of the novel HER2 classification as applied to our center's patients, providing insights into prognostic factors and outcomes. Methods: The study analyzed breast cancer patients managed at the university teaching hospital of Tours between 2000 and 2013. Tumors were reclassified according to the new histological classification including the Her2-low status. Results: Our patient cohort was distributed into three distinct groups: HER2-low (37 %), HER2-negative (57 %) and HER2-positive (11 %). Notably, HER2-positive patients were on average younger (56.5 years) than those in the other groups, who averaged 60 and 61 years, respectively (p = 0.003). No significant disparities emerged concerning BMI, recurrence patterns (locoregional or distant), or time to recurrence across these groups. However, differences were observed in terms of tumor phenotype, with luminal A tumors being more prevalent in the HER2 low and negative groups, while the luminal B subtype was predominant in the HER2 positive group. Furthermore, HER2-positive patients exhibited a higher prevalence of negative hormone receptors (43 %), contrasting with 8 % in the HER2-low group and 15 % in the HER2-negative group. Conclusion: Our study highlights differences in age and hormonal receptor status among HER2 status groups. The introduction of HER2-low classification opens the door to new treatment strategies, especially with antibody- drug combinations that use HER2 receptors to deliver drugs. Although significant differences in survival rates were not found, ongoing research is crucial to understand how this new classification affects patient parameters. Additionally, it is essential to consider individual factors like age and hormone receptor status when deciding on the best treatment approach.
C1 [Doucet, Myriam; De Berti, Marion; Body, Gilles; Ouldamer, Lobna] Ctr Hosp Univ Tours, Dept Gynecol, Tours, France.
   [De Berti, Marion; Goupille, Caroline; Body, Gilles; Ouldamer, Lobna] Univ Tours, INSERM, U1069, Tours, France.
   [Arbion, Flavie] Ctr Hosp Univ Tours, Dept Pathol, Tours, France.
C3 CHU Tours; Universite de Tours; Institut National de la Sante et de la Recherche Medicale (Inserm); CHU Tours
RP Ouldamer, L (corresponding author), Reg Univ Hosp Ctr Tours, INSERM, Dept Diagnost Neuroradiol, UMR 1069, 2 Blvd Tonnelle, F-37044 Tours, France.
EM l.ouldamer@chu-tours.fr
CR [Anonymous], 2020, CANCER DISCOV, V10, P488, DOI 10.1158/2159-8290.CD-RW2020-030
   Deluche E, 2021, BULLETIN DU CANCER, V108, P0
   Diéras V, 2017, LANCET ONCOL, V18, P732, DOI 10.1016/S1470-2045(17)30312-1
   Eiger D, 2021, CANCERS, V13, P0, DOI 10.3390/cancers13051015
   Fehrenbacher L, 2020, J CLIN ONCOL, V38, P0, DOI 10.1200/JCO.19.01455
   Gianni L, 2010, J CLIN ONCOL, V28, P1131, DOI 10.1200/JCO.2009.24.1661
   Kang SR, 2024, CANCER RES TREAT, V56, P700, DOI 10.4143/crt.2023.1138
   Lawrence G, 1996, J CLIN ONCOL, V14, P321, DOI 10.1200/JCO.1996.14.1.321
   Lee J, 2021, FUTURE ONCOL, V18, P7, DOI 10.2217/fon-2021-0550
   Mallet A, 2021, BULLETIN DU CANCER, V108, P0
   Mallet A, 2021, BULLETIN DU CANCER, V11, P0
   Marchiò C, 2021, SEMIN CANCER BIOL, V72, P123, DOI 10.1016/j.semcancer.2020.02.016
   Mathelin C, 2018, GYNECOL OBST FERT SE, V46, P507, DOI 10.1016/j.gofs.2018.01.005
   Michelon I, 2024, THER ADV MED ONCOL, V16, P0, DOI 10.1177/17588359241297079
   Modi S, 2022, NEW ENGL J MED, V387, P9, DOI 10.1056/NEJMoa2203690
   Modi S, 2020, J CLIN ONCOL, V38, P1887, DOI 10.1200/JCO.19.02318
   Shi JJ, 2023, FRONT ONCOL, V13, P0, DOI 10.3389/fonc.2023.1210314
   Shirman Y, 2023, BREAST CANCER-TARGET, V15, P605, DOI 10.2147/BCTT.S366122
   Tarantino P, 2023, ANN ONCOL, V34, P645, DOI 10.1016/j.annonc.2023.05.008
   Tarantino P, 2020, J CLIN ONCOL, V38, P1951, DOI 10.1200/JCO.19.02488
   Vanacker H, 2021, BULLETIN DU CANCER, V108, P0
NR 21
TC 0
Z9 0
U1 0
U2 0
PU ELSEVIER MASSON, CORP OFF
PI PARIS
PA 65 CAMILLE DESMOULINS CS50083 ISSY-LES-MOULINEAUX, 92442 PARIS, FRANCE
SN 2468-7847
EI 1773-0430
J9 J GYNECOL OBSTET HUM
JI J. Gynecol. Obstet. Hum. Reprod.
PD APR 15
PY 2025
VL 54
IS 4
BP 
EP 
DI 10.1016/j.jogoh.2025.102928
PG 4
WC Obstetrics & Gynecology
SC Obstetrics & Gynecology
GA Z4E5P
UT WOS:001438461600001
PM 39983832
DA 2025-03-16
ER

PT J
AU Batista, MV
   Perez-Garcia, JM
   Garrigos, L
   Garcia-Saenz, JA
   Cortez, P
   Racca, F
   Blanch, S
   Ruiz-Borrego, M
   Fernandez-Ortega, A
   Abad, MF
   Iranzo, V
   Gion, M
   Martrat, G
   Alcala-Lopez, D
   Perez-Escuredo, J
   Sampayo-Cordero, M
   Llombart-Cussac, A
   Braga, S
   Cortes, J
AF Batista, Marta Vaz
   Perez-Garcia, Jose Manuel
   Garrigos, Laia
   Garcia-Saenz, Jose Angel
   Cortez, Patricia
   Racca, Fabricio
   Blanch, Salvador
   Ruiz-Borrego, Manuel
   Fernandez-Ortega, Adela
   Fernandez Abad, Maria
   Iranzo, Vega
   Gion, Maria
   Martrat, Griselda
   Alcala-Lopez, Daniel
   Perez-Escuredo, Jhudit
   Sampayo-Cordero, Miguel
   Llombart-Cussac, Antonio
   Braga, Sofia
   Cortes, Javier
TI The DEBBRAH trial: Trastuzumab deruxtecan in HER2-positive and HER2-low breast cancer patients with carcinomatosis
SO MED
LA English
DT Article
AB All treated patients that met the selection criteria were included in the efficacy and safety analysis. This study followed a one-stage time-to-event design for cohort 5. The primary analysis for cohort 5 was designed to test the null and alternative hypotheses that the wer at the nominal level of one-sided a of 0.05. We assumed 18 months of accrual and a 6 months of follow-up period. A positive and Crowley method with log-log transformation. Clopper-Pearson methodology was used to calculate the 95% CI for clinical
C1 [Batista, Marta Vaz] Hosp Prof Doutor Fernando Fonseca EPE, Lisbon, Portugal.
   [Batista, Marta Vaz; Perez-Garcia, Jose Manuel; Blanch, Salvador; Alcala-Lopez, Daniel; Perez-Escuredo, Jhudit; Sampayo-Cordero, Miguel; Llombart-Cussac, Antonio; Cortes, Javier] Oncoclin & Co, Med Scientia Innovat Res MEDSIR, Jersey City, NJ 07302 USA.
   [Perez-Garcia, Jose Manuel; Garrigos, Laia; Cortes, Javier] Int Breast Canc Ctr IBCC, Quiron Grp, Pangaea Oncol, Barcelona, Spain.
   [Garrigos, Laia] Hosp Univ Dexeus, Barcelona, Spain.
   [Garcia-Saenz, Jose Angel] Hosp Clin San Carlos, Madrid, Spain.
   [Cortez, Patricia] Hosp Ruber Int, IOB Inst Oncol, Quiron Grp, Madrid, Spain.
   [Racca, Fabricio] IOB Inst Oncol, Quiron Grp, Barcelona, Spain.
   [Blanch, Salvador] Fdn Inst Valenciano Oncol, Valencia, Spain.
   [Ruiz-Borrego, Manuel] Hosp Univ Virgen Rocio, Seville, Spain.
   [Blanch, Salvador; Fernandez-Ortega, Adela; Fernandez Abad, Maria] Inst Catalan Oncologia Hospitalet de Llobregat ICO, Barcelona, Spain.
   [Fernandez Abad, Maria; Gion, Maria] Hosp Ramon & Cajal, Dept Nucl Med, Madrid, Spain.
   [Fernandez Abad, Maria] Alcalade Henares Univ, Fac Med, Madrid, Spain.
   [Iranzo, Vega] Consorci Hosp Gen Univ Valencia, Valencia, Spain.
   [Llombart-Cussac, Antonio] Hosp Arnau Vilanova, Valencia, Spain.
   [Llombart-Cussac, Antonio] Univ Catolica Valencia, Valencia, Spain.
   [Cortes, Javier] Univ Europea Madrid, Fac Biomed & Hlth Sci, Dept Med, Madrid, Spain.
C3 Hospital Professor Doutor Fernando Fonseca, EPE; Hospital Clinico San Carlos; Instituto Valenciano De Oncologia; Virgen del Rocio University Hospital; Hospital Universitario Ramon y Cajal; Universidad Catolica de Valencia San Vicente Martir; European University of Madrid
RP Llombart-Cussac, A; Cortes, J (corresponding author), Oncoclin & Co, Med Scientia Innovat Res MEDSIR, Jersey City, NJ 07302 USA.; Cortes, J (corresponding author), Int Breast Canc Ctr IBCC, Quiron Grp, Pangaea Oncol, Barcelona, Spain.; Cortes, J (corresponding author), Univ Europea Madrid, Fac Biomed & Hlth Sci, Dept Med, Madrid, Spain.
EM antoniollombart@medsir.org; javier.cortes@maj3.health
FU Daiichi Sankyo/AstraZeneca
CR Alder L, 2023, NPJ BREAST CANCER, V9, P0, DOI 10.1038/s41523-023-00519-0
   Andre F, 2023, LANCET, V401, P1773, DOI 10.1016/S0140-6736(23)00725-0
   De Mattos-Arruda L, 2015, NAT COMMUN, V6, P0, DOI 10.1038/ncomms9839
   GROSSMAN SA, 1993, J CLIN ONCOL, V11, P561, DOI 10.1200/JCO.1993.11.3.561
   HITCHINS RN, 1987, J CLIN ONCOL, V5, P1655, DOI 10.1200/JCO.1987.5.10.1655
   Hurvitz SA, 2023, LANCET, V401, P105, DOI 10.1016/S0140-6736(22)02420-5
   Modi S, 2022, NEW ENGL J MED, V387, P9, DOI 10.1056/NEJMoa2203690
   Modi S, 2020, NEW ENGL J MED, V382, P610, DOI 10.1056/NEJMoa1914510
   Mouliere F, 2018, EMBO MOL MED, V10, P0, DOI 10.15252/emmm.201809323
   Nayar G, 2017, ONCOTARGET, V8, P73312, DOI 10.18632/oncotarget.20272
   Niikura N, 2023, NPJ BREAST CANCER, V9, P0, DOI 10.1038/s41523-023-00584-5
   Pentsova EI, 2016, J CLIN ONCOL, V34, P2404, DOI 10.1200/JCO.2016.66.6487
   Pérez-García JM, 2023, NEURO-ONCOLOGY, V25, P157, DOI 10.1093/neuonc/noac144
   Sampayo-Cordero M, 2023, FRONT ONCOL, V13, P0, DOI 10.3389/fonc.2023.1048242
   Sankyo Daiichi, 2022, FAM-TRASTUZUMAB DERUXTECAN-NXKI) FOR INJECTION, V0, P0
   Stringer-Reasor EM, 2021, J CLIN ONCOL, V39, P0, DOI 10.1200/JCO.2021.39.15_suppl.1044
   White MD, 2021, JAMA NETW OPEN, V4, P0, DOI 10.1001/jamanetworkopen.2021.20040
   Wolff AC, 2018, J CLIN ONCOL, V36, P2105, DOI 10.5858/arpa.2018-0902-SA
NR 18
TC 5
Z9 5
U1 1
U2 1
PU CELL PRESS
PI CAMBRIDGE
PA 50 HAMPSHIRE ST, FLOOR 5, CAMBRIDGE, MA 02139 USA
SN 2666-6340
EI 
J9 MED-CAMBRIDGE
JI Med
PD JAN 10
PY 2025
VL 6
IS 1
BP 
EP 
DI 10.1016/j.medj.2024.08.001
EA JAN 2025
PG 11
WC Medicine, Research & Experimental
SC Research & Experimental Medicine
GA S3J1W
UT WOS:001397219400001
PM 39265579
DA 2025-03-16
ER

PT J
AU Farshid, G
   Armes, J
   Dessauvagie, B
   Gilhotra, A
   Kumar, B
   Mahajan, H
   Millar, E
   Pathmanathan, N
   Snell, C
AF Farshid, Gelareh
   Armes, Jane
   Dessauvagie, Benjamin
   Gilhotra, Amardeep
   Kumar, Beena
   Mahajan, Hema
   Millar, Ewan
   Pathmanathan, Nirmala
   Snell, Cameron
TI Independent Validation of a HER2-Low Focused Immunohistochemistry Scoring System for Enhanced Pathologist Precision and Consistency
SO MODERN PATHOLOGY
LA English
DT Article
DE breast cancer; HER2; immunohistochemistry
AB For 2 decades, the American Society of Clinial Oncology-College of American Pathologists human epidermal growth factor receptor 2 (HER2) testing criteria have included 0 and 1+ scores, but this distinction was inconsequential. Now, based on the DESTINY Breast-04 Trial (DB-04) results, for patients with metastatic breast cancer it underpins eligibility for trastuzumab-deruxtecan treatment. Discerning 0 from 1+ immunohistochemistry (IHC) staining is challenging, as HER2 low is not a biologically distinct cancer subset, there are no reference standards or controls, and second-tier tests (eg, in situ hybridization) do not apply. Prior reports cast doubt on the reliability of pathologists' IHC scoring, with resulting treatment misalignments. With institutional review board approval, our group of 9 breast pathologists from 8 Australian laboratories had previously established HER2-low-focused scoring conventions, based on the American Society of Clinial Oncology- College of American Pathologists 2018 HER2 guidelines, and specifying common staining pitfalls. We reported the results of the first set of 60 breast cancers evaluated with these methods. After a 5month washout, for the present validation study, we have compiled a second set of 64 HER2negative invasive breast cancer core biopsies, all assessed with the Ventana 4B5 HER2 assay. We have each scored digitized images of HER2 IHC slides of the cases. Using the majority opinion as the target score, we have calculated our performance metrics. We have compared the results of our performance in set 1 and set 2 to assess the effectiveness of our approach and learning retention. The cases in this validation set included 40 (62.5%) HER2 low, 10 (17.2%) ultralow (UL), and 13 (18.8%) null cancers. Concordance was not achieved in 1 case. For distinguishing HER2 low from other cancers (UL and null combined) the mean values of our performance metrics were accuracy 89.58%, sensitivity 90.83%, specificity 87.50%, positive predictive value 95.63%, negative predictive value 83.59%, and Cohen kappa score 0.81. Comparing these results with our initial study, we have maintained our high level of performance across these parameters. Our mean kappa score is now in the excellent range for concordance. Maintaining high performance across a range of measures in 2 separate data sets validates the effectiveness of our HER2-low-focused scoring conventions. Having validated our approach, we will use these reference case sets with expert-level consensus scores for peer training and updating our national HER2 IHC external quality assurance program. In our ongoing studies, we are also assessing the performance of software algorithms to determine their suitability for the prescreening of HER2 IHC slides. (c) 2025 United States & Canadian Academy of Pathology. Published by Elsevier Inc. All rights are reserved, including those for text and data mining, AI training, and similar technologies.
C1 [Farshid, Gelareh] Univ Adelaide, Discipline Med, Adelaide, SA, Australia.
   [Farshid, Gelareh; Gilhotra, Amardeep] Royal Adelaide Hosp, Directorate Anat Pathol, SA Pathol, Adelaide, Australia.
   [Armes, Jane] Sullivan Nicolaides Pathol, Birtinya, Qld, Australia.
   [Dessauvagie, Benjamin] Clinipath Pathol, Div Son Healthcare Australia Pathol, Osborne Pk, WA, Australia.
   [Dessauvagie, Benjamin] Univ Western Australia, Med Sch, Perth, WA, Australia.
   [Kumar, Beena] Monash Hlth, Monash Hlth Pathol, Anat Pathol & Diagnost Genom, Melbourne, Vic, Australia.
   [Mahajan, Hema; Millar, Ewan] St George Hosp, Dept Anat Pathol, NSW Hlth Pathol, Kogarah, Australia.
   [Mahajan, Hema] UNSW Med & Hlth, Sch Clin Med, Sydney, Australia.
   [Pathmanathan, Nirmala] Westmead Hosp, Westmead Breast Canc Inst, Sydney, Australia.
   [Pathmanathan, Nirmala] Douglass Hanly Moir Pathol, Macquarie Pk, Sydney, Australia.
   [Snell, Cameron] Peter MacCallum Canc Ctr, Anat Pathol, Melbourne, Australia.
C3 University of Adelaide; Royal Adelaide Hospital; SA Pathology; University of Western Australia; Monash Health; St George Hospital; NSW Health; Westmead Hospital; University of Sydney; Douglass Hanly Moir Pathology; Peter Maccallum Cancer Center
RP Farshid, G (corresponding author), Univ Adelaide, Discipline Med, Adelaide, SA, Australia.; Farshid, G (corresponding author), Royal Adelaide Hosp, Directorate Anat Pathol, SA Pathol, Adelaide, Australia.
EM gelareh.farshid2@sa.gov.au
FU AstraZeneca Australia
CR Allison KH, 2022, JAMA ONCOL, V8, P0, DOI 10.1001/jamaoncol.2021.7082
   Ardor GD, 2023, BREAST J, V2023, P0, DOI 10.1155/2023/9725647
   Bardia A, 2024, NEW ENGL J MED, V391, P2110, DOI 10.1056/NEJMoa2407086
   Curigliano G, 2024, J CLIN ONCOL, V42, PLBA1000, DOI 10.1200/JCO.2024.42.17_suppl.LBA1000
   Denkert C, 2021, LANCET ONCOL, V22, P1151, DOI 10.1016/S1470-2045(21)00301-6
   Farshid G, 2024, MODERN PATHOL, V37, P0, DOI 10.1016/j.modpat.2024.100535
   Fehrenbacher L, 2020, J CLIN ONCOL, V38, P0, DOI 10.1200/JCO.19.01455
   Fernandez AI, 2022, JAMA ONCOL, V8, P0, DOI 10.1001/jamaoncol.2021.7239
   Modi S, 2022, NEW ENGL J MED, V387, P9, DOI 10.1056/NEJMoa2203690
   Modi S, 2020, J CLIN ONCOL, V38, P1887, DOI 10.1200/JCO.19.02318
   Modi S, 2020, NEW ENGL J MED, V382, P610, DOI 10.1056/NEJMoa1914510
   Mosele F, 2023, NAT MED, V29, P2110, DOI 10.1038/s41591-023-02478-2
   Nielsen K, 2023, BREAST CANCER RES, V25, P0, DOI 10.1186/s13058-023-01739-9
   Peiffer DS, 2023, JAMA ONCOL, V9, P500, DOI 10.1001/jamaoncol.2022.7476
   Rakha EA, 2018, J CLIN PATHOL, V71, P802, DOI 10.1136/jclinpath-2017-204981
   Rakha EA, 2017, J CLIN PATHOL, V70, P51, DOI 10.1136/jclinpath-2016-203800
   Robbins CJ, 2023, MODERN PATHOL, V36, P0, DOI 10.1016/j.modpat.2022.100032
   Rüschoff J, 2023, CANCER RES, V83, P0, DOI 10.1158/1538-7445.SABCS22-HER2-13
   Schettini F, 2021, NPJ BREAST CANCER, V7, P0, DOI 10.1038/s41523-020-00208-2
   Turashvili G, 2024, J CLIN PATHOL, V77, P815, DOI 10.1136/jcp-2023-209055
   Viale G, 2023, ESMO OPEN, V8, P0, DOI 10.1016/j.esmoop.2023.101615
   Wolff AC, 2018, J CLIN ONCOL, V36, P2105, DOI 10.5858/arpa.2018-0902-SA
   Zaakouk M, 2023, BREAST, V70, P82, DOI 10.1016/j.breast.2023.06.005
NR 23
TC 0
Z9 0
U1 1
U2 1
PU ELSEVIER SCIENCE INC
PI NEW YORK
PA STE 800, 230 PARK AVE, NEW YORK, NY 10169 USA
SN 0893-3952
EI 1530-0285
J9 MODERN PATHOL
JI Mod. Pathol.
PD APR 15
PY 2025
VL 38
IS 4
BP 
EP 
DI 10.1016/j.modpat.2024.100693
EA JAN 2025
PG 8
WC Pathology
SC Pathology
GA T5H5H
UT WOS:001405313400001
PM 39724961
DA 2025-03-16
ER

PT J
AU Hussain, S
   Nordal, R
   Ng, D
   Willson, M
   Feng, XL
AF Hussain, Sarah
   Nordal, Robert
   Ng, Danny
   Willson, Morgan
   Feng, Xiaolan
TI A Dramatic Clinical Response to Trastuzumab-Deruxtecan in a Patient with HER-2 Low Breast Cancer with Untreated Leptomeningeal Metastasis and Hydrocephalus
SO CURRENT ONCOLOGY
LA English
DT Article
DE HER2 low; trastuzumab-deruxtecan; leptomeningeal metastasis; hydrocephalus
ID carcinomatosis
AB Leptomeningeal metastasis (LM) is a rare and challenging manifestation of advanced breast cancer (ABC) with severe morbidity and mortality. Patients with LM may be asymptomatic, or present with non-specific neurologic deficits, thereby possibly delaying diagnosis. Treatment typically requires a multimodal approach for effective management, symptom relief, and quality-of-life improvement. Trastuzumab-deruxtecan (T-DXd), a humanized monoclonal antibody drug conjugate, demonstrated efficacy across diverse breast cancer subtypes expressing variable levels of HER2 proteins. Currently, T-DXd is the standard of care for patients with advanced, pretreated, HER2 low breast cancer. There is limited evidence of the response of brain metastases (BM) and leptomeningeal metastases (LM) to T-DXd in HER2-low patients, with most data extrapolated from HER2-positive breast cancer studies. This case report presents the first documented instance of a patient with debilitating, symptomatic, untreated LM and hydrocephalus demonstrating a rapid and dramatic clinical response to T-DXd. This finding holds crucial clinical relevance, highlighting the potential benefit of initiating effective systemic therapy for LM early in treatment to address both central nervous system (CNS) and non-CNS disease burden, rather than delaying systemic therapy until after radiation therapy.
C1 [Hussain, Sarah; Nordal, Robert; Feng, Xiaolan] Arthur Child Comprehens Canc Ctr, Calgary, AB T2N 5G2, Canada.
   [Nordal, Robert; Willson, Morgan] Foothills Med Ctr, Dept Radiol, Calgary, AB T2N 2T9, Canada.
   [Ng, Danny] Tom Baker Canc Clin, Dept Radiat Oncol, Calgary, AB T2N 4N2, Canada.
C3 University of Calgary; University Calgary Hospital; University of Calgary; Tom Baker Cancer Clinic
RP Feng, XL (corresponding author), Arthur Child Comprehens Canc Ctr, Calgary, AB T2N 5G2, Canada.
EM xiaolan.feng@albertahealthservices.ca
CR Alder L, 2023, NPJ BREAST CANCER, V9, P0, DOI 10.1038/s41523-023-00519-0
   Andr F, 2021, J. CLIN. ONCOL, V39, PTPS1096, DOI 10.1200/JCO.2021.39.15suppl.TPS1096
   Andre F, 2024, ANN ONCOL, V35, P1169, DOI 10.1016/j.annonc.2024.08.2347
   Andre F, 2023, LANCET, V401, P1773, DOI 10.1016/S0140-6736(23)00725-0
   Bartsch R, 2024, NEURO-ONCOLOGY, V26, P2305, DOI 10.1093/neuonc/noae123
   Bazan F, 2019, BMC CANCER, V19, P0, DOI 10.1186/s12885-019-6228-6
   Chen MD, 2022, BREAST CANCER-TOKYO, V29, P844, DOI 10.1007/s12282-022-01364-y
   Cortés J, 2024, NAT MED, V30, P2208, DOI 10.1038/s41591-024-03021-7
   Damelin M, 2018, CANCER DRUG DISCOV D, V0, PP1, DOI 10.1007/978-3-319-78154-9
   Ferguson SD, 2022, FRONT ONCOL, V11, P0, DOI 10.3389/fonc.2021.800053
   Fernandes Leonor, 2020, CNS ONCOL, V9, PCNS65, DOI 10.2217/cns-2020-0023
   Kabraji S, 2023, CLIN CANCER RES, V29, P174, DOI 10.1158/1078-0432.CCR-22-1138
   KAPLAN JG, 1990, J NEURO-ONCOL, V9, P225, DOI 10.1007/BF02341153
   Kubeczko M, 2023, J CLIN MED, V12, P0, DOI 10.3390/jcm12052044
   LAMOVEC J, 1991, J SURG ONCOL, V48, P28, DOI 10.1002/jso.2930480106
   Le Rhun E, 2017, ANN ONCOL, V28, P84, DOI 10.1093/annonc/mdx221
   Mollica Ludovica, 2021, DRUGS CONTEXT, V10, P0, DOI 10.7573/dic.2021-6-6
   Mosele F, 2023, NAT MED, V29, P2110, DOI 10.1038/s41591-023-02478-2
   Niikura N, 2023, NPJ BREAST CANCER, V9, P0, DOI 10.1038/s41523-023-00584-5
   Pérez-García JM, 2023, NEURO-ONCOLOGY, V25, P157, DOI 10.1093/neuonc/noac144
   Perlow HK, 2023, INT J RADIAT ONCOL, V117, PS174, DOI 10.1016/j.ijrobp.2023.06.642
   Rogers LR, 2004, NEURO-ONCOLOGY, V6, P63, DOI 10.1215/S1152851703000334
   Rugo HS, 2023, JCO ONCOL PRACT, V19, P539, DOI 10.1200/OP.22.00480
   Sacco K, 2016, ONCOL LETT, V12, P779, DOI 10.3892/ol.2016.4745
   Saura C, 2024, ANN ONCOL, V35, P302, DOI 10.1016/j.annonc.2023.12.001
   Tarantino P, 2022, JAMA ONCOL, V8, P1177, DOI 10.1001/jamaoncol.2022.2286
   Troussier I, 2020, BREAST, V54, P328, DOI 10.1016/j.breast.2020.11.019
   Vogelbaum MA, 2022, J CLIN ONCOL, V40, P492, DOI 10.1200/JCO.21.02314
   Volkov AA, 2017, CANCER CONTROL, V24, P47, DOI 10.1177/107327481702400107
   Wolf B, 2023, CASE REP ONCOL, V16, P1425, DOI 10.1159/000534572
   Yamashita T, 2024, BREAST CANCER-TOKYO, V31, P858, DOI 10.1007/s12282-024-01600-7
   Yang JT, 2022, J CLIN ONCOL, V40, P3858, DOI 10.1200/JCO.22.01148
NR 32
TC 0
Z9 0
U1 0
U2 0
PU MDPI
PI BASEL
PA MDPI AG, Grosspeteranlage 5, CH-4052 BASEL, SWITZERLAND
SN 1198-0052
EI 1718-7729
J9 CURR ONCOL
JI Curr. Oncol.
PD FEB 15
PY 2025
VL 32
IS 2
BP 
EP 
DI 10.3390/curroncol32020081
PG 10
WC Oncology
SC Oncology
GA Y1D4Y
UT WOS:001429620200001
PM 39996881
DA 2025-03-16
ER

PT J
AU Fan, KY
   Chehade, R
   Fernandes, I
   Moravan, V
   Sahgal, A
   Warner, E
   Jerzak, KJ
AF Fan, Kevin Yijun
   Chehade, Rania
   Fernandes, Italo
   Moravan, Veronika
   Sahgal, Arjun
   Warner, Ellen
   Jerzak, Katarzyna Joanna
TI Association Between Human Epidermal Growth Factor Receptor 2-Low Status and Time to Development of Brain Metastases Among Patients With Breast Cancer: A Retrospective Cohort Study
SO JCO PRECISION ONCOLOGY
LA English
DT Article
AB PURPOSEHuman epidermal growth factor receptor 2 (HER2)-low is a newly defined subgroup of HER2-negative breast cancer. It is unknown whether HER2-low status is associated with brain metastases (BrM) development. We aimed to determine the association between HER2-low status and the time to developing BrM.METHODSHER2 status was determined in a cohort of 689 women with metastatic breast cancer (MBC) who underwent treatment for BrM at Sunnybrook Odette Cancer Centre from 2008 to 2018. In patients with primary breast cancer (PBC) HER2 subclassification available (subgroup 1), we investigated time from PBC diagnosis to BrM diagnosis (PBC-time to brain metastases [TTBM]). In patients with HER2 subclassification available in any tissue (subgroup 2), we investigated time from MBC diagnosis to BrM diagnosis (MBC-TTBM).RESULTSIn subgroup 1 (n = 175), patients with HER2-low disease (n = 42) had a shorter PBC-TTBM compared with those with HER2-zero disease (n = 77; hazard ratio, 2.4; P = .0003). When stratified by hormone receptor (HR) status, this observation held true in the HR+/HER2- population, but not in the triple-negative breast cancer (TNBC) population. In subgroup 2 (n = 279), patients with HER2-low disease (n = 53) had a shorter MBC-TTBM compared to those with HER2-zero disease (n = 44) in the HR+/HER2- population (hazard ratio, 1.55; P = .036); however, this did not hold true in the TNBC population. Likelihood ratio test revealed significant interaction between HER2 and HR status in subgroup 2 (P = .016), but not subgroup 1 (P = .21).CONCLUSIONOur findings suggest that among patients with HR+ breast cancer, HER2-low status was associated with shorter TTBM compared with HER2-zero status. In a subset of patients for whom HER2 status of the PBC was available, HER2-low status was associated with shorter PBC-TTBM, irrespective of HR status. This study suggests a previously unrecognized association between HER2-low status and timing of BrM development.
C1 [Fan, Kevin Yijun; Chehade, Rania; Fernandes, Italo; Sahgal, Arjun; Warner, Ellen; Jerzak, Katarzyna Joanna] Univ Toronto, Toronto, ON, Canada.
   [Fan, Kevin Yijun; Chehade, Rania; Fernandes, Italo; Sahgal, Arjun; Warner, Ellen; Jerzak, Katarzyna Joanna] Sunnybrook Odette Canc Ctr, Toronto, ON, Canada.
   [Moravan, Veronika] VM Stats, Toronto, ON, Canada.
C3 University of Toronto; University of Toronto; Sunnybrook Research Institute; Sunnybrook Health Science Center
RP Jerzak, KJ (corresponding author), Univ Toronto, Toronto, ON, Canada.; Jerzak, KJ (corresponding author), Sunnybrook Odette Canc Ctr, Toronto, ON, Canada.
EM katarzyna.jerzak@sunnybrook.ca
FU Hold'em for Life Oncology Fellowships
CR Agostinetto E, 2021, CANCERS, V13, P0, DOI 10.3390/cancers13112824
   Barnholtz-Sloan JS, 2004, J CLIN ONCOL, V22, P2865, DOI 10.1200/JCO.2004.12.149
   Bartsch R, 2022, NAT MED, V28, P1840, DOI 10.1038/s41591-022-01935-8
   Bryan S, 2021, CANCERS, V13, P0, DOI 10.3390/cancers13164137
   Chehade R, 2024, JCO PRECIS ONCOL, V8, P0, DOI 10.1200/PO.23.00487
   Exman P, 2021, CLIN ADV HEMATOL ONC, V19, P40
   Fernandes I, 2023, CLIN BREAST CANCER, V23, Pe470, DOI 10.1016/j.clbc.2023.07.007
   Gupta P, 2014, MOL ONCOL, V8, P1532, DOI 10.1016/j.molonc.2014.06.006
   Hackshaw MD, 2021, BMC CANCER, V21, P0, DOI 10.1186/s12885-021-08708-5
   Hurvitz SA, 2023, ANN ONCOL, V34, PS335, DOI 10.1016/j.annonc.2023.09.554
   Kuksis M, 2021, NEURO-ONCOLOGY, V23, P894, DOI 10.1093/neuonc/noaa285
   Lin NU, 2004, J CLIN ONCOL, V22, P3608, DOI 10.1200/JCO.2004.01.175
   Lv Y, 2021, ONCOTARGETS THER, V14, P589, DOI 10.2147/OTT.S293685
   Modi S, 2022, NEW ENGL J MED, V387, P9, DOI 10.1056/NEJMoa2203690
   Momeny M, 2015, ONCOTARGET, V6, P3932, DOI 10.18632/oncotarget.2846
   Pegram M, 2023, NPJ BREAST CANCER, V9, P0, DOI 10.1038/s41523-023-00533-2
   Pusztai L, 2024, ANN ONCOL, V35, P429, DOI 10.1016/j.annonc.2024.02.002
   Schettini F, 2021, NPJ BREAST CANCER, V7, P0, DOI 10.1038/s41523-020-00208-2
   Tarantino P, 2023, NAT COMMUN, V14, P0, DOI 10.1038/s41467-023-43324-w
   Tarantino P, 2023, ANN ONCOL, V34, P645, DOI 10.1016/j.annonc.2023.05.008
   Tarantino P, 2022, JAMA ONCOL, V8, P1177, DOI 10.1001/jamaoncol.2022.2286
   von Minckwitz G, 2019, NEW ENGL J MED, V380, P617, DOI 10.1056/NEJMoa1814017
   Zimmer AS, 2022, CANCER REP-US, V5, P0, DOI 10.1002/cnr2.1274
NR 23
TC 0
Z9 0
U1 0
U2 0
PU LIPPINCOTT WILLIAMS & WILKINS
PI PHILADELPHIA
PA TWO COMMERCE SQ, 2001 MARKET ST, PHILADELPHIA, PA 19103 USA
SN 
EI 2473-4284
J9 JCO PRECIS ONCOL
JI JCO Precis. Oncol.
PD MAR 15
PY 2025
VL 9
IS 
BP 
EP 
DI 10.1200/PO-24-00641
PG 12
WC Oncology
SC Oncology
GA Z5N7Q
UT WOS:001439378000001
PM 40048670
DA 2025-03-16
ER

PT J
AU Nishimura, R
   Sagara, Y
   Mitsueda, R
   Taira, T
   Miyaki, T
   Kanemitsu, S
   Teraoka, M
   Kawano, J
   Gondo, N
   Fujiki, Y
   Higashi, R
   Semba, A
   Ohi, Y
   Rai, Y
   Sagara, Y
   Ohno, S
AF Nishimura, Reiki
   Sagara, Yasuaki
   Mitsueda, Reiko
   Taira, Tetsuhiko
   Miyaki, Toshiko
   Kanemitsu, Shuichi
   Teraoka, Megumi
   Kawano, Junko
   Gondo, Naomi
   Fujiki, Yoshitaka
   Higashi, Ryutaro
   Semba, Akiko
   Ohi, Yasuyo
   Rai, Yoshiaki
   Sagara, Yoshiaki
   Ohno, Shinji
TI A novel formula to improve the accuracy and prognostic ability of determining the survival time after recurrent breast cancer
SO BREAST CANCER
LA English
DT Article; Early Access
DE Breast cancer; Recurrence; Survival after recurrence; Disease-free interval; Ki-67
ID inhibitors; mortality
AB Background Recurrent breast cancer (BC) has poor prognosis. To ascertain the survival time after recurrence (STR) is necessary for improving QOL and for selecting appropriate treatment. An investigation was conducted to determine whether certain biomarkers would improve prognosis and whether the disease-free interval (DFI) and biomarkers can predict STR. Methods Cases (n = 1,254) with recurrent BC from January 2000 to December 2023 were enrolled in this study. The cases were divided into the 2000-2005 group (n = 182), 2006-2011 group (n = 331), 2012-2017 group (n = 369), and 2018-2023 group (n = 366). A simple linear regression model was used to identify the relationship between STR and DFI. Results Survival rates after recurrence significantly increased in cases after 2012. No improvement was observed in cases with a HER2-0 status and a Ki-67 index value < 15%. A multivariate analysis revealed that the Ki-67 index value was a significant factor in the 2000-2005 group. The ER and HER2 status were significant after 2012. The most significant correlation was found between DFI and STR in deceased patients with a Ki-67 index value > 30%, followed by HER2-low, tumor size <= 2 cm and ER < 1%. The following formula was developed to predict STR; STR (mons) = alpha(0) + beta(0) center dot DFI + & sum;(5)(i=1) F-i(a(i) + beta(i) center dot DFI) Conclusion Prognosis after recurrence clearly improved from 2012. In recurrent deceased patients, there was a strong correlation between DFI and STR in cases with a Ki-67 index value > 30% and a HER2-low status. Further studies need to be conducted in clinical settings to verify the accuracy of the predictive formula developed for STR.
C1 [Nishimura, Reiki; Sagara, Yasuaki; Mitsueda, Reiko; Kanemitsu, Shuichi; Teraoka, Megumi; Kawano, Junko; Gondo, Naomi; Fujiki, Yoshitaka; Rai, Yoshiaki; Sagara, Yoshiaki; Ohno, Shinji] Social Med Corp Hakuaikai, Sagara Hosp, Dept Breast & Thyroid Surg Oncol, Kagoshima, Kagoshima 8920833, Japan.
   [Taira, Tetsuhiko; Miyaki, Toshiko] Social Med Corp Hakuaikai, Sagara Hosp, Clin Oncol, Kagoshima, Japan.
   [Higashi, Ryutaro; Semba, Akiko] Sagara Hosp, Social Med Corp Hakuaikai, Radiol, Kagoshima, Japan.
   [Ohi, Yasuyo] Sagara Hosp, Pathol, Social Med Corp Hakuaikai, Kagoshima, Japan.
RP Nishimura, R (corresponding author), Social Med Corp Hakuaikai, Sagara Hosp, Dept Breast & Thyroid Surg Oncol, Kagoshima, Kagoshima 8920833, Japan.
EM nishirei@ymail.ne.jp
CR Brufsky AM, 2018, ONCOLOGIST, V23, P528, DOI 10.1634/theoncologist.2017-0423
   Caswell-Jin JL, 2018, JNCI CANCER SPECT, V2, P0, DOI 10.1093/jncics/pky062
   Collignon J, 2016, BREAST CANCER-TARGET, V8, P93, DOI 10.2147/BCTT.S69488
   Goutsouliak K, 2020, NAT REV CLIN ONCOL, V17, P233, DOI 10.1038/s41571-019-0299-9
   Gradishar WJ, 2022, J NATL COMPR CANC NE, V20, P691, DOI 10.6004/jnccn.2022.0030
   Grinda T, 2021, ESMO OPEN, V6, P0, DOI 10.1016/j.esmoop.2021.100114
   Huang JJ, 2021, AGING-US, V13, P5748, DOI 10.18632/aging.202502
   Katanoda K, 2021, JPN J CLIN ONCOL, V51, P1680, DOI 10.1093/jjco/hyab139
   Lee YJ, 2023, PLOS ONE, V18, P0, DOI 10.1371/journal.pone.0284460
   Liu GZ, 2024, EUR J CANCER CARE, V2024, P0, DOI 10.1155/2024/8299502
   Nakano M, 2015, BREAST, V24, P588, DOI 10.1016/j.breast.2015.06.003
   Nishimura R, 2024, CLIN BREAST CANCER, V24, P431, DOI 10.1016/j.clbc.2024.02.013
   Piezzo M, 2020, INT J MOL SCI, V21, P0, DOI 10.3390/ijms21176400
   Schettini F, 2020, JNCI-J NATL CANCER I, V112, P1089, DOI 10.1093/jnci/djaa071
   Shah MR, 2022, CLIN CANCER RES, V28, P5249, DOI 10.1158/1078-0432.CCR-22-1110
   Shimoi T, 2020, BREAST CANCER-TOKYO, V27, P322, DOI 10.1007/s12282-020-01085-0
   Sundquist M, 2017, BREAST, V31, P46, DOI 10.1016/j.breast.2016.10.005
   Sung H, 2021, CA-CANCER J CLIN, V71, P209, DOI 10.3322/caac.21660
   Swain SM, 2020, LANCET ONCOL, V21, P519, DOI 10.1016/S1470-2045(19)30863-0
   WAKAI K, 1995, INT J EPIDEMIOL, V24, P285, DOI 10.1093/ije/24.2.285
   Wu YM, 2020, CANCER MANAG RES, V12, P3477, DOI 10.2147/CMAR.S250632
   Xiong NT, 2024, FRONT ONCOL, V14, P0, DOI 10.3389/fonc.2024.1405491
NR 22
TC 0
Z9 0
U1 0
U2 0
PU SPRINGER JAPAN KK
PI TOKYO
PA SHIROYAMA TRUST TOWER 5F, 4-3-1 TORANOMON, MINATO-KU, TOKYO, 105-6005, JAPAN
SN 1340-6868
EI 1880-4233
J9 BREAST CANCER-TOKYO
JI Breast Cancer
PD FEB 18
PY 2025
VL 0
IS 
BP 
EP 
DI 10.1007/s12282-025-01677-8
EA FEB 2025
PG 9
WC Oncology; Obstetrics & Gynecology
SC Oncology; Obstetrics & Gynecology
GA X4D6I
UT WOS:001424879100001
PM 39964590
DA 2025-03-16
ER

PT J
AU Zhang, XQ
   Yang, CQ
   Chen, YT
   Zhang, JS
   Li, PY
   Huang, N
   Chen, YL
   Liang, MT
   Lv, WM
   Yuan, ZY
   Li, J
   Wang, K
AF Zhang, Xiaoqi
   Yang, Ciqiu
   Chen, Yitian
   Zhang, Junsheng
   Li, Peiyong
   Huang, Na
   Chen, Yilin
   Liang, Minting
   Lv, Weiming
   Yuan, Zhongyu
   Li, Jie
   Wang, Kun
TI Differences in HER2-0 and HER2-low Breast Cancer: Androgen Receptor and Programmed Death Ligand 1 as Predictive Factors
SO JOURNAL OF BREAST CANCER
LA English
DT Article
DE B7-H1 Antigen; Breast Neoplasms; Receptor; ErbB-2; Receptors; Androgen
ID tumor-infiltrating lymphocytes; neoadjuvant chemotherapy; pd-l1 expression; pdl1 expression; antibody; safety
AB Purpose: Human epidermal growth factor receptor 2 (HER2)-low breast cancer has the potential to emerge as a distinct subtype. Several studies have compared the differences between HER2-low and HER2-0 breast cancers, but no consensus has been reached. Additionally, a biomarker to predict pathological complete response (pCR) rates in patients with HER2-low breast cancer remains to be identified. Methods: We collected data from 777 patients across three centers, stratifying them into HER2-low and HER2-0 groups. We compared differences in survival and pCR rates between the two groups and investigated potential biomarkers that could reliably predict pCR. Results: The study found that patients with HER2-0 breast cancer had higher pCR rates compared to patients with HER2-low tumors (289 patients [30.1%] vs. 475 patients [18.1%], p < 0.0001). Survival analysis showed no significant advantage for HER2-low tumors over HER2-0 breast cancers. Binary logistic analysis revealed that androgen receptor (AR) expression predicts poorer pCR rates in both the overall patient group and the HER2-0 breast cancer group (overall patients: odds ratio [OR], 0.479; 95% confidence interval [CI], 0.250-0.917; p = 0.026 and HER2-0 patients: OR, 0.267; 95% CI, 0.080-0.892; p = 0.032). In contrast, programmed death ligand 1(PD-L1) expression was associated with more favorable pCR rates in the overall patient group (OR, 3.199; 95% CI, 1.020-10.037; p = 0.046). Conclusion: There is currently insufficient evidence to classify HER2-low breast cancer as a distinct subtype. Our study revealed that AR expression, along with negative PD-L1 expression, contributes to lower pCR rates.
C1 [Zhang, Xiaoqi; Yang, Ciqiu; Chen, Yitian; Li, Peiyong; Liang, Minting; Wang, Kun] Southern Med Univ, Guangdong Prov Peoples Hosp, Guangdong Acad Med Sci, Canc Ctr,Dept Breast Canc, 123 Huifu West Rd, Guangzhou 510080, Peoples R China.
   [Zhang, Xiaoqi; Huang, Na] Southern Med Univ, Sch Clin Med 2, Guangzhou, Peoples R China.
   [Zhang, Junsheng; Yuan, Zhongyu] Sun Yat Sen Univ, Collaborat Innovat Ctr Canc Med, Dept Med Oncol, State Key Lab Oncol South China,Canc Ctr, Guangzhou, Peoples R China.
   [Li, Peiyong] Guangdong Med Univ, Zhanjiang, Peoples R China.
   [Chen, Yilin] South China Univ Technol, Sch Med, Guangzhou, Peoples R China.
   [Liang, Minting] Shantou Univ Med Coll, Shantou, Peoples R China.
   [Lv, Weiming] Sun Yat Sen Univ, Affiliated Hosp 1, Dept Breast & Thyroid Surg, Guangzhou, Peoples R China.
   [Li, Jie] Guangzhou Women & Childrens Med Ctr, Dept Breast & Thyroid Surg, Guangzhou, Peoples R China.
C3 Southern Medical University - China; Guangdong Academy of Medical Sciences & Guangdong General Hospital; Southern Medical University - China; Sun Yat Sen University; State Key Lab Oncology South China; Guangdong Medical University; South China University of Technology; Shantou University; Sun Yat Sen University
RP Wang, K (corresponding author), Southern Med Univ, Guangdong Prov Peoples Hosp, Guangdong Acad Med Sci, Canc Ctr,Dept Breast Canc, 123 Huifu West Rd, Guangzhou 510080, Peoples R China.
EM gzwangkun@126.com
FU National Natural Science Foundation of China [82171898]; The 2021 National Nature Project Start-up Supporting Funds [8210111541]; The 2022 National Nature Project Start-up Supporting Funds [8220113649]; The 2023 National Nature Project Start-up Supporting Funds [8230100088]
CR Agostinetto E, 2021, CANCERS, V13, P0, DOI 10.3390/cancers13112824
   Anestis A, 2020, MOLECULES, V25, P0, DOI 10.3390/molecules25020358
   Beckers RK, 2016, HISTOPATHOLOGY, V69, P25, DOI 10.1111/his.12904
   Bertucci F, 2015, ONCOTARGET, V6, P13506, DOI 10.18632/oncotarget.3642
   Cardoso F, 2023, ANN ONCOL, V34, PS1260, DOI 10.1016/j.annonc.2023.10.011
   Cejuela M, 2022, CURR ONCOL REP, V24, P1801, DOI 10.1007/s11912-022-01339-4
   Leite LD, 2021, BREAST CANCER RES TR, V190, P155, DOI 10.1007/s10549-021-06365-7
   Denkert C, 2021, LANCET ONCOL, V22, P1151, DOI 10.1016/S1470-2045(21)00301-6
   Doi T, 2017, LANCET ONCOL, V18, P1512, DOI 10.1016/S1470-2045(17)30604-6
   Farshid G, 2019, PATHOLOGY, V51, P345, DOI 10.1016/j.pathol.2019.02.004
   Fehrenbacher L, 2020, J CLIN ONCOL, V38, P0, DOI 10.1200/JCO.19.01455
   Gerratana L, 2018, CANCER TREAT REV, V68, P102, DOI 10.1016/j.ctrv.2018.06.005
   Giuliani S, 2016, VIRCHOWS ARCH, V469, P45, DOI 10.1007/s00428-016-1940-y
   Hanna WM, 2017, J CLIN ONCOL, V35, P3039, DOI 10.1200/JCO.2016.70.5319
   Horisawa N, 2022, BREAST CANCER-TOKYO, V29, P234, DOI 10.1007/s12282-021-01303-3
   Li XX, 2016, AM J CLIN PATHOL, V146, P496, DOI 10.1093/AJCP/AQW134
   Loi S, 2023, ANN ONCOL, V34, PS1259, DOI 10.1016/j.annonc.2023.10.010
   Modi S, 2022, NEW ENGL J MED, V387, P9, DOI 10.1056/NEJMoa2203690
   Modi S, 2020, J CLIN ONCOL, V38, P1887, DOI 10.1200/JCO.19.02318
   Niikura N, 2016, ANN ONCOL, V27, P480, DOI 10.1093/annonc/mdv611
   Palmeri M, 2022, ESMO OPEN, V7, P0, DOI 10.1016/j.esmoop.2021.100336
   Qiu SY, 2023, BBA-REV CANCER, V1878, P0, DOI 10.1016/j.bbcan.2023.188902
   Rizzo A, 2022, EXPERT OPIN INV DRUG, V31, P549, DOI 10.1080/13543784.2022.2008354
   Robbins CJ, 2023, MODERN PATHOL, V36, P0, DOI 10.1016/j.modpat.2022.100032
   Sabatier R, 2015, ONCOTARGET, V6, P5449, DOI 10.18632/oncotarget.3216
   Schettini F, 2021, NPJ BREAST CANCER, V7, P0, DOI 10.1038/s41523-020-00208-2
   Schmidt G, 2016, J CANCER RES CLIN, V142, P1369, DOI 10.1007/s00432-016-2146-z
   Tan RSYC, 2022, BMC MED, V20, P0, DOI 10.1186/s12916-022-02284-6
   Tarantino P, 2022, JAMA ONCOL, V8, P1177, DOI 10.1001/jamaoncol.2022.2286
   Topalian SL, 2012, NEW ENGL J MED, V366, P2443, DOI 10.1056/NEJMoa1200690
   Vranic S, 2021, SEMIN CANCER BIOL, V72, P146, DOI 10.1016/j.semcancer.2019.12.003
   Wimberly H, 2015, CANCER IMMUNOL RES, V3, P326, DOI 10.1158/2326-6066.CIR-14-0133
   Wolff AC, 2007, J CLIN ONCOL, V25, P118, DOI 10.1200/JCO.2006.09.2775
   Wolff AC, 2018, J CLIN ONCOL, V36, P2105, DOI 10.5858/arpa.2018-0902-SA
   Wu ZP, 2019, CANCER BIOL THER, V20, P941, DOI 10.1080/15384047.2019.1583533
   Yang CQ, 2023, CRIT REV ONCOL HEMAT, V185, P0, DOI 10.1016/j.critrevonc.2023.103962
   Yoshida A, 2017, J SURG ONCOL, V116, P1021, DOI 10.1002/jso.24762
   You CP, 2022, INT J MOL SCI, V23, P0, DOI 10.3390/ijms232315342
   Zhao PF, 2019, J HEMATOL ONCOL, V12, P0, DOI 10.1186/s13045-019-0738-1
NR 39
TC 0
Z9 0
U1 0
U2 0
PU KOREAN BREAST CANCER SOC
PI SEOUL
PA 163 SINMUNRO 1-GA JONGRO-GU, OFFICIA  BUILDING, SUITE 2024, SEOUL, 110-999, SOUTH KOREA
SN 1738-6756
EI 2092-9900
J9 J BREAST CANCER
JI J. Breast Canc.
PD FEB 15
PY 2025
VL 28
IS 1
BP 23
EP 36
DI 10.4048/jbc.2024.0223
PG 14
WC Oncology
SC Oncology
GA Y9Z7R
UT WOS:001435620600003
PM 40047088
DA 2025-03-16
ER

PT J
AU Turner, N
   Saura, C
   Aftimos, P
   van den Tweel, E
   Oesterholt, M
   Koper, N
   Colleoni, M
   Kaczmarek, E
   Punie, K
   Song, XN
   Armstrong, A
   Bianchi, G
   Stradella, A
   Ladoire, S
   Lim, JSJ
   Quenel-Tueux, N
   Tan, TJ
   Escrivá-de-Romaní, S
   O'Shaughnessy, J
   TULIP Trial Investigators
AF Turner, Nicholas
   Saura, Cristina
   Aftimos, Philippe
   van den Tweel, Evelyn
   Oesterholt, Mayke
   Koper, Norbert
   Colleoni, Marco
   Kaczmarek, Emilie
   Punie, Kevin
   Song, Xinni
   Armstrong, Anne
   Bianchi, Giulia
   Stradella, Agostina
   Ladoire, Sylvain
   Lim, Joline Si Jing
   Quenel-Tueux, Nathalie
   Tan, Tira J.
   Escriva-de-Romani, Santiago
   O'Shaughnessy, Joyce
   TULIP Trial Investigators
TI Trastuzumab Duocarmazine in Pretreated Human Epidermal Growth Factor Receptor 2-Positive Advanced or Metastatic Breast Cancer: An Open-Label, Randomized, Phase III Trial (TULIP)
SO JOURNAL OF CLINICAL ONCOLOGY
LA English
DT Article
ID clinical-practice guideline; her2-targeting adc; physicians choice; emtansine; antibody; deruxtecan; plus; lapatinib; benefit; th3resa
AB PURPOSEHuman epidermal growth factor receptor 2 (HER2)-targeted therapy is standard of care for HER2-positive (HER2+) breast cancer, but most patients develop progressive disease with persistent HER2 expression. No definitive treatment guidance currently exists beyond second line. Trastuzumab duocarmazine (T-Duo) is a third-generation, HER2-targeted antibody-drug conjugate that demonstrated efficacy and acceptable safety in phase I studies of heavily pretreated patients with HER2+/HER2-low breast cancer.METHODSIn this open-label, randomized, phase III trial, T-Duo was compared with physician's choice (PC) in patients with unresectable locally advanced/metastatic HER2+ breast cancer with progression during/after >= 2 HER2-targeted therapies or after trastuzumab emtansine (T-DM1). The primary endpoint was progression-free survival (PFS) by blinded independent central review.RESULTSIn total, 437 patients were randomly assigned 2:1 to T-Duo (n = 291) or PC (n = 146). The median age was 56.0 years (range, 24-86); most patients (93.6%) had metastatic disease. The median time from diagnosis of metastatic disease to trial entry was 3.5 years; the median number of prior HER2-targeted therapies in metastatic setting was three. The median PFS was 7.0 months (95% CI, 5.4 to 7.2) with T-Duo versus 4.9 months (95% CI, 4.0 to 5.5; hazard ratio [HR], 0.64 [95% CI, 0.49 to 0.84]; P = .002) with PC. PFS benefit was maintained across most predefined subgroups. The median overall survival (first analysis) was 20.4 (T-Duo) versus 16.3 months (PC; HR, 0.83 [95% CI, 0.62 to 1.09]; P = .153). Objective response rate was 27.8% (T-Duo) versus 29.5% (PC); other efficacy end points-clinical benefit rate, duration of response, and reduction in target lesion measurement-tended to favor T-Duo. Grade >= 3 treatment-emergent adverse events occurred in 52.8% (T-Duo) versus 48.2% (PC).CONCLUSIONTreatment with T-Duo was manageable, but tolerability was affected by prevalent ocular toxicity, leading to a higher discontinuation rate in the T-Duo arm. T-Duo significantly reduced the risk of progression in patients with advanced HER2+ breast cancer who have progressed during/after >= 2 HER2-targeted therapies or after T-DM1.
C1 [Turner, Nicholas] Royal Marsden Hosp, London, England.
   [Turner, Nicholas] Inst Canc Res, London, England.
   [Saura, Cristina; Escriva-de-Romani, Santiago] Vall dHebron Univ Hosp, Med Oncol Dept, Barcelona, Spain.
   [Saura, Cristina; Escriva-de-Romani, Santiago] Vall dHebron Inst Oncol VHIO, Barcelona, Spain.
   [Aftimos, Philippe] Univ Libre Bruxelles, Inst Jules Bordet, Brussels, Belgium.
   [van den Tweel, Evelyn; Oesterholt, Mayke; Koper, Norbert] Bondis B V, Nijmegen, Netherlands.
   [Colleoni, Marco] European Inst Oncol, Div Med Senol, Milan, Italy.
   [Kaczmarek, Emilie] Ctr Oscar Lambret, Med Oncol Dept, Lille, France.
   [Punie, Kevin] Katholieke Univ Leuven, Univ Hosp Leuven, Dept Gen Med Oncol, Leuven, Belgium.
   [Song, Xinni] Ottawa Hosp Canc Ctr, Med Oncol, Ottawa, ON, Canada.
   [Armstrong, Anne] Christie NHS Fdn Trust, Med Oncol, Manchester, England.
   [Armstrong, Anne] Univ Manchester, Manchester, England.
   [Bianchi, Giulia] Fdn IRCCS Ist Nazionaledei Tumori, Med Oncol Dept, Milan, Italy.
   [Stradella, Agostina] Inst Catala Oncol LHosp IDIBELL, Dept Med Oncol, Barcelona, Spain.
   [Ladoire, Sylvain] Ctr Georges Francois Leclerc, Dept Med Oncol, Dijon, France.
   [Lim, Joline Si Jing] Natl Univ Canc Inst, Dept Haematol Oncol, Singapore, Singapore.
   [Quenel-Tueux, Nathalie] Comprehens Canc Ctr, Inst Bergonie, Dept Med Oncol, Bordeaux, France.
   [Tan, Tira J.] Natl Canc Ctr Singapore, Div Med Oncol, Singapore, Singapore.
   [O'Shaughnessy, Joyce] Texas Oncol Baylor Charles A Sammons Canc Ctr, Med Oncol, Dallas, TX USA.
C3 Royal Marsden NHS Foundation Trust; University of London; Institute of Cancer Research - UK; Royal Marsden NHS Foundation Trust; Hospital Universitari Vall d'Hebron; Vall d'Hebron Institut d'Oncologia (VHIO); Universite Libre de Bruxelles; Institut Jules Bordet; IRCCS European Institute of Oncology (IEO); UNICANCER; Centre Oscar Lambret; KU Leuven; University Hospital Leuven; University of Ottawa; Ottawa Hospital Research Institute; Christie NHS Foundation Trust; University of Manchester; UNICANCER; Centre Georges-Francois Leclerc; National University of Singapore; UNICANCER; Institut Bergonie; National Cancer Centre Singapore (NCCS); Baylor University Medical Center
RP van den Tweel, E (corresponding author), Bondis B V, Nijmegen, Netherlands.
EM evelyn.vandentweel@byondis.com
FU Medac GmbH
CR Andre F, 2023, LANCET, V401, P1773, DOI 10.1016/S0140-6736(23)00725-0
   Banerji U, 2019, LANCET ONCOL, V20, P1124, DOI 10.1016/S1470-2045(19)30328-6
   Baselga J, 2012, NEW ENGL J MED, V366, P109, DOI 10.1056/NEJMoa1113216
   Blackwell KL, 2012, J CLIN ONCOL, V30, P2585, DOI 10.1200/JCO.2011.35.6725
   Canino F, 2022, CLIN BREAST CANCER, V22, P289, DOI 10.1016/j.clbc.2022.02.002
   Cardoso F, 2020, ANN ONCOL, V31, P1623, DOI 10.1016/j.annonc.2020.09.010
   Cortés J, 2022, NEW ENGL J MED, V386, P1143, DOI 10.1056/NEJMoa2115022
   Curigliano G, 2022, ANN ONCOL, V33, P321, DOI 10.1016/j.annonc.2021.12.005
   Eaton JS, 2015, J OCUL PHARMACOL TH, V31, P589, DOI 10.1089/jop.2015.0064
   Escrivá-de-Romaní S, 2023, CANCER DRUG RESIST, V6, P45, DOI 10.20517/cdr.2022.52
   Exman P, 2021, CLIN ADV HEMATOL ONC, V19, P40
   Gennari A, 2021, ANN ONCOL, V32, P1475, DOI 10.1016/j.annonc.2021.09.019
   Geyer CE, 2006, NEW ENGL J MED, V355, P2733, DOI 10.1056/NEJMoa064320
   Gupta R, 2022, MED ONCOL, V39, P0, DOI 10.1007/s12032-022-01849-y
   Hackshaw MD, 2020, BREAST CANCER RES TR, V183, P23, DOI 10.1007/s10549-020-05754-8
   Hurvitz SA, 2023, LANCET, V401, P105, DOI 10.1016/S0140-6736(22)02420-5
   Krop IE, 2017, LANCET ONCOL, V18, P743, DOI 10.1016/S1470-2045(17)30313-3
   Krop IE, 2014, LANCET ONCOL, V15, P689, DOI 10.1016/S1470-2045(14)70178-0
   Krop IE, 2010, J CLIN ONCOL, V28, P2698, DOI 10.1200/JCO.2009.26.2071
   Martínez-Sáez O, 2021, JCO ONCOL PRACT, V17, P594, DOI 10.1200/OP.21.00172
   Modi S, 2020, NEW ENGL J MED, V382, P610, DOI 10.1056/NEJMoa1914510
   Murthy RK, 2020, NEW ENGL J MED, V382, P597, DOI 10.1056/NEJMoa1914609
   Narayan P, 2021, CLIN CANCER RES, V27, P4478, DOI 10.1158/1078-0432.CCR-20-4557
   Nicolò E, 2023, HEMATOL ONCOL CLIN N, V37, P117, DOI 10.1016/j.hoc.2022.08.013
   Ogitani Y, 2016, CLIN CANCER RES, V22, P5097, DOI 10.1158/1078-0432.CCR-15-2822
   Pondé N, 2018, CANCER TREAT REV, V67, P10, DOI 10.1016/j.ctrv.2018.04.016
   Rugo HS, 2019, J CLIN ONCOL, V37, P0, DOI 10.1200/JCO.2019.37.15_suppl.1040
   Saura C, 2020, J CLIN ONCOL, V38, P3138, DOI 10.1200/JCO.20.00147
   Slamon DJ, 2001, NEW ENGL J MED, V344, P783, DOI 10.1056/NEJM200103153441101
   Tarantino P, 2021, BBA-REV CANCER, V1875, P0, DOI 10.1016/j.bbcan.2020.188487
   van der Lee MMC, 2015, MOL CANCER THER, V14, P692, DOI 10.1158/1535-7163.MCT-14-0881-T
   Vankemmelbeke M, 2016, THER DELIV, V7, P141, DOI 10.4155/tde-2016-0002
   Cano KSV, 2023, CANCERS, V15, P0, DOI 10.3390/cancers15010051
   Verma S, 2012, NEW ENGL J MED, V367, P1783, DOI 10.1056/NEJMoa1209124
   von Minckwitz G, 2009, J CLIN ONCOL, V27, P1999, DOI 10.1200/JCO.2008.19.6618
   Wolff AC, 2013, J CLIN ONCOL, V31, P3997, DOI 10.1200/JCO.2013.50.9984
NR 37
TC 3
Z9 3
U1 2
U2 2
PU LIPPINCOTT WILLIAMS & WILKINS
PI PHILADELPHIA
PA TWO COMMERCE SQ, 2001 MARKET ST, PHILADELPHIA, PA 19103 USA
SN 0732-183X
EI 1527-7755
J9 J CLIN ONCOL
JI J. Clin. Oncol.
PD FEB 10
PY 2025
VL 43
IS 5
BP 
EP 
DI 10.1200/JCO.24.00529
PG 15
WC Oncology
SC Oncology
GA W0L8R
UT WOS:001415606400003
PM 39442070
DA 2025-03-16
ER

PT J
AU Bansal, R
   Adeyelu, T
   Elliott, A
   Walker, P
   Bustos, MA
   Rodriguez, E
   Accordino, MK
   Meisel, J
   Gatti-Mays, ME
   Hsu, EMY
   Lathrop, K
   Kaklamani, V
   Oberley, M
   Sledge, G
   Sammons, SL
   Graff, SL
AF Bansal, Rani
   Adeyelu, Tolulope
   Elliott, Andrew
   Walker, Phillip
   Bustos, Matias A.
   Rodriguez, Estelamari
   Accordino, Melissa K.
   Meisel, Jane
   Gatti-Mays, Margaret E.
   Hsu, Emily
   Lathrop, Kate
   Kaklamani, Virginia
   Oberley, Matthew
   Sledge, George
   Sammons, Sarah L.
   Graff, Stephanie L.
TI Genomic and transcriptomic landscape of HER2-low breast cancer
SO BREAST CANCER RESEARCH AND TREATMENT
LA English
DT Article
DE Breast cancer; HER2 low; Hormone receptor positive; PIK3CA; TP53; Triple negative breast cancer; Genomic profile
AB Background Novel agents have expanded the traditional HER2 definitions to include HER2-Low (HER2L) Breast Cancer (BC). We sought to evaluate the distinct molecular characteristics of HER2L BC to understand potential clinical/biologic factors driving resistance and clinical outcomes. Methods Retrospective analysis was performed on 13,613 BC samples, tested at Caris Life Sciences via NextGen DNA/RNA Sequencing. BC subtypes were defined by IHC/ISH. CODEai database was used to access clinical outcomes from insurance claims data. Results Overall, mutational landscape was similar between HER2L and classical subsets of HR+and HRneg cohorts. TP53 mutations were significantly higher in HRneg/HER2L group vs. HR+/HER2L tumors (p<0.001). A higher mutation rate of PIK3CA was observed in HRneg/HER2L tumors compared to TNBC subtype (p=0.016). PD-L1 positivity was elevated in HRneg/HER2L tumors compared to HR+/HER2L tumors, all p<0.01. Patients with HR+/HER2L tumors treated with CDK4/6 inhibitors had similar OS compared to pts with HR+/HER2-0 (HR=0.89, p=0.012). 27.2% of HR+/HER2L pts had activating PIK3CA mutations. Among HR+PIK3CA mutated tumors, HER2L pts treated with alpelisib showed no difference in OS vs. HER2-0 alpelisib-treated pts (HR=1.23, p=0.517). 13.9% of HER2L TNBC pts were PD-L1+. Interestingly, pts with PD-L1+ HER2L/HRneg (TNBC) treated with immune checkpoint inhibitors (ICI) showed improved OS than HER2-0 TNBC (HR=0.61, p=0.046). Conclusion Our findings expand the understanding of the molecular profile of the HER2L subgroup and comparison to the classically defined breast cancer subgroups. Genomic risk assessments after progression on novel therapeutics can be assessed to better define implications for mechanisms of resistance.
C1 [Hsu, Emily; Graff, Stephanie L.] Brown Univ, Legorreta Canc Ctr, Providence, RI 02912 USA.
   [Bansal, Rani] Duke Univ Hosp, Duke Canc Inst, 20 Med Circle, Durham, NC 27710 USA.
   [Adeyelu, Tolulope; Elliott, Andrew; Walker, Phillip; Oberley, Matthew; Sledge, George] Caris Life Sci, Phoenix, AZ USA.
   [Bustos, Matias A.] St Johns Canc Inst, Santa Monica, CA USA.
   [Rodriguez, Estelamari] Univ Miami, Sylvester Comprehens Canc Ctr, Miami, FL USA.
   [Accordino, Melissa K.] Columbia Univ, Herbert Irving Comprehens Canc Ctr, New York, NY USA.
   [Meisel, Jane] Emory Winship Canc Ctr, Atlanta, GA USA.
   [Gatti-Mays, Margaret E.] Ohio State Univ, James Canc Hosp, Columbus, OH USA.
   [Gatti-Mays, Margaret E.] Ohio State Univ, Solove Res Inst, Columbus, OH USA.
   [Lathrop, Kate; Kaklamani, Virginia] UT Hlth San Antonio, San Antonio, TX USA.
   [Sammons, Sarah L.] Dana Farber Canc Inst, Boston, MA USA.
C3 Brown University; Duke University; University of Miami; Columbia University; University System of Ohio; Ohio State University; James Cancer Hospital & Solove Research Institute; University System of Ohio; Ohio State University; James Cancer Hospital & Solove Research Institute; University of Texas System; University of Texas Health Science Center at San Antonio; Harvard University; Harvard University Medical Affiliates; Dana-Farber Cancer Institute
RP Graff, SL (corresponding author), Brown Univ, Legorreta Canc Ctr, Providence, RI 02912 USA.; Bansal, R (corresponding author), Duke Univ Hosp, Duke Canc Inst, 20 Med Circle, Durham, NC 27710 USA.
EM rani.bansal@duke.edu; sgraff1@lifespan.org
CR Ali A, 2024, CURR ONCOL REP, V26, P1, DOI 10.1007/s11912-023-01478-2
   Criscitiello C, 2018, BREAST CANCER-TARGET, V10, P23, DOI 10.2147/BCTT.S134641
   Eggemann H, 2015, ENDOCR-RELAT CANCER, V22, P725, DOI 10.1530/ERC-15-0335
   Faratian D, 2008, HISTOPATHOLOGY, V52, P91, DOI 10.1111/j.1365-2559.2007.02896.x
   Fehrenbacher L, 2020, J CLIN ONCOL, V38, P0, DOI 10.1200/JCO.19.01455
   Finotello Francesca, 2019, GENOME MED, V11, P34, DOI 10.1186/s13073-019-0638-6
   Marabelle A, 2020, LANCET ONCOL, V21, P1353, DOI 10.1016/S1470-2045(20)30445-9
   Martín M, 2017, ANN ONCOL, V28, P313, DOI 10.1093/annonc/mdw562
   Millis SZ, 2015, CLIN GENITOURIN CANC, V13, PE37, DOI 10.1016/j.clgc.2014.07.010
   Mitri ZI, 2022, NPJ PRECIS ONCOL, V6, P0, DOI 10.1038/s41698-022-00303-6
   Mukohara T, 2015, BREAST CANCER-TARGET, V7, P111, DOI 10.2147/BCTT.S60696
   Paijens ST, 2021, CELL MOL IMMUNOL, V18, P842, DOI 10.1038/s41423-020-00565-9
   Pascual J, 2019, ANN ONCOL, V30, P1051, DOI 10.1093/annonc/mdz133
   Schalper KA, 2014, ARCH PATHOL LAB MED, V138, P213, DOI 10.5858/arpa.2012-0617-OA
   Schettini F, 2021, NPJ BREAST CANCER, V7, P0, DOI 10.1038/s41523-020-00208-2
   Stanton SE, 2016, JAMA ONCOL, V2, P1354, DOI 10.1001/jamaoncol.2016.1061
   Tarantino P, 2020, J CLIN ONCOL, V38, P1951, DOI 10.1200/JCO.19.02488
   Vanderwalde A, 2018, CANCER MED-US, V7, P746, DOI 10.1002/cam4.1372
   Wolff AC, 2018, J CLIN ONCOL, V36, P2105, DOI 10.5858/arpa.2018-0902-SA
NR 19
TC 0
Z9 0
U1 3
U2 3
PU SPRINGER
PI NEW YORK
PA ONE NEW YORK PLAZA, SUITE 4600, NEW YORK, NY, UNITED STATES
SN 0167-6806
EI 1573-7217
J9 BREAST CANCER RES TR
JI Breast Cancer Res. Treat.
PD JAN 15
PY 2025
VL 209
IS 2
BP 323
EP 330
DI 10.1007/s10549-024-07495-4
EA SEP 2024
PG 8
WC Oncology
SC Oncology
GA U2X6Z
UT WOS:001317339000001
PM 39302579
DA 2025-03-16
ER

PT J
AU Huang, RQ
   Hu, AQ
   Rong, QX
   Shu, DT
   Chen, MT
   Yang, W
   Zhang, Y
   Zheng, QF
   An, X
   Xue, C
   Li, HF
   Shi, YX
AF Huang, Riqing
   Hu, Anqi
   Rong, Qixiang
   Shu, Ditian
   Chen, Meiting
   Yang, Wei
   Zhang, Yue
   Zheng, Qiufan
   An, Xin
   Xue, Cong
   Li, Haifeng
   Shi, Yanxia
TI Impacts of genomic alterations on the efficacy of HER2-targeted antibody-drug conjugates in patients with metastatic breast cancer
SO JOURNAL OF TRANSLATIONAL MEDICINE
LA English
DT Article
DE Breast cancer; Antibody-drug conjugate; Cell cycle; CDK12
ID trastuzumab emtansine; her2 mutations; resistance; therapy; emilia
AB Background HER2-targeted antibody-drug conjugates (ADCs) have revolutionized the treatment landscape of metastatic breast cancer. However, the efficacy of these therapies may be compromised by genomic alterations. Hence, this study aims to identify factors predicting sensitivity to HER2 ADC in metastatic breast cancer. Methods This comprehensive real-world retrospective study collected clinical data from patients diagnosed with metastatic breast cancer and performed genomic profiling using targeted next-generation sequencing. The study analyzed the associations between genomic alterations and clinical outcomes of HER2 ADC treatment. Results Sixty-three patients were included in this study, 33 with HER2-low breast cancer and 30 with HER2-positive breast cancer, respectively. The most frequently altered genes were TP53 (69%), PIK3CA (45%), MYC (35%), and ERBB2 (35%). Patients with amplifications in cell cycle-related genes showed inferior median progression-free survival (PFS) than those without amplifications (2.07 months vs. 8.40 months; HR = 5.24; 95% CI 2.11-13.01; p < 0.001), particularly in HER2-low patients (2.07 months vs. 8.27 months; HR = 4.23; 95% CI 1.50-11.91; p = 0.004). Additionally, ERBB2/CDK12 co-amplification exhibited a superior median PFS in all patients (19.33 months vs. 5.43 months; HR = 0.13; 95% CI 0.04-0.45; p < 0.001) and in HER2-positive patients (19.33 months vs. 6.87 months; HR = 0.18; 95% CI 0.05-0.72; p = 0.007). Multivariate analysis indicated that amplification in cell cycle-related genes was an independent predictor of inferior PFS (HR = 4.46; 95% CI 1.08-18.40; p = 0.039), while the presence of ERBB2/CDK12 co-amplification was independently correlated with superior PFS (HR = 0.16; 95% CI 0.04-0.65; p = 0.010). Conclusions Amplification in cell cycle genes may contribute to primary resistance of HER2 ADC in HER2-low breast cancer. ERBB2/CDK12 co-amplification may be a potential biomarker for favorable responses in HER2-positive breast cancer.
C1 [Huang, Riqing; Hu, Anqi; Rong, Qixiang; Shu, Ditian; Chen, Meiting; Yang, Wei; Zhang, Yue; Zheng, Qiufan; An, Xin; Xue, Cong; Li, Haifeng; Shi, Yanxia] Sun Yat Sen Univ, Guangdong Prov Clin Res Ctr Canc, State Key Lab Oncol South China, Canc Ctr, 651 Dongfeng East Rd, Guangzhou 510060, Peoples R China.
   [Huang, Riqing; Hu, Anqi; Rong, Qixiang; Shu, Ditian; Chen, Meiting; Yang, Wei; Zhang, Yue; Zheng, Qiufan; An, Xin; Xue, Cong; Li, Haifeng; Shi, Yanxia] Sun Yat Sen Univ, Canc Ctr, Dept Med Oncol, 651 Dongfeng East Rd, Guangzhou 510060, Peoples R China.
C3 State Key Lab Oncology South China; Sun Yat Sen University; Sun Yat Sen University
RP Li, HF; Shi, YX (corresponding author), Sun Yat Sen Univ, Guangdong Prov Clin Res Ctr Canc, State Key Lab Oncol South China, Canc Ctr, 651 Dongfeng East Rd, Guangzhou 510060, Peoples R China.; Li, HF; Shi, YX (corresponding author), Sun Yat Sen Univ, Canc Ctr, Dept Med Oncol, 651 Dongfeng East Rd, Guangzhou 510060, Peoples R China.
EM lihf@sysucc.org.cn; shiyx@sysucc.org.cn
FU National Key Research and Development Program
CR Baselga J, 2016, CLIN CANCER RES, V22, P3755, DOI 10.1158/1078-0432.CCR-15-2499
   Bose R, 2013, CANCER DISCOV, V3, P224, DOI 10.1158/2159-8290.CD-12-0349
   Bray F, 2024, CA-CANCER J CLIN, V74, P229, DOI 10.3322/caac.21834
   Choi HJ, 2019, EMBO REP, V20, P0, DOI 10.15252/embr.201948058
   Choi SH, 2019, GENE DEV, V33, P418, DOI 10.1101/gad.322339.118
   Conlon NT, 2021, BRIT J CANCER, V124, P1249, DOI 10.1038/s41416-020-01257-x
   Diéras V, 2017, LANCET ONCOL, V18, P732, DOI 10.1016/S1470-2045(17)30312-1
   Goel S, 2016, CANCER CELL, V29, P255, DOI 10.1016/j.ccell.2016.02.006
   Guidi L, 2023, CANCERS, V15, P0, DOI 10.3390/cancers15041130
   Li BT, 2024, LANCET ONCOL, V25, P707, DOI 10.1016/S1470-2045(24)00140-2
   Li BT, 2022, NEW ENGL J MED, V386, P241, DOI 10.1056/NEJMoa2112431
   Li GM, 2018, MOL CANCER THER, V17, P1441, DOI 10.1158/1535-7163.MCT-17-0296
   Modi S, 2022, NEW ENGL J MED, V387, P9, DOI 10.1056/NEJMoa2203690
   Modi S, 2020, NEW ENGL J MED, V382, P610, DOI 10.1056/NEJMoa1914510
   Mosele F, 2023, NAT MED, V29, P2110, DOI 10.1038/s41591-023-02478-2
   Paculová H, 2017, CELL DIV, V12, P0, DOI 10.1186/s13008-017-0033-x
   Peng F, 2020, CURR CANCER DRUG TAR, V20, P156, DOI 10.2174/1568009619666191118113220
   Petrelli F, 2017, BREAST CANCER RES TR, V166, P339, DOI 10.1007/s10549-017-4419-x
   Sakai H, 2018, BREAST CANCER-TOKYO, V25, P605, DOI 10.1007/s12282-018-0861-9
   Sanchez-Vega F, 2018, CELL, V173, P321, DOI 10.1016/j.cell.2018.03.035
   Smith AE, 2020, CANCER RES, V80, P0, DOI 10.1158/1538-7445.AM2020-1910
   Sun BW, 2020, ONCOGENE, V39, P50, DOI 10.1038/s41388-019-0953-9
   Xu XW, 2017, CLIN CANCER RES, V23, P5123, DOI 10.1158/1078-0432.CCR-16-2191
   Yi ZB, 2020, NPJ BREAST CANCER, V6, P0, DOI 10.1038/s41523-020-00201-9
   Zehir A, 2017, NAT MED, V23, P703, DOI 10.1038/nm.4333
   Zhang HN, 2020, CURR ONCOL REP, V22, P0, DOI 10.1007/s11912-020-0901-4
   Zhang J, 2022, CLIN CANCER RES, V28, P618, DOI 10.1158/1078-0432.CCR-21-2827
NR 27
TC 0
Z9 0
U1 1
U2 1
PU BMC
PI LONDON
PA CAMPUS, 4 CRINAN ST, LONDON N1 9XW, ENGLAND
SN 
EI 1479-5876
J9 J TRANSL MED
JI J. Transl. Med.
PD JAN 13
PY 2025
VL 23
IS 1
BP 
EP 
DI 10.1186/s12967-025-06082-5
PG 11
WC Medicine, Research & Experimental
SC Research & Experimental Medicine
GA S3K3U
UT WOS:001397250400011
PM 39806366
DA 2025-03-16
ER

PT J
AU Wei, H
   Zhang, YJ
   Lu, Y
   Zou, Y
   Zhou, L
   Qin, XL
   Jiang, Q
AF Wei, Hua
   Zhang, Yongjun
   Lu, Yun
   Zou, Ya
   Zhou, Lu
   Qin, Xiaoli
   Jiang, Qian
TI Is ADC a rising star in solid tumor? An umbrella review of systematic reviews and meta-analyses
SO BMC CANCER
LA English
DT Article
DE Antibody-drug conjugates; ADCs; Solid tumor; Efficacy; Safety; Umbrella Review
ID metastatic breast-cancer; trastuzumab emtansine; open-label; deruxtecan; efficacy; safety
AB BackgroundAntibody-drug conjugates (ADCs) combine the specificity of monoclonal antibodies with the potency of highly cytotoxic drugs and are known as panaceas, completely changing the treatment paradigm for solid tumors. Compared with other anti-cancer drugs, do they have better efficacy and lower toxicity risks? It is necessary to summarize and analyze the published clinical research data in this area to provide additional evidence-based evidence for clinical practice.ObjectiveTo comprehensively assess and overview the efficacy and safety of antibody-drug conjugates for the treatment of solid tumors.DesignAn umbrella review of systematic reviews and meta-analyses.MethodsSystematic search of eight electronic databases and one registration platform including Embase, PubMed, Cochrane Database of Systematic Reviews (CDSR), Web of Science (WoS), China National Knowledge Infrastructure (CNKI), Chinese BioMedical Literature Database (CBM), Wan Fang Data, China Science and Technology Journal Database (VIP) and international prospective register of systematic reviews (PROSPERO) on Aug 1, 2024, to identify relevant systematic reviews or meta-analyses. Three authors completed research screening and data extraction independently. AMSTAR 2 was used to evaluate the methodological quality of the included studies and the Grading of Recommendations Assessment, Development and Evaluation Working Group (GRADE) was performed to evaluate the quality of the evidence. We examined progression-free survival (PFS), overall survival (OS), objective response rate (ORR) as efficacy endpoints, and the incidence of adverse events (AEs) as safety profiles.ResultsA total of 16 eligible publications, including 32 clinical studies, were included in the umbrella review. The methodological quality of the included study was poor, with 2 articles of moderate-quality (12.5%), 5 articles of low quality (31.25%), and 9 articles of critically low quality (56.25%). Only one third of the evidence was of high quality. Within the included studies, breast cancer accounted for four-fifths, 2 studies were gastric cancer, and 1 study was a solid tumor. The overall results showed that ADCs significantly increased PFS and OS in patients with solid tumors, and the risk of toxicity was within an acceptable range. ado-Trastuzumab emtansine (T-DM1) and Trastuzumab deruxtecan (T-Dxd) treatment of human epidermal growth factor receptor 2(HER2) low/positive advanced metastatic breast cancer significantly prolonged PFS and OS, but the ORR showed a significant advantage. Compared with the chemotherapy group, T-Dxd significantly prolonged OS and PFS in gastric cancer patients, while T-DM1 did not. In other cancer types (ovarian cancer, renal cell carcinoma, and malignant pleural mesothelioma), ADCs tended to extend overall survival or progression-free survival compared with controls, but the difference was not statistically significant.ConclusionsBased on the available evidence, in breast cancer, ADCs were proved to with significant improvements in prolonging survival time and demonstrates a tolerable safety profile. Meanwhile, ADCs were proved to have enormous potential for the treatment of solid tumors. However, well-designed, multi-center RCTs need to further identify its potential in various solid tumors.Systematic review registrationPROSPERO CRD 42,024,564,517.
C1 [Wei, Hua; Lu, Yun; Zou, Ya; Zhou, Lu] Chengdu Second Peoples Hosp, Dept Pharm, Chengdu, Sichuan, Peoples R China.
   [Zhang, Yongjun] Chengdu Seventh Peoples Hosp, Affiliated Canc Hosp, Dept Anesthesiol, Chengdu Med Coll, Chengdu 610213, Peoples R China.
   [Qin, Xiaoli] Third Peoples Hosp Chengdu, Dept Pharm, Chengdu 610031, Sichuan, Peoples R China.
   [Jiang, Qian] Univ Elect Sci & Technol China, Sichuan Canc Hosp & Inst, Sichuan Clin Res Ctr Canc, Chengdu 610041, Sichuan, Peoples R China.
C3 Chengdu Medical College; University of Electronic Science & Technology of China
RP Jiang, Q (corresponding author), Univ Elect Sci & Technol China, Sichuan Canc Hosp & Inst, Sichuan Clin Res Ctr Canc, Chengdu 610041, Sichuan, Peoples R China.
EM jiangqian@scszlyy.org.cn
FU National Natural Science Foundation of China [72204039]; Natural Science Foundation of Sichuan Province [2023NSFSC1045]
CR Amiri-Kordestani L, 2014, CLIN CANCER RES, V20, P4436, DOI 10.1158/1078-0432.CCR-14-0012
   Banerjee S, 2018, ANN ONCOL, V29, P917, DOI 10.1093/annonc/mdy023
   Bardia A, 2021, NEW ENGL J MED, V384, P1529, DOI 10.1056/NEJMoa2028485
   Beck A, 2017, NAT REV DRUG DISCOV, V16, P315, DOI 10.1038/nrd.2016.268
   Bingxue YAN, 2021, MOD ONCOL, V29, P2447
   Cai ZL, 2023, AM J CANCER RES, V13, P3266
   Chen YH, 2024, SCI REP-UK, V14, P0, DOI 10.1038/s41598-024-71977-0
   Cobert AM, 2020, THER ADV DRUG SAF, V11, P0, DOI 10.1177/2042098620915058
   Cortés J, 2022, NEW ENGL J MED, V386, P1143, DOI 10.1056/NEJMoa2115022
   DeVita VT, 2012, NEW ENGL J MED, V366, P2207, DOI 10.1056/NEJMra1204479
   Di Federico A, 2022, CANCERS, V14, P0, DOI 10.3390/cancers14102429
   Drago JZ, 2021, NAT REV CLIN ONCOL, V18, P327, DOI 10.1038/s41571-021-00470-8
   Fu ZW, 2023, ECLINICALMEDICINE, V55, P0, DOI 10.1016/j.eclinm.2022.101795
   Girish S, 2012, CANCER CHEMOTH PHARM, V69, P1229, DOI 10.1007/s00280-011-1817-3
   [郭一萌 Guo Yimeng], 2020, 中国新药与临床杂志 CHINESE JOURNAL OF NEW DRUGS AND CLINICAL REMEDIES, V39, P247
   Guven DC, 2023, SUPPORT CARE CANCER, V31, P0, DOI 10.1007/s00520-023-08083-w
   Hong XUE, 2018, CHINACANCER, V27, P726
   Jahan N, 2021, CUREUS J MED SCIENCE, V13, P0, DOI 10.7759/cureus.15282
   Joubert N, 2020, PHARMACEUTICALS-BASE, V13, P0, DOI 10.3390/ph13090245
   Kindler HL, 2022, LANCET ONCOL, V23, P540, DOI 10.1016/S1470-2045(22)00061-4
   Kollmannsberger C, 2021, ONCOLOGIST, V26, P0, DOI 10.1002/onco.13628
   Liu K, 2022, EXPERT REV CLIN PHAR, V15, P1343, DOI 10.1080/17512433.2022.2121704
   Long PP, 2024, FRONT PHARMACOL, V15, P0, DOI 10.3389/fphar.2024.1378010
   Ma R, 2024, CRIT REV ONCOL HEMAT, V196, P0, DOI 10.1016/j.critrevonc.2024.104305
   Mansfield AS, 2024, LUNG CANCER, V195, P0, DOI 10.1016/j.lungcan.2024.107928
   Mokresh ME, 2024, J OBSTET GYNAECOL RE, V50, P2195, DOI 10.1111/jog.16126
   Moore KN, 2021, ANN ONCOL, V32, P757, DOI 10.1016/j.annonc.2021.02.017
   Paz-Ares LG, 2024, J CLIN ONCOL, V42, P0, DOI 10.1200/JCO.24.00733
   Popat K, 2013, BEST PRAC RES-CL ANA, V27, P399, DOI 10.1016/j.bpa.2013.10.010
   Powles T, 2021, NEW ENGL J MED, V384, P1125, DOI 10.1056/NEJMoa2035807
   Rosenberg JE, 2019, J CLIN ONCOL, V37, P2592, DOI 10.1200/JCO.19.01140
   Rugo HS, 2023, LANCET, V402, P1423, DOI 10.1016/S0140-6736(23)01245-X
   Rugo HS, 2022, J CLIN ONCOL, V40, P3365, DOI 10.1200/JCO.22.01002
   Schunemann HB J, 2013, GRADE HDB GRADING QU, V0, P0
   Shea BJ, 2017, BMJ-BRIT MED J, V358, P0, DOI 10.1136/bmj.j4008
   Strebhardt K, 2008, NAT REV CANCER, V8, P473, DOI 10.1038/nrc2394
   Tarantino P, 2022, CA-CANCER J CLIN, V72, P165, DOI 10.3322/caac.21705
   Thuss-Patience PC, 2017, LANCET ONCOL, V18, P640, DOI 10.1016/S1470-2045(17)30111-0
   Ting LIU, 1900, V28, V0, P1345
   Tsuchikama K, 2024, NAT REV CLIN ONCOL, V21, P203, DOI 10.1038/s41571-023-00850-2
   Turner N, 2025, J CLIN ONCOL, V43, P0, DOI 10.1200/JCO.24.00529
   Vergote I, 2024, NEW ENGL J MED, V391, P44, DOI 10.1056/NEJMoa2313811
   Verma S, 2013, NEW ENGL J MED, V368, P2442
   Verma S, 2012, NEW ENGL J MED, V367, P1783, DOI 10.1056/NEJMoa1209124
   Wang YC, 2024, CRIT REV ONCOL HEMAT, V194, P0, DOI 10.1016/j.critrevonc.2023.104230
   Xia S, 2022, FRONT PHARMACOL, V13, P0, DOI 10.3389/fphar.2022.967017
   Xiaoging ZHANG, 2024, CHIN J PHARMACOEPIDEMIOL, V33, P539
   Yan Bing-xue, 2021, JOURNAL OF LANZHOU UNIVERSITY (MEDICAL SCIENCES), V47, P1
   Yan HJ, 2017, ONCOTARGET, V8, P102458, DOI 10.18632/oncotarget.22270
   YANG Danni, 2023, EVALUATION AND ANALYSIS OF DRUG-USE IN HOSPITALS OF CHINA, V23, P346
   Yeh YC, 2022, J CANCER RES THER, V18, P1061, DOI 10.4103/jcrt.jcrt_1095_21
   Yinxue XU, 2023, CHINA PHARMACY, V34, P2540, DOI 10.6039/j.issn.1001-0408.2023.20.17
   Zhang LY, 2022, CRIT REV ONCOL HEMAT, V177, P0, DOI 10.1016/j.critrevonc.2022.103758
   Zhu ZJ, 2023, CRIT REV ONCOL HEMAT, V184, P0, DOI 10.1016/j.critrevonc.2023.103960
NR 54
TC 0
Z9 0
U1 1
U2 1
PU BMC
PI LONDON
PA CAMPUS, 4 CRINAN ST, LONDON N1 9XW, ENGLAND
SN 
EI 1471-2407
J9 BMC CANCER
JI BMC Cancer
PD FEB 28
PY 2025
VL 25
IS 1
BP 
EP 
DI 10.1186/s12885-025-13726-8
PG 12
WC Oncology
SC Oncology
GA Y9C2K
UT WOS:001435005600007
PM 40021960
DA 2025-03-16
ER

PT J
AU Qiu, Y
   Shi, YQ
   Chao, ZJ
   Zhu, XY
   Chen, Y
   Lu, LL
AF Qiu, Yue
   Shi, Yaqin
   Chao, Zhujun
   Zhu, Xinyu
   Chen, Yan
   Lu, Linlin
TI Recent advances of antibody-drug conjugates in treating breast cancer with different HER2 status
SO THERAPEUTIC ADVANCES IN MEDICAL ONCOLOGY
LA English
DT Review
DE antibody-drug conjugates; breast cancer; human epidermal receptor 2
ID her2-positive advanced breast; trastuzumab emtansine; sacituzumab govitecan; dose-escalation; deruxtecan; 1st-in-human; vedotin; antigen; payload; safety
AB Despite the availability of multiple treatment options for breast cancer, challenges such as adverse events, drug resistance, and disease progression persist for patients. The identification of human epidermal growth factor receptor 2 (HER2) as an oncogenic driver in a subset of breast cancers, alongside the development of HER2-targeted therapies, has significantly improved the prognosis of HER2-amplified breast cancers. However, therapeutic options remain limited for HER2-overexpressing or HER2-negative breast cancers. In response to this gap, antibody-drug conjugates (ADCs) have emerged as a promising approach. ADCs combine the specificity of monoclonal antibodies with the cytotoxic effects of chemotherapy, which allows for the targeted delivery of a cytotoxic payload to cancer cells. ADCs have been used as adjuvant chemotherapeutic treatments and salvage therapies across various breast cancer subtypes, which have greatly improved the prognosis of breast cancer patients. Numerous ongoing clinical trials seek to optimize dosing strategies and identify patient populations that would benefit most from ADCs. This review presents an updated and comprehensive overview of emerging investigational ADCs for treating breast cancer patients with various HER2 subtypes. These ADCs are spearheading a new era in targeted cancer therapy, promising to innovate treatment paradigms for both HER2-positive and HER2-low breast cancers.
C1 [Qiu, Yue; Chao, Zhujun; Chen, Yan; Lu, Linlin] Soochow Univ, Affiliated Hosp 1, Dept Gen Surg, 899,Pinghai Rd, Suzhou 215006, Jiangsu, Peoples R China.
   [Shi, Yaqin] Soochow Univ, Affiliated Hosp 1, Dept Oncol, Suzhou, Jiangsu, Peoples R China.
   [Zhu, Xinyu] Soochow Univ, Med Coll, Suzhou, Jiangsu, Peoples R China.
C3 Soochow University - China; Soochow University - China; Soochow University - China
RP Chen, Y; Lu, LL (corresponding author), Soochow Univ, Affiliated Hosp 1, Dept Gen Surg, 899,Pinghai Rd, Suzhou 215006, Jiangsu, Peoples R China.
EM walves@suda.edu.cn; lulinlin@suda.edu.cn
FU Natural Science Foundation of Jiangsu Province [21KJA320006, BK20210096]; National Natural Science Foundation of China [82303622]; Special Project of Key Laboratory of China's National Health Commission of China [23GSSYA-19]
CR Abelman RO, 2023, CANCERS, V15, P0, DOI 10.3390/cancers15041278
   Abraham J, 2019, J CLIN ONCOL, V37, P2601, DOI 10.1200/JCO.19.00858
   Abuhelwa Z, 2022, CANCER TREAT REV, V106, P0, DOI 10.1016/j.ctrv.2022.102393
   Ackerman SE, 2021, NAT CANCER, V2, P18, DOI 10.1038/s43018-020-00136-x
   Andre F, 2023, LANCET, V401, P1773, DOI 10.1016/S0140-6736(23)00725-0
   Azar I, 2021, LUNG CANCER-TARGETS, V12, P103, DOI 10.2147/LCTT.S307324
   Bardia A, 2021, NEW ENGL J MED, V384, P1529, DOI 10.1056/NEJMoa2028485
   Bardia A, 2025, J CLIN ONCOL, V43, P0, DOI 10.1200/JCO.24.00920
   Bardia A, 2024, FUTURE ONCOL, V20, P423, DOI 10.2217/fon-2023-0188
   Bon G, 2020, J EXP CLIN CANC RES, V39, P0, DOI 10.1186/s13046-020-01797-3
   Boshuizen J, 2021, CANCER RES, V81, P1775, DOI 10.1158/0008-5472.CAN-20-0434
   Chen YF, 2023, CANCER COMMUN, V43, P297, DOI 10.1002/cac2.12387
   Coates JT, 2021, CANCER DISCOV, V11, P2436, DOI 10.1158/2159-8290.CD-21-0702
   Corti C, 2023, CURR TREAT OPTION ON, V24, P468, DOI 10.1007/s11864-023-01068-1
   DAmico L, 2019, J IMMUNOTHER CANCER, V7, P0, DOI 10.1186/s40425-018-0464-1
   Dent RA, 2023, FUTURE ONCOL, V19, P2349, DOI 10.2217/fon-2023-0228
   Díaz-Rodríguez E, 2022, CANCERS, V14, P0, DOI 10.3390/cancers14010154
   Doronina SO, 2003, NAT BIOTECHNOL, V21, P778, DOI 10.1038/nbt832
   Drago JZ, 2021, NAT REV CLIN ONCOL, V18, P327, DOI 10.1038/s41571-021-00470-8
   Ferraro E, 2021, BREAST CANCER RES, V23, P0, DOI 10.1186/s13058-021-01459-y
   Fu ZW, 2022, SIGNAL TRANSDUCT TAR, V7, P0, DOI 10.1038/s41392-022-00947-7
   Fuentes-Antras J, 2023, TRENDS CANCER, V9, P339, DOI 10.1016/j.trecan.2023.01.003
   Goel S, 2019, CLIN BREAST CANCER, V19, P399, DOI 10.1016/j.clbc.2019.05.010
   Graziani EI, 2020, MOL CANCER THER, V19, P2068, DOI 10.1158/1535-7163.MCT-20-0237
   Guidi L, 2024, CURR OPIN ONCOL, V36, P487, DOI 10.1097/CCO.0000000000001087
   Hamblett KJ, 2018, CANCER RES, V78, P0, DOI 10.1158/1538-7445.AM2018-3914
   Han BF, 2024, J NATL CANCER CTR, V4, P47, DOI 10.1016/j.jncc.2024.01.006
   Harbeck N, 2024, NAT MED, V30, P3717, DOI 10.1038/s41591-024-03261-7
   Hu Y, 2024, FRONT ONCOL, V14, P0, DOI 10.3389/fonc.2024.1312634
   Iwata TN, 2018, MOL CANCER THER, V17, P1494, DOI 10.1158/1535-7163.MCT-17-0749
   Khoury R, 2023, INT J MOL SCI, V24, P0, DOI 10.3390/ijms24119674
   Krop IE, 2017, LANCET ONCOL, V18, P743, DOI 10.1016/S1470-2045(17)30313-3
   Krop IE, 2015, J CLIN ONCOL, V33, P1136, DOI 10.1200/JCO.2014.58.7782
   Le Joncour V, 2019, MOL CANCER THER, V18, P1721, DOI 10.1158/1535-7163.MCT-19-0207
   Li Hu, 2021, ANTIB THER, V4, P175, DOI 10.1093/abt/tbab017
   Li LX, 2022, CHINESE MED J-PEKING, V135, P261, DOI 10.1097/CM9.0000000000001932
   Lianos GD, 2014, ONCOTARGETS THER, V7, P491, DOI 10.2147/OTT.S34235
   Liu TT, 2023, MOLECULES, V28, P0, DOI 10.3390/molecules28041684
   Martin M, 2016, ANN ONCOL, V27, P1249, DOI 10.1093/annonc/mdw157
   Mauricio D, 2023, GYNECOL ONCOL, V170, P38, DOI 10.1016/j.ygyno.2022.12.018
   Meric-Bernstam F, 2023, MOL CANCER THER, V22, P1191, DOI 10.1158/1535-7163.MCT-23-0101
   Modi S, 2020, NEW ENGL J MED, V382, P610, DOI 10.1056/NEJMoa1914510
   Nicolo E, 2022, CANCER TREAT REV, V106, P0, DOI 10.1016/j.ctrv.2022.102395
   Okajima D, 2021, MOL CANCER THER, V20, P2329, DOI 10.1158/1535-7163.MCT-21-0206
   Pegram MD, 2021, MOL CANCER THER, V20, P1442, DOI 10.1158/1535-7163.MCT-20-0014
   Rinnerthaler G, 2019, INT J MOL SCI, V20, P0, DOI 10.3390/ijms20051115
   Rios-Doria J, 2017, CANCER RES, V77, P2686, DOI 10.1158/0008-5472.CAN-16-2854
   Rizzo A, 2022, EXPERT OPIN INV DRUG, V31, P495, DOI 10.1080/13543784.2022.2042252
   Rosellini M, 2021, INT J MOL SCI, V22, P0, DOI 10.3390/ijms22041551
   Rugo HS, 2022, J CLIN ONCOL, V40, P3365, DOI 10.1200/JCO.22.01002
   Schalper KA, 2014, ARCH PATHOL LAB MED, V138, P213, DOI 10.5858/arpa.2012-0617-OA
   Shastry M, 2022, BREAST, V66, P169, DOI 10.1016/j.breast.2022.10.007
   Shatsky RA, 2024, J CLIN ONCOL, V42, PLBA501, DOI 10.1200/JCO.2024.42.17_suppl.LBA501
   Shimizu T, 2023, J CLIN ONCOL, V41, P4678, DOI 10.1200/JCO.23.00059
   Skidmore L, 2020, MOL CANCER THER, V19, P1833, DOI 10.1158/1535-7163.MCT-19-1004
   Sun Y, 2024, BRIT J CLIN PHARMACO, V90, P1115, DOI 10.1111/bcp.15955
   Swain SM, 2023, NAT REV DRUG DISCOV, V22, P101, DOI 10.1038/s41573-022-00579-0
   Verma S, 2012, NEW ENGL J MED, V367, P1783, DOI 10.1056/NEJMoa1209124
   Waks AG, 2019, JAMA-J AM MED ASSOC, V321, P288, DOI 10.1001/jama.2018.19323
   Xu ZY, 2019, EUR J MED CHEM, V183, P0, DOI 10.1016/j.ejmech.2019.111682
   Yardley DA, 2015, J CLIN ONCOL, V33, P1609, DOI 10.1200/JCO.2014.56.2959
   Zhang J, 2022, CLIN CANCER RES, V0, P0
   Zhang J, 2023, NPJ BREAST CANCER, V9, P0, DOI 10.1038/s41523-023-00522-5
NR 63
TC 0
Z9 0
U1 5
U2 5
PU SAGE PUBLICATIONS LTD
PI LONDON
PA 1 OLIVERS YARD, 55 CITY ROAD, LONDON EC1Y 1SP, ENGLAND
SN 1758-8340
EI 1758-8359
J9 THER ADV MED ONCOL
JI Ther. Adv. Med. Oncol.
PD JUN 15
PY 2025
VL 17
IS 
BP 
EP 
DI 10.1177/17588359241311379
PG 20
WC Oncology
SC Oncology
GA R1U9H
UT WOS:001389397900001
PM 39759831
DA 2025-03-16
ER

PT J
AU Turova, P
   Kushnarev, V
   Baranov, O
   Butusova, A
   Menshikova, S
   Yong, ST
   Nadiryan, A
   Antysheva, Z
   Khorkova, S
   Guryleva, MV
   Bagaev, A
   Lennerz, JK
   Chernyshov, K
   Kotlov, N
AF Turova, Polina
   Kushnarev, Vladimir
   Baranov, Oleg
   Butusova, Anna
   Menshikova, Sofia
   Yong, Sheila T.
   Nadiryan, Anna
   Antysheva, Zoia
   Khorkova, Svetlana
   Guryleva, Mariia V.
   Bagaev, Alexander
   Lennerz, Jochen K.
   Chernyshov, Konstantin
   Kotlov, Nikita
TI The Breast Cancer Classifier refines molecular breast cancer classification to delineate the HER2-low subtype
SO NPJ BREAST CANCER
LA English
DT Article
ID basal-like subtype; comprehensive analysis; clinical-implications; distant recurrence; androgen receptor; pam50 risk; expression; predictor; amplification; trastuzumab
AB Current breast cancer classification methods, particularly immunohistochemistry and PAM50, face challenges in accurately characterizing the HER2-low subtype, a therapeutically relevant entity with distinct biological features. This notable gap can lead to misclassification, resulting in inappropriate treatment decisions and suboptimal patient outcomes. Leveraging RNA-seq and machine-learning algorithms, we developed the Breast Cancer Classifier (BCC), a unique transcriptomic classifier for more precise breast cancer subtyping, specifically by delineating and incorporating HER2-low as a distinct subtype. BCC also redefined the PAM50 Normal subtype into other subtypes, disputing its classification as a unique molecular group. Our statistical analysis not only confirmed the reproducibility and accuracy of BCC, but also revealed similarities in prognostic characteristics between the HER2-low and Basal subtypes. Addressing this gap in breast cancer classification is clinically significant because it not only improves treatment stratification, but also uncovers novel molecular and immunohistochemical features associated with the HER2-low and HER2-high subtypes, thereby advancing our understanding of breast cancer heterogeneity and providing guidance in precision oncology.
C1 [Turova, Polina; Kushnarev, Vladimir; Baranov, Oleg; Butusova, Anna; Menshikova, Sofia; Yong, Sheila T.; Nadiryan, Anna; Antysheva, Zoia; Khorkova, Svetlana; Guryleva, Mariia V.; Bagaev, Alexander; Lennerz, Jochen K.; Chernyshov, Konstantin; Kotlov, Nikita] BostonGene Corp, Waltham, MA 02453 USA.
RP Kotlov, N (corresponding author), BostonGene Corp, Waltham, MA 02453 USA.
EM nikita.kotlov@bostongene.com
CR Albergaria A, 2009, BREAST CANCER RES, V11, P0, DOI 10.1186/bcr2327
   Antysheva Z, 2022, CANCER RES, V82, P0
   Badia-i-Mompel P, 2022, BIOINFORM ADV, V2, P0, DOI 10.1093/bioadv/vbac016
   Bagaev A, 2021, CANCER CELL, V39, P845, DOI 10.1016/j.ccell.2021.04.014
   Bai F, 2022, THERANOSTICS, V12, P720, DOI 10.7150/thno.65796
   Balko JM, 2012, P NATL ACAD SCI USA, V109, P221, DOI 10.1073/pnas.1115802109
   Barbie DA, 2009, NATURE, V462, P108, DOI 10.1038/nature08460
   Bartlett JMS, 2016, JNCI-J NATL CANCER I, V108, P0, DOI 10.1093/jnci/djw050
   Bastien RRL, 2012, BMC MED GENOMICS, V5, P0, DOI 10.1186/1755-8794-5-44
   Bernemann C, 2014, MOL CANCER, V13, P0, DOI 10.1186/1476-4598-13-174
   Berrino E, 2022, GENOME MED, V14, P0, DOI 10.1186/s13073-022-01104-z
   Bivin WW, 2017, APPL IMMUNOHISTO M M, V25, P553, DOI 10.1097/PAI.0000000000000349
   Brase JC, 2010, CLIN CANCER RES, V16, P2391, DOI 10.1158/1078-0432.CCR-09-2471
   Brueffer C, 2020, EMBO MOL MED, V12, P0, DOI 10.15252/emmm.202012118
   Brueffer C, 2018, JCO PRECIS ONCOL, V2, P1, DOI 10.1200/PO.17.00135
   Burstein MD, 2015, CLIN CANCER RES, V21, P1688, DOI 10.1158/1078-0432.CCR-14-0432
   Campello Ricardo JGB, 2013, ADVANCES IN KNOWLEDGE DISCOVERY AND DATA MINING. 17TH PACIFIC-ASIA CONFERENCE (PAKDD 2013). PROCEEDINGS, V0, PP160, DOI 10.1007/978-3-642-37456-2_14
   Cancer Genome Atlas N, 2012, NATURE, V490, P61, DOI 10.1038/nature11412
   Carter SL, 2012, NAT BIOTECHNOL, V30, P413, DOI 10.1038/nbt.2203
   Cascianelli S, 2020, SCI REP-UK, V10, P0, DOI 10.1038/s41598-020-70832-2
   Cohen H, 2014, BREAST CANCER RES, V16, P0, DOI 10.1186/s13058-014-0464-0
   Corti C, 2023, CURR TREAT OPTION ON, V24, P468, DOI 10.1007/s11864-023-01068-1
   Curtis C, 2012, NATURE, V486, P346, DOI 10.1038/nature10983
   Dai XF, 2015, AM J CANCER RES, V5, P2929
   Davidson-Pilon C, 2019, J. OPEN SOURCESOFTW, V4, P1317, DOI 10.21105/JOSS.01317
   Dias K, 2017, PLOS ONE, V12, P0, DOI 10.1371/journal.pone.0168669
   Dowsett M, 2013, J CLIN ONCOL, V31, P2783, DOI 10.1200/JCO.2012.46.1558
   Fernandez AI, 2022, JAMA ONCOL, V8, P0, DOI 10.1001/jamaoncol.2021.7239
   Ferrari A, 2016, NAT COMMUN, V7, P0, DOI 10.1038/ncomms12222
   Filipits M, 2014, CLIN CANCER RES, V20, P1298, DOI 10.1158/1078-0432.CCR-13-1845
   Finn RS, 2020, CLIN CANCER RES, V26, P110, DOI 10.1158/1078-0432.CCR-19-0751
   Fougner C, 2020, NAT COMMUN, V11, P0, DOI 10.1038/s41467-020-15574-5
   Gao JJ, 2018, ONCOLOGIST, V23, P556, DOI 10.1634/theoncologist.2017-0535
   Garcia LR, 2024, NAT REV DRUG DISCOV, V23, P891, DOI 10.1038/d41573-024-00133-0
   Goldman MJ, 2020, NAT BIOTECHNOL, V38, P675, DOI 10.1038/s41587-020-0546-8
   Goto W, 2018, J TRANSL MED, V16, P0, DOI 10.1186/s12967-018-1679-0
   Guo P, 2017, ONCOL LETT, V14, P6562, DOI 10.3892/ol.2017.7051
   Haibe-Kains B, 2012, JNCI-J NATL CANCER I, V104, P311, DOI 10.1093/jnci/djr545
   Hamaneh M, 2023, CANCER INFORM, V22, P0, DOI 10.1177/11769351231159893
   Hamilton E, 2021, CANCER TREAT REV, V100, P0, DOI 10.1016/j.ctrv.2021.102286
   Hennigs A, 2016, BMC CANCER, V16, P0, DOI 10.1186/s12885-016-2766-3
   Hou YJ, 2023, CANCERS, V15, P0, DOI 10.3390/cancers15102664
   Hsu JL, 2016, CANCER METAST REV, V35, P575, DOI 10.1007/s10555-016-9649-6
   Hu ZY, 2006, BMC GENOMICS, V7, P0, DOI 10.1186/1471-2164-7-96
   Hwang PY, 2023, DEV CELL, V58, P34, DOI 10.1016/j.devcel.2022.12.005
   Jiang YZ, 2019, CANCER CELL, V35, P428, DOI 10.1016/j.ccell.2019.02.001
   Khayami R, 2020, J CELL MOL MED, V24, P8890, DOI 10.1111/jcmm.15581
   Ko HD, 2024, ONCOL THER, V12, P13, DOI 10.1007/s40487-023-00249-0
   Kolyvas EA, 2022, BREAST CANCER RES, V24, P0, DOI 10.1186/s13058-022-01574-4
   Kuemmel S, 2022, CANCER RES, V82, P0, DOI 10.1158/1538-7445.SABCS21-PD10-11
   Kushnarev V, 2023, REGULAR AND YOUNG INVESTIGATOR AWARD ABSTRACTS A163-A163, V0, P0, DOI DOI 10.1136/jitc-2023-SITC2023.0143
   Kushnarev V, 2023, LAB. INVESTIG, V103, P100098, DOI 10.1016/j.labinv.2023.100098
   Lehmann BD, 2021, NAT COMMUN, V12, P0, DOI 10.1038/s41467-021-26502-6
   Lehmann BD, 2011, J CLIN INVEST, V121, P2750, DOI 10.1172/JCI45014
   Li BT, 2022, NEW ENGL J MED, V386, P241, DOI 10.1056/NEJMoa2112431
   Li YY, 2023, EBIOMEDICINE, V91, P0, DOI 10.1016/j.ebiom.2023.104571
   Liu MC, 2016, NPJ BREAST CANCER, V2, P0, DOI 10.1038/npjbcancer.2015.23
   Loibl S, 2017, LANCET, V389, P2415, DOI 10.1016/S0140-6736(16)32417-5
   Lundberg S, 2017, ARXIV, V0, P0
   Ma SJ, 2021, BREAST CANCER RES TR, V189, P737, DOI 10.1007/s10549-021-06269-6
   Mathews JC, 2019, NPJ BREAST CANCER, V5, P0, DOI 10.1038/s41523-019-0124-8
   McInnes L, 2017, INT CONF DAT MIN WOR, V0, PP33, DOI 10.1109/ICDMW.2017.12
   Mertins P, 2016, NATURE, V534, P55, DOI 10.1038/nature18003
   Micello D, 2010, VIRCHOWS ARCH, V457, P467, DOI 10.1007/s00428-010-0964-y
   Cejalvo JM, 2018, CANCER TREAT REV, V67, P63, DOI 10.1016/j.ctrv.2018.04.015
   Modi S, 2022, NEW ENGL J MED, V387, P9, DOI 10.1056/NEJMoa2203690
   Motrescu ER, 2008, BIOL CHEM, V389, P1037, DOI 10.1515/BC.2008.110
   Moutafi M, 2022, LAB INVEST, V102, P1101, DOI 10.1038/s41374-022-00804-9
   Nair Madhumathy G, 2021, CANCER TREAT RES COMMUN, V27, P100321, DOI 10.1016/j.ctarc.2021.100321
   Narayan P, 2021, CLIN CANCER RES, V27, P4478, DOI 10.1158/1078-0432.CCR-20-4557
   Ni M, 2013, GENE DEV, V27, P734, DOI 10.1101/gad.209569.112
   Nielsen TO, 2004, CLIN CANCER RES, V10, P5367, DOI 10.1158/1078-0432.CCR-04-0220
   Obr AE, 2022, FRONT ONCOL, V12, P0, DOI 10.3389/fonc.2022.990398
   Paquet ER, 2015, JNCI-J NATL CANCER I, V107, P0, DOI 10.1093/jnci/dju357
   Parker JS, 2009, J CLIN ONCOL, V27, P1160, DOI 10.1200/JCO.2008.18.1370
   Perou CM, 2000, NATURE, V406, P747, DOI 10.1038/35021093
   Pommier RM, 2020, NAT COMMUN, V11, P0, DOI 10.1038/s41467-020-17249-7
   Prat A, 2022, EBIOMEDICINE, V75, P0, DOI 10.1016/j.ebiom.2021.103801
   Prat A, 2021, J CLIN ONCOL, V39, P1458, DOI 10.1200/JCO.20.02977
   Prat A, 2020, JNCI-J NATL CANCER I, V112, P46, DOI 10.1093/jnci/djz042
   Prat A, 2015, BREAST, V24, PS26, DOI 10.1016/j.breast.2015.07.008
   Prat A, 2014, CLIN CANCER RES, V20, P511, DOI 10.1158/1078-0432.CCR-13-0239
   Prat A, 2013, ONCOLOGIST, V18, P123, DOI 10.1634/theoncologist.2012-0397
   Prat A, 2010, BREAST CANCER RES, V12, P0, DOI 10.1186/bcr2635
   Rahim B, 2017, CANCERS, V9, P0, DOI 10.3390/cancers9030021
   Raj-Kumar PK, 2019, SCI REP-UK, V9, P0, DOI 10.1038/s41598-019-44339-4
   Rampurwala M, 2016, CLIN ADV HEMATOL ONC, V14, P186
   Ray PS, 2010, CANCER RES, V70, P3870, DOI 10.1158/0008-5472.CAN-09-4120
   Ritchie ME, 2015, NUCLEIC ACIDS RES, V43, P0, DOI 10.1093/nar/gkv007
   Saal LH, 2015, GENOME MED, V7, P0, DOI 10.1186/s13073-015-0131-9
   Santos M, 2015, ANTICANCER RES, V35, P4219
   Schettini F, 2021, NPJ BREAST CANCER, V7, P0, DOI 10.1038/s41523-020-00208-2
   Schmit K, 2018, FRONT PHARMACOL, V9, P0, DOI 10.3389/fphar.2018.01345
   Schubert M, 2018, NAT COMMUN, V9, P0, DOI 10.1038/s41467-017-02391-6
   Seo MK, 2020, CANCERS, V12, P0, DOI 10.3390/cancers12123506
   Shen MJ, 2022, J CLIN PHARM THER, V47, P609, DOI 10.1111/jcpt.13580
   Shepherd JH, 2016, ONCOTARGET, V7, P13106, DOI 10.18632/oncotarget.7437
   Soliman NA, 2016, CANCER BIOL MED, V13, P496, DOI 10.20892/j.issn.2095-3941.2016.0066
   Sorlie T, 2001, P NATL ACAD SCI USA, V98, P10869, DOI 10.1073/pnas.191367098
   Sotiriou C, 2003, P NATL ACAD SCI USA, V100, P10393, DOI 10.1073/pnas.1732912100
   Spiliotaki M, 2018, MOL ONCOL, V12, P21, DOI 10.1002/1878-0261.12114
   Takaku M, 2015, GENE EXPRESSION, V16, P163, DOI 10.3727/105221615X14399878166113
   Tang XY, 2010, PATHOL RES PRACT, V206, P98, DOI 10.1016/j.prp.2009.06.010
   Tarantino P, 2023, NAT COMMUN, V14, P0, DOI 10.1038/s41467-023-43324-w
   Tarantino P, 2022, CANCER DISCOV, V12, P2026, DOI 10.1158/2159-8290.CD-22-0703
   Terpilowski M, 2019, J OPEN SOURCE SOFTW, V4, P1169, DOI 10.21105/JOSS.01169
   Thennavan A, 2021, CELL GENOM, V1, P0, DOI 10.1016/j.xgen.2021.100067
   Turner NC, 2019, J CLIN ONCOL, V37, P1169, DOI 10.1200/JCO.18.00925
   Veerla S, 2023, NPJ BREAST CANCER, V9, P0, DOI 10.1038/s41523-023-00589-0
   Vera-Badillo FE, 2014, JNCI-J NATL CANCER I, V106, P0, DOI 10.1093/jnci/djt319
   Vidula N, 2019, NPJ BREAST CANCER, V5, P0, DOI 10.1038/s41523-019-0142-6
   Virtanen P, 2020, NAT METHODS, V17, P261, DOI 10.1038/s41592-019-0686-2
   Wallden B, 2015, BMC MED GENOMICS, V8, P0, DOI 10.1186/s12920-015-0129-6
   Witzel I, 2019, BRIT J CANCER, V121, P1009, DOI 10.1038/s41416-019-0630-3
   Wolff AC, 2023, J CLIN ONCOL, V41, P3867, DOI 10.1200/JCO.22.02864
   Yang GD, 2021, AGING-US, V13, P8777, DOI 10.18632/aging.202687
   Yap M, 2021, SCI REP-UK, V11, P0, DOI 10.1038/s41598-021-81773-9
   Zagami P, 2022, NPJ BREAST CANCER, V8, P0, DOI 10.1038/s41523-022-00468-0
   Zhang HN, 2024, HISTOPATHOLOGY, V85, P3, DOI 10.1111/his.15170
   Zhang XM, 2023, ARCH PATHOL LAB MED, V147, P46, DOI 10.5858/arpa.2022-0070-RA
   Zhang YQ, 2020, ONCOTARGETS THER, V13, P3437, DOI 10.2147/OTT.S242406
   Zhuang Y, 2021, ONCOL REP, V45, P0, DOI 10.3892/or.2021.7967
   Zwick RK, 2018, CELL METAB, V27, P68, DOI 10.1016/j.cmet.2017.12.002
NR 124
TC 0
Z9 0
U1 1
U2 1
PU NATURE PORTFOLIO
PI BERLIN
PA HEIDELBERGER PLATZ 3, BERLIN, 14197, GERMANY
SN 
EI 2374-4677
J9 NPJ BREAST CANCER
JI npj Breast Cancer
PD FEB 20
PY 2025
VL 11
IS 1
BP 
EP 
DI 10.1038/s41523-025-00723-0
PG 16
WC Oncology
SC Oncology
GA X8U1F
UT WOS:001428018100002
PM 39979291
DA 2025-03-16
ER

PT J
AU Pathak, N
   Mittal, A
   Kumar, S
   Nagpal, C
   Amir, E
   Haldar, P
   Gangadharaiah, BB
   Kumar, A
   Mishra, A
   Batra, A
AF Pathak, Neha
   Mittal, Abhenil
   Kumar, Sudhir
   Nagpal, Chitrakshi
   Amir, Eitan
   Haldar, Partha
   Gangadharaiah, Bharath B.
   Kumar, Akash
   Mishra, Ashutosh
   Batra, Atul
TI Systematic Review and Network Meta-Analysis on Treating Hormone Receptor-Positive Metastatic Breast Cancer After CDK4/6 Inhibitors
SO CURRENT ONCOLOGY
LA English
DT Review
DE metastatic breast cancer; CDK4/6 inhibitor; hormone receptor-positive cancer; SERD; HER2-low breast cancer; AKT inhibitor
ID alpelisib plus fulvestrant; randomized phase-ii; patients pts; open-label; endocrine therapy; end-points; survival; mbc; progression; palbociclib
AB Introduction: The optimal treatment of estrogen receptor-positive (ER +) metastatic breast cancer (MBC) after progression on cyclin-dependent 4/6 kinase inhibitors (CDK4/6i) is unknown. Methods: We conducted a systematic review and network meta-analysis (NMA) of phase-II/-III randomized trials of ER + MBC post CDK4/6i + ET progression. We calculated the hazard ratio (HR) for progression-free survival (PFS) and overall survival (OS) using generic inverse variance and odds ratios (ORs) using the Mantel-Haenszel method for adverse events (AEs) with Review-Manager version-5.4. NMA was executed using WINBUGS (Microsoft Excel). Three molecular subgroups were analyzed: HER2-low, PI3K/AKT/mTOR, and the ESR1 mutation subgroup for selective estrogen receptor degrader (SERD). Results: A total of 14 studies were included. In the HER2-low group, Sacituzumab govitecan and trastuzumab deruxtecan had a similar efficacy (HR, 95% CI): PFS (0.98; 0.63-1.43) and OS (1.08; 0.76-1.55). In PI3K/AKT/mTOR-altered cases, capivasertib was superior to alpelisib PFS (0.77; 0.53-1.12), and OS (0.80; 0.48-1.35). SERDs had worse PFS and OS versus ongoing CDK 4/6i (ribociclib). Conclusion: No therapy emerged as the unequivocal choice in the post-CDK 4/6i domain in unselected subgroups. In the HER2-low population, a similar efficacy and different toxicity spectrum was seen. In AKT-altered tumors, capivasertib was less toxic than alpelisib. PROSPERO ID: CRD4202236412.
C1 [Pathak, Neha; Amir, Eitan] Princess Margaret Canc Ctr, Dept Med, Div Med Oncol & Hematol, Toronto M5G 2M9, ON, Canada.
   [Pathak, Neha; Kumar, Sudhir; Amir, Eitan] Univ Toronto, Dept Med, Toronto, ON M5S 1A1, Canada.
   [Mittal, Abhenil] Northern Ontario Sch Med NOSM U, Hlth Sci North, Sudbury, ON P3E 5J1, Canada.
   [Kumar, Sudhir] Sunnybrook Hlth Sci Ctr, Odette Canc Ctr, Toronto, ON M4N 3M5, Canada.
   [Nagpal, Chitrakshi; Gangadharaiah, Bharath B.; Kumar, Akash; Batra, Atul] All India Inst Med Sci, Dept Med Oncol, New Delhi 110029, India.
   [Haldar, Partha] All India Inst Med Sci, Ctr Community Med, New Delhi 110029, India.
   [Mishra, Ashutosh] All India Inst Med Sci, Dept Surg Oncol, New Delhi 110029, India.
C3 University of Toronto; University Health Network Toronto; Princess Margaret Cancer Centre; University of Toronto; Health Sciences North; University of Toronto; Sunnybrook Research Institute; Sunnybrook Health Science Center; All India Institute of Medical Sciences (AIIMS) New Delhi; All India Institute of Medical Sciences (AIIMS) New Delhi; All India Institute of Medical Sciences (AIIMS) New Delhi
RP Batra, A (corresponding author), All India Inst Med Sci, Dept Med Oncol, New Delhi 110029, India.
EM chitrakshinagpal11.jan20@aiims.edu; batraatul85@aiims.edu
CR Albanell J, 2022, CLIN CANCER RES, V29, P67, DOI 10.1158/1078-0432.CCR-22-1281
   Amir E, 2012, EUR J CANCER, V48, P385, DOI 10.1016/j.ejca.2011.10.028
   André F, 2021, ANN ONCOL, V32, P208, DOI 10.1016/j.annonc.2020.11.011
   André F, 2019, NEW ENGL J MED, V380, P1929, DOI 10.1056/NEJMoa1813904
   [Anonymous], 2023, FDA APPROVES ELACESTRANT FOR ER-POSITIVE, V0, P0
   Asghar US, 2022, JCO PRECIS ONCOL, V6, P0, DOI 10.1200/PO.21.00002
   Ashai N, 2023, CANCERS, V15, P0, DOI 10.3390/cancers15061855
   Bardia A, 2021, CLIN CANCER RES, V27, P4177, DOI 10.1158/1078-0432.CCR-20-2114
   Bardia A, 2022, NAT COMMUN, V13, P0, DOI 10.1038/s41467-022-31668-8
   Bardia A, 2020, CLIN CANCER RES, V26, P6417, DOI 10.1158/1078-0432.CCR-20-1068
   Bedard P, 2023, CANCER RES, V83, P0, DOI 10.1158/1538-7445.SABCS22-P3-07-10
   Bidard FC, 2022, J CLIN ONCOL, V40, P3246, DOI 10.1200/JCO.22.00338
   Chandarlapaty S, 2022, CANCER RES, V82, P0, DOI 10.1158/1538-7445.SABCS21-P1-17-11
   Chen MT, 2024, ONCOLOGIST, V29, Pe957, DOI 10.1093/oncolo/oyae055
   Connolly RM, 2021, J CLIN ONCOL, V39, P3171, DOI 10.1200/JCO.21.00944
   Coombes C, 2022, CANCER RES, V82, P0, DOI 10.1158/1538-7445.SABCS21-GS3-10
   Damodaran S, 2022, J CLIN ONCOL, V40, P0
   Dent S, 2021, ANN ONCOL, V32, P197, DOI 10.1016/j.annonc.2020.10.596
   dos Anjos CH, 2019, J CLIN ONCOL, V37, P0, DOI 10.1200/JCO.2019.37.15_suppl.1053
   Eziokwu AS, 2021, CLIN BREAST CANCER, V21, P205, DOI 10.1016/j.clbc.2020.09.010
   Finn RS, 2016, NEW ENGL J MED, V375, P1925, DOI 10.1056/NEJMoa1607303
   Fiteni F, 2016, BREAST, V29, P44, DOI 10.1016/j.breast.2016.06.005
   Fountzilas E, 2020, ESMO OPEN, V5, P0, DOI 10.1136/esmoopen-2020-000774
   García-Sáenz JA, 2022, CLIN CANCER RES, V28, P1107, DOI 10.1158/1078-0432.CCR-21-2652
   Gennari A, 2021, ANN ONCOL, V32, P1475, DOI 10.1016/j.annonc.2021.09.019
   Gilead Sciences, 2024, A RANDOMIZED, V0, Phase 3 Study of Sacituzumab Govitecan Versus Treatment of Physicians Choice in Patients With Hormone Receptor-Positive (HR+)/Human Epidermal Growth Factor Receptor 2 Negative (HER2) (HER2 IHC0 or HER2-low IHC 1+
   Goetz MP, 2022, ANN ONCOL, V33, PS1387, DOI 10.1016/j.annonc.2022.08.015
   Goetz MP, 2020, CANCER RES, V80, P0, DOI 10.1158/1538-7445.SABCS19-PD7-06
   Goetz MP, 2017, J CLIN ONCOL, V35, P3638, DOI 10.1200/JCO.2017.75.6155
   Gradishar WJ, 2023, J NATL COMPR CANC NE, V21, P594, DOI 10.6004/jnccn.2023.0031
   Haddad T, 2021, CANCER RES, V81, P0
   Hamilton EP, 2021, J CLIN ONCOL, V39, P0, DOI 10.1200/JCO.2021.39.15_suppl.1018
   Hortobagyi GN, 2022, NEW ENGL J MED, V386, P942, DOI 10.1056/NEJMoa2114663
   Huppert L, 2024, CANCER RES, V84, P0, DOI 10.1158/1538-7445.SABCS23-PS08-04
   Hutton B, 2015, ANN INTERN MED, V162, P777, DOI 10.7326/M14-2385
   Jansen JP, 2008, VALUE HEALTH, V11, P956, DOI 10.1111/j.1524-4733.2008.00347.x
   Jhaveri K, 2021, CLIN CANCER RES, V27, P5760, DOI 10.1158/1078-0432.CCR-21-1095
   Jhaveri KL, 2022, J CLIN ONCOL, V40, P0
   Kalinksy K, 2022, CANCER RES, V82, P0, DOI 10.1158/1538-7445.SABCS21-P1-17-02
   Kalinsky K, 2024, J CLIN ONCOL, V42, PLBA1001, DOI 10.1200/JCO.2024.42.17_suppl.LBA1001
   Kalinsky K, 2023, J CLIN ONCOL, V41, P4004, DOI 10.1200/JCO.22.02392
   Liberati A, 2009, BMJ-BRIT MED J, V339, P0, DOI 10.1186/2046-4053-4-1
   Lim E, 2020, J CLIN ONCOL, V38, P0
   Lim JSJ, 2022, CLIN CANCER RES, V28, P2248, DOI 10.1158/1078-0432.CCR-21-4179
   Lindeman GJ, 2022, CLIN CANCER RES, V28, P3256, DOI 10.1158/1078-0432.CCR-21-3811
   Cussac AL, 2019, ANN ONCOL, V30, P0
   Llombart-Cussac A, 2023, J CLIN ONCOL, V41, P0
   Ma J, 2023, NPJ BREAST CANCER, V9, P0, DOI 10.1038/s41523-023-00578-3
   Mariotti V, 2019, J CLIN ONCOL, V37, P0, DOI 10.1200/JCO.2019.37.15_suppl.e12521
   Jimenez MM, 2022, ANN ONCOL, V33, PS633, DOI 10.1016/j.annonc.2022.07.250
   Mayer EL, 2023, CANCER RES, V83, P0, DOI 10.1158/1538-7445.SABCS22-GS3-06
   Mayer EL, 2018, J CLIN ONCOL, V36, P0, DOI 10.1200/JCO.2018.36.15_suppl.TPS1104
   Mayer IA, 2021, CANCER RES, V81, P0
   Meegdes M, 2023, LANCET REG HEALTH-EU, V26, P0, DOI 10.1016/j.lanepe.2022.100573
   Miller K, 2023, CANCER RES, V83, P0, DOI 10.1158/1538-7445.SABCS22-P4-01-15
   Mittal A, 2023, CANCERS, V15, P0, DOI 10.3390/cancers15072015
   Modi S, 2022, NEW ENGL J MED, V387, P9, DOI 10.1056/NEJMoa2203690
   Niraula S, 2014, J CLIN ONCOL, V32, P3634, DOI 10.1200/JCO.2014.55.8437
   OShaughnessy J, 2021, JAMA NETW OPEN, V4, P0, DOI 10.1001/jamanetworkopen.2021.4103
   Oliveira M, 2023, CANCER RES, V83, P0, DOI 10.1158/1538-7445.SABCS22-GS3-02
   OShaughnessy J, 2021, CANCER RES, V81, P0
   Patel M, 2022, CANCER RES, V82, P0, DOI 10.1158/1538-7445.SABCS21-P1-17-12
   Pimentel I, 2022, ANN ONCOL, V33, PS657, DOI 10.1016/j.annonc.2022.07.301
   Pistilli B, 2020, J CLIN ONCOL, V38, P0
   Prat A, 2023, CANCERS RES, V83, P0
   Reinisch M, 2023, THER ADV MED ONCOL, V15, P0, DOI 10.1177/17588359231200454
   Rinnerthaler G, 2019, INT J MOL SCI, V20, P0, DOI 10.3390/ijms20051115
   Rugo HS, 2022, J CLIN ONCOL, V40, P0
   Rugo HS, 2022, NPJ BREAST CANCER, V8, P0, DOI 10.1038/s41523-022-00467-1
   Rugo HS, 2022, J CLIN ONCOL, V40, P3365, DOI 10.1200/JCO.22.01002
   Rugo HS, 2021, LANCET ONCOL, V22, P489, DOI 10.1016/S1470-2045(21)00034-6
   Rugo HS, 2021, CANCER RES, V81, P0
   Samuel JN, 2022, JAMA ONCOL, V8, P879, DOI 10.1001/jamaoncol.2022.0864
   Schmid P, 2023, BREAST CANCER RES, V25, P0, DOI 10.1186/s13058-023-01649-w
   Schott AF, 2023, CANCER RES, V83, P0, DOI 10.1158/1538-7445.SABCS22-GS3-03
   Schwartzberg LS, 2021, J CLIN ONCOL, V39, P0, DOI 10.1200/JCO.2021.39.15_suppl.1061
   Seidman AD, 2020, AM. SOC. CLIN. ONCOL. EDUC. BOOK, V40, P44, DOI 10.1200/edbk280451
   Slamon DJ, 2020, NEW ENGL J MED, V382, P514, DOI 10.1056/NEJMoa1911149
   Sledge GW, 2017, J CLIN ONCOL, V35, P2875, DOI 10.1200/JCO.2017.73.7585
   Sonnenblick A, 2021, ANN ONCOL, V32, PS479, DOI 10.1016/j.annonc.2021.08.550
   Spring L, 2023, J. CLIN. ONCOL., V41, P1022
   Sterne JAC, 2019, BMJ-BRIT MED J, V366, P0, DOI 10.1136/bmj.l4898
   Tamimi F, 2023, CANCER RES, V83, P0, DOI 10.1158/1538-7445.SABCS22-P4-07-02
   Tao JJ, 2023, CANCER RES, V83, P0, DOI 10.1158/1538-7445.SABCS22-P3-01-07
   Tolaney SM, 2023, J CLIN ONCOL, V41, P0
   Tolaney SM, 2023, J CLIN ONCOL, V41, P4014, DOI 10.1200/JCO.22.02746
   Turner NC, 2018, NEW ENGL J MED, V379, P1926, DOI 10.1056/NEJMoa1810527
   Turner N, 2022, BREAST CANCER RES TR, V191, P565, DOI 10.1007/s10549-021-06450-x
   Turner NC, 2023, NEW ENGL J MED, V388, P2058, DOI 10.1056/NEJMoa2214131
   USFood & Drug Administration, 2023, FDA APPROVES CAPIVASERTIB WITH FULVESTRANT FOR BREAST CANCER, V0, P0
   Wander SA, 2023, CANCER RES, V83, P0, DOI 10.1158/1538-7445.SABCS22-PD13-07
   Wander Seth A, 2021, J NATL COMPR CANC NETW, V0, PP1, DOI 10.6004/jnccn.2020.7662
   Wesolowski R, 2023, CANCER RES, V83, P0, DOI 10.1158/1538-7445.SABCS22-PD13-05
NR 93
TC 0
Z9 0
U1 0
U2 0
PU MDPI
PI BASEL
PA ST ALBAN-ANLAGE 66, CH-4052 BASEL, SWITZERLAND
SN 1198-0052
EI 1718-7729
J9 CURR ONCOL
JI Curr. Oncol.
PD JAN 15
PY 2025
VL 32
IS 1
BP 
EP 
DI 10.3390/curroncol32010053
PG 30
WC Oncology
SC Oncology
GA T2X4M
UT WOS:001403699300001
PM 39851969
DA 2025-03-16
ER
